# Supplementary material for: Complementary genetic and genomic approaches help characterize the linkage group I seed protein QTL in soybean
Source: BMC Plant Biol. 2010 Mar 3;10:41. doi: 10.1186/1471-2229-10-41 (PMC2848761; doi:10.1186/1471-2229-10-41)
Supplement: Additional file 1 — Details of the SSR markers derived from the BAC sequences and the whole genome sequence spanning the LG I QTL region. Forward and reverse primer sequences and start and end sites for SSR markers are listed with PCR product size in 'Williams82' and segregation status in NILs. [file 1471-2229-10-41-S1.XLS]

## Sheet: Sheet1
Additional File 1: Details of the SSR markers derived from the BAC sequences and the whole genome sequence spanning the LG I QTL region.
Forward and reverse primer sequences and start and end sites for SSR markers are listed with PCR product size in ‘Williams82’ and segregation status in NILs.
ssr_name	forward_primer	reverse_primer	SSR start (Mb)	SSR end (Mb)	Product size in Wms82	Segregation status
ssrpqtl_1	TTC TCA CAC ACT TAA CCA	TAA ATC AGG AGG AAC TAT A	23824808	23824866	181	no
ssrpqtl_2	CTC TAG ATC TGG CAT TTC ACT TAT A	GCA TTG GTC ATA ATC TTG TCG ATG	23941887	23941901	134	no
ssrpqtl_3	GCC AAG TAT CCA TAC TTA T	GTT AGA TCT GAT GAG CTG TTA	23988543	23988580	191	no
ssrpqtl_4	TGTGATATGATTTACATATGAATTTTTATGTTTTG	ACCTTACATTCAACATTCAATTTAGGTGCTC	24812334	24812353	111	yes
ssrpqtl_5	TCCTGTGATGTATATAGTGTTTCAATCATGAAG	GAAATGAGACAGATGTCAAATATCAAAAGATGA	24971501	24971517	114	yes
ssrpqtl_6	GCTAATGGGATCAGATTTTTATTGTTTTG	ACGAAAATATCATCTAATTTTCATCTTTCTTTT	25548316	25548362	193	yes
ssrpqtl_7	CAACATCCTAAGGGTCCAAAATAGGAA	GCACCTTAGGTTGCCTAAAATCCACA	25725062	25725131	188	yes
ssrpqtl_8	GCATTTATATATTCATTGAATTTCGTAGTTTTT	CAATAAACATTTTCAAAATCATGCTAACA	25751901	25751942	224	yes
ssrpqtl_9	GAGGGATAGCTAGGGGAAAATATGTGTG	GGACAAGTTCAGACATGGATACAAGACA	26125218	26125269	128	yes
ssrpqtl_10	TCTGATTTATGGAACCAATTGACTGGA	GGACACCATTTCCCTTTTGGGC	26246206	26246235	156	yes
ssrpqtl_11	ATCACTGTCGTCCTCGCCGTT	AAAATTATGCTAGTTAAGAAGAAAAGATCGGA	26270814	26270846	147	yes
ssrpqtl_12	AAGCCTGTTGGACTCTTCCAT	AACCATTCTCATCAGTCACACC	26442066	26442101	220	yes
ssrpqtl_13	ATT GCA CAG GTA TTG ACG	TAT TAC TGC ATA CTA ATA AGG TT	26444803	26444882	226	yes
ssrpqtl_14	CCC ATC ATT AGA CTA GC	AGT TTT ATT GAT TGG TAG TAT A	26538403	26538420	146	yes
ssrpqtl_15	CCT CTA TGG TAG CTT AAA T	GAT ATC TAA TTA GCT AGC ACA	26542454	26542492	108	yes
ssrpqtl_16	GAA GAA TTT CCG TGC CT	GTT GGG AAT TTA TCA GTT CGT	26609299	26609318	131	yes
ssrpqtl_17	GAA TAT TTG TCA CCG ATA GT	GAG TAA GAG ATT TCA CGT TTG	26649308	26649351	170	yes
ssrpqtl_18	ACA TTT CTT TAG GCC AAT ATA C	CTA ATA CAT ATA TTG CCA TTG AAG TAA	26958336	26958351	100	yes
ssrpqtl_19	ATC ACC AAT GTT AGG CTC G	AAG TTT CTT TCC TTA GTT CCC	27305324	27305356	105	yes
ssrpqtl_20	GTTGTTTTGAAGGCCATGCT	TCACACACGACACCATTTGA	27877620	27877658	222	yes
ssrpqtl_21	CCCCTCTTCAGCAGATCTCA	TTGCATTTTGGATCCCTTTC	28275797	28275814	206	yes
ssrpqtl_22	CAAGGTTGACAGGCCACTAA	ACCCCCAGATGATAGCTTCC	28611270	28611287	200	yes
ssrpqtl_23	GCCGAAACAAATCAATGACA	TGCAAAGGACCATGTGATGT	28631415	28631436	201	yes
ssrpqtl_24	CATCCCTCCCCTCAAACATA	TGGATTTTGCTTGTGCCTTA	29942367	29942392	174	yes
ssrpqtl_25	TGCAAGATCCTGATCGGTAA	GAAAATTGCTCTTTCACGCTTT	30489918	30489971	256	yes
ssrpqtl_26	AAACAATTCGAGGCAGAGGA	AAAGTTTTGCGGCAAGCAT	30641540	30641560	196	yes
ssrpqtl_27	CCC CAC TAT TCC TAC TTC TAC CAG	CAA AAT TAA CCT CCC AGC ACT TGT G	31575661	31575726	199	yes
ssrpqtl_28	CAT TAA AAA TAT CAA TAG AAA TGT G	TGT TTT TGT ACT ATC CAT CG	31637247	31637272	109	yes
ssrpqtl_29	TTG AAA ATT GAT AAT CGA TCT GAT	GCA GCA GAG AGT TTT GTA GAG TTA	31787239	31787292	256	yes
ssrpqtl_30	CAC TTT ATT TGA TAT TAC TTG	TAA AAC TAA CAC TAA CGT ATC	31891817	31891846	134	yes
ssrpqtl_31	ATC ACC ATA ATC AAT TAA ACG	TGT TTT GCT GAT ATG GGT AG	31978370	31978401	111	yes
ssrpqtl_32	GTA AGA TTT GAA TTA TGC TGC ATA T	ATT CCA TCA AAT AAA AGT TGT TAC G	31992972	31993007	205	yes
ssrpqtl_33	GGG TGA ATT ATA CTA TAT TAC	TTG ATT ACA GAA TAA CCA	32022042	32022063	119	yes
ssrpqtl_34	GAA ATT CAT GTC CAG AAC	TAC ATC ATA TAC GTT TAT AGA	32178223	32178254	138	yes
ssrpqtl_35	TAC CAA TAA TAT TGA GGT T	TAT ATA GAA AAC AAT CAA GTG	32216450	32216488	176	yes
ssrpqtl_36	TTT GCA TAT TTG TTA CTG GCT	TAG TGA TCT ATA CCG GTT AT	32384780	32384811	109	yes
ssrpqtl_37	AGA GTA GCA GTA ACG C	CAT TTC AAG AAA TTT CGA TAC	32717564	32717592	134	yes
ssrpqtl_38	ATG ATA AAG AGA AAA AGT GAT AGA T	AAG ACA TCA ATG TAC CTC ATC ATT A	32910185	32910244	182	no
ssrpqtl_39	AAC CTT TTA AAT AAG ATA AGA	AGG GTT TTA TAT TAT GAA G	32934120	32934139	177	no
ssrpqtl_40	ATA AGC ACA AAA GGT CCA AGG	ATA GTC CAA GAA ACA ACG GAT	32936161	32936183	107	no
ssrpqtl_41	TAT TTA TAC CTA GGG TAC TCA	GGC TCA TCC GTT ATG TA	33048585	33048608	121	no
ssrpqtl_42	GAC AAG AAA TTC TGG ATG GC	TGAATTGAATTGAGAAACGGA	33091573	33091596	114	no
