# Supplementary material for: Complementary genetic and genomic approaches help characterize the linkage group I seed protein QTL in soybean
Source: BMC Plant Biol. 2010 Mar 3;10:41. doi: 10.1186/1471-2229-10-41 (PMC2848761; doi:10.1186/1471-2229-10-41)
Supplement: Additional file 2 — Differentially accumulating transcripts between stage three and stage one within genotypes. Affymetrix® Soy Genechip probesets with differential expression values between stage three and stage one are listed with the ratio of mean values from three biological replicates at stage three versus stage one within LoPro (tab A3vA1) or HiPro (tab B3vB1) along with Uniprot, Arabidopsis, and M. truncatula alignment descriptions. [file 1471-2229-10-41-S2.XLS]

## Sheet: Unique 234 v 1
filtered/sorted unique A down	filtered/sorted unique A up		filtered/sorted unique B down	filtered/sorted unique B up
Gma.10230.1.A1_s_at	Gma.10027.1.S1_at		Gma.10.1.S1_at	Gma.10032.1.S1_at
Gma.10357.3.A1_at	Gma.10032.1.S1_at		Gma.10058.1.S1_at	Gma.10072.1.S1_at
Gma.1043.3.S1_at	Gma.10072.1.S1_at		Gma.1017.1.S1_at	Gma.10073.1.A1_at
Gma.1056.1.A1_at	Gma.10101.1.S1_at		Gma.1017.1.S1_s_at	Gma.10073.2.S1_at
Gma.10564.1.S1_at	Gma.10216.1.S1_at		Gma.1017.2.S1_a_at	Gma.10184.1.A1_at
Gma.10691.6.S1_at	Gma.10216.2.S1_at		Gma.1019.1.S1_at	Gma.10216.1.S1_a_at
Gma.10705.1.S1_a_at	Gma.10333.1.S1_at		Gma.10299.1.S1_at	Gma.10216.1.S1_at
Gma.10705.1.S1_at	Gma.10394.1.S1_at		Gma.10357.3.A1_at	Gma.10216.2.S1_at
Gma.10892.4.S1_at	Gma.10465.1.S1_at		Gma.10435.1.S1_at	Gma.10216.3.A1_a_at
Gma.10892.4.S1_s_at	Gma.10591.1.S1_at		Gma.1044.1.S1_at	Gma.10333.1.S1_at
Gma.10928.1.S1_at	Gma.10591.2.S1_at		Gma.10476.1.A1_at	Gma.10343.1.A1_a_at
Gma.10961.1.S1_at	Gma.10620.1.S1_at		Gma.10520.1.A1_at	Gma.10394.1.S1_at
Gma.10981.1.S1_at	Gma.10661.1.S1_a_at		Gma.1054.1.S1_at	Gma.10407.1.S1_at
Gma.11026.1.S1_at	Gma.10661.2.S1_at		Gma.10546.1.S1_at	Gma.10407.1.S1_s_at
Gma.11145.1.S1_at	Gma.10701.2.S1_at		Gma.10588.3.S1_at	Gma.10465.1.S1_at
Gma.11224.1.S1_s_at	Gma.10730.1.S1_at		Gma.10626.3.S1_at	Gma.10606.1.S1_at
Gma.11260.1.S1_at	Gma.10731.1.S1_x_at		Gma.10691.1.S1_at	Gma.10625.1.S1_at
Gma.11260.1.S1_x_at	Gma.10766.1.S1_at		Gma.10711.1.S1_a_at	Gma.10700.1.S1_at
Gma.1137.1.S1_a_at	Gma.10766.2.S1_at		Gma.10729.1.S1_s_at	Gma.10701.1.S1_at
Gma.12290.1.A1_at	Gma.10787.1.S1_a_at		Gma.10729.2.S1_at	Gma.10701.2.S1_at
Gma.12309.1.S1_at	Gma.10787.2.S1_a_at		Gma.1080.1.A1_at	Gma.10756.1.S1_s_at
Gma.12451.1.S1_at	Gma.10788.1.S1_at		Gma.10886.2.S1_at	Gma.10771.1.A1_a_at
Gma.12551.1.A1_at	Gma.10795.1.S1_at		Gma.10892.4.S1_s_at	Gma.10771.1.A1_at
Gma.12564.1.A1_at	Gma.10801.1.S1_at		Gma.10928.1.S1_at	Gma.10787.2.S1_a_at
Gma.12761.2.S1_at	Gma.10830.1.S1_at		Gma.10943.1.S1_at	Gma.10801.1.S1_at
Gma.12761.2.S1_x_at	Gma.10852.1.S1_a_at		Gma.10943.2.S1_x_at	Gma.10803.2.S1_at
Gma.1281.2.S1_at	Gma.10852.2.S1_at		Gma.10961.1.S1_at	Gma.10830.1.S1_at
Gma.12888.1.A1_s_at	Gma.10890.1.S1_at		Gma.1097.1.S1_at	Gma.10882.1.S1_s_at
Gma.12912.1.S1_at	Gma.10891.2.S1_a_at		Gma.10999.1.S1_at	Gma.10890.1.S1_at
Gma.12949.1.A1_at	Gma.10904.1.S1_at		Gma.110.1.S1_at	Gma.10891.2.S1_a_at
Gma.12960.1.S1_at	Gma.10904.1.S1_s_at		Gma.11028.2.S1_s_at	Gma.10904.1.S1_at
Gma.12979.1.A1_at	Gma.10936.1.S1_at		Gma.11119.2.S1_s_at	Gma.10904.1.S1_s_at
Gma.12989.1.S1_at	Gma.10936.1.S1_s_at		Gma.11135.2.S1_at	Gma.10936.1.S1_s_at
Gma.13046.1.S1_at	Gma.10947.1.S1_at		Gma.11145.1.S1_at	Gma.10947.1.S1_at
Gma.13322.1.S1_at	Gma.10969.1.S1_at		Gma.11162.1.S1_at	Gma.1096.1.S1_at
Gma.13408.2.A1_at	Gma.10969.1.S1_x_at		Gma.11168.1.S1_at	Gma.10969.1.S1_at
Gma.13580.3.S1_at	Gma.10969.2.S1_at		Gma.11219.3.S1_at	Gma.10969.1.S1_x_at
Gma.13615.1.S1_at	Gma.1098.1.S1_at		Gma.11260.1.S1_a_at	Gma.10969.2.S1_at
Gma.1362.1.S1_at	Gma.10980.1.S1_at		Gma.11260.1.S1_at	Gma.1098.1.S1_at
Gma.13658.1.A1_s_at	Gma.10991.1.S1_at		Gma.11260.1.S1_x_at	Gma.10980.1.S1_at
Gma.13802.1.S1_at	Gma.10997.1.S1_at		Gma.11267.3.S1_a_at	Gma.10988.3.S1_x_at
Gma.1386.1.S1_at	Gma.11002.1.S1_at		Gma.11326.1.S1_s_at	Gma.10997.1.S1_at
Gma.1394.1.S1_at	Gma.11024.1.S1_a_at		Gma.11345.1.S1_at	Gma.11002.1.S1_at
Gma.1394.2.S1_a_at	Gma.11024.4.S1_s_at		Gma.1135.1.A1_at	Gma.11006.1.S1_s_at
Gma.1394.2.S1_at	Gma.11024.5.S1_s_at		Gma.1144.1.S1_a_at	Gma.11096.1.S1_at
Gma.13954.1.A1_s_at	Gma.11025.1.S1_at		Gma.1144.2.S1_at	Gma.11144.2.S1_at
Gma.14057.1.S1_at	Gma.11037.1.S1_at		Gma.1147.1.S1_at	Gma.11166.1.S1_at
Gma.14126.1.A1_at	Gma.11082.1.S1_at		Gma.11522.2.S1_at	Gma.11166.1.S1_x_at
Gma.14147.1.A1_at	Gma.11123.1.S1_at		Gma.11747.1.A1_a_at	Gma.11174.1.S1_at
Gma.14345.1.S1_a_at	Gma.11123.1.S1_x_at		Gma.11747.2.S1_at	Gma.11242.3.S1_a_at
Gma.14345.1.S1_s_at	Gma.11126.1.S1_at		Gma.11769.2.A1_at	Gma.11254.1.S1_a_at
Gma.14610.1.A1_at	Gma.11126.1.S1_x_at		Gma.11944.1.S1_at	Gma.11254.1.S1_x_at
Gma.14806.1.A1_at	Gma.11166.1.S1_x_at		Gma.11973.1.S1_at	Gma.11254.3.S1_a_at
Gma.14852.1.S1_at	Gma.11183.1.S1_at		Gma.12082.1.S1_at	Gma.11254.3.S1_x_at
Gma.15130.1.S1_at	Gma.11189.2.A1_at		Gma.12094.1.A1_at	Gma.11269.1.S1_at
Gma.1519.1.S1_at	Gma.11242.1.S1_at		Gma.12177.2.S1_at	Gma.1127.1.S1_at
Gma.15212.1.S1_at	Gma.11242.2.S1_a_at		Gma.12290.1.A1_at	Gma.11298.2.S1_at
Gma.15464.2.S1_at	Gma.11242.2.S1_x_at		Gma.1248.1.S1_s_at	Gma.11298.3.S1_a_at
Gma.15499.1.S1_at	Gma.11254.1.S1_x_at		Gma.1250.1.S1_at	Gma.11324.2.S1_a_at
Gma.15569.1.S1_at	Gma.11258.1.S1_at		Gma.12551.1.A1_at	Gma.11336.2.S1_at
Gma.15578.1.S1_at	Gma.1127.1.S1_at		Gma.12564.1.A1_at	Gma.1136.1.A1_at
Gma.15651.1.S1_at	Gma.11299.3.S1_a_at		Gma.12761.2.S1_at	Gma.11362.1.S1_at
Gma.15898.1.S1_at	Gma.11299.3.S1_x_at		Gma.12761.2.S1_x_at	Gma.1143.2.S1_at
Gma.16025.1.A1_at	Gma.11328.1.S1_at		Gma.1281.2.S1_at	Gma.11531.1.S1_s_at
Gma.16069.1.S1_at	Gma.11401.1.A1_at		Gma.12960.1.S1_at	Gma.11558.1.A1_at
Gma.1621.1.A1_at	Gma.11420.1.S1_at		Gma.12977.1.S1_at	Gma.1163.1.S1_at
Gma.16554.2.S1_at	Gma.1163.1.S1_at		Gma.12979.1.A1_at	Gma.11711.1.A1_at
Gma.16599.1.S1_s_at	Gma.11803.1.S1_at		Gma.13002.1.S1_at	Gma.1178.1.S1_a_at
Gma.16772.1.S1_at	Gma.11860.2.S1_at		Gma.13013.2.S1_at	Gma.12045.1.S1_at
Gma.16811.1.S1_at	Gma.1187.1.S1_at		Gma.13046.1.S1_at	Gma.12259.1.S1_at
Gma.16832.1.S1_s_at	Gma.11993.1.S1_at		Gma.13047.2.S1_a_at	Gma.1226.1.S1_at
Gma.16863.1.S1_at	Gma.12048.1.S1_at		Gma.13121.1.S1_a_at	Gma.1243.1.S1_at
Gma.16956.1.S1_s_at	Gma.12235.1.S1_at		Gma.13151.2.A1_at	Gma.12446.1.A1_at
Gma.17041.1.S1_at	Gma.1226.1.S1_at		Gma.13179.1.A1_at	Gma.12482.1.A1_at
Gma.17192.1.A1_at	Gma.12342.1.S1_s_at		Gma.13188.1.A1_at	Gma.12483.1.A1_at
Gma.17217.1.S1_at	Gma.12372.1.S1_at		Gma.13277.1.A1_at	Gma.12531.1.S1_at
Gma.17244.1.A1_at	Gma.12474.1.S1_at		Gma.13342.1.A1_at	Gma.12539.1.S1_at
Gma.17311.1.A1_s_at	Gma.12481.1.S1_s_at		Gma.13356.1.S1_at	Gma.12539.2.A1_at
Gma.17318.1.S1_at	Gma.12513.2.S1_a_at		Gma.13408.2.A1_at	Gma.12561.1.A1_s_at
Gma.17326.1.A1_at	Gma.12514.1.S1_at		Gma.13443.1.S1_at	Gma.12585.1.A1_at
Gma.17374.1.S1_at	Gma.12535.1.S1_at		Gma.13549.1.S1_at	Gma.12590.1.A1_at
Gma.1747.1.S1_a_at	Gma.12539.1.S1_at		Gma.13583.1.A1_at	Gma.12629.1.S1_at
Gma.1747.2.S1_at	Gma.12539.2.A1_at		Gma.13658.1.A1_s_at	Gma.12663.1.A1_at
Gma.17556.1.S1_at	Gma.12547.1.A1_at		Gma.13739.1.A1_at	Gma.12669.1.A1_at
Gma.17688.1.S1_at	Gma.12561.1.A1_s_at		Gma.13802.1.S1_at	Gma.12765.1.A1_at
Gma.17688.1.S1_s_at	Gma.12585.1.A1_at		Gma.13809.1.A1_at	Gma.12775.2.A1_at
Gma.17702.2.S1_a_at	Gma.12590.1.A1_at		Gma.13834.1.S1_a_at	Gma.12776.1.A1_at
Gma.17735.1.S1_at	Gma.12599.1.S1_at		Gma.1386.1.S1_at	Gma.12819.1.A1_at
Gma.17758.1.S1_at	Gma.12607.1.A1_at		Gma.13881.1.S1_at	Gma.12893.1.A1_at
Gma.1777.1.A1_at	Gma.12669.1.A1_at		Gma.13900.1.S1_at	Gma.12928.1.A1_at
Gma.17917.1.S1_at	Gma.12758.1.S1_at		Gma.1394.1.S1_at	Gma.12935.1.A1_at
Gma.17923.1.S1_at	Gma.1277.1.S1_at		Gma.1394.2.S1_a_at	Gma.13007.1.A1_at
Gma.18022.1.S1_at	Gma.12776.1.A1_at		Gma.1394.2.S1_at	Gma.13009.1.S1_at
Gma.1842.1.S1_at	Gma.12822.1.S1_at		Gma.13966.1.S1_at	Gma.13015.1.A1_at
Gma.2074.1.S1_at	Gma.12838.1.A1_at		Gma.14021.1.S1_at	Gma.13018.1.A1_at
Gma.2234.2.S1_at	Gma.12889.1.A1_at		Gma.1406.1.S1_at	Gma.13021.1.A1_at
Gma.2236.1.S1_at	Gma.12893.1.A1_at		Gma.14106.1.A1_at	Gma.13027.1.A1_at
Gma.2243.2.S1_s_at	Gma.12894.1.S1_at		Gma.14147.1.A1_at	Gma.13028.1.A1_at
Gma.2377.1.S1_at	Gma.12928.1.A1_at		Gma.1416.1.S1_at	Gma.13036.1.S1_at
Gma.2386.1.S1_x_at	Gma.12935.1.A1_at		Gma.14218.1.A1_at	Gma.13045.1.S1_at
Gma.2442.1.S1_at	Gma.12959.1.S1_at		Gma.14272.1.S1_at	Gma.13056.1.S1_at
Gma.2590.1.A1_s_at	Gma.12990.2.S1_at		Gma.14283.1.S1_at	Gma.13062.1.S1_at
Gma.2666.1.S1_at	Gma.13007.1.A1_at		Gma.14369.1.S1_a_at	Gma.13072.2.S1_at
Gma.2780.1.A1_at	Gma.13009.1.S1_at		Gma.1451.1.S1_at	Gma.13091.2.S1_a_at
Gma.3182.1.S1_at	Gma.13018.1.A1_at		Gma.14567.1.S1_at	Gma.13110.2.S1_at
Gma.3519.1.S1_at	Gma.13036.1.S1_at		Gma.14567.2.S1_at	Gma.13118.2.S1_at
Gma.3557.2.S1_s_at	Gma.13056.1.S1_at		Gma.14653.2.S1_a_at	Gma.13118.2.S1_x_at
Gma.3595.2.S1_a_at	Gma.13056.2.S1_at		Gma.14852.1.S1_at	Gma.13128.1.S1_at
Gma.3754.1.S1_x_at	Gma.13062.1.S1_at		Gma.1495.1.S1_at	Gma.13147.1.S1_at
Gma.3801.1.S1_at	Gma.13072.2.S1_at		Gma.15064.1.S1_at	Gma.13157.1.A1_a_at
Gma.3858.1.S1_a_at	Gma.13086.1.S1_at		Gma.1511.1.S1_at	Gma.1316.2.S1_s_at
Gma.3986.1.S1_at	Gma.13091.2.S1_a_at		Gma.15113.1.S1_a_at	Gma.1316.6.S1_a_at
Gma.4032.1.A1_at	Gma.13099.1.S1_at		Gma.15113.1.S1_at	Gma.13164.1.S1_at
Gma.4091.1.S1_at	Gma.13115.1.S1_at		Gma.15113.3.S1_at	Gma.13202.1.A1_at
Gma.4091.1.S1_x_at	Gma.13118.2.S1_at		Gma.15167.1.S1_at	Gma.13204.2.A1_at
Gma.4172.1.S1_at	Gma.13118.2.S1_x_at		Gma.1519.1.S1_at	Gma.13240.1.A1_at
Gma.4206.1.S1_s_at	Gma.13128.1.S1_at		Gma.15212.1.S1_at	Gma.13245.1.S1_at
Gma.4276.1.S1_at	Gma.13153.1.S1_at		Gma.15462.2.S1_at	Gma.13259.1.A1_a_at
Gma.4310.2.S1_at	Gma.1316.2.S1_a_at		Gma.15511.1.S1_s_at	Gma.13259.2.S1_a_at
Gma.4312.2.S1_x_at	Gma.1316.2.S1_s_at		Gma.15534.1.S1_at	Gma.13278.1.A1_at
Gma.4312.3.S1_at	Gma.1316.2.S1_x_at		Gma.15578.1.S1_at	Gma.13282.1.A1_at
Gma.4370.1.S1_x_at	Gma.1316.5.S1_a_at		Gma.15660.1.S1_at	Gma.13293.1.S1_at
Gma.4482.2.S1_at	Gma.1316.5.S1_x_at		Gma.15686.1.A1_at	Gma.13296.1.S1_s_at
Gma.4487.2.S1_at	Gma.1316.6.S1_a_at		Gma.15687.1.A1_at	Gma.13296.3.S1_at
Gma.4594.1.A1_at	Gma.13162.1.A1_at		Gma.15695.1.A1_at	Gma.13394.1.A1_x_at
Gma.4624.1.S1_s_at	Gma.13167.1.S1_at		Gma.1576.1.S1_at	Gma.13396.1.A1_at
Gma.4708.1.A1_at	Gma.1319.1.S1_at		Gma.15823.1.S1_at	Gma.13412.1.A1_at
Gma.4748.1.A1_at	Gma.13204.2.A1_at		Gma.16022.1.S1_at	Gma.13414.1.A1_at
Gma.4761.1.S1_x_at	Gma.1321.1.S1_at		Gma.16022.2.S1_at	Gma.13453.1.A1_at
Gma.4765.1.A1_at	Gma.1326.1.S1_at		Gma.16025.1.A1_at	Gma.13463.1.S1_at
Gma.4954.1.A1_at	Gma.13267.1.A1_at		Gma.16043.1.S1_at	Gma.13494.1.A1_at
Gma.4954.2.S1_at	Gma.13278.1.A1_at		Gma.16069.1.S1_at	Gma.135.1.S1_at
Gma.4974.1.A1_s_at	Gma.13282.1.A1_at		Gma.16169.1.S1_at	Gma.13501.1.A1_at
Gma.4975.2.S1_a_at	Gma.13293.1.S1_at		Gma.16189.1.S1_at	Gma.13544.1.S1_at
Gma.5013.2.S1_at	Gma.13296.1.S1_s_at		Gma.16196.1.S1_at	Gma.13589.1.S1_at
Gma.5084.1.S1_at	Gma.13296.3.S1_at		Gma.16259.1.S1_at	Gma.13592.1.A1_at
Gma.5240.1.S1_a_at	Gma.13324.1.S1_at		Gma.16259.2.S1_a_at	Gma.13597.1.A1_at
Gma.525.1.S1_at	Gma.13340.1.S1_at		Gma.16280.1.A1_at	Gma.13636.1.A1_at
Gma.5250.2.A1_at	Gma.13340.2.S1_a_at		Gma.16280.2.S1_at	Gma.13646.1.A1_at
Gma.5269.1.S1_a_at	Gma.13380.1.A1_s_at		Gma.16337.1.A1_at	Gma.13662.1.S1_at
Gma.5269.2.S1_a_at	Gma.13382.1.A1_at		Gma.16337.2.S1_at	Gma.13668.1.S1_at
Gma.5277.1.S1_at	Gma.13395.1.A1_s_at		Gma.16410.1.S1_at	Gma.13695.1.A1_at
Gma.5300.1.S1_at	Gma.13419.1.A1_at		Gma.16450.1.S1_at	Gma.13723.1.A1_at
Gma.5510.1.S1_s_at	Gma.13463.1.S1_at		Gma.16599.1.S1_s_at	Gma.13747.1.A1_at
Gma.5510.2.S1_s_at	Gma.1347.1.S1_at		Gma.16669.1.S1_at	Gma.13796.1.A1_at
Gma.5561.1.A1_at	Gma.13477.1.A1_at		Gma.16672.2.S1_at	Gma.13844.1.A1_at
Gma.5584.1.S1_s_at	Gma.13494.1.A1_at		Gma.16677.1.S1_at	Gma.1385.1.A1_at
Gma.5634.1.S1_s_at	Gma.13544.1.S1_at		Gma.16703.2.S1_a_at	Gma.13863.1.A1_at
Gma.5730.1.S1_at	Gma.13597.1.A1_at		Gma.168.1.S1_at	Gma.13868.1.S1_at
Gma.5781.3.S1_at	Gma.13616.1.A1_at		Gma.16820.1.S1_s_at	Gma.13868.2.S1_a_at
Gma.5800.1.S1_at	Gma.13662.1.S1_at		Gma.16832.1.S1_s_at	Gma.13929.1.A1_at
Gma.5960.1.S1_at	Gma.13691.1.A1_at		Gma.16953.1.S1_at	Gma.13969.1.A1_at
Gma.6075.1.S1_s_at	Gma.13723.1.A1_at		Gma.16956.1.S1_s_at	Gma.13973.1.A1_at
Gma.6101.1.S1_at	Gma.13747.1.A1_at		Gma.17058.1.S1_at	Gma.14069.1.A1_at
Gma.6139.1.S1_at	Gma.13796.1.A1_at		Gma.17070.1.S1_at	Gma.14130.1.A1_at
Gma.6256.1.S1_s_at	Gma.13844.1.A1_at		Gma.17078.1.S1_at	Gma.14154.1.A1_at
Gma.6261.1.S1_a_at	Gma.13868.1.S1_at		Gma.17090.1.A1_at	Gma.14176.1.A1_at
Gma.6307.1.S1_at	Gma.13868.2.S1_a_at		Gma.17192.1.A1_at	Gma.14235.1.A1_at
Gma.635.1.A1_at	Gma.13960.1.A1_at		Gma.17207.1.S1_at	Gma.14246.1.S1_s_at
Gma.6458.1.S1_at	Gma.13962.1.A1_at		Gma.17218.1.S1_at	Gma.14306.1.A1_at
Gma.6477.1.S1_at	Gma.13973.1.A1_at		Gma.17250.1.A1_at	Gma.14367.1.S1_at
Gma.6498.1.A1_at	Gma.14130.1.A1_at		Gma.173.1.S1_at	Gma.14438.1.A1_at
Gma.6520.1.S1_a_at	Gma.14235.1.A1_at		Gma.17311.1.A1_s_at	Gma.14464.1.S1_at
Gma.6520.3.S1_a_at	Gma.14246.1.S1_s_at		Gma.17318.1.S1_at	Gma.14553.1.S1_at
Gma.6595.1.S1_at	Gma.14319.2.S1_at		Gma.17326.1.A1_at	Gma.14616.1.S1_at
Gma.6617.1.S1_at	Gma.14438.1.A1_at		Gma.17327.1.S1_at	Gma.14628.1.S1_at
Gma.6672.2.S1_at	Gma.14553.1.S1_at		Gma.17355.1.A1_at	Gma.14736.2.A1_at
Gma.6703.1.S1_at	Gma.1460.2.S1_a_at		Gma.17390.1.S1_at	Gma.14822.1.S1_at
Gma.6889.1.S1_at	Gma.14736.1.S1_at		Gma.17442.1.S1_at	Gma.14966.2.S1_at
Gma.6889.1.S1_x_at	Gma.14822.1.S1_at		Gma.1747.1.S1_a_at	Gma.14976.1.A1_at
Gma.698.1.S1_at	Gma.15030.1.A1_at		Gma.1747.2.S1_at	Gma.15048.1.A1_at
Gma.7178.1.S1_at	Gma.15048.1.A1_at		Gma.17489.1.S1_at	Gma.15101.1.A1_at
Gma.7198.1.S1_at	Gma.15222.1.S1_at		Gma.1750.1.S1_at	Gma.15184.1.S1_at
Gma.7209.1.A1_at	Gma.1524.1.S1_at		Gma.1750.3.A1_at	Gma.15241.1.S1_at
Gma.7318.1.A1_at	Gma.1526.2.S1_x_at		Gma.17511.1.S1_at	Gma.1534.1.S1_a_at
Gma.7389.1.S1_at	Gma.1527.1.S1_a_at		Gma.17556.1.S1_at	Gma.15510.1.S1_at
Gma.7452.1.A1_at	Gma.1527.1.S1_x_at		Gma.17599.1.S1_at	Gma.15574.1.S1_at
Gma.7644.2.S1_a_at	Gma.1527.2.S1_at		Gma.17636.1.S1_at	Gma.15575.1.S1_at
Gma.7672.1.S1_at	Gma.1534.1.S1_a_at		Gma.17649.1.S1_at	Gma.15577.1.S1_at
Gma.7719.1.A1_at	Gma.15346.1.A1_at		Gma.17702.1.S1_at	Gma.15583.1.S1_a_at
Gma.7867.2.S1_at	Gma.15376.1.A1_a_at		Gma.17732.1.S1_at	Gma.15604.1.S1_at
Gma.7942.1.A1_at	Gma.15510.1.S1_at		Gma.17735.1.S1_at	Gma.15610.1.S1_at
Gma.7958.1.S1_at	Gma.15564.1.S1_a_at		Gma.17758.1.S1_at	Gma.15650.1.A1_at
Gma.803.1.A1_at	Gma.15564.1.S1_at		Gma.17768.1.A1_at	Gma.15697.1.S1_at
Gma.8119.1.S1_s_at	Gma.15574.1.S1_at		Gma.1777.1.A1_at	Gma.15697.2.S1_at
Gma.8247.1.S1_s_at	Gma.15577.1.S1_at		Gma.17790.1.S1_at	Gma.15697.3.A1_at
Gma.8251.1.S1_a_at	Gma.15610.1.S1_at		Gma.17826.1.S1_s_at	Gma.15721.1.S1_at
Gma.8300.1.A1_at	Gma.15620.1.S1_at		Gma.17895.1.S1_s_at	Gma.15729.1.A1_at
Gma.8369.1.S1_at	Gma.15650.1.A1_at		Gma.17917.1.S1_at	Gma.15746.1.A1_at
Gma.8442.1.S1_at	Gma.15692.1.A1_at		Gma.17930.1.S1_at	Gma.15752.1.S1_at
Gma.8450.1.S1_at	Gma.15727.1.S1_at		Gma.17937.1.S1_at	Gma.15775.1.S1_at
Gma.8452.1.S1_s_at	Gma.15746.1.A1_at		Gma.17940.1.S1_at	Gma.15792.1.S1_at
Gma.8516.1.S1_at	Gma.15752.1.S1_at		Gma.17961.1.S1_at	Gma.15829.2.S1_a_at
Gma.8534.1.S1_at	Gma.15792.1.S1_at		Gma.18016.1.S1_a_at	Gma.15844.1.A1_at
Gma.856.1.A1_at	Gma.15816.1.A1_at		Gma.18022.1.S1_at	Gma.15847.2.S1_at
Gma.859.1.A1_at	Gma.15830.1.S1_s_at		Gma.18029.1.S1_at	Gma.15855.1.S1_at
Gma.8612.1.S1_at	Gma.15844.1.A1_at		Gma.1812.1.S1_at	Gma.15863.1.S1_s_at
Gma.862.1.A1_at	Gma.15863.1.S1_s_at		Gma.1816.1.S1_a_at	Gma.15965.1.S1_at
Gma.8687.1.A1_at	Gma.15909.1.A1_at		Gma.1841.1.S1_a_at	Gma.15971.1.S1_at
Gma.869.1.S1_at	Gma.15953.1.A1_at		Gma.1850.1.S1_at	Gma.15991.1.S1_at
Gma.8690.1.S1_at	Gma.15963.1.S1_at		Gma.1857.1.S1_at	Gma.15997.1.S1_at
Gma.876.1.S1_at	Gma.15965.1.S1_at		Gma.1871.1.S1_at	Gma.16011.1.A1_at
Gma.917.1.S1_at	Gma.15979.1.A1_at		Gma.1872.1.S1_at	Gma.16122.1.S1_at
Gma.9246.1.A1_a_at	Gma.16033.1.S1_at		Gma.1880.1.A1_at	Gma.16130.1.S1_at
Gma.9277.1.S1_at	Gma.16053.2.S1_a_at		Gma.1880.1.A1_x_at	Gma.16136.1.S1_at
Gma.9286.1.S1_s_at	Gma.16122.1.S1_at		Gma.1880.2.S1_at	Gma.16136.2.A1_at
Gma.9506.2.S1_a_at	Gma.16134.1.A1_s_at		Gma.1895.1.A1_at	Gma.1616.1.S1_at
Gma.9638.1.A1_at	Gma.16136.1.S1_at		Gma.1897.1.S1_s_at	Gma.16191.1.S1_at
Gma.9717.1.S1_at	Gma.16136.2.A1_at		Gma.1927.1.A1_at	Gma.16326.1.S1_at
Gma.9718.1.S1_at	Gma.16147.1.S1_at		Gma.1927.3.S1_at	Gma.16479.2.S1_at
Gma.9781.1.S1_at	Gma.16176.1.S1_at		Gma.1960.1.S1_at	Gma.16487.1.S1_at
Gma.9841.1.S1_at	Gma.16191.1.S1_at		Gma.1979.1.S1_a_at	Gma.16501.1.S1_at
Gma.9841.1.S1_s_at	Gma.16213.1.S1_at		Gma.1979.1.S1_at	Gma.16501.2.S1_a_at
Gma.9935.1.S1_s_at	Gma.16363.1.S1_at		Gma.2031.1.S1_s_at	Gma.16501.2.S1_at
GmaAffx.10045.1.S1_at	Gma.16428.1.S1_at		Gma.2041.1.S1_at	Gma.16507.1.S1_at
GmaAffx.10487.1.A1_at	Gma.16452.1.A1_at		Gma.2047.1.S1_at	Gma.16526.1.S1_at
GmaAffx.10540.1.S1_at	Gma.16484.1.S1_at		Gma.2073.1.S1_at	Gma.16566.1.S1_at
GmaAffx.10582.1.S1_at	Gma.16487.1.S1_at		Gma.2074.1.S1_at	Gma.16592.1.S1_at
GmaAffx.10649.1.S1_at	Gma.1650.2.S1_a_at		Gma.2074.2.A1_at	Gma.16610.1.S1_at
GmaAffx.1082.1.S1_at	Gma.16501.1.S1_at		Gma.2126.1.S1_at	Gma.16642.1.S1_at
GmaAffx.10908.1.S1_at	Gma.16501.2.S1_a_at		Gma.2234.2.S1_at	Gma.16696.1.S1_at
GmaAffx.11845.1.A1_at	Gma.16501.2.S1_at		Gma.2243.2.S1_s_at	Gma.16718.1.A1_at
GmaAffx.12252.1.S1_at	Gma.16596.1.S1_a_at		Gma.2253.1.S1_at	Gma.1677.1.S1_a_at
GmaAffx.12323.1.S1_at	Gma.16610.1.S1_at		Gma.2286.1.S1_at	Gma.1679.1.A1_at
GmaAffx.12937.1.A1_at	Gma.1665.3.S1_a_at		Gma.2308.1.S1_s_at	Gma.16792.1.A1_at
GmaAffx.1301.41.S1_at	Gma.16696.1.S1_at		Gma.2386.1.S1_a_at	Gma.16818.1.S1_s_at
GmaAffx.1301.47.A1_at	Gma.16718.1.A1_at		Gma.2386.1.S1_x_at	Gma.16818.1.S1_x_at
GmaAffx.1334.1.S1_at	Gma.1677.1.S1_a_at		Gma.2439.1.S1_at	Gma.16826.1.S1_at
GmaAffx.13587.1.S1_at	Gma.16792.1.A1_at		Gma.2505.1.S1_a_at	Gma.16866.1.A1_at
GmaAffx.13717.1.S1_at	Gma.16802.1.S1_at		Gma.2505.1.S1_at	Gma.16952.1.A1_at
GmaAffx.13986.1.A1_at	Gma.16829.1.S1_x_at		Gma.2505.2.S1_at	Gma.16969.1.S1_s_at
GmaAffx.14139.2.S1_at	Gma.16870.1.A1_at		Gma.2505.2.S1_x_at	Gma.17031.1.A1_at
GmaAffx.14338.1.S1_s_at	Gma.16913.1.S1_s_at		Gma.2523.1.S1_s_at	Gma.17066.1.S1_at
GmaAffx.14419.1.S1_at	Gma.16969.1.S1_s_at		Gma.2525.1.S1_at	Gma.17068.1.S1_at
GmaAffx.1518.1.S1_at	Gma.17031.1.A1_at		Gma.2537.1.S1_at	Gma.17190.1.S1_at
GmaAffx.15731.1.S1_at	Gma.17230.1.A1_at		Gma.2588.1.S1_at	Gma.17230.1.A1_at
GmaAffx.15953.1.A1_at	Gma.17285.1.A1_at		Gma.2590.1.A1_x_at	Gma.17263.1.A1_at
GmaAffx.16182.1.S1_s_at	Gma.17365.1.S1_at		Gma.2744.1.S1_at	Gma.17358.1.S1_at
GmaAffx.16297.1.S1_at	Gma.17426.1.S1_at		Gma.2744.2.S1_a_at	Gma.17365.1.S1_at
GmaAffx.16994.1.S1_at	Gma.17426.1.S1_s_at		Gma.2826.1.S1_at	Gma.17388.1.S1_at
GmaAffx.17041.1.S1_at	Gma.1757.1.S1_a_at		Gma.2863.1.S1_at	Gma.17391.1.S1_at
GmaAffx.17100.1.S1_at	Gma.17589.1.S1_at		Gma.2875.1.S1_at	Gma.174.1.A1_at
GmaAffx.17505.1.S1_at	Gma.17610.1.S1_at		Gma.2908.1.S1_at	Gma.17426.1.S1_at
GmaAffx.17955.1.S1_at	Gma.17610.1.S1_x_at		Gma.2912.1.S1_at	Gma.17426.1.S1_s_at
GmaAffx.18273.1.A1_at	Gma.17665.2.S1_at		Gma.2912.1.S1_s_at	Gma.17499.1.S1_at
GmaAffx.18376.1.A1_at	Gma.17720.1.S1_at		Gma.2935.1.S1_at	Gma.17504.1.S1_at
GmaAffx.18616.1.S1_at	Gma.17764.1.S1_at		Gma.2942.1.S1_at	Gma.17525.1.S1_at
GmaAffx.18649.1.S1_at	Gma.1778.1.S1_at		Gma.2986.1.S1_at	Gma.1757.3.A1_a_at
GmaAffx.18766.1.S1_at	Gma.1779.1.S1_at		Gma.2988.1.S1_at	Gma.1758.1.S1_a_at
GmaAffx.19467.1.S1_at	Gma.17805.1.A1_s_at		Gma.3.1.S1_at	Gma.1758.1.S1_at
GmaAffx.19498.1.S1_at	Gma.17821.1.A1_at		Gma.3000.1.S1_at	Gma.1758.1.S1_x_at
GmaAffx.19777.1.A1_at	Gma.17885.1.S1_at		Gma.3000.2.S1_a_at	Gma.17610.1.S1_at
GmaAffx.19806.1.A1_at	Gma.1791.1.S1_at		Gma.3044.1.S1_at	Gma.17610.2.S1_s_at
GmaAffx.19831.1.S1_at	Gma.1796.1.S1_at		Gma.3044.2.S1_s_at	Gma.17665.1.S1_at
GmaAffx.19977.1.S1_at	Gma.17968.1.S1_at		Gma.3113.1.S1_at	Gma.17665.2.S1_at
GmaAffx.2026.1.A1_at	Gma.18014.2.S1_x_at		Gma.3152.1.S1_at	Gma.17738.1.S1_at
GmaAffx.21003.3.S1_at	Gma.18064.1.S1_at		Gma.3154.1.S1_at	Gma.17756.1.A1_s_at
GmaAffx.21087.1.S1_at	Gma.18088.1.S1_at		Gma.3200.1.S1_at	Gma.17779.1.S1_at
GmaAffx.21180.1.S1_at	Gma.18106.1.S1_at		Gma.3208.2.S1_a_at	Gma.17805.1.A1_s_at
GmaAffx.21700.1.S1_at	Gma.1832.1.S1_at		Gma.3382.1.S1_s_at	Gma.17824.1.S1_at
GmaAffx.21743.1.S1_at	Gma.1871.2.S1_at		Gma.3395.1.S1_at	Gma.17828.1.S1_at
GmaAffx.22160.1.S1_at	Gma.1893.1.A1_at		Gma.3411.2.S1_at	Gma.17838.1.S1_at
GmaAffx.22552.1.S1_at	Gma.1910.1.S1_at		Gma.3448.1.A1_at	Gma.17844.1.S1_at
GmaAffx.22994.1.A1_at	Gma.1955.1.S1_a_at		Gma.3527.1.S1_at	Gma.17885.1.S1_at
GmaAffx.23295.1.S1_at	Gma.1955.4.S1_a_at		Gma.3705.1.S1_at	Gma.17922.1.S1_at
GmaAffx.23308.1.A1_at	Gma.1975.1.S1_s_at		Gma.3745.1.S1_at	Gma.18014.1.S1_a_at
GmaAffx.23406.2.S1_s_at	Gma.1988.1.S1_at		Gma.3754.1.S1_x_at	Gma.18014.2.S1_x_at
GmaAffx.23523.1.S1_at	Gma.1992.1.S1_at		Gma.3797.1.S1_at	Gma.18064.1.S1_at
GmaAffx.24226.1.S1_at	Gma.2006.1.S1_at		Gma.38.1.S1_at	Gma.18068.1.S1_at
GmaAffx.24292.1.S1_at	Gma.2026.1.S1_at		Gma.3818.1.S1_at	Gma.18088.1.S1_at
GmaAffx.25207.1.S1_at	Gma.2042.1.S1_at		Gma.3858.1.S1_a_at	Gma.1817.1.S1_at
GmaAffx.2538.1.S1_at	Gma.2058.1.S1_at		Gma.3858.2.S1_s_at	Gma.1817.1.S1_s_at
GmaAffx.25415.1.S1_at	Gma.2061.1.S1_s_at		Gma.3986.1.S1_at	Gma.1819.1.S1_at
GmaAffx.25724.1.S1_at	Gma.2066.1.S1_a_at		Gma.4036.1.S1_at	Gma.1832.1.S1_at
GmaAffx.26209.1.S1_at	Gma.2105.1.S1_at		Gma.4093.1.S1_at	Gma.186.1.S1_at
GmaAffx.26490.1.S1_at	Gma.2131.1.S1_at		Gma.4093.2.S1_at	Gma.1871.2.S1_at
GmaAffx.27238.1.A1_at	Gma.2182.1.S1_at		Gma.4201.1.A1_at	Gma.1879.1.S1_at
GmaAffx.27577.1.S1_at	Gma.2202.1.S1_at		Gma.4206.1.S1_s_at	Gma.1883.1.S1_at
GmaAffx.28057.1.S1_at	Gma.2222.1.S1_at		Gma.4276.1.S1_at	Gma.1893.1.A1_at
GmaAffx.28381.1.S1_at	Gma.2284.1.S1_at		Gma.4315.2.S1_a_at	Gma.1907.1.S1_at
GmaAffx.28926.1.A1_at	Gma.2284.2.A1_at		Gma.4317.1.S1_at	Gma.1910.1.S1_at
GmaAffx.28927.1.S1_at	Gma.2292.2.S1_a_at		Gma.432.1.S1_at	Gma.1955.1.S1_a_at
GmaAffx.30570.1.S1_at	Gma.2292.2.S1_at		Gma.440.1.S1_at	Gma.1955.4.S1_a_at
GmaAffx.31622.1.S1_at	Gma.2305.1.S1_at		Gma.4427.1.S1_at	Gma.2026.1.S1_at
GmaAffx.32318.1.A1_at	Gma.2316.1.S1_at		Gma.4518.1.A1_at	Gma.2058.1.S1_at
GmaAffx.32348.1.A1_at	Gma.2317.1.A1_a_at		Gma.4594.1.A1_at	Gma.2087.2.S1_at
GmaAffx.32759.1.S1_at	Gma.2360.1.S1_at		Gma.4624.1.S1_s_at	Gma.2151.1.S1_at
GmaAffx.33075.1.S1_at	Gma.2360.3.S1_at		Gma.4665.1.A1_at	Gma.2176.1.S1_at
GmaAffx.33753.1.S1_at	Gma.2360.3.S1_x_at		Gma.4708.1.A1_at	Gma.2204.1.S1_a_at
GmaAffx.34293.1.S1_at	Gma.2406.1.S1_at		Gma.4748.1.A1_at	Gma.2204.2.S1_at
GmaAffx.34646.1.S1_at	Gma.2415.1.S1_at		Gma.4754.1.S1_at	Gma.2210.1.S1_at
GmaAffx.34775.1.S1_at	Gma.2432.1.S1_at		Gma.4774.1.S1_at	Gma.2222.1.S1_at
GmaAffx.34961.1.S1_at	Gma.2446.1.S1_a_at		Gma.4876.1.S1_at	Gma.2284.1.S1_at
GmaAffx.35064.1.A1_at	Gma.2474.1.S1_at		Gma.4954.2.S1_at	Gma.2284.2.A1_at
GmaAffx.35242.1.S1_at	Gma.2487.2.S1_at		Gma.4974.1.A1_s_at	Gma.2292.2.S1_a_at
GmaAffx.35671.1.A1_at	Gma.2506.1.S1_at		Gma.4975.2.S1_a_at	Gma.2292.2.S1_at
GmaAffx.35952.1.S1_at	Gma.2511.1.S1_at		Gma.4979.1.S1_at	Gma.2307.1.S1_at
GmaAffx.36387.1.A1_at	Gma.2563.1.S1_a_at		Gma.4990.1.A1_at	Gma.2317.1.A1_a_at
GmaAffx.3712.1.S1_at	Gma.257.2.S1_a_at		Gma.5013.2.S1_at	Gma.2319.2.S1_at
GmaAffx.37199.1.S1_at	Gma.2570.1.S1_at		Gma.5038.1.A1_at	Gma.2338.1.S1_s_at
GmaAffx.37643.1.S1_at	Gma.26.1.S1_at		Gma.5040.1.S1_at	Gma.2360.1.S1_at
GmaAffx.38179.1.S1_at	Gma.2600.1.S1_a_at		Gma.5084.1.S1_at	Gma.2360.3.S1_x_at
GmaAffx.38191.1.S1_at	Gma.2600.1.S1_x_at		Gma.5240.1.S1_a_at	Gma.2419.1.A1_s_at
GmaAffx.38492.1.A1_s_at	Gma.2600.2.S1_at		Gma.5240.1.S1_at	Gma.2427.1.A1_at
GmaAffx.39137.1.S1_at	Gma.2705.1.S1_at		Gma.5299.1.S1_at	Gma.2430.1.S1_at
GmaAffx.39349.1.S1_at	Gma.2711.1.S1_a_at		Gma.5300.1.S1_at	Gma.2474.1.S1_at
GmaAffx.39529.1.S1_at	Gma.2715.1.S1_at		Gma.5355.1.A1_at	Gma.2474.2.S1_a_at
GmaAffx.40129.1.S1_at	Gma.2731.2.A1_at		Gma.5510.1.S1_s_at	Gma.2487.2.S1_at
GmaAffx.40660.1.S1_at	Gma.2731.2.A1_x_at		Gma.5510.2.S1_s_at	Gma.2521.2.S1_a_at
GmaAffx.40660.2.S1_at	Gma.2768.1.S1_at		Gma.5561.1.A1_at	Gma.2534.3.S1_x_at
GmaAffx.40889.1.S1_at	Gma.283.1.S1_at		Gma.5584.4.S1_s_at	Gma.2534.7.S1_x_at
GmaAffx.41230.1.A1_at	Gma.2834.1.S1_at		Gma.5623.1.S1_at	Gma.2563.1.S1_a_at
GmaAffx.41239.1.S1_at	Gma.2867.1.S1_a_at		Gma.5633.1.S1_at	Gma.2563.1.S1_at
GmaAffx.41891.1.S1_at	Gma.289.1.S1_s_at		Gma.5730.1.S1_at	Gma.2587.1.S1_at
GmaAffx.42211.1.S1_at	Gma.2991.2.S1_at		Gma.5736.1.S1_at	Gma.26.1.S1_at
GmaAffx.42302.1.S1_at	Gma.3026.1.S1_at		Gma.5737.1.S1_at	Gma.2600.1.S1_a_at
GmaAffx.4245.5.S1_at	Gma.3041.1.S1_at		Gma.5760.2.S1_at	Gma.2640.1.S1_at
GmaAffx.4245.5.S1_x_at	Gma.3048.1.S1_a_at		Gma.5781.3.S1_at	Gma.2711.1.S1_a_at
GmaAffx.42513.1.A1_at	Gma.3082.3.S1_at		Gma.5796.1.S1_at	Gma.2715.1.S1_at
GmaAffx.42739.1.S1_at	Gma.3161.1.S1_at		Gma.5800.1.S1_at	Gma.2731.2.A1_at
GmaAffx.43157.1.A1_at	Gma.3212.1.S1_at		Gma.5846.1.S1_at	Gma.283.1.S1_at
GmaAffx.44043.1.A1_at	Gma.3218.1.S1_a_at		Gma.5868.1.S1_at	Gma.2867.1.S1_a_at
GmaAffx.44451.1.A1_at	Gma.3218.2.S1_at		Gma.5930.1.S1_at	Gma.3026.1.S1_at
GmaAffx.44577.1.S1_at	Gma.322.2.S1_at		Gma.5960.1.S1_at	Gma.3033.1.S1_at
GmaAffx.4467.2.S1_at	Gma.3241.1.S1_a_at		Gma.6005.1.A1_at	Gma.3043.1.S1_at
GmaAffx.4467.3.S1_at	Gma.3241.1.S1_at		Gma.6059.1.S1_at	Gma.3048.1.S1_a_at
GmaAffx.45036.1.S1_at	Gma.3308.1.S1_at		Gma.607.1.S1_at	Gma.3082.2.S1_a_at
GmaAffx.45175.2.S1_at	Gma.3314.1.S1_a_at		Gma.6070.1.S1_at	Gma.3161.1.S1_at
GmaAffx.45213.1.S1_at	Gma.3314.1.S1_at		Gma.6081.1.S1_at	Gma.3185.1.S1_at
GmaAffx.45710.1.S1_at	Gma.3316.1.A1_at		Gma.6113.1.S1_at	Gma.3185.2.S1_at
GmaAffx.45897.1.S1_at	Gma.3419.1.S1_at		Gma.6223.1.S1_at	Gma.3218.1.S1_a_at
GmaAffx.46165.1.S1_at	Gma.3450.1.S1_at		Gma.6257.2.S1_a_at	Gma.3218.2.S1_at
GmaAffx.47275.1.S1_at	Gma.3454.1.S1_a_at		Gma.6316.1.S1_at	Gma.322.2.S1_at
GmaAffx.47615.1.S1_at	Gma.3588.1.S1_at		Gma.6331.1.S1_at	Gma.3241.1.S1_a_at
GmaAffx.47763.1.S1_at	Gma.3594.2.S1_a_at		Gma.6341.1.A1_at	Gma.3241.1.S1_at
GmaAffx.48130.1.S1_at	Gma.3594.2.S1_at		Gma.635.1.A1_at	Gma.3291.1.S1_at
GmaAffx.48416.1.S1_at	Gma.3594.2.S1_x_at		Gma.6356.1.S1_at	Gma.3298.1.S1_at
GmaAffx.48534.2.S1_at	Gma.3604.1.S1_at		Gma.6385.1.S1_at	Gma.3308.1.S1_at
GmaAffx.48855.1.S1_at	Gma.3604.4.S1_s_at		Gma.6411.1.S1_at	Gma.3314.1.S1_a_at
GmaAffx.48979.1.S1_at	Gma.3655.1.S1_at		Gma.648.1.S1_at	Gma.3314.1.S1_at
GmaAffx.48994.1.S1_at	Gma.3663.1.S1_at		Gma.6498.1.A1_at	Gma.3314.2.S1_x_at
GmaAffx.49777.1.S1_at	Gma.3723.1.S1_at		Gma.6507.2.S1_at	Gma.3433.1.S1_at
GmaAffx.50410.1.A1_at	Gma.3806.1.S1_at		Gma.6520.1.S1_a_at	Gma.350.1.S1_at
GmaAffx.50740.1.S1_at	Gma.3829.1.S1_at		Gma.6617.1.S1_at	Gma.3518.1.S1_at
GmaAffx.50955.1.S1_at	Gma.3893.2.S1_at		Gma.6632.1.A1_at	Gma.3537.1.S1_at
GmaAffx.51044.2.S1_at	Gma.3894.1.A1_at		Gma.6632.2.S1_at	Gma.3594.2.S1_a_at
GmaAffx.51290.1.S1_at	Gma.3902.2.S1_at		Gma.6633.1.S1_x_at	Gma.3594.2.S1_at
GmaAffx.51426.1.S1_at	Gma.395.1.S1_s_at		Gma.6633.2.A1_at	Gma.3594.2.S1_x_at
GmaAffx.51455.1.S1_at	Gma.3969.1.S1_s_at		Gma.6637.1.S1_at	Gma.3604.1.S1_at
GmaAffx.51472.1.S1_at	Gma.3969.2.S1_at		Gma.664.1.S1_at	Gma.3604.4.S1_s_at
GmaAffx.51621.1.S1_at	Gma.4.1.S1_at		Gma.6703.1.S1_at	Gma.3655.1.S1_at
GmaAffx.51831.1.S1_at	Gma.4031.1.S1_at		Gma.6720.1.A1_at	Gma.3663.1.S1_at
GmaAffx.51898.1.S1_at	Gma.4099.1.S1_at		Gma.6777.1.S1_at	Gma.3723.1.S1_at
GmaAffx.52231.1.A1_s_at	Gma.4111.1.S1_a_at		Gma.6822.1.S1_at	Gma.3749.1.S1_at
GmaAffx.52483.1.S1_at	Gma.4216.1.S1_a_at		Gma.6836.1.A1_s_at	Gma.3880.1.S1_at
GmaAffx.5278.1.S1_at	Gma.4216.2.S1_s_at		Gma.6857.1.A1_a_at	Gma.3893.2.S1_at
GmaAffx.53324.1.A1_at	Gma.4235.1.S1_s_at		Gma.6857.1.A1_at	Gma.3894.2.S1_at
GmaAffx.53489.1.A1_at	Gma.4251.1.A1_at		Gma.6864.1.A1_at	Gma.3904.1.S1_x_at
GmaAffx.54083.1.S1_at	Gma.4300.1.S1_at		Gma.6889.1.S1_at	Gma.395.1.S1_at
GmaAffx.54386.1.S1_at	Gma.4313.1.S1_a_at		Gma.6889.1.S1_x_at	Gma.395.1.S1_x_at
GmaAffx.5496.1.S1_at	Gma.4316.1.S1_at		Gma.6914.1.A1_at	Gma.3969.1.S1_s_at
GmaAffx.55124.1.S1_at	Gma.4325.1.S1_at		Gma.6917.1.S1_at	Gma.3969.2.S1_at
GmaAffx.552.1.S1_at	Gma.4325.1.S1_s_at		Gma.6925.1.S1_at	Gma.3992.1.S1_at
GmaAffx.55216.1.S1_at	Gma.4362.1.S1_a_at		Gma.6930.2.S1_at	Gma.4031.1.S1_at
GmaAffx.55387.1.S1_at	Gma.4374.1.S1_s_at		Gma.6935.1.S1_at	Gma.4216.1.S1_a_at
GmaAffx.55953.1.S1_at	Gma.4424.1.S1_at		Gma.698.1.S1_at	Gma.4216.1.S1_at
GmaAffx.56133.1.A1_at	Gma.4429.1.S1_at		Gma.6995.1.S1_at	Gma.4216.2.S1_s_at
GmaAffx.56281.1.S1_at	Gma.4459.1.S1_at		Gma.7012.2.S1_at	Gma.4269.2.S1_a_at
GmaAffx.56432.1.S1_at	Gma.4462.1.S1_at		Gma.7056.1.S1_at	Gma.4284.1.S1_a_at
GmaAffx.56692.1.S1_at	Gma.4479.1.S1_at		Gma.707.1.A1_at	Gma.4284.2.S1_s_at
GmaAffx.56888.1.S1_at	Gma.4512.1.S1_at		Gma.7158.1.A1_at	Gma.4294.3.S1_a_at
GmaAffx.5910.1.S1_at	Gma.4565.1.S1_s_at		Gma.7163.2.S1_at	Gma.4300.1.S1_s_at
GmaAffx.59231.1.S1_at	Gma.4569.1.S1_at		Gma.7178.1.S1_a_at	Gma.4300.3.S1_s_at
GmaAffx.59359.1.S1_at	Gma.4593.1.S1_a_at		Gma.7178.1.S1_at	Gma.4300.3.S1_x_at
GmaAffx.59766.1.S1_at	Gma.4593.1.S1_x_at		Gma.7195.1.A1_at	Gma.4322.2.S1_at
GmaAffx.59912.1.S1_at	Gma.4606.1.S1_at		Gma.7209.1.A1_at	Gma.4325.1.S1_at
GmaAffx.59938.1.S1_at	Gma.4611.1.A1_at		Gma.7227.1.S1_at	Gma.4325.1.S1_s_at
GmaAffx.6027.1.A1_at	Gma.4613.1.A1_a_at		Gma.7270.1.S1_at	Gma.4374.1.S1_a_at
GmaAffx.60359.1.S1_s_at	Gma.4613.5.A1_x_at		Gma.728.1.A1_at	Gma.4374.1.S1_at
GmaAffx.60439.2.S1_at	Gma.4614.1.S1_at		Gma.7328.1.A1_at	Gma.4374.1.S1_s_at
GmaAffx.60802.1.A1_at	Gma.4628.1.S1_at		Gma.7386.1.S1_at	Gma.4374.1.S1_x_at
GmaAffx.60965.1.S1_at	Gma.4695.1.A1_at		Gma.7419.1.A1_at	Gma.4375.1.A1_at
GmaAffx.62050.1.S1_at	Gma.4759.1.A1_at		Gma.7452.1.A1_at	Gma.4385.1.S1_s_at
GmaAffx.63472.1.S1_at	Gma.4867.1.S1_at		Gma.7469.1.A1_at	Gma.4423.2.S1_a_at
GmaAffx.63706.1.S1_s_at	Gma.492.1.S1_at		Gma.7513.1.S1_s_at	Gma.4424.1.S1_at
GmaAffx.63925.1.S1_at	Gma.4920.1.A1_at		Gma.7549.1.S1_at	Gma.4425.1.S1_a_at
GmaAffx.64018.1.S1_at	Gma.4997.1.S1_at		Gma.7573.1.S1_at	Gma.4425.2.S1_at
GmaAffx.64048.2.A1_s_at	Gma.5039.1.S1_s_at		Gma.758.1.S1_s_at	Gma.4459.1.S1_at
GmaAffx.64107.1.S1_at	Gma.5117.1.S1_at		Gma.7624.1.S1_at	Gma.4470.1.S1_s_at
GmaAffx.64832.1.S1_at	Gma.5124.1.S1_at		Gma.764.1.S1_s_at	Gma.4557.1.S1_at
GmaAffx.64943.2.S1_at	Gma.5173.2.S1_at		Gma.7652.1.S1_at	Gma.4565.1.S1_s_at
GmaAffx.64953.1.S1_at	Gma.5180.1.S1_at		Gma.7672.1.S1_at	Gma.4569.1.S1_at
GmaAffx.65280.1.A1_at	Gma.5204.1.S1_at		Gma.768.2.S1_at	Gma.4606.1.S1_at
GmaAffx.65281.1.S1_at	Gma.5205.1.A1_at		Gma.7685.1.S1_at	Gma.4614.1.S1_at
GmaAffx.65448.1.S1_at	Gma.5257.1.A1_at		Gma.7686.1.S1_at	Gma.4695.1.A1_at
GmaAffx.6609.1.A1_at	Gma.5267.1.S1_at		Gma.7713.1.S1_at	Gma.470.1.S1_at
GmaAffx.66195.1.S1_at	Gma.5283.1.S1_at		Gma.7756.1.A1_at	Gma.4716.2.S1_at
GmaAffx.6624.1.A1_at	Gma.5287.1.S1_at		Gma.7861.1.S1_at	Gma.4723.1.A1_at
GmaAffx.66622.1.S1_at	Gma.5303.1.A1_at		Gma.7867.1.S1_at	Gma.4838.1.A1_at
GmaAffx.67113.1.S1_at	Gma.5313.1.S1_at		Gma.7867.2.S1_at	Gma.4867.1.S1_at
GmaAffx.67175.1.S1_at	Gma.5319.1.S1_at		Gma.79.1.S1_s_at	Gma.4920.1.A1_at
GmaAffx.67209.1.S1_at	Gma.5359.1.S1_at		Gma.79.1.S1_x_at	Gma.4958.1.A1_at
GmaAffx.67489.1.S1_at	Gma.5363.1.S1_at		Gma.7964.3.S1_at	Gma.4997.1.S1_at
GmaAffx.67744.1.S1_at	Gma.5386.1.A1_at		Gma.7994.1.A1_at	Gma.5029.1.S1_at
GmaAffx.6810.1.S1_at	Gma.5402.1.S1_at		Gma.8006.1.A1_s_at	Gma.5039.1.S1_s_at
GmaAffx.68482.1.S1_at	Gma.5447.2.S1_at		Gma.8112.1.A1_at	Gma.504.1.S1_at
GmaAffx.68487.1.S1_at	Gma.5461.1.S1_at		Gma.8125.1.S1_at	Gma.5117.1.S1_at
GmaAffx.6867.1.A1_at	Gma.5469.1.S1_at		Gma.8156.1.S1_at	Gma.5124.1.S1_at
GmaAffx.68716.1.A1_at	Gma.549.1.S1_at		Gma.8205.1.S1_at	Gma.5180.1.S1_at
GmaAffx.68807.1.S1_at	Gma.5493.1.S1_a_at		Gma.8215.1.S1_at	Gma.5204.1.S1_at
GmaAffx.69001.1.S1_at	Gma.5493.1.S1_at		Gma.8215.2.S1_at	Gma.5205.1.A1_at
GmaAffx.70235.1.S1_at	Gma.5503.1.S1_at		Gma.8247.1.S1_s_at	Gma.5205.2.S1_at
GmaAffx.70235.2.S1_at	Gma.5524.1.S1_at		Gma.8251.1.S1_a_at	Gma.5241.2.S1_a_at
GmaAffx.70472.1.A1_at	Gma.5547.1.A1_a_at		Gma.8318.1.A1_at	Gma.5257.1.A1_at
GmaAffx.70478.1.A1_at	Gma.561.1.S1_at		Gma.8362.1.S1_at	Gma.5267.1.S1_at
GmaAffx.70519.1.A1_at	Gma.5672.1.A1_at		Gma.8369.1.S1_at	Gma.5283.1.S1_at
GmaAffx.70659.1.A1_at	Gma.5672.3.S1_a_at		Gma.8434.1.S1_s_at	Gma.5290.1.S1_at
GmaAffx.71038.1.S1_at	Gma.5747.2.S1_a_at		Gma.8445.1.S1_at	Gma.5313.1.S1_at
GmaAffx.71151.1.S1_at	Gma.5786.2.S1_at		Gma.8452.1.S1_s_at	Gma.5319.1.S1_at
GmaAffx.71236.1.S1_at	Gma.5789.1.S1_at		Gma.8467.1.S1_at	Gma.5359.1.S1_at
GmaAffx.71277.1.S1_at	Gma.5793.1.S1_s_at		Gma.8481.1.S1_at	Gma.5385.2.S1_at
GmaAffx.71484.1.S1_at	Gma.585.1.S1_at		Gma.8486.1.S1_s_at	Gma.5394.1.S1_at
GmaAffx.71543.1.S1_at	Gma.5971.1.S1_at		Gma.8516.1.S1_at	Gma.5402.1.S1_at
GmaAffx.71585.2.S1_at	Gma.6016.1.S1_s_at		Gma.8528.1.S1_at	Gma.5425.1.S1_at
GmaAffx.71674.1.S1_at	Gma.6016.2.S1_s_at		Gma.8531.1.S1_at	Gma.5427.2.S1_a_at
GmaAffx.71961.1.A1_at	Gma.6038.1.S1_at		Gma.8534.1.S1_at	Gma.5447.2.S1_at
GmaAffx.71999.1.S1_at	Gma.6091.1.S1_at		Gma.8540.1.S1_at	Gma.5461.1.S1_at
GmaAffx.72305.1.S1_at	Gma.612.1.A1_at		Gma.859.1.A1_at	Gma.5469.1.S1_at
GmaAffx.7254.1.A1_at	Gma.6126.1.S1_at		Gma.8606.1.S1_at	Gma.5503.1.S1_at
GmaAffx.72933.1.S1_at	Gma.6136.1.S1_at		Gma.8612.1.S1_at	Gma.5524.1.S1_at
GmaAffx.73027.1.S1_at	Gma.6152.1.S1_at		Gma.8616.1.A1_at	Gma.5547.1.A1_a_at
GmaAffx.73092.1.S1_at	Gma.6166.1.S1_at		Gma.862.1.A1_at	Gma.5672.3.S1_a_at
GmaAffx.73422.1.S1_at	Gma.6211.1.S1_at		Gma.8687.1.A1_at	Gma.5744.1.S1_at
GmaAffx.73439.1.S1_at	Gma.6264.1.S1_at		Gma.8690.1.S1_at	Gma.5747.2.S1_a_at
GmaAffx.73536.1.S1_at	Gma.6267.1.S1_at		Gma.871.1.S1_at	Gma.5756.1.S1_at
GmaAffx.73629.1.S1_at	Gma.6303.2.S1_at		Gma.8737.1.S1_at	Gma.5775.1.S1_at
GmaAffx.74050.1.S1_at	Gma.6339.1.S1_s_at		Gma.876.1.S1_at	Gma.5786.2.S1_at
GmaAffx.74375.1.S1_at	Gma.6389.1.S1_at		Gma.8776.1.S1_at	Gma.5788.1.S1_at
GmaAffx.74546.1.S1_at	Gma.6426.1.S1_at		Gma.879.1.A1_a_at	Gma.5789.1.S1_at
GmaAffx.74648.1.S1_at	Gma.6481.1.S1_at		Gma.8984.1.S1_at	Gma.5790.1.S1_x_at
GmaAffx.74847.1.S1_at	Gma.6496.1.S1_s_at		Gma.9.1.S1_at	Gma.5793.1.S1_s_at
GmaAffx.75384.1.S1_at	Gma.6528.1.A1_at		Gma.9.1.S1_s_at	Gma.5810.1.S1_at
GmaAffx.7627.1.S1_at	Gma.6528.2.S1_at		Gma.917.1.S1_at	Gma.585.1.S1_at
GmaAffx.76283.1.S1_at	Gma.6557.1.S1_s_at		Gma.9177.1.S1_at	Gma.5851.2.S1_s_at
GmaAffx.76452.1.S1_at	Gma.6564.1.S1_at		Gma.918.1.S1_at	Gma.5911.1.S1_at
GmaAffx.76609.1.S1_at	Gma.6574.1.S1_at		Gma.9206.1.A1_at	Gma.5949.1.A1_at
GmaAffx.77047.1.S1_at	Gma.6587.1.S1_at		Gma.9218.1.S1_at	Gma.5971.1.S1_at
GmaAffx.77056.1.S1_at	Gma.659.1.S1_at		Gma.9238.1.S1_at	Gma.5994.1.S1_at
GmaAffx.77177.1.S1_at	Gma.6633.2.S1_at		Gma.9277.1.S1_at	Gma.6015.1.A1_at
GmaAffx.77408.1.S1_at	Gma.6644.1.S1_at		Gma.9286.1.S1_s_at	Gma.6016.1.S1_s_at
GmaAffx.78064.1.S1_at	Gma.665.1.S1_s_at		Gma.939.1.A1_at	Gma.6016.2.S1_s_at
GmaAffx.78127.1.S1_at	Gma.6664.1.S1_s_at		Gma.9406.1.S1_at	Gma.6062.2.S1_a_at
GmaAffx.7838.3.S1_s_at	Gma.6664.2.S1_at		Gma.9444.1.S1_at	Gma.6091.1.S1_at
GmaAffx.78747.1.S1_at	Gma.667.3.S1_at		Gma.947.1.S1_at	Gma.6093.1.S1_at
GmaAffx.78829.1.S1_at	Gma.6672.1.S1_a_at		Gma.9511.1.S1_at	Gma.6102.1.S1_at
GmaAffx.78940.1.A1_at	Gma.6672.1.S1_at		Gma.9519.2.S1_at	Gma.612.1.A1_at
GmaAffx.78983.1.S1_at	Gma.6672.2.S1_at		Gma.953.1.S1_at	Gma.613.3.A1_at
GmaAffx.79107.2.S1_at	Gma.6672.2.S1_x_at		Gma.9578.1.A1_at	Gma.6136.1.S1_at
GmaAffx.80028.1.S1_at	Gma.6694.1.S1_at		Gma.9638.1.A1_at	Gma.6166.1.S1_at
GmaAffx.80249.1.S1_at	Gma.6796.1.S1_at		Gma.9718.1.S1_at	Gma.6201.1.S1_at
GmaAffx.80400.1.S1_at	Gma.6810.1.A1_at		Gma.9752.1.S1_at	Gma.6264.1.S1_at
GmaAffx.80463.1.S1_at	Gma.6845.1.S1_at		Gma.9935.1.S1_s_at	Gma.6282.1.S1_at
GmaAffx.8083.1.S1_at	Gma.6862.1.S1_s_at		GmaAffx.10045.1.S1_at	Gma.6344.1.S1_s_at
GmaAffx.80869.1.S1_s_at	Gma.6868.1.S1_a_at		GmaAffx.10118.1.S1_x_at	Gma.6453.1.S1_at
GmaAffx.80898.1.S1_at	Gma.6886.1.A1_at		GmaAffx.10540.1.S1_at	Gma.6462.2.S1_a_at
GmaAffx.81061.1.S1_at	Gma.6894.1.S1_at		GmaAffx.10578.1.S1_at	Gma.6462.3.S1_s_at
GmaAffx.81234.1.A1_at	Gma.6924.2.S1_a_at		GmaAffx.10582.1.S1_at	Gma.647.1.S1_at
GmaAffx.81662.1.S1_at	Gma.6951.1.S1_at		GmaAffx.10587.1.A1_at	Gma.6481.1.S1_at
GmaAffx.8248.1.S1_at	Gma.6987.1.S1_at		GmaAffx.10590.1.S1_s_at	Gma.6488.1.S1_at
GmaAffx.82676.1.S1_at	Gma.7080.1.S1_s_at		GmaAffx.11118.1.A1_at	Gma.6496.1.S1_s_at
GmaAffx.8287.1.S1_at	Gma.7095.1.A1_at		GmaAffx.11180.1.A1_at	Gma.6551.1.S1_s_at
GmaAffx.82887.1.S1_at	Gma.7100.1.A1_at		GmaAffx.11343.1.S1_at	Gma.6574.1.S1_at
GmaAffx.82934.1.S1_at	Gma.7164.1.A1_at		GmaAffx.11383.1.S1_at	Gma.6587.1.S1_at
GmaAffx.83017.1.S1_at	Gma.7180.2.S1_at		GmaAffx.11399.1.S1_at	Gma.659.1.S1_at
GmaAffx.8310.1.A1_at	Gma.7196.1.S1_at		GmaAffx.11433.1.S1_at	Gma.6597.1.S1_at
GmaAffx.83317.3.S1_at	Gma.7214.1.S1_at		GmaAffx.1184.1.S1_s_at	Gma.6629.1.S1_at
GmaAffx.83908.1.S1_at	Gma.7404.1.A1_at		GmaAffx.11840.1.S1_at	Gma.6633.2.S1_at
GmaAffx.84261.1.S1_at	Gma.7415.1.S1_at		GmaAffx.12007.1.A1_at	Gma.6672.1.S1_a_at
GmaAffx.84367.1.S1_at	Gma.7435.1.S1_at		GmaAffx.12252.1.S1_at	Gma.6672.1.S1_at
GmaAffx.84407.1.S1_at	Gma.7447.1.S1_s_at		GmaAffx.12369.1.A1_at	Gma.6672.2.S1_x_at
GmaAffx.84414.1.S1_at	Gma.7487.1.S1_at		GmaAffx.12534.1.A1_at	Gma.6709.1.S1_at
GmaAffx.84877.1.S1_at	Gma.7599.1.S1_a_at		GmaAffx.12653.1.S1_at	Gma.6724.1.S1_at
GmaAffx.85096.1.S1_at	Gma.7607.1.A1_at		GmaAffx.12704.1.A1_at	Gma.6760.1.S1_at
GmaAffx.85103.1.S1_at	Gma.7673.1.S1_at		GmaAffx.1271.1.S1_at	Gma.6773.1.S1_at
GmaAffx.85150.2.S1_at	Gma.7710.1.S1_at		GmaAffx.12929.1.A1_at	Gma.6781.1.S1_at
GmaAffx.85287.2.S1_at	Gma.7729.1.S1_at		GmaAffx.12933.1.S1_at	Gma.6796.1.S1_at
GmaAffx.85405.1.S1_at	Gma.79.2.S1_at		GmaAffx.12935.1.S1_at	Gma.6810.1.A1_at
GmaAffx.85444.1.S1_at	Gma.79.4.S1_s_at		GmaAffx.12937.1.A1_at	Gma.6811.2.S1_a_at
GmaAffx.85957.1.S1_at	Gma.79.5.S1_s_at		GmaAffx.1301.59.S1_at	Gma.6811.2.S1_at
GmaAffx.86084.1.S1_at	Gma.7972.1.S1_at		GmaAffx.1331.1.S1_at	Gma.6811.2.S1_x_at
GmaAffx.86151.1.S1_at	Gma.7993.1.S1_at		GmaAffx.1331.1.S1_x_at	Gma.6846.1.S1_at
GmaAffx.86173.1.A1_at	Gma.8020.2.S1_at		GmaAffx.13587.1.S1_at	Gma.6849.1.S1_at
GmaAffx.86183.1.S1_at	Gma.8022.2.S1_at		GmaAffx.13717.1.S1_at	Gma.6862.1.S1_s_at
GmaAffx.86183.2.S1_at	Gma.8185.1.A1_at		GmaAffx.13986.1.A1_at	Gma.6868.1.S1_a_at
GmaAffx.86258.1.S1_x_at	Gma.8185.1.A1_s_at		GmaAffx.14338.1.S1_s_at	Gma.6886.1.A1_at
GmaAffx.86321.1.S1_at	Gma.8218.1.S1_at		GmaAffx.14608.1.S1_at	Gma.6951.1.S1_at
GmaAffx.86390.1.S1_at	Gma.8225.1.A1_at		GmaAffx.14846.1.S1_at	Gma.7037.1.S1_at
GmaAffx.86464.2.S1_at	Gma.8347.1.S1_at		GmaAffx.14904.1.S1_at	Gma.706.2.S1_at
GmaAffx.86588.1.S1_at	Gma.8371.1.S1_at		GmaAffx.14953.1.S1_at	Gma.7060.1.S1_at
GmaAffx.86592.1.A1_at	Gma.84.1.S1_at		GmaAffx.1518.1.S1_at	Gma.7061.1.S1_at
GmaAffx.86592.2.A1_at	Gma.84.2.S1_at		GmaAffx.15225.1.A1_at	Gma.7061.2.S1_at
GmaAffx.86592.2.S1_at	Gma.8436.1.S1_at		GmaAffx.15471.3.S1_x_at	Gma.7078.1.S1_at
GmaAffx.86835.1.S1_at	Gma.8436.1.S1_s_at		GmaAffx.15731.1.S1_at	Gma.7087.1.S1_at
GmaAffx.87407.3.S1_at	Gma.8437.1.S1_at		GmaAffx.15904.1.S1_at	Gma.7092.1.S1_at
GmaAffx.87539.1.S1_at	Gma.8455.1.S1_at		GmaAffx.15910.2.S1_at	Gma.7092.2.S1_at
GmaAffx.87730.1.S1_at	Gma.8488.1.S1_at		GmaAffx.15953.1.A1_at	Gma.7095.1.A1_at
GmaAffx.87850.1.S1_at	Gma.8489.1.S1_at		GmaAffx.16182.1.S1_s_at	Gma.7129.1.S1_at
GmaAffx.88219.1.S1_at	Gma.8495.1.S1_at		GmaAffx.16271.1.S1_at	Gma.717.1.A1_at
GmaAffx.88358.1.S1_at	Gma.8496.1.S1_at		GmaAffx.16549.1.S1_at	Gma.7180.1.S1_a_at
GmaAffx.89045.1.A1_s_at	Gma.8512.1.S1_at		GmaAffx.16569.1.S1_at	Gma.7180.1.S1_at
GmaAffx.89071.1.A1_at	Gma.8533.1.S1_at		GmaAffx.16622.1.S1_at	Gma.7180.2.S1_at
GmaAffx.8932.6.S1_s_at	Gma.8573.1.S1_at		GmaAffx.16994.1.S1_at	Gma.7182.1.S1_at
GmaAffx.89406.1.A1_at	Gma.8594.1.S1_at		GmaAffx.17295.1.S1_at	Gma.719.1.A1_at
GmaAffx.8973.2.S1_at	Gma.8614.1.S1_at		GmaAffx.17408.1.S1_at	Gma.7324.1.A1_at
GmaAffx.89772.10.A1_s_at	Gma.8674.2.A1_at		GmaAffx.17505.1.S1_at	Gma.7332.1.S1_at
GmaAffx.89772.13.S1_s_at	Gma.8777.1.A1_at		GmaAffx.17564.1.S1_at	Gma.7404.1.A1_at
GmaAffx.89772.2.S1_at	Gma.883.1.S1_at		GmaAffx.17955.1.S1_at	Gma.7418.1.S1_at
GmaAffx.89772.2.S1_x_at	Gma.8939.1.S1_at		GmaAffx.1816.1.S1_at	Gma.7435.1.S1_at
GmaAffx.89786.1.S1_at	Gma.8942.1.S1_at		GmaAffx.18376.1.A1_at	Gma.7447.1.S1_s_at
GmaAffx.89881.1.S1_s_at	Gma.9049.1.S1_at		GmaAffx.1852.1.A1_at	Gma.7447.2.S1_x_at
GmaAffx.90353.1.S1_at	Gma.9069.1.S1_at		GmaAffx.18616.1.S1_at	Gma.7544.1.A1_at
GmaAffx.90921.1.S1_s_at	Gma.9083.1.S1_at		GmaAffx.18649.1.S1_at	Gma.7587.1.S1_at
GmaAffx.90956.1.S1_s_at	Gma.9083.2.S1_at		GmaAffx.18744.1.A1_at	Gma.7607.1.A1_at
GmaAffx.91159.1.S1_at	Gma.9089.1.A1_at		GmaAffx.18766.1.S1_at	Gma.7608.1.S1_at
GmaAffx.91653.1.S1_s_at	Gma.9106.1.S1_at		GmaAffx.19806.1.A1_at	Gma.7646.1.A1_at
GmaAffx.9199.1.S1_at	Gma.9110.1.S1_at		GmaAffx.19850.2.S1_at	Gma.7646.2.S1_at
GmaAffx.92157.1.S1_at	Gma.9128.1.A1_at		GmaAffx.19977.1.S1_at	Gma.7673.1.S1_at
GmaAffx.92192.1.S1_s_at	Gma.9165.1.A1_at		GmaAffx.2012.1.S1_at	Gma.7725.1.S1_at
GmaAffx.92210.1.S1_at	Gma.9167.1.S1_at		GmaAffx.20282.1.S1_at	Gma.7761.2.S1_at
GmaAffx.92699.1.S1_s_at	Gma.9185.1.S1_at		GmaAffx.20700.1.S1_at	Gma.7811.1.A1_at
GmaAffx.92851.1.S1_s_at	Gma.9202.1.S1_at		GmaAffx.21003.1.S1_at	Gma.7813.2.S1_at
GmaAffx.93149.1.S1_s_at	Gma.924.1.S1_at		GmaAffx.21003.3.S1_x_at	Gma.7831.1.S1_s_at
GmaAffx.93235.1.S1_s_at	Gma.9363.1.S1_at		GmaAffx.21087.1.S1_at	Gma.7889.1.A1_at
GmaAffx.93248.1.S1_at	Gma.9436.1.S1_at		GmaAffx.21180.1.S1_at	Gma.7892.1.A1_at
GmaAffx.93248.1.S1_s_at	Gma.9507.1.S1_at		GmaAffx.2146.1.A1_at	Gma.79.2.S1_at
GmaAffx.93254.1.S1_at	Gma.9672.1.S1_at		GmaAffx.21497.1.S1_at	Gma.79.4.S1_s_at
GmaAffx.93515.1.S1_s_at	Gma.9710.1.A1_at		GmaAffx.21514.1.A1_at	Gma.79.5.S1_s_at
GmaAffx.93554.1.S1_at	Gma.9720.1.S1_at		GmaAffx.2155.1.S1_at	Gma.795.1.A1_at
GmaAffx.9636.1.S1_at	Gma.9721.1.S1_at		GmaAffx.21743.1.S1_at	Gma.796.1.S1_at
soybean_rRNA_1057_RC_at	Gma.982.1.S1_at		GmaAffx.21925.1.S1_at	Gma.7993.1.S1_at
soybean_rRNA_114_RC_at	Gma.9839.1.S1_at		GmaAffx.21980.1.S1_at	Gma.802.3.S1_x_at
soybean_rRNA_1352_at	Gma.987.1.S1_at		GmaAffx.22160.1.S1_at	Gma.8096.1.S1_at
soybean_rRNA_1531_RC_at	GmaAffx.10290.1.S1_at		GmaAffx.22164.1.S1_at	Gma.8185.1.A1_at
soybean_rRNA_1665_RC_at	GmaAffx.10521.1.A1_at		GmaAffx.22524.1.S1_at	Gma.8185.1.A1_s_at
soybean_rRNA_1692_RC_at	GmaAffx.10631.1.S1_at		GmaAffx.22552.1.S1_at	Gma.8192.1.S1_at
soybean_rRNA_1721_RC_at	GmaAffx.10790.1.S1_at		GmaAffx.22687.1.S1_at	Gma.8212.1.S1_at
soybean_rRNA_176_at	GmaAffx.10927.1.S1_at		GmaAffx.22804.1.S1_at	Gma.8225.1.A1_at
soybean_rRNA_485_RC_at	GmaAffx.11454.1.S1_at		GmaAffx.22814.1.S1_at	Gma.8351.2.S1_s_at
soybean_rRNA_57_RC_at	GmaAffx.11559.1.A1_at		GmaAffx.2282.1.A1_at	Gma.838.1.S1_at
soybean_rRNA_776_RC_at	GmaAffx.1165.1.S1_at		GmaAffx.2290.1.S1_at	Gma.8395.1.A1_at
soybean_rRNA_918_RC_at	GmaAffx.11662.1.S1_at		GmaAffx.23523.1.S1_at	Gma.8421.1.S1_at
	GmaAffx.12238.1.S1_at		GmaAffx.24102.1.S1_at	Gma.8422.1.A1_at
	GmaAffx.12507.1.S1_at		GmaAffx.24292.1.S1_at	Gma.8430.1.S1_x_at
	GmaAffx.12665.1.A1_at		GmaAffx.24383.1.A1_at	Gma.8436.1.S1_at
	GmaAffx.12694.1.S1_at		GmaAffx.24413.1.A1_at	Gma.8436.1.S1_s_at
	GmaAffx.12927.1.A1_at		GmaAffx.24981.1.A1_at	Gma.8437.1.S1_at
	GmaAffx.1301.114.A1_at		GmaAffx.25478.1.S1_at	Gma.8444.1.S1_at
	GmaAffx.1301.78.S1_s_at		GmaAffx.26500.1.S1_at	Gma.8449.1.S1_s_at
	GmaAffx.1301.96.A1_s_at		GmaAffx.26790.1.S1_at	Gma.8455.1.S1_at
	GmaAffx.13543.1.A1_at		GmaAffx.26854.2.S1_at	Gma.8472.1.S1_at
	GmaAffx.13806.1.S1_at		GmaAffx.269.1.S1_at	Gma.8488.1.S1_at
	GmaAffx.15031.1.S1_at		GmaAffx.27004.1.S1_at	Gma.8533.1.S1_at
	GmaAffx.15191.1.S1_at		GmaAffx.2710.1.S1_at	Gma.8571.1.S1_at
	GmaAffx.15191.2.S1_at		GmaAffx.27789.1.S1_at	Gma.8573.1.S1_at
	GmaAffx.15844.1.A1_at		GmaAffx.27789.1.S1_x_at	Gma.8614.1.S1_at
	GmaAffx.15983.2.S1_s_at		GmaAffx.28057.1.S1_at	Gma.8674.1.A1_a_at
	GmaAffx.16106.1.S1_at		GmaAffx.28119.1.S1_at	Gma.8674.2.A1_at
	GmaAffx.1620.3.S1_s_at		GmaAffx.28381.1.S1_at	Gma.868.1.S1_s_at
	GmaAffx.16201.1.S1_at		GmaAffx.28926.1.A1_at	Gma.8744.1.S1_at
	GmaAffx.16408.1.A1_at		GmaAffx.29210.1.S1_at	Gma.8747.1.A1_at
	GmaAffx.16523.1.S1_at		GmaAffx.29417.1.S1_at	Gma.8747.2.S1_at
	GmaAffx.1694.1.S1_at		GmaAffx.295.1.A1_s_at	Gma.8904.1.S1_at
	GmaAffx.16959.1.S1_at		GmaAffx.29769.2.S1_at	Gma.8939.1.S1_at
	GmaAffx.16982.1.S1_at		GmaAffx.2981.1.A1_at	Gma.8942.1.S1_at
	GmaAffx.17086.1.S1_at		GmaAffx.2981.2.S1_at	Gma.896.1.S1_at
	GmaAffx.17518.2.S1_at		GmaAffx.30119.1.S1_at	Gma.9089.1.A1_at
	GmaAffx.17559.1.A1_at		GmaAffx.30301.1.S1_at	Gma.9106.1.S1_at
	GmaAffx.17856.1.S1_at		GmaAffx.30570.1.S1_at	Gma.9165.1.A1_at
	GmaAffx.1877.1.A1_at		GmaAffx.30593.1.S1_at	Gma.919.1.A1_at
	GmaAffx.190.1.S1_at		GmaAffx.30724.1.S1_at	Gma.9221.1.S1_at
	GmaAffx.19686.1.S1_at		GmaAffx.31569.1.S1_at	Gma.9592.1.A1_at
	GmaAffx.19740.1.A1_at		GmaAffx.32206.1.S1_at	Gma.9655.1.S1_at
	GmaAffx.19819.1.A1_at		GmaAffx.32318.1.A1_at	Gma.9672.1.S1_at
	GmaAffx.19954.1.A1_at		GmaAffx.32352.1.A1_at	Gma.9710.1.A1_at
	GmaAffx.19954.2.S1_at		GmaAffx.32352.1.S1_at	Gma.9711.1.A1_at
	GmaAffx.20041.1.S1_at		GmaAffx.32622.1.S1_at	Gma.9720.1.S1_at
	GmaAffx.20146.1.S1_at		GmaAffx.32759.1.S1_at	Gma.9721.1.S1_at
	GmaAffx.20440.1.S1_at		GmaAffx.33085.1.S1_at	Gma.9832.1.S1_at
	GmaAffx.20514.1.A1_at		GmaAffx.33714.1.S1_at	Gma.987.1.S1_at
	GmaAffx.20925.1.S1_at		GmaAffx.33714.2.S1_at	Gma.9875.1.S1_at
	GmaAffx.20974.1.S1_at		GmaAffx.34178.1.S1_at	Gma.9882.1.S1_at
	GmaAffx.2157.1.S1_at		GmaAffx.34293.1.S1_at	Gma.9961.1.S1_at
	GmaAffx.21596.1.S1_at		GmaAffx.34646.1.S1_at	GmaAffx.10078.1.S1_at
	GmaAffx.21599.1.S1_s_at		GmaAffx.34646.2.S1_at	GmaAffx.10143.1.S1_at
	GmaAffx.21668.1.A1_at		GmaAffx.34893.1.A1_at	GmaAffx.10483.1.A1_at
	GmaAffx.21782.1.A1_at		GmaAffx.35242.1.S1_at	GmaAffx.10517.1.S1_at
	GmaAffx.21787.1.A1_at		GmaAffx.35671.1.A1_at	GmaAffx.10629.1.S1_s_at
	GmaAffx.21887.1.A1_at		GmaAffx.35729.1.S1_s_at	GmaAffx.10631.1.S1_at
	GmaAffx.21924.1.S1_at		GmaAffx.35729.2.S1_at	GmaAffx.10734.1.S1_at
	GmaAffx.22396.1.S1_at		GmaAffx.3711.1.A1_at	GmaAffx.10790.1.S1_at
	GmaAffx.23189.1.S1_at		GmaAffx.37199.1.S1_at	GmaAffx.10919.1.S1_at
	GmaAffx.23620.1.S1_s_at		GmaAffx.37800.1.S1_at	GmaAffx.10927.1.S1_at
	GmaAffx.24064.1.S1_at		GmaAffx.38191.1.S1_at	GmaAffx.11228.1.A1_at
	GmaAffx.24384.1.A1_at		GmaAffx.38683.1.S1_at	GmaAffx.11601.1.S1_at
	GmaAffx.24408.1.A1_at		GmaAffx.38765.1.S1_at	GmaAffx.11819.1.S1_at
	GmaAffx.24470.1.S1_at		GmaAffx.38793.1.S1_at	GmaAffx.11889.1.S1_at
	GmaAffx.25145.1.A1_at		GmaAffx.39349.1.S1_at	GmaAffx.12014.1.A1_at
	GmaAffx.25470.1.S1_at		GmaAffx.39529.1.S1_at	GmaAffx.12058.1.S1_s_at
	GmaAffx.2556.1.S1_at		GmaAffx.39645.1.S1_at	GmaAffx.12305.1.S1_at
	GmaAffx.25759.1.S1_at		GmaAffx.39734.1.S1_at	GmaAffx.12339.1.S1_at
	GmaAffx.25768.1.S1_at		GmaAffx.40114.1.A1_at	GmaAffx.12370.1.S1_at
	GmaAffx.25878.1.S1_at		GmaAffx.40114.1.S1_at	GmaAffx.12674.1.A1_at
	GmaAffx.25965.1.S1_at		GmaAffx.40377.2.S1_at	GmaAffx.12694.1.S1_at
	GmaAffx.265.2.S1_at		GmaAffx.40432.1.S1_at	GmaAffx.12886.1.A1_at
	GmaAffx.26533.1.A1_s_at		GmaAffx.405.1.S1_at	GmaAffx.12927.1.A1_at
	GmaAffx.27056.1.S1_at		GmaAffx.40660.2.S1_at	GmaAffx.1301.110.A1_s_at
	GmaAffx.274.1.A1_at		GmaAffx.40679.2.S1_s_at	GmaAffx.13543.1.A1_at
	GmaAffx.27438.1.S1_at		GmaAffx.41380.1.S1_at	GmaAffx.13872.1.S1_at
	GmaAffx.27505.1.A1_s_at		GmaAffx.41500.1.A1_at	GmaAffx.13898.1.S1_at
	GmaAffx.27554.1.S1_at		GmaAffx.41843.2.S1_at	GmaAffx.14404.1.S1_at
	GmaAffx.28067.1.S1_at		GmaAffx.41891.1.S1_at	GmaAffx.1441.1.S1_at
	GmaAffx.2833.2.S1_at		GmaAffx.42302.1.S1_at	GmaAffx.147.1.S1_at
	GmaAffx.28382.1.S1_at		GmaAffx.42314.1.S1_at	GmaAffx.15191.1.S1_at
	GmaAffx.28803.1.S1_at		GmaAffx.42349.2.S1_at	GmaAffx.15191.2.S1_at
	GmaAffx.28927.3.S1_at		GmaAffx.4245.5.S1_at	GmaAffx.15811.1.A1_at
	GmaAffx.28944.1.A1_at		GmaAffx.42513.1.A1_at	GmaAffx.15844.1.A1_at
	GmaAffx.29461.1.S1_at		GmaAffx.42525.1.A1_at	GmaAffx.15861.1.S1_at
	GmaAffx.29661.1.A1_at		GmaAffx.42593.1.A1_at	GmaAffx.16026.1.S1_at
	GmaAffx.2970.1.A1_at		GmaAffx.42748.1.S1_at	GmaAffx.16201.1.S1_at
	GmaAffx.29705.2.S1_s_at		GmaAffx.42931.1.S1_at	GmaAffx.16320.1.S1_at
	GmaAffx.29818.1.A1_at		GmaAffx.43260.1.S1_at	GmaAffx.16392.1.A1_at
	GmaAffx.30011.1.S1_at		GmaAffx.43703.1.S1_at	GmaAffx.16401.1.S1_at
	GmaAffx.30024.1.S1_at		GmaAffx.4382.2.S1_at	GmaAffx.16625.1.S1_at
	GmaAffx.30164.1.A1_at		GmaAffx.44319.1.S1_at	GmaAffx.16982.1.S1_at
	GmaAffx.30219.1.A1_at		GmaAffx.44368.1.S1_at	GmaAffx.17436.1.S1_at
	GmaAffx.3046.1.A1_at		GmaAffx.44446.1.A1_at	GmaAffx.17500.1.A1_at
	GmaAffx.30578.1.A1_at		GmaAffx.4467.2.S1_at	GmaAffx.17538.1.S1_at
	GmaAffx.30709.1.S1_at		GmaAffx.4467.3.S1_at	GmaAffx.17559.1.A1_at
	GmaAffx.310.1.S1_at		GmaAffx.44856.1.A1_at	GmaAffx.17904.2.S1_at
	GmaAffx.31007.1.S1_at		GmaAffx.45036.1.S1_at	GmaAffx.18415.1.S1_at
	GmaAffx.3113.1.S1_s_at		GmaAffx.45050.1.S1_at	GmaAffx.18418.1.S1_at
	GmaAffx.31406.1.S1_at		GmaAffx.45175.2.S1_at	GmaAffx.1877.1.A1_at
	GmaAffx.31772.1.S1_at		GmaAffx.45213.1.S1_at	GmaAffx.190.1.S1_at
	GmaAffx.32011.1.S1_at		GmaAffx.45710.1.S1_at	GmaAffx.19499.1.S1_at
	GmaAffx.32011.2.S1_at		GmaAffx.45739.1.S1_at	GmaAffx.19636.1.S1_at
	GmaAffx.32256.1.S1_at		GmaAffx.45900.1.S1_at	GmaAffx.19742.1.A1_at
	GmaAffx.32393.1.S1_at		GmaAffx.46108.1.S1_at	GmaAffx.19819.1.A1_at
	GmaAffx.33377.1.A1_at		GmaAffx.47228.1.S1_at	GmaAffx.19970.1.S1_at
	GmaAffx.33615.1.S1_at		GmaAffx.47493.1.S1_at	GmaAffx.20041.1.S1_s_at
	GmaAffx.3369.2.A1_at		GmaAffx.47615.1.S1_at	GmaAffx.20440.1.S1_at
	GmaAffx.35130.1.S1_at		GmaAffx.47763.1.S1_at	GmaAffx.20465.1.A1_at
	GmaAffx.35378.1.S1_s_at		GmaAffx.478.1.S1_at	GmaAffx.20514.1.A1_at
	GmaAffx.35948.1.A1_at		GmaAffx.478.4.S1_at	GmaAffx.20866.1.S1_at
	GmaAffx.36701.2.S1_at		GmaAffx.47823.1.S1_at	GmaAffx.20925.1.S1_at
	GmaAffx.3697.1.S1_at		GmaAffx.4788.1.S1_at	GmaAffx.20974.1.S1_at
	GmaAffx.36973.1.S1_at		GmaAffx.4788.2.S1_at	GmaAffx.21292.1.S1_at
	GmaAffx.37155.1.S1_at		GmaAffx.48306.1.S1_at	GmaAffx.21387.1.A1_at
	GmaAffx.3727.1.S1_at		GmaAffx.48416.1.S1_at	GmaAffx.2157.1.S1_at
	GmaAffx.37842.1.S1_at		GmaAffx.48534.1.S1_at	GmaAffx.21596.1.S1_at
	GmaAffx.37874.1.A1_at		GmaAffx.48534.2.S1_at	GmaAffx.21668.1.A1_at
	GmaAffx.38430.1.S1_at		GmaAffx.48565.1.S1_at	GmaAffx.21734.1.S1_at
	GmaAffx.38919.1.S1_at		GmaAffx.49138.1.S1_at	GmaAffx.21782.1.S1_at
	GmaAffx.38949.1.S1_s_at		GmaAffx.49231.1.S1_at	GmaAffx.21787.1.A1_at
	GmaAffx.39259.1.A1_at		GmaAffx.49393.1.S1_at	GmaAffx.21924.1.S1_at
	GmaAffx.39265.1.S1_at		GmaAffx.49549.1.S1_at	GmaAffx.22027.1.S1_at
	GmaAffx.40256.1.A1_at		GmaAffx.49640.1.S1_at	GmaAffx.22136.1.S1_at
	GmaAffx.4029.1.S1_at		GmaAffx.49655.1.S1_at	GmaAffx.22178.1.S1_at
	GmaAffx.40574.1.S1_at		GmaAffx.50725.1.S1_at	GmaAffx.22396.1.S1_at
	GmaAffx.40760.1.S1_at		GmaAffx.50725.2.S1_s_at	GmaAffx.22592.1.S1_at
	GmaAffx.40965.1.A1_at		GmaAffx.50935.1.S1_at	GmaAffx.22751.1.A1_at
	GmaAffx.41491.1.S1_at		GmaAffx.51045.1.S1_at	GmaAffx.2310.1.A1_at
	GmaAffx.42116.1.S1_at		GmaAffx.51131.1.S1_s_at	GmaAffx.23189.1.S1_at
	GmaAffx.42116.1.S1_x_at		GmaAffx.51409.1.S1_at	GmaAffx.23473.2.S1_at
	GmaAffx.42925.1.S1_s_at		GmaAffx.51468.1.S1_at	GmaAffx.2356.1.S1_at
	GmaAffx.4299.1.S1_at		GmaAffx.51799.1.S1_at	GmaAffx.2356.2.A1_at
	GmaAffx.43168.1.S1_at		GmaAffx.51898.1.S1_at	GmaAffx.23702.1.S1_at
	GmaAffx.43188.1.A1_at		GmaAffx.52640.1.S1_at	GmaAffx.23924.1.S1_at
	GmaAffx.43291.1.S1_at		GmaAffx.52752.2.S1_at	GmaAffx.24064.1.S1_at
	GmaAffx.43744.1.S1_at		GmaAffx.52766.1.S1_at	GmaAffx.24064.2.S1_s_at
	GmaAffx.43987.1.S1_at		GmaAffx.53185.1.S1_at	GmaAffx.24083.1.S1_at
	GmaAffx.44031.1.S1_at		GmaAffx.53256.1.S1_at	GmaAffx.24470.1.S1_at
	GmaAffx.44301.1.S1_at		GmaAffx.53324.1.A1_at	GmaAffx.24564.1.S1_at
	GmaAffx.45786.1.S1_at		GmaAffx.53331.1.S1_at	GmaAffx.25145.1.A1_at
	GmaAffx.45957.1.S1_at		GmaAffx.53489.1.A1_at	GmaAffx.25347.1.S1_at
	GmaAffx.46418.1.S1_at		GmaAffx.5406.1.S1_at	GmaAffx.2556.1.S1_at
	GmaAffx.46786.1.S1_at		GmaAffx.54083.1.S1_at	GmaAffx.25759.1.S1_at
	GmaAffx.47232.1.A1_at		GmaAffx.54145.1.S1_at	GmaAffx.25768.1.S1_at
	GmaAffx.47700.1.A1_at		GmaAffx.54955.1.S1_at	GmaAffx.25834.1.S1_at
	GmaAffx.47829.1.A1_at		GmaAffx.55382.1.S1_s_at	GmaAffx.25965.1.S1_at
	GmaAffx.48156.1.A1_at		GmaAffx.55387.1.S1_at	GmaAffx.26169.1.S1_at
	GmaAffx.48250.1.S1_at		GmaAffx.55450.1.S1_at	GmaAffx.26271.1.S1_at
	GmaAffx.48338.1.S1_at		GmaAffx.55953.1.S1_at	GmaAffx.26324.1.S1_at
	GmaAffx.48538.1.S1_at		GmaAffx.55988.1.S1_at	GmaAffx.26333.1.S1_at
	GmaAffx.48558.1.S1_at		GmaAffx.56257.1.S1_at	GmaAffx.26457.1.S1_at
	GmaAffx.48718.1.S1_at		GmaAffx.56272.1.S1_at	GmaAffx.26584.2.S1_at
	GmaAffx.4898.1.S1_at		GmaAffx.56692.1.S1_at	GmaAffx.26740.1.S1_at
	GmaAffx.4898.2.S1_at		GmaAffx.56800.1.A1_at	GmaAffx.27056.1.S1_at
	GmaAffx.49008.1.S1_at		GmaAffx.57775.1.S1_s_at	GmaAffx.27158.3.S1_at
	GmaAffx.49458.1.S1_at		GmaAffx.58079.1.S1_at	GmaAffx.2736.1.S1_at
	GmaAffx.49465.1.A1_at		GmaAffx.58838.1.S1_at	GmaAffx.274.1.A1_at
	GmaAffx.50026.1.S1_at		GmaAffx.59231.1.S1_at	GmaAffx.27422.1.S1_at
	GmaAffx.50221.1.S1_at		GmaAffx.59330.1.S1_at	GmaAffx.27438.1.S1_at
	GmaAffx.50396.1.S1_at		GmaAffx.59359.1.S1_at	GmaAffx.2755.1.A1_at
	GmaAffx.50677.1.S1_s_at		GmaAffx.59452.1.S1_at	GmaAffx.28067.1.S1_at
	GmaAffx.50946.1.S1_at		GmaAffx.59815.1.S1_at	GmaAffx.2833.1.S1_at
	GmaAffx.51133.1.S1_at		GmaAffx.6009.1.A1_at	GmaAffx.2833.2.S1_at
	GmaAffx.5167.1.S1_at		GmaAffx.60257.1.S1_at	GmaAffx.28382.1.S1_at
	GmaAffx.52052.1.S1_at		GmaAffx.6027.1.A1_at	GmaAffx.28735.1.S1_at
	GmaAffx.52057.1.S1_at		GmaAffx.60673.1.S1_at	GmaAffx.28909.1.S1_at
	GmaAffx.52752.1.S1_s_at		GmaAffx.60802.1.A1_at	GmaAffx.29044.1.S1_at
	GmaAffx.52752.2.S1_at		GmaAffx.60969.1.S1_at	GmaAffx.29347.1.S1_at
	GmaAffx.52983.1.A1_at		GmaAffx.61277.1.S1_at	GmaAffx.29461.1.S1_at
	GmaAffx.53010.1.A1_at		GmaAffx.61944.1.S1_at	GmaAffx.29628.1.A1_at
	GmaAffx.53018.1.S1_at		GmaAffx.62856.1.S1_at	GmaAffx.29661.1.A1_at
	GmaAffx.53173.1.S1_at		GmaAffx.62877.1.A1_at	GmaAffx.30057.1.S1_at
	GmaAffx.53712.2.A1_at		GmaAffx.62958.1.S1_at	GmaAffx.30176.1.A1_at
	GmaAffx.53934.1.S1_at		GmaAffx.63054.1.S1_at	GmaAffx.30219.1.A1_at
	GmaAffx.54174.1.S1_at		GmaAffx.63272.1.S1_at	GmaAffx.30248.1.S1_at
	GmaAffx.54447.1.S1_at		GmaAffx.63611.1.S1_at	GmaAffx.30261.1.A1_at
	GmaAffx.54494.1.S1_at		GmaAffx.63706.1.S1_s_at	GmaAffx.30344.1.S1_at
	GmaAffx.55784.1.S1_at		GmaAffx.63925.1.S1_at	GmaAffx.3046.1.A1_at
	GmaAffx.55997.1.S1_at		GmaAffx.64357.1.S1_at	GmaAffx.30578.1.A1_at
	GmaAffx.56042.1.S1_at		GmaAffx.64787.1.S1_at	GmaAffx.30709.1.S1_at
	GmaAffx.56217.1.A1_at		GmaAffx.64794.1.S1_at	GmaAffx.30851.2.S1_at
	GmaAffx.56720.1.A1_at		GmaAffx.64832.1.S1_at	GmaAffx.310.1.S1_at
	GmaAffx.57177.1.S1_at		GmaAffx.65225.1.A1_at	GmaAffx.31007.1.S1_at
	GmaAffx.57265.1.S1_s_at		GmaAffx.65280.1.A1_at	GmaAffx.31202.1.S1_at
	GmaAffx.57489.1.S1_at		GmaAffx.65281.1.S1_at	GmaAffx.31212.1.A1_at
	GmaAffx.57640.1.S1_at		GmaAffx.65334.1.A1_at	GmaAffx.31772.1.S1_at
	GmaAffx.57766.1.S1_at		GmaAffx.65448.1.S1_at	GmaAffx.3215.1.A1_at
	GmaAffx.58057.1.S1_at		GmaAffx.65477.1.S1_at	GmaAffx.3222.1.S1_at
	GmaAffx.58294.1.A1_at		GmaAffx.65580.1.S1_at	GmaAffx.32258.1.S1_at
	GmaAffx.58294.2.S1_at		GmaAffx.65802.1.S1_at	GmaAffx.33377.1.A1_at
	GmaAffx.58549.1.S1_at		GmaAffx.66000.1.S1_at	GmaAffx.34894.1.S1_at
	GmaAffx.58948.1.S1_at		GmaAffx.66106.1.S1_at	GmaAffx.35130.1.S1_at
	GmaAffx.59308.1.S1_at		GmaAffx.66195.1.A1_at	GmaAffx.35346.1.S1_at
	GmaAffx.59856.2.S1_at		GmaAffx.6624.1.A1_at	GmaAffx.3550.1.S1_at
	GmaAffx.59860.1.S1_at		GmaAffx.6633.1.A1_s_at	GmaAffx.35506.1.S1_at
	GmaAffx.60035.1.S1_at		GmaAffx.66858.2.S1_at	GmaAffx.3599.1.S1_at
	GmaAffx.60112.1.S1_at		GmaAffx.66873.1.S1_at	GmaAffx.36409.1.S1_at
	GmaAffx.60112.1.S1_s_at		GmaAffx.66987.1.S1_at	GmaAffx.36701.2.S1_at
	GmaAffx.60141.2.S1_at		GmaAffx.67291.1.S1_at	GmaAffx.36875.1.S1_x_at
	GmaAffx.60751.1.S1_at		GmaAffx.67435.1.S1_at	GmaAffx.36878.1.S1_at
	GmaAffx.60759.1.A1_at		GmaAffx.67489.1.S1_at	GmaAffx.3693.1.S1_at
	GmaAffx.60984.1.S1_at		GmaAffx.67643.1.S1_s_at	GmaAffx.36967.1.S1_at
	GmaAffx.61286.1.S1_at		GmaAffx.67864.1.S1_at	GmaAffx.3697.1.S1_at
	GmaAffx.61950.1.S1_at		GmaAffx.6790.1.S1_at	GmaAffx.36973.1.S1_at
	GmaAffx.62153.1.S1_at		GmaAffx.67937.1.S1_at	GmaAffx.3727.1.S1_at
	GmaAffx.62256.1.S1_at		GmaAffx.67969.1.S1_at	GmaAffx.37677.1.S1_at
	GmaAffx.6271.1.S1_at		GmaAffx.67969.2.A1_at	GmaAffx.37677.1.S1_s_at
	GmaAffx.63157.1.S1_at		GmaAffx.68845.1.S1_at	GmaAffx.3782.1.S1_at
	GmaAffx.63233.1.S1_at		GmaAffx.68942.1.S1_at	GmaAffx.37842.1.S1_at
	GmaAffx.63392.1.S1_at		GmaAffx.68962.1.S1_at	GmaAffx.37974.1.A1_at
	GmaAffx.63499.1.S1_at		GmaAffx.69373.1.S1_s_at	GmaAffx.38161.1.S1_at
	GmaAffx.63973.1.S1_at		GmaAffx.69748.1.S1_at	GmaAffx.38596.1.A1_at
	GmaAffx.64204.1.S1_at		GmaAffx.69899.1.A1_at	GmaAffx.38919.2.S1_at
	GmaAffx.64205.1.S1_at		GmaAffx.70235.1.S1_at	GmaAffx.39169.1.S1_at
	GmaAffx.65048.1.S1_s_at		GmaAffx.70235.2.S1_at	GmaAffx.39265.1.S1_at
	GmaAffx.65503.1.S1_at		GmaAffx.70478.1.A1_at	GmaAffx.39476.1.S1_at
	GmaAffx.65531.1.S1_at		GmaAffx.70659.1.A1_at	GmaAffx.39483.1.A1_at
	GmaAffx.65596.1.S1_at		GmaAffx.70969.1.S1_at	GmaAffx.39605.1.S1_at
	GmaAffx.6571.1.S1_at		GmaAffx.71151.1.S1_at	GmaAffx.39703.1.S1_at
	GmaAffx.65842.1.A1_at		GmaAffx.71222.1.S1_at	GmaAffx.39703.2.S1_s_at
	GmaAffx.65885.1.A1_s_at		GmaAffx.71236.1.S1_at	GmaAffx.40019.1.S1_at
	GmaAffx.65929.1.A1_s_at		GmaAffx.71277.1.S1_at	GmaAffx.40256.1.A1_at
	GmaAffx.65939.1.A1_at		GmaAffx.71382.1.A1_at	GmaAffx.40276.1.S1_at
	GmaAffx.66228.1.S1_at		GmaAffx.71386.1.S1_at	GmaAffx.4029.1.S1_at
	GmaAffx.66595.1.A1_at		GmaAffx.71484.2.S1_at	GmaAffx.40399.1.S1_at
	GmaAffx.66676.1.S1_at		GmaAffx.71519.1.A1_at	GmaAffx.40574.1.S1_at
	GmaAffx.67003.1.S1_at		GmaAffx.71543.1.S1_at	GmaAffx.40948.1.S1_at
	GmaAffx.67044.1.S1_at		GmaAffx.71674.1.S1_at	GmaAffx.40965.1.A1_at
	GmaAffx.67054.2.S1_s_at		GmaAffx.71814.1.S1_at	GmaAffx.41486.1.A1_at
	GmaAffx.67373.1.S1_at		GmaAffx.71999.1.S1_at	GmaAffx.41618.1.S1_at
	GmaAffx.67477.2.S1_at		GmaAffx.72203.1.A1_at	GmaAffx.42428.1.S1_at
	GmaAffx.67543.1.A1_at		GmaAffx.72203.1.A1_x_at	GmaAffx.42464.1.S1_at
	GmaAffx.68175.1.S1_at		GmaAffx.72305.1.S1_at	GmaAffx.42543.1.A1_at
	GmaAffx.68244.1.S1_at		GmaAffx.7254.1.A1_at	GmaAffx.42615.1.S1_at
	GmaAffx.68339.1.S1_at		GmaAffx.72566.1.S1_at	GmaAffx.42677.1.S1_at
	GmaAffx.6841.2.S1_at		GmaAffx.72579.1.S1_at	GmaAffx.42925.1.S1_s_at
	GmaAffx.68814.1.S1_at		GmaAffx.72933.1.S1_at	GmaAffx.4294.1.S1_at
	GmaAffx.68853.1.S1_at		GmaAffx.7338.1.S1_at	GmaAffx.43168.1.S1_at
	GmaAffx.68940.1.S1_at		GmaAffx.73439.1.S1_at	GmaAffx.43188.1.A1_at
	GmaAffx.69688.6.S1_s_at		GmaAffx.7345.2.S1_at	GmaAffx.43291.1.S1_at
	GmaAffx.69746.1.S1_at		GmaAffx.73629.1.S1_at	GmaAffx.43394.1.S1_s_at
	GmaAffx.6998.1.S1_at		GmaAffx.73695.1.S1_at	GmaAffx.43636.1.S1_at
	GmaAffx.70145.1.S1_at		GmaAffx.73698.1.S1_at	GmaAffx.4389.1.A1_at
	GmaAffx.70258.1.S1_s_at		GmaAffx.73708.1.S1_at	GmaAffx.4389.2.S1_at
	GmaAffx.7047.1.S1_at		GmaAffx.74145.1.S1_at	GmaAffx.4389.3.S1_at
	GmaAffx.70536.1.A1_at		GmaAffx.74298.1.S1_at	GmaAffx.43987.1.S1_at
	GmaAffx.70932.1.S1_at		GmaAffx.74375.1.S1_at	GmaAffx.44140.1.S1_at
	GmaAffx.70954.1.S1_at		GmaAffx.74546.1.S1_at	GmaAffx.44301.1.S1_at
	GmaAffx.71068.1.S1_at		GmaAffx.74573.1.S1_at	GmaAffx.44314.2.S1_at
	GmaAffx.71069.1.S1_at		GmaAffx.74648.1.S1_at	GmaAffx.44576.1.S1_at
	GmaAffx.713.1.S1_at		GmaAffx.74684.1.S1_at	GmaAffx.44767.1.S1_at
	GmaAffx.71333.1.S1_at		GmaAffx.75247.1.S1_at	GmaAffx.44813.1.A1_at
	GmaAffx.71468.1.S1_at		GmaAffx.75384.1.S1_at	GmaAffx.45432.1.S1_at
	GmaAffx.71763.1.S1_at		GmaAffx.75863.1.S1_at	GmaAffx.45511.1.S1_at
	GmaAffx.7197.1.A1_at		GmaAffx.75978.1.S1_at	GmaAffx.45690.1.S1_at
	GmaAffx.7215.1.A1_at		GmaAffx.75978.3.S1_s_at	GmaAffx.45862.1.S1_at
	GmaAffx.7217.1.A1_at		GmaAffx.76023.1.S1_at	GmaAffx.45862.1.S1_s_at
	GmaAffx.72179.1.A1_at		GmaAffx.76284.1.S1_at	GmaAffx.45957.1.S1_at
	GmaAffx.72743.1.S1_at		GmaAffx.76504.1.S1_at	GmaAffx.46303.1.S1_at
	GmaAffx.7290.1.A1_at		GmaAffx.76722.1.S1_at	GmaAffx.46418.1.S1_at
	GmaAffx.73107.1.S1_at		GmaAffx.77056.1.S1_at	GmaAffx.46883.1.S1_at
	GmaAffx.73273.1.S1_at		GmaAffx.77408.1.S1_at	GmaAffx.46896.1.S1_at
	GmaAffx.73345.1.S1_s_at		GmaAffx.77655.1.S1_at	GmaAffx.47101.1.A1_at
	GmaAffx.73486.1.S1_s_at		GmaAffx.7766.2.S1_at	GmaAffx.47256.1.S1_at
	GmaAffx.73672.1.S1_at		GmaAffx.77985.1.S1_at	GmaAffx.47408.1.S1_at
	GmaAffx.73770.1.S1_at		GmaAffx.7805.1.S1_at	GmaAffx.47646.1.S1_at
	GmaAffx.74014.1.S1_at		GmaAffx.78127.1.S1_at	GmaAffx.47700.1.A1_at
	GmaAffx.7416.3.S1_at		GmaAffx.78358.2.S1_at	GmaAffx.47706.1.A1_at
	GmaAffx.74187.1.S1_at		GmaAffx.78359.1.S1_at	GmaAffx.4776.1.A1_at
	GmaAffx.74402.1.A1_at		GmaAffx.78677.1.S1_at	GmaAffx.47788.1.A1_at
	GmaAffx.74676.2.S1_at		GmaAffx.789.1.A1_at	GmaAffx.47829.1.A1_at
	GmaAffx.74830.1.S1_s_at		GmaAffx.79107.1.A1_at	GmaAffx.47906.2.S1_at
	GmaAffx.74884.1.A1_at		GmaAffx.79107.2.S1_at	GmaAffx.48199.1.S1_at
	GmaAffx.74933.1.S1_at		GmaAffx.79126.1.S1_at	GmaAffx.48250.1.S1_at
	GmaAffx.75004.1.S1_at		GmaAffx.79221.1.S1_at	GmaAffx.48250.3.S1_at
	GmaAffx.75144.1.A1_at		GmaAffx.79221.2.S1_at	GmaAffx.48260.1.S1_at
	GmaAffx.75552.3.S1_at		GmaAffx.79829.1.S1_at	GmaAffx.48357.1.S1_at
	GmaAffx.76002.1.S1_at		GmaAffx.79849.1.S1_at	GmaAffx.4844.1.S1_at
	GmaAffx.76494.3.S1_at		GmaAffx.79966.1.S1_at	GmaAffx.48558.1.S1_at
	GmaAffx.76524.2.S1_at		GmaAffx.80249.1.S1_at	GmaAffx.48718.1.S1_at
	GmaAffx.76814.1.S1_at		GmaAffx.80343.1.S1_at	GmaAffx.49008.1.S1_at
	GmaAffx.76827.1.S1_at		GmaAffx.80376.1.S1_at	GmaAffx.49059.1.S1_at
	GmaAffx.773.1.S1_at		GmaAffx.80453.1.S1_at	GmaAffx.4920.2.S1_at
	GmaAffx.77556.1.S1_at		GmaAffx.80463.1.S1_at	GmaAffx.49253.1.S1_at
	GmaAffx.77647.1.S1_at		GmaAffx.8078.1.S1_at	GmaAffx.49458.1.S1_at
	GmaAffx.77758.1.S1_x_at		GmaAffx.8083.1.S1_at	GmaAffx.49465.1.A1_at
	GmaAffx.77918.1.S1_at		GmaAffx.80898.1.S1_at	GmaAffx.50026.1.S1_at
	GmaAffx.78077.1.S1_at		GmaAffx.8099.1.S1_at	GmaAffx.50095.4.S1_s_at
	GmaAffx.78326.1.S1_at		GmaAffx.80998.1.S1_at	GmaAffx.5013.1.S1_at
	GmaAffx.78539.1.S1_at		GmaAffx.81233.1.A1_at	GmaAffx.50221.1.S1_at
	GmaAffx.78601.1.S1_s_at		GmaAffx.81444.1.S1_at	GmaAffx.50396.1.S1_at
	GmaAffx.792.2.S1_at		GmaAffx.81640.1.S1_at	GmaAffx.50714.1.S1_at
	GmaAffx.79401.1.S1_at		GmaAffx.82078.1.S1_at	GmaAffx.50999.1.S1_at
	GmaAffx.79591.1.A1_at		GmaAffx.82160.1.S1_at	GmaAffx.51070.1.S1_at
	GmaAffx.79943.1.A1_at		GmaAffx.82224.1.S1_at	GmaAffx.51133.1.S1_at
	GmaAffx.80004.1.S1_at		GmaAffx.82263.1.S1_s_at	GmaAffx.51445.1.S1_at
	GmaAffx.80271.1.S1_at		GmaAffx.82344.1.S1_at	GmaAffx.5167.1.S1_at
	GmaAffx.80346.1.S1_at		GmaAffx.82676.1.S1_at	GmaAffx.51683.1.A1_at
	GmaAffx.80403.1.S1_at		GmaAffx.82836.2.S1_s_at	GmaAffx.52051.1.S1_at
	GmaAffx.80654.1.S1_at		GmaAffx.8288.1.S1_at	GmaAffx.52057.1.S1_at
	GmaAffx.80720.1.S1_at		GmaAffx.82887.1.S1_at	GmaAffx.52337.1.A1_at
	GmaAffx.81027.1.A1_at		GmaAffx.82994.2.S1_at	GmaAffx.52514.1.S1_at
	GmaAffx.8109.1.S1_at		GmaAffx.8309.1.A1_at	GmaAffx.52594.1.S1_at
	GmaAffx.81334.1.S1_at		GmaAffx.8310.1.A1_at	GmaAffx.52704.2.S1_at
	GmaAffx.81361.2.S1_at		GmaAffx.8314.1.A1_at	GmaAffx.52752.1.S1_s_at
	GmaAffx.81725.1.S1_at		GmaAffx.8316.1.S1_at	GmaAffx.52752.2.S1_at
	GmaAffx.81750.1.S1_at		GmaAffx.8320.1.S1_at	GmaAffx.53018.1.S1_at
	GmaAffx.81774.1.S1_at		GmaAffx.83418.1.S1_at	GmaAffx.53206.1.S1_at
	GmaAffx.82467.1.S1_at		GmaAffx.83427.1.A1_at	GmaAffx.53717.1.S1_at
	GmaAffx.82528.1.S1_at		GmaAffx.83657.2.S1_at	GmaAffx.53934.1.S1_at
	GmaAffx.82528.2.S1_at		GmaAffx.83678.1.S1_at	GmaAffx.54381.1.S1_at
	GmaAffx.82528.2.S1_s_at		GmaAffx.83880.1.A1_at	GmaAffx.54537.1.S1_at
	GmaAffx.82617.1.S1_at		GmaAffx.83880.2.S1_at	GmaAffx.54716.1.S1_s_at
	GmaAffx.83116.1.S1_at		GmaAffx.839.1.S1_at	GmaAffx.55121.1.A1_at
	GmaAffx.83503.1.A1_at		GmaAffx.83954.1.S1_at	GmaAffx.55148.1.S1_at
	GmaAffx.83593.1.S1_at		GmaAffx.84046.1.A1_at	GmaAffx.55240.1.S1_at
	GmaAffx.83880.1.A1_at		GmaAffx.84261.1.S1_at	GmaAffx.55352.1.S1_at
	GmaAffx.84206.1.S1_at		GmaAffx.84367.1.S1_at	GmaAffx.55540.1.S1_at
	GmaAffx.84302.1.S1_at		GmaAffx.84430.1.S1_at	GmaAffx.55739.1.S1_at
	GmaAffx.84809.1.S1_at		GmaAffx.84475.1.S1_at	GmaAffx.5579.1.S1_at
	GmaAffx.85164.1.S1_s_at		GmaAffx.84500.1.S1_at	GmaAffx.55932.1.S1_at
	GmaAffx.85292.1.S1_at		GmaAffx.84873.1.S1_at	GmaAffx.56054.1.S1_at
	GmaAffx.85872.1.S1_at		GmaAffx.84877.1.S1_at	GmaAffx.56123.1.A1_at
	GmaAffx.85890.1.S1_at		GmaAffx.84879.1.S1_at	GmaAffx.56217.1.A1_at
	GmaAffx.86037.1.S1_at		GmaAffx.84890.2.S1_at	GmaAffx.56671.1.S1_at
	GmaAffx.86068.1.S1_at		GmaAffx.84927.1.S1_at	GmaAffx.56720.1.A1_at
	GmaAffx.86086.1.S1_at		GmaAffx.85094.1.S1_at	GmaAffx.57177.1.S1_at
	GmaAffx.86136.1.S1_at		GmaAffx.85096.1.S1_at	GmaAffx.57263.1.S1_at
	GmaAffx.86235.1.S1_at		GmaAffx.85129.1.S1_at	GmaAffx.57341.1.S1_at
	GmaAffx.86246.1.S1_at		GmaAffx.85382.1.S1_s_at	GmaAffx.57364.1.S1_at
	GmaAffx.86447.1.S1_at		GmaAffx.85405.1.S1_at	GmaAffx.57415.1.S1_at
	GmaAffx.86537.1.A1_at		GmaAffx.85638.1.S1_at	GmaAffx.57563.1.S1_at
	GmaAffx.86989.1.A1_at		GmaAffx.85662.1.S1_at	GmaAffx.57766.1.S1_at
	GmaAffx.8707.1.S1_at		GmaAffx.85754.1.S1_at	GmaAffx.57797.1.S1_at
	GmaAffx.87254.1.S1_at		GmaAffx.85813.1.A1_at	GmaAffx.57801.1.S1_at
	GmaAffx.87279.1.S1_at		GmaAffx.85832.1.S1_at	GmaAffx.58038.1.S1_at
	GmaAffx.87361.1.S1_at		GmaAffx.85999.1.S1_at	GmaAffx.58057.1.S1_at
	GmaAffx.87656.2.S1_at		GmaAffx.86000.1.S1_at	GmaAffx.58294.1.A1_at
	GmaAffx.87773.1.S1_at		GmaAffx.86183.2.S1_at	GmaAffx.58294.2.S1_at
	GmaAffx.87862.1.S1_at		GmaAffx.86233.1.S1_at	GmaAffx.58393.1.S1_at
	GmaAffx.88070.1.A1_at		GmaAffx.86464.1.S1_s_at	GmaAffx.58549.1.S1_at
	GmaAffx.88138.1.S1_s_at		GmaAffx.86588.1.S1_at	GmaAffx.58555.1.S1_at
	GmaAffx.88173.1.S1_at		GmaAffx.86664.1.S1_at	GmaAffx.58749.1.S1_at
	GmaAffx.88580.1.A1_at		GmaAffx.86756.1.S1_at	GmaAffx.5879.1.S1_at
	GmaAffx.8889.1.S1_s_at		GmaAffx.86848.1.S1_at	GmaAffx.58893.1.S1_at
	GmaAffx.89113.1.S1_x_at		GmaAffx.87009.1.S1_at	GmaAffx.58898.1.S1_at
	GmaAffx.89407.1.A1_s_at		GmaAffx.87317.1.S1_s_at	GmaAffx.58948.1.S1_at
	GmaAffx.89772.17.S1_s_at		GmaAffx.87446.1.S1_at	GmaAffx.59065.2.S1_at
	GmaAffx.89772.6.A1_s_at		GmaAffx.87603.1.S1_at	GmaAffx.59308.1.S1_at
	GmaAffx.89772.6.S1_s_at		GmaAffx.87704.2.S1_at	GmaAffx.59411.1.S1_at
	GmaAffx.89772.7.A1_s_at		GmaAffx.87730.1.S1_at	GmaAffx.59470.1.S1_at
	GmaAffx.89828.1.S1_s_at		GmaAffx.87757.1.S1_at	GmaAffx.5992.1.A1_at
	GmaAffx.90045.1.S1_at		GmaAffx.8778.1.A1_at	GmaAffx.59973.1.S1_at
	GmaAffx.90134.1.S1_s_at		GmaAffx.8778.3.S1_at	GmaAffx.59986.1.A1_at
	GmaAffx.9016.1.S1_at		GmaAffx.87803.1.S1_at	GmaAffx.59986.2.S1_at
	GmaAffx.90515.1.S1_s_at		GmaAffx.87875.1.S1_at	GmaAffx.60035.1.S1_at
	GmaAffx.90617.1.S1_s_at		GmaAffx.88006.1.A1_at	GmaAffx.60057.1.S1_at
	GmaAffx.90679.1.S1_s_at		GmaAffx.88219.1.S1_at	GmaAffx.60096.1.S1_at
	GmaAffx.90962.1.S1_at		GmaAffx.88548.1.S1_at	GmaAffx.60353.1.S1_at
	GmaAffx.90984.1.S1_s_at		GmaAffx.88625.1.A1_at	GmaAffx.60672.1.S1_at
	GmaAffx.91195.1.S1_at		GmaAffx.88833.1.S1_at	GmaAffx.60751.1.S1_at
	GmaAffx.9121.1.S1_at		GmaAffx.89045.1.A1_s_at	GmaAffx.60759.1.A1_at
	GmaAffx.91465.1.S1_s_at		GmaAffx.89071.1.A1_at	GmaAffx.60849.1.A1_at
	GmaAffx.91470.1.S1_at		GmaAffx.89071.1.S1_s_at	GmaAffx.60913.1.S1_at
	GmaAffx.91630.1.S1_s_at		GmaAffx.89083.1.S1_at	GmaAffx.60984.1.S1_at
	GmaAffx.91701.1.S1_x_at		GmaAffx.89126.1.A1_at	GmaAffx.61016.1.S1_at
	GmaAffx.91763.1.S1_s_at		GmaAffx.89126.1.S1_x_at	GmaAffx.61115.1.S1_at
	GmaAffx.91763.1.S1_x_at		GmaAffx.89241.1.A1_at	GmaAffx.61348.1.S1_at
	GmaAffx.91867.1.S1_at		GmaAffx.89269.1.A1_s_at	GmaAffx.61406.1.A1_at
	GmaAffx.91964.1.S1_at		GmaAffx.89300.1.S1_s_at	GmaAffx.61427.1.A1_at
	GmaAffx.92070.1.S1_at		GmaAffx.89368.1.S1_s_at	GmaAffx.61518.1.A1_at
	GmaAffx.92074.1.A1_s_at		GmaAffx.89427.1.S1_s_at	GmaAffx.6181.1.S1_at
	GmaAffx.92105.1.S1_s_at		GmaAffx.89694.1.A1_at	GmaAffx.61868.1.S1_at
	GmaAffx.92128.1.S1_s_at		GmaAffx.89772.13.S1_s_at	GmaAffx.61923.1.S1_at
	GmaAffx.92141.1.S1_at		GmaAffx.89869.1.S1_s_at	GmaAffx.61950.1.S1_at
	GmaAffx.92244.1.S1_at		GmaAffx.89878.1.S1_x_at	GmaAffx.62043.1.S1_at
	GmaAffx.92608.1.S1_s_at		GmaAffx.89881.1.A1_at	GmaAffx.62153.1.S1_at
	GmaAffx.92791.1.S1_at		GmaAffx.89906.1.S1_s_at	GmaAffx.62174.1.S1_at
	GmaAffx.92825.1.S1_s_at		GmaAffx.90113.1.S1_at	GmaAffx.62195.1.S1_at
	GmaAffx.92976.1.S1_s_at		GmaAffx.90135.1.S1_s_at	GmaAffx.62256.1.S1_at
	GmaAffx.93063.1.S1_at		GmaAffx.90322.1.S1_at	GmaAffx.62297.1.S1_at
	GmaAffx.93116.1.S1_at		GmaAffx.90357.1.S1_s_at	GmaAffx.6250.1.A1_at
	GmaAffx.93128.1.S1_s_at		GmaAffx.90368.1.A1_at	GmaAffx.62630.1.S1_at
	GmaAffx.93211.1.S1_s_at		GmaAffx.90398.1.S1_x_at	GmaAffx.6270.1.S1_at
	GmaAffx.93517.1.S1_s_at		GmaAffx.90453.1.S1_at	GmaAffx.6271.1.S1_at
	GmaAffx.93553.1.S1_s_at		GmaAffx.90705.1.A1_s_at	GmaAffx.62901.1.S1_at
	GmaAffx.93571.1.S1_s_at		GmaAffx.90956.1.S1_s_at	GmaAffx.62924.1.S1_at
	GmaAffx.93591.1.S1_s_at		GmaAffx.90968.1.S1_at	GmaAffx.62941.1.S1_at
	GmaAffx.93652.1.S1_s_at		GmaAffx.90970.1.S1_s_at	GmaAffx.63157.1.S1_at
	GmaAffx.93655.1.S1_s_at		GmaAffx.91205.1.S1_at	GmaAffx.63186.1.A1_at
	GmaAffx.9605.1.S1_at		GmaAffx.91329.1.S1_at	GmaAffx.63446.1.S1_at
	GmaAffx.9686.1.A1_at		GmaAffx.91370.1.S1_at	GmaAffx.63499.1.S1_at
			GmaAffx.91479.1.S1_s_at	GmaAffx.63516.1.S1_at
			GmaAffx.9152.1.S1_at	GmaAffx.63534.1.S1_at
			GmaAffx.91588.1.S1_at	GmaAffx.64222.1.S1_at
			GmaAffx.91648.1.S1_s_at	GmaAffx.64480.1.A1_at
			GmaAffx.91653.1.S1_s_at	GmaAffx.64519.1.S1_at
			GmaAffx.91722.1.S1_s_at	GmaAffx.64606.1.S1_at
			GmaAffx.91843.1.S1_s_at	GmaAffx.64805.1.S1_at
			GmaAffx.92166.1.S1_at	GmaAffx.65048.1.S1_s_at
			GmaAffx.92177.1.S1_at	GmaAffx.65410.1.S1_at
			GmaAffx.92219.1.S1_at	GmaAffx.65531.1.S1_at
			GmaAffx.92499.1.S1_s_at	GmaAffx.65546.1.S1_at
			GmaAffx.92514.1.S1_s_at	GmaAffx.65596.1.S1_at
			GmaAffx.92617.1.S1_s_at	GmaAffx.6571.1.S1_at
			GmaAffx.92625.1.S1_s_at	GmaAffx.65758.1.S1_at
			GmaAffx.92676.1.S1_s_at	GmaAffx.65885.1.A1_at
			GmaAffx.92699.1.S1_s_at	GmaAffx.65929.1.A1_s_at
			GmaAffx.92743.1.S1_s_at	GmaAffx.66262.1.S1_at
			GmaAffx.92887.1.S1_s_at	GmaAffx.66407.1.A1_at
			GmaAffx.92936.1.S1_s_at	GmaAffx.66589.1.S1_at
			GmaAffx.92946.1.S1_at	GmaAffx.66617.1.S1_at
			GmaAffx.93149.1.S1_s_at	GmaAffx.66648.1.S1_at
			GmaAffx.93189.1.S1_at	GmaAffx.66676.1.S1_at
			GmaAffx.93189.1.S1_s_at	GmaAffx.66680.2.S1_at
			GmaAffx.93235.1.S1_s_at	GmaAffx.66979.1.S1_at
			GmaAffx.93248.1.S1_at	GmaAffx.67003.1.S1_at
			GmaAffx.93248.1.S1_s_at	GmaAffx.67044.1.S1_at
			GmaAffx.93258.1.S1_at	GmaAffx.67373.1.S1_at
			GmaAffx.93286.1.S1_at	GmaAffx.67477.2.S1_at
			GmaAffx.93342.1.S1_s_at	GmaAffx.67477.3.S1_at
			GmaAffx.93385.1.S1_at	GmaAffx.67543.1.A1_at
			GmaAffx.93468.1.S1_s_at	GmaAffx.67621.1.S1_at
			GmaAffx.93554.1.S1_at	GmaAffx.68175.1.S1_at
			GmaAffx.93605.1.S1_at	GmaAffx.68244.1.S1_at
			GmaAffx.9400.1.S1_at	GmaAffx.68735.1.A1_at
			GmaAffx.9568.2.S1_at	GmaAffx.68853.1.S1_at
			GmaAffx.9926.1.A1_at	GmaAffx.69019.1.S1_at
			soybean_rRNA_1391_RC_at	GmaAffx.69545.1.S1_at
			soybean_rRNA_1479_RC_at	GmaAffx.69688.6.S1_s_at
			soybean_rRNA_1665_RC_at	GmaAffx.69703.1.S1_at
			soybean_rRNA_176_RC_at	GmaAffx.69775.1.S1_at
			soybean_rRNA_637_RC_at	GmaAffx.6998.1.S1_at
			soybean_rRNA_692_RC_at	GmaAffx.70258.1.S1_s_at
			soybean_rRNA_718_RC_at	GmaAffx.70350.1.S1_at
				GmaAffx.70414.1.S1_at
				GmaAffx.7044.1.S1_at
				GmaAffx.7047.1.S1_at
				GmaAffx.70536.1.A1_at
				GmaAffx.70589.1.S1_x_at
				GmaAffx.70703.2.S1_at
				GmaAffx.70932.1.S1_at
				GmaAffx.70954.1.S1_at
				GmaAffx.71051.1.S1_at
				GmaAffx.71230.1.S1_at
				GmaAffx.713.1.S1_at
				GmaAffx.71333.1.S1_at
				GmaAffx.71385.1.S1_at
				GmaAffx.71468.1.S1_at
				GmaAffx.71618.1.S1_at
				GmaAffx.71701.1.S1_at
				GmaAffx.71745.1.S1_at
				GmaAffx.71763.1.S1_at
				GmaAffx.71901.1.S1_s_at
				GmaAffx.71960.1.A1_at
				GmaAffx.7197.1.A1_at
				GmaAffx.72116.1.A1_at
				GmaAffx.72116.2.S1_at
				GmaAffx.7215.1.A1_at
				GmaAffx.7217.1.A1_at
				GmaAffx.72179.1.A1_at
				GmaAffx.7220.1.S1_at
				GmaAffx.7290.1.A1_at
				GmaAffx.73021.1.S1_at
				GmaAffx.73273.1.S1_at
				GmaAffx.73434.1.S1_at
				GmaAffx.73672.1.S1_at
				GmaAffx.73770.1.S1_at
				GmaAffx.73797.1.S1_at
				GmaAffx.73940.1.S1_at
				GmaAffx.73990.1.S1_at
				GmaAffx.7401.1.A1_at
				GmaAffx.74014.1.S1_at
				GmaAffx.74014.1.S1_x_at
				GmaAffx.74165.1.S1_at
				GmaAffx.74187.1.S1_at
				GmaAffx.74256.1.S1_at
				GmaAffx.74336.1.S1_at
				GmaAffx.74336.2.S1_at
				GmaAffx.74402.1.A1_at
				GmaAffx.74410.1.A1_at
				GmaAffx.74676.2.S1_at
				GmaAffx.74771.1.S1_at
				GmaAffx.74830.1.S1_s_at
				GmaAffx.74884.1.A1_at
				GmaAffx.75004.1.S1_at
				GmaAffx.75144.1.A1_at
				GmaAffx.75167.1.S1_at
				GmaAffx.75479.1.S1_at
				GmaAffx.75528.1.S1_at
				GmaAffx.7575.1.S1_at
				GmaAffx.76152.1.S1_at
				GmaAffx.76251.1.S1_at
				GmaAffx.76293.1.S1_at
				GmaAffx.768.1.A1_at
				GmaAffx.76836.1.S1_at
				GmaAffx.77556.1.S1_at
				GmaAffx.77758.1.S1_x_at
				GmaAffx.77908.1.S1_at
				GmaAffx.77909.1.S1_at
				GmaAffx.78028.2.S1_at
				GmaAffx.78202.1.S1_at
				GmaAffx.78326.1.A1_at
				GmaAffx.78326.1.S1_at
				GmaAffx.78483.1.S1_at
				GmaAffx.78539.1.S1_at
				GmaAffx.78601.1.S1_s_at
				GmaAffx.78843.1.A1_at
				GmaAffx.79146.1.S1_at
				GmaAffx.79241.1.S1_at
				GmaAffx.79401.1.S1_at
				GmaAffx.79599.1.S1_at
				GmaAffx.79846.1.S1_at
				GmaAffx.79919.1.S1_at
				GmaAffx.79943.1.A1_at
				GmaAffx.79963.1.S1_at
				GmaAffx.80004.1.S1_at
				GmaAffx.80047.1.S1_at
				GmaAffx.8024.1.A1_at
				GmaAffx.80271.1.S1_at
				GmaAffx.80378.1.S1_at
				GmaAffx.80388.1.S1_at
				GmaAffx.80403.1.S1_at
				GmaAffx.80600.1.S1_at
				GmaAffx.80651.1.S1_at
				GmaAffx.80654.1.S1_at
				GmaAffx.80720.1.S1_at
				GmaAffx.80849.1.S1_at
				GmaAffx.80959.1.S1_at
				GmaAffx.80986.1.S1_s_at
				GmaAffx.8113.1.S1_at
				GmaAffx.81219.1.A1_s_at
				GmaAffx.81415.1.S1_at
				GmaAffx.81641.1.S1_s_at
				GmaAffx.81701.1.S1_at
				GmaAffx.81725.1.S1_at
				GmaAffx.81750.1.S1_at
				GmaAffx.81897.1.S1_at
				GmaAffx.82082.1.S1_at
				GmaAffx.82096.1.S1_at
				GmaAffx.82285.1.S1_at
				GmaAffx.82467.1.S1_at
				GmaAffx.82528.1.S1_at
				GmaAffx.82528.2.S1_at
				GmaAffx.82528.2.S1_s_at
				GmaAffx.82550.1.S1_at
				GmaAffx.82861.1.S1_at
				GmaAffx.82910.1.S1_at
				GmaAffx.8293.1.S1_at
				GmaAffx.82998.1.S1_at
				GmaAffx.83030.1.S1_at
				GmaAffx.83037.1.S1_at
				GmaAffx.83103.1.S1_at
				GmaAffx.83171.1.S1_at
				GmaAffx.83593.1.S1_at
				GmaAffx.83593.2.S1_at
				GmaAffx.83668.1.S1_at
				GmaAffx.83805.1.S1_at
				GmaAffx.83828.1.S1_at
				GmaAffx.83880.1.A1_at
				GmaAffx.84607.1.S1_at
				GmaAffx.84607.2.S1_at
				GmaAffx.84721.3.S1_at
				GmaAffx.84795.1.S1_at
				GmaAffx.84809.1.S1_at
				GmaAffx.85164.1.S1_at
				GmaAffx.85190.1.S1_at
				GmaAffx.85278.1.S1_at
				GmaAffx.85292.1.S1_at
				GmaAffx.85383.1.S1_at
				GmaAffx.85466.1.S1_at
				GmaAffx.85718.1.S1_at
				GmaAffx.85872.1.S1_at
				GmaAffx.85890.1.S1_at
				GmaAffx.86037.1.S1_at
				GmaAffx.86062.1.S1_s_at
				GmaAffx.86068.1.S1_at
				GmaAffx.86095.1.S1_at
				GmaAffx.86235.1.S1_at
				GmaAffx.86246.1.S1_at
				GmaAffx.86447.1.S1_at
				GmaAffx.86997.1.A1_at
				GmaAffx.87027.1.S1_at
				GmaAffx.87089.1.S1_at
				GmaAffx.87093.1.S1_at
				GmaAffx.87191.1.S1_at
				GmaAffx.87254.1.S1_at
				GmaAffx.87294.1.S1_at
				GmaAffx.87356.1.S1_at
				GmaAffx.87361.1.S1_at
				GmaAffx.87413.1.S1_at
				GmaAffx.87656.1.S1_at
				GmaAffx.87656.2.S1_at
				GmaAffx.87721.1.S1_at
				GmaAffx.87753.1.S1_at
				GmaAffx.87798.1.S1_at
				GmaAffx.88070.1.A1_at
				GmaAffx.88134.1.S1_at
				GmaAffx.88138.1.S1_s_at
				GmaAffx.88207.2.S1_at
				GmaAffx.88251.1.S1_s_at
				GmaAffx.88371.1.S1_at
				GmaAffx.88580.1.A1_at
				GmaAffx.88683.1.S1_at
				GmaAffx.8889.1.S1_s_at
				GmaAffx.89077.1.A1_s_at
				GmaAffx.89113.1.S1_x_at
				GmaAffx.89158.1.S1_at
				GmaAffx.89407.1.A1_s_at
				GmaAffx.89772.17.S1_s_at
				GmaAffx.89772.6.A1_s_at
				GmaAffx.89772.6.S1_s_at
				GmaAffx.89828.1.S1_s_at
				GmaAffx.90130.1.S1_s_at
				GmaAffx.90134.1.S1_s_at
				GmaAffx.90527.1.S1_at
				GmaAffx.90613.1.S1_at
				GmaAffx.90617.1.S1_s_at
				GmaAffx.90639.1.S1_s_at
				GmaAffx.90679.1.S1_s_at
				GmaAffx.90759.1.S1_at
				GmaAffx.91000.1.S1_s_at
				GmaAffx.91025.1.S1_x_at
				GmaAffx.91087.1.S1_s_at
				GmaAffx.91151.1.S1_s_at
				GmaAffx.9121.1.S1_at
				GmaAffx.91330.1.S1_at
				GmaAffx.91339.1.S1_at
				GmaAffx.91513.1.S1_s_at
				GmaAffx.91547.1.S1_at
				GmaAffx.91549.1.S1_at
				GmaAffx.91630.1.S1_s_at
				GmaAffx.91701.1.S1_x_at
				GmaAffx.91763.1.S1_x_at
				GmaAffx.91867.1.S1_at
				GmaAffx.91908.1.S1_at
				GmaAffx.91964.1.S1_at
				GmaAffx.91964.1.S1_s_at
				GmaAffx.91988.1.S1_s_at
				GmaAffx.92074.1.A1_s_at
				GmaAffx.92128.1.S1_s_at
				GmaAffx.92142.1.S1_s_at
				GmaAffx.92167.1.A1_s_at
				GmaAffx.92244.1.S1_at
				GmaAffx.92590.1.S1_at
				GmaAffx.92608.1.S1_s_at
				GmaAffx.92722.1.S1_at
				GmaAffx.92917.1.S1_s_at
				GmaAffx.93026.1.S1_at
				GmaAffx.93026.1.S1_s_at
				GmaAffx.93128.1.S1_s_at
				GmaAffx.93153.1.S1_s_at
				GmaAffx.93190.1.S1_s_at
				GmaAffx.93212.1.S1_at
				GmaAffx.93212.1.S1_s_at
				GmaAffx.93212.1.S1_x_at
				GmaAffx.9348.1.S1_at
				GmaAffx.93517.1.S1_s_at
				GmaAffx.93517.1.S1_x_at
				GmaAffx.93521.1.S1_at
				GmaAffx.93591.1.S1_s_at
				GmaAffx.9530.1.S1_at
				GmaAffx.9605.1.S1_at
				GmaAffx.9618.1.S1_at
				GmaAffx.9844.1.S1_at

## Sheet: A234 v A1
AffyID DOWN in A	ratio			AffyID UP in A	ratio
Gma.4206.1.S1_s_at	A4vA1			Gma.5793.1.S1_s_at	A4vA1
Gma.5510.1.S1_s_at	A4vA1			Gma.289.1.S1_s_at	A4vA1
Gma.6101.1.S1_at	A4vA1			Gma.5039.1.S1_s_at	A4vA1
Gma.6256.1.S1_s_at	A4vA1			Gma.17610.1.S1_at	A4vA1
Gma.10564.1.S1_at	A4vA1			Gma.17610.1.S1_x_at	A4vA1
Gma.8516.1.S1_at	A4vA1			Gma.5313.1.S1_at	A4vA1
Gma.8452.1.S1_s_at	A4vA1			Gma.10969.1.S1_at	A4vA1
Gma.8442.1.S1_at	A4vA1			GmaAffx.92976.1.S1_s_at	A4vA1
Gma.876.1.S1_at	A4vA1			Gma.6038.1.S1_at	A4vA1
Gma.2590.1.A1_s_at	A4vA1			Gma.10620.1.S1_at	A4vA1
Gma.16832.1.S1_s_at	A4vA1			Gma.1779.1.S1_at	A4vA1
Gma.1394.1.S1_at	A4vA1			Gma.8489.1.S1_at	A4vA1
Gma.4624.1.S1_s_at	A4vA1			Gma.3161.1.S1_at	A4vA1
Gma.15499.1.S1_at	A4vA1			Gma.5672.1.A1_at	A4vA1
Gma.1519.1.S1_at	A4vA1			Gma.4235.1.S1_s_at	A4vA1
Gma.525.1.S1_at	A4vA1			Gma.8512.1.S1_at	A4vA1
Gma.10892.4.S1_at	A4vA1			Gma.8488.1.S1_at	A4vA1
Gma.10892.4.S1_s_at	A4vA1			Gma.8437.1.S1_at	A4vA1
Gma.17923.1.S1_at	A4vA1			GmaAffx.90134.1.S1_s_at	A4vA1
Gma.4954.1.A1_at	A4vA1			Gma.1796.1.S1_at	A4vA1
GmaAffx.93149.1.S1_s_at	A4vA1			Gma.2131.1.S1_at	A4vA1
Gma.13322.1.S1_at	A4vA1			Gma.257.2.S1_a_at	A4vA1
Gma.4974.1.A1_s_at	A4vA1			Gma.4593.1.S1_a_at	A4vA1
Gma.6498.1.A1_at	A4vA1			Gma.16696.1.S1_at	A4vA1
Gma.12290.1.A1_at	A4vA1			Gma.5461.1.S1_at	A4vA1
GmaAffx.91653.1.S1_s_at	A4vA1			Gma.16913.1.S1_s_at	A4vA1
Gma.10705.1.S1_a_at	A4vA1			Gma.13167.1.S1_at	A4vA1
Gma.10705.1.S1_at	A4vA1			Gma.26.1.S1_at	A4vA1
Gma.11224.1.S1_s_at	A4vA1			Gma.3314.1.S1_a_at	A4vA1
GmaAffx.78983.1.S1_at	A4vA1			Gma.3314.1.S1_at	A4vA1
Gma.7198.1.S1_at	A4vA1			Gma.1163.1.S1_at	A4vA1
GmaAffx.22552.1.S1_at	A4vA1			Gma.6862.1.S1_s_at	A4vA1
Gma.7209.1.A1_at	A4vA1			Gma.4.1.S1_at	A4vA1
Gma.1621.1.A1_at	A4vA1			Gma.8436.1.S1_at	A4vA1
Gma.7644.2.S1_a_at	A4vA1			Gma.8436.1.S1_s_at	A4vA1
GmaAffx.34646.1.S1_at	A4vA1			Gma.8495.1.S1_at	A4vA1
Gma.12979.1.A1_at	A4vA1			Gma.10969.2.S1_at	A4vA1
Gma.5561.1.A1_at	A4vA1			Gma.2731.2.A1_at	A4vA1
GmaAffx.53489.1.A1_at	A4vA1			GmaAffx.1301.96.A1_s_at	A4vA1
Gma.12949.1.A1_at	A4vA1			Gma.2731.2.A1_x_at	A4vA1
Gma.9286.1.S1_s_at	A4vA1			Gma.4613.1.A1_a_at	A4vA1
Gma.3519.1.S1_at	A4vA1			Gma.4613.5.A1_x_at	A4vA1
Gma.3182.1.S1_at	A4vA1			Gma.11037.1.S1_at	A4vA1
Gma.8690.1.S1_at	A4vA1			Gma.11123.1.S1_at	A4vA1
Gma.5084.1.S1_at	A4vA1			Gma.11123.1.S1_x_at	A4vA1
Gma.2236.1.S1_at	A4vA1			Gma.15376.1.A1_a_at	A4vA1
Gma.4276.1.S1_at	A4vA1			Gma.1316.6.S1_a_at	A4vA1
GmaAffx.86588.1.S1_at	A4vA1			GmaAffx.69688.6.S1_s_at	A4vA1
Gma.6307.1.S1_at	A4vA1			Gma.1992.1.S1_at	A4vA1
Gma.10928.1.S1_at	A4vA1			Gma.79.2.S1_at	A4vA1
GmaAffx.35952.1.S1_at	A4vA1			Gma.2360.1.S1_at	A4vA1
Gma.1056.1.A1_at	A4vA1			Gma.1316.2.S1_a_at	A4vA1
Gma.1386.1.S1_at	A4vA1			Gma.1316.2.S1_s_at	A4vA1
Gma.7672.1.S1_at	A4vA1			Gma.1316.2.S1_x_at	A4vA1
Gma.1747.1.S1_a_at	A4vA1			Gma.2317.1.A1_a_at	A4vA1
Gma.8369.1.S1_at	A4vA1			GmaAffx.90617.1.S1_s_at	A4vA1
Gma.12451.1.S1_at	A4vA1			Gma.15610.1.S1_at	A4vA1
Gma.11145.1.S1_at	A4vA1			Gma.11183.1.S1_at	A4vA1
GmaAffx.84367.1.S1_at	A4vA1			Gma.10591.1.S1_at	A4vA1
GmaAffx.10908.1.S1_at	A4vA1			Gma.5672.3.S1_a_at	A4vA1
GmaAffx.23523.1.S1_at	A4vA1			Gma.8347.1.S1_at	A4vA1
Gma.15569.1.S1_at	A4vA1			Gma.10766.1.S1_at	A4vA1
Gma.4761.1.S1_x_at	A4vA1			Gma.17885.1.S1_at	A4vA1
GmaAffx.93248.1.S1_at	A4vA1			Gma.1319.1.S1_at	A4vA1
GmaAffx.93248.1.S1_s_at	A4vA1			Gma.10730.1.S1_at	A4vA1
Gma.8612.1.S1_at	A4vA1			Gma.13118.2.S1_at	A4vA1
GmaAffx.67489.1.S1_at	A4vA1			Gma.13118.2.S1_x_at	A4vA1
GmaAffx.1518.1.S1_at	A4vA1			Gma.1975.1.S1_s_at	A4vA1
Gma.17917.1.S1_at	A4vA1			Gma.3316.1.A1_at	A4vA1
GmaAffx.22160.1.S1_at	A4vA1			Gma.10852.1.S1_a_at	A4vA1
GmaAffx.74375.1.S1_at	A4vA1			Gma.3969.1.S1_s_at	A4vA1
GmaAffx.48994.1.S1_at	A4vA1			Gma.1955.1.S1_a_at	A4vA1
Gma.7958.1.S1_at	A4vA1			Gma.2026.1.S1_at	A4vA1
Gma.14147.1.A1_at	A4vA1			Gma.5469.1.S1_at	A4vA1
Gma.6703.1.S1_at	A4vA1			Gma.11002.1.S1_at	A4vA1
Gma.15578.1.S1_at	A4vA1			Gma.2305.1.S1_at	A4vA1
Gma.17758.1.S1_at	A4vA1			Gma.6016.1.S1_s_at	A4vA1
Gma.13802.1.S1_at	A4vA1			Gma.10830.1.S1_at	A4vA1
GmaAffx.19831.1.S1_at	A4vA1			Gma.10980.1.S1_at	A4vA1
Gma.4765.1.A1_at	A4vA1			Gma.15510.1.S1_at	A4vA1
Gma.2780.1.A1_at	A4vA1			Gma.4997.1.S1_at	A4vA1
Gma.862.1.A1_at	A4vA1			Gma.10890.1.S1_at	A4vA1
Gma.14345.1.S1_a_at	A4vA1			Gma.3969.2.S1_at	A4vA1
Gma.14345.1.S1_s_at	A4vA1			Gma.3308.1.S1_at	A4vA1
GmaAffx.8083.1.S1_at	A4vA1			GmaAffx.73486.1.S1_s_at	A4vA1
Gma.12960.1.S1_at	A4vA1			Gma.3450.1.S1_at	A4vA1
GmaAffx.45710.1.S1_at	A4vA1			Gma.6091.1.S1_at	A4vA1
GmaAffx.53324.1.A1_at	A4vA1			Gma.10591.2.S1_at	A4vA1
GmaAffx.73629.1.S1_at	A4vA1			Gma.9507.1.S1_at	A4vA1
GmaAffx.24292.1.S1_at	A4vA1			Gma.4512.1.S1_at	A4vA1
Gma.6520.1.S1_a_at	A4vA1			Gma.13099.1.S1_at	A4vA1
Gma.13046.1.S1_at	A4vA1			Gma.12547.1.A1_at	A4vA1
Gma.4032.1.A1_at	A4vA1			Gma.9165.1.A1_at	A4vA1
Gma.4312.2.S1_x_at	A4vA1			Gma.11189.2.A1_at	A4vA1
Gma.8687.1.A1_at	A4vA1			Gma.7447.1.S1_s_at	A4vA1
GmaAffx.8287.1.S1_at	A4vA1			Gma.2042.1.S1_at	A4vA1
Gma.17311.1.A1_s_at	A4vA1			GmaAffx.89407.1.A1_s_at	A4vA1
Gma.18022.1.S1_at	A4vA1			Gma.10852.2.S1_at	A4vA1
GmaAffx.44043.1.A1_at	A4vA1			Gma.1226.1.S1_at	A4vA1
GmaAffx.6810.1.S1_at	A4vA1			GmaAffx.91630.1.S1_s_at	A4vA1
GmaAffx.47763.1.S1_at	A4vA1			Gma.10788.1.S1_at	A4vA1
GmaAffx.13986.1.A1_at	A4vA1			Gma.17589.1.S1_at	A4vA1
GmaAffx.25415.1.S1_at	A4vA1			Gma.3893.2.S1_at	A4vA1
GmaAffx.34293.1.S1_at	A4vA1			Gma.10766.2.S1_at	A4vA1
GmaAffx.69001.1.S1_at	A4vA1			Gma.10731.1.S1_x_at	A4vA1
GmaAffx.51472.1.S1_at	A4vA1			Gma.13018.1.A1_at	A4vA1
GmaAffx.55124.1.S1_at	A4vA1			Gma.2360.3.S1_at	A4vA1
Gma.15212.1.S1_at	A4vA1			Gma.2360.3.S1_x_at	A4vA1
GmaAffx.16994.1.S1_at	A4vA1			Gma.10947.1.S1_at	A4vA1
GmaAffx.35064.1.A1_at	A4vA1			Gma.3419.1.S1_at	A4vA1
Gma.9246.1.A1_a_at	A4vA1			Gma.7214.1.S1_at	A4vA1
GmaAffx.22994.1.A1_at	A4vA1			Gma.17720.1.S1_at	A4vA1
Gma.7318.1.A1_at	A4vA1			Gma.4216.1.S1_a_at	A4vA1
GmaAffx.38191.1.S1_at	A4vA1			Gma.16596.1.S1_a_at	A4vA1
GmaAffx.23295.1.S1_at	A4vA1			Gma.10216.1.S1_at	A4vA1
Gma.12912.1.S1_at	A4vA1			Gma.5524.1.S1_at	A4vA1
GmaAffx.31622.1.S1_at	A4vA1			Gma.2202.1.S1_at	A4vA1
GmaAffx.10487.1.A1_at	A4vA1			Gma.13162.1.A1_at	A4vA1
Gma.17192.1.A1_at	A4vA1			Gma.6136.1.S1_at	A4vA1
Gma.8247.1.S1_s_at	A4vA1			Gma.10904.1.S1_at	A4vA1
Gma.16863.1.S1_at	A4vA1			Gma.10904.1.S1_s_at	A4vA1
GmaAffx.6867.1.A1_at	A4vA1			Gma.5363.1.S1_at	A4vA1
Gma.803.1.A1_at	A4vA1			Gma.10997.1.S1_at	A4vA1
Gma.15464.2.S1_at	A4vA1			Gma.5493.1.S1_a_at	A4vA1
GmaAffx.92851.1.S1_s_at	A4vA1			Gma.5493.1.S1_at	A4vA1
Gma.6889.1.S1_at	A4vA1			Gma.1534.1.S1_a_at	A4vA1
Gma.6889.1.S1_x_at	A4vA1			Gma.4565.1.S1_s_at	A4vA1
Gma.1281.2.S1_at	A4vA1			Gma.12514.1.S1_at	A4vA1
Gma.11260.1.S1_at	A4vA1			Gma.13296.1.S1_s_at	A4vA1
Gma.11260.1.S1_x_at	A4vA1			Gma.10032.1.S1_at	A4vA1
Gma.1362.1.S1_at	A4vA1			Gma.15863.1.S1_s_at	A4vA1
Gma.15651.1.S1_at	A4vA1			Gma.15844.1.A1_at	A4vA1
Gma.8251.1.S1_a_at	A4vA1			Gma.13036.1.S1_at	A4vA1
Gma.9841.1.S1_at	A4vA1			Gma.1098.1.S1_at	A4vA1
Gma.9841.1.S1_s_at	A4vA1			Gma.16969.1.S1_s_at	A4vA1
Gma.1394.2.S1_a_at	A4vA1			Gma.11024.1.S1_a_at	A4vA1
Gma.1394.2.S1_at	A4vA1			Gma.3588.1.S1_at	A4vA1
Gma.3858.1.S1_a_at	A4vA1			Gma.2705.1.S1_at	A4vA1
Gma.6261.1.S1_a_at	A4vA1			Gma.4462.1.S1_at	A4vA1
Gma.2666.1.S1_at	A4vA1			Gma.1460.2.S1_a_at	A4vA1
GmaAffx.85096.1.S1_at	A4vA1			Gma.1187.1.S1_at	A4vA1
Gma.1137.1.S1_a_at	A4vA1			Gma.2222.1.S1_at	A4vA1
Gma.2243.2.S1_s_at	A4vA1			Gma.883.1.S1_at	A4vA1
Gma.5634.1.S1_s_at	A4vA1			Gma.3604.1.S1_at	A4vA1
GmaAffx.87539.1.S1_at	A4vA1			Gma.2284.1.S1_at	A4vA1
GmaAffx.1301.41.S1_at	A4vA1			Gma.15222.1.S1_at	A4vA1
Gma.5250.2.A1_at	A4vA1			Gma.16134.1.A1_s_at	A4vA1
Gma.5013.2.S1_at	A4vA1			Gma.16191.1.S1_at	A4vA1
Gma.15130.1.S1_at	A4vA1			Gma.7196.1.S1_at	A4vA1
Gma.4310.2.S1_at	A4vA1			Gma.9202.1.S1_at	A4vA1
Gma.5240.1.S1_a_at	A4vA1			Gma.2284.2.A1_at	A4vA1
Gma.5800.1.S1_at	A4vA1			Gma.10801.1.S1_at	A4vA1
Gma.9935.1.S1_s_at	A4vA1			Gma.15792.1.S1_at	A4vA1
Gma.4172.1.S1_at	A4vA1			Gma.15965.1.S1_at	A4vA1
Gma.16956.1.S1_s_at	A4vA1			Gma.7435.1.S1_at	A4vA1
GmaAffx.71484.1.S1_at	A4vA1			Gma.5319.1.S1_at	A4vA1
Gma.12309.1.S1_at	A4vA1			Gma.8573.1.S1_at	A4vA1
Gma.4091.1.S1_x_at	A4vA1			Gma.15030.1.A1_at	A4vA1
Gma.16811.1.S1_at	A4vA1			Gma.5303.1.A1_at	A4vA1
Gma.1747.2.S1_at	A4vA1			Gma.12893.1.A1_at	A4vA1
Gma.3754.1.S1_x_at	A4vA1			Gma.13278.1.A1_at	A4vA1
GmaAffx.552.1.S1_at	A4vA1			Gma.3806.1.S1_at	A4vA1
Gma.2234.2.S1_at	A4vA1			Gma.5205.1.A1_at	A4vA1
GmaAffx.40660.1.S1_at	A4vA1			GmaAffx.25470.1.S1_at	A4vA1
GmaAffx.24226.1.S1_at	A4vA1			GmaAffx.19954.1.A1_at	A4vA1
GmaAffx.51621.1.S1_at	A4vA1			GmaAffx.58294.1.A1_at	A4vA1
Gma.1043.3.S1_at	A4vA1			Gma.8185.1.A1_at	A4vA1
GmaAffx.33753.1.S1_at	A4vA1			Gma.8185.1.A1_s_at	A4vA1
Gma.698.1.S1_at	A4vA1			Gma.7095.1.A1_at	A4vA1
GmaAffx.55387.1.S1_at	A4vA1			Gma.4251.1.A1_at	A4vA1
GmaAffx.10582.1.S1_at	A4vA1			Gma.17805.1.A1_s_at	A4vA1
GmaAffx.4467.2.S1_at	A4vA1			GmaAffx.57177.1.S1_at	A4vA1
GmaAffx.86258.1.S1_x_at	A4vA1			GmaAffx.56217.1.A1_at	A4vA1
Gma.2377.1.S1_at	A4vA1			Gma.7607.1.A1_at	A4vA1
Gma.5781.3.S1_at	A4vA1			GmaAffx.30578.1.A1_at	A4vA1
Gma.3801.1.S1_at	A4vA1			Gma.14235.1.A1_at	A4vA1
Gma.10961.1.S1_at	A4vA1			Gma.1832.1.S1_at	A4vA1
GmaAffx.15731.1.S1_at	A4vA1			Gma.13796.1.A1_at	A4vA1
GmaAffx.77408.1.S1_at	A4vA1			Gma.16792.1.A1_at	A4vA1
GmaAffx.56692.1.S1_at	A4vA1			Gma.10936.1.S1_at	A4vA1
GmaAffx.83908.1.S1_at	A4vA1			Gma.10936.1.S1_s_at	A4vA1
GmaAffx.82934.1.S1_at	A4vA1			Gma.11166.1.S1_x_at	A4vA1
GmaAffx.54083.1.S1_at	A4vA1			Gma.1757.1.S1_a_at	A4vA1
Gma.3595.2.S1_a_at	A4vA1			Gma.4362.1.S1_a_at	A4vA1
GmaAffx.48534.2.S1_at	A4vA1			Gma.3594.2.S1_a_at	A4vA1
GmaAffx.85444.1.S1_at	A4vA1			Gma.3594.2.S1_at	A4vA1
GmaAffx.76283.1.S1_at	A4vA1			Gma.3594.2.S1_x_at	A4vA1
GmaAffx.39349.1.S1_at	A4vA1			Gma.6303.2.S1_at	A4vA1
GmaAffx.71236.1.S1_at	A4vA1			Gma.9720.1.S1_at	A4vA1
Gma.16069.1.S1_at	A4vA1			GmaAffx.89828.1.S1_s_at	A4vA1
Gma.4312.3.S1_at	A4vA1			Gma.8371.1.S1_at	A4vA1
GmaAffx.64832.1.S1_at	A4vA1			Gma.12372.1.S1_at	A4vA1
GmaAffx.88358.1.S1_at	A4vA1			Gma.6894.1.S1_at	A4vA1
Gma.9718.1.S1_at	A4vA1			Gma.6672.1.S1_a_at	A4vA1
Gma.12989.1.S1_at	A4vA1			Gma.6672.1.S1_at	A4vA1
Gma.15898.1.S1_at	A4vA1			Gma.14246.1.S1_s_at	A4vA1
Gma.14057.1.S1_at	A4vA1			Gma.13868.2.S1_a_at	A4vA1
Gma.13615.1.S1_at	A4vA1			Gma.13868.1.S1_at	A4vA1
GmaAffx.78747.1.S1_at	A4vA1			Gma.5786.2.S1_at	A4vA1
GmaAffx.55216.1.S1_at	A4vA1			Gma.2600.1.S1_a_at	A4vA1
GmaAffx.63472.1.S1_at	A4vA1			Gma.2600.1.S1_x_at	A4vA1
Gma.7719.1.A1_at	A4vA1			Gma.4569.1.S1_at	A4vA1
GmaAffx.32759.1.S1_at	A4vA1			Gma.7729.1.S1_at	A4vA1
GmaAffx.12252.1.S1_at	A4vA1			Gma.18014.2.S1_x_at	A4vA1
GmaAffx.89045.1.A1_s_at	A4vA1			Gma.2446.1.S1_a_at	A4vA1
GmaAffx.86464.2.S1_at	A4vA1			Gma.12822.1.S1_at	A4vA1
GmaAffx.65281.1.S1_at	A4vA1			Gma.3218.1.S1_a_at	A4vA1
Gma.16025.1.A1_at	A4vA1			Gma.2066.1.S1_a_at	A4vA1
GmaAffx.59359.1.S1_at	A4vA1			Gma.11025.1.S1_at	A4vA1
GmaAffx.14338.1.S1_s_at	A4vA1			Gma.665.1.S1_s_at	A4vA1
GmaAffx.84877.1.S1_at	A4vA1			Gma.12758.1.S1_at	A4vA1
GmaAffx.4467.3.S1_at	A4vA1			Gma.322.2.S1_at	A4vA1
GmaAffx.8973.2.S1_at	A4vA1			Gma.1347.1.S1_at	A4vA1
GmaAffx.45175.2.S1_at	A4vA1			Gma.5747.2.S1_a_at	A4vA1
GmaAffx.10540.1.S1_at	A4vA1			Gma.12481.1.S1_s_at	A4vA1
Gma.17217.1.S1_at	A4vA1			Gma.4429.1.S1_at	A4vA1
GmaAffx.46165.1.S1_at	A4vA1			Gma.10333.1.S1_at	A4vA1
Gma.12551.1.A1_at	A4vA1			Gma.7415.1.S1_at	A4vA1
GmaAffx.16182.1.S1_s_at	A4vA1			Gma.7972.1.S1_at	A4vA1
GmaAffx.75384.1.S1_at	A4vA1			Gma.2563.1.S1_a_at	A4vA1
GmaAffx.85150.2.S1_at	A4vA1			Gma.13296.3.S1_at	A4vA1
GmaAffx.39529.1.S1_at	A4vA1			Gma.3454.1.S1_a_at	A4vA1
Gma.12761.2.S1_x_at	A4vA1			Gma.4606.1.S1_at	A4vA1
Gma.859.1.A1_at	A4vA1			Gma.3212.1.S1_at	A4vA1
Gma.17735.1.S1_at	A4vA1			Gma.3894.1.A1_at	A4vA1
GmaAffx.80463.1.S1_at	A4vA1			Gma.6924.2.S1_a_at	A4vA1
GmaAffx.42211.1.S1_at	A4vA1			Gma.4325.1.S1_at	A4vA1
GmaAffx.71543.1.S1_at	A4vA1			Gma.4325.1.S1_s_at	A4vA1
GmaAffx.82887.1.S1_at	A4vA1			Gma.4216.2.S1_s_at	A4vA1
GmaAffx.82676.1.S1_at	A4vA1			GmaAffx.13806.1.S1_at	A4vA1
GmaAffx.18376.1.A1_at	A4vA1			Gma.5503.1.S1_at	A4vA1
GmaAffx.41230.1.A1_at	A4vA1			Gma.5971.1.S1_at	A4vA1
Gma.9717.1.S1_at	A4vA1			Gma.1791.1.S1_at	A4vA1
Gma.4975.2.S1_a_at	A4vA1			Gma.16484.1.S1_at	A4vA1
GmaAffx.76609.1.S1_at	A4vA1			Gma.7487.1.S1_at	A4vA1
GmaAffx.68807.1.S1_at	A4vA1			Gma.1893.1.A1_at	A4vA1
GmaAffx.79107.2.S1_at	A4vA1			Gma.2058.1.S1_at	A4vA1
Gma.9506.2.S1_a_at	A4vA1			Gma.6796.1.S1_at	A4vA1
GmaAffx.86183.1.S1_at	A4vA1			Gma.15620.1.S1_at	A4vA1
GmaAffx.85405.1.S1_at	A4vA1			Gma.14822.1.S1_at	A4vA1
GmaAffx.86321.1.S1_at	A4vA1			Gma.17665.2.S1_at	A4vA1
GmaAffx.86183.2.S1_at	A4vA1			Gma.9049.1.S1_at	A4vA1
GmaAffx.70235.1.S1_at	A4vA1			GmaAffx.68940.1.S1_at	A4vA1
GmaAffx.40660.2.S1_at	A4vA1			Gma.9083.1.S1_at	A4vA1
GmaAffx.68482.1.S1_at	A4vA1			Gma.4614.1.S1_at	A4vA1
GmaAffx.74648.1.S1_at	A4vA1			Gma.15830.1.S1_s_at	A4vA1
GmaAffx.70235.2.S1_at	A4vA1			Gma.15963.1.S1_at	A4vA1
GmaAffx.68487.1.S1_at	A4vA1			Gma.1910.1.S1_at	A4vA1
GmaAffx.86390.1.S1_at	A4vA1			Gma.16501.2.S1_a_at	A4vA1
GmaAffx.60965.1.S1_at	A4vA1			Gma.16501.2.S1_at	A4vA1
GmaAffx.8248.1.S1_at	A4vA1			Gma.16501.1.S1_at	A4vA1
GmaAffx.87407.3.S1_at	A4vA1			Gma.13086.1.S1_at	A4vA1
Gma.6458.1.S1_at	A4vA1			Gma.5287.1.S1_at	A4vA1
Gma.5960.1.S1_at	A4vA1			Gma.16428.1.S1_at	A4vA1
GmaAffx.4245.5.S1_at	A4vA1			Gma.6694.1.S1_at	A4vA1
GmaAffx.4245.5.S1_x_at	A4vA1			Gma.8614.1.S1_at	A4vA1
GmaAffx.48130.1.S1_at	A4vA1			Gma.13282.1.A1_at	A4vA1
GmaAffx.86084.1.S1_at	A4vA1			Gma.5547.1.A1_a_at	A4vA1
GmaAffx.48855.1.S1_at	A4vA1			Gma.10465.1.S1_at	A4vA1
GmaAffx.23406.2.S1_s_at	A4vA1			Gma.3655.1.S1_at	A4vA1
GmaAffx.8310.1.A1_at	A4vA1			Gma.2182.1.S1_at	A4vA1
GmaAffx.25724.1.S1_at	A4vA1			Gma.16610.1.S1_at	A4vA1
GmaAffx.56888.1.S1_at	A4vA1			Gma.5447.2.S1_at	A4vA1
GmaAffx.80249.1.S1_at	A4vA1			Gma.7100.1.A1_at	A4vA1
GmaAffx.40889.1.S1_at	A4vA1			Gma.8225.1.A1_at	A4vA1
Gma.4482.2.S1_at	A4vA1			Gma.15577.1.S1_at	A4vA1
GmaAffx.74050.1.S1_at	A4vA1			Gma.5257.1.A1_at	A4vA1
Gma.5730.1.S1_at	A4vA1			GmaAffx.9121.1.S1_at	A4vA1
Gma.3557.2.S1_s_at	A4vA1			Gma.12669.1.A1_at	A4vA1
GmaAffx.72305.1.S1_at	A4vA1			GmaAffx.92074.1.A1_s_at	A4vA1
GmaAffx.76452.1.S1_at	A4vA1			Gma.16122.1.S1_at	A4vA1
GmaAffx.71999.1.S1_at	A4vA1			Gma.13009.1.S1_at	A4vA1
GmaAffx.87850.1.S1_at	A4vA1			Gma.5180.1.S1_at	A4vA1
GmaAffx.73092.1.S1_at	A4vA1			Gma.6987.1.S1_at	A4vA1
Gma.1777.1.A1_at	A4vA1			Gma.13597.1.A1_at	A4vA1
GmaAffx.73422.1.S1_at	A4vA1			Gma.18088.1.S1_at	A4vA1
GmaAffx.56432.1.S1_at	A4vA1			GmaAffx.20146.1.S1_at	A4vA1
GmaAffx.48416.1.S1_at	A4vA1			Gma.3663.1.S1_at	A4vA1
Gma.13658.1.A1_s_at	A4vA1			Gma.12585.1.A1_at	A4vA1
Gma.13408.2.A1_at	A4vA1			Gma.15979.1.A1_at	A4vA1
Gma.12888.1.A1_s_at	A4vA1			Gma.13115.1.S1_at	A4vA1
Gma.13954.1.A1_s_at	A4vA1			Gma.8218.1.S1_at	A4vA1
GmaAffx.49777.1.S1_at	A4vA1			Gma.17764.1.S1_at	A4vA1
GmaAffx.73027.1.S1_at	A4vA1			Gma.7710.1.S1_at	A4vA1
Gma.17688.1.S1_s_at	A4vA1			Gma.15909.1.A1_at	A4vA1
Gma.10357.3.A1_at	A4vA1			Gma.6267.1.S1_at	A4vA1
Gma.12564.1.A1_at	A4vA1			Gma.17426.1.S1_at	A4vA1
GmaAffx.30570.1.S1_at	A4vA1			Gma.17426.1.S1_s_at	A4vA1
GmaAffx.63925.1.S1_at	A4vA1			Gma.16718.1.A1_at	A4vA1
GmaAffx.9199.1.S1_at	A4vA1			Gma.8777.1.A1_at	A4vA1
GmaAffx.13587.1.S1_at	A4vA1			Gma.7164.1.A1_at	A4vA1
GmaAffx.73439.1.S1_at	A4vA1			GmaAffx.9016.1.S1_at	A4vA1
Gma.17374.1.S1_at	A4vA1			Gma.13267.1.A1_at	A4vA1
Gma.9781.1.S1_at	A4vA1			Gma.5117.1.S1_at	A4vA1
Gma.14806.1.A1_at	A4vA1			GmaAffx.21599.1.S1_s_at	A4vA1
GmaAffx.63706.1.S1_s_at	A4vA1			GmaAffx.70536.1.A1_at	A4vA1
GmaAffx.41891.1.S1_at	A4vA1			Gma.2316.1.S1_at	A4vA1
GmaAffx.59231.1.S1_at	A4vA1			Gma.5124.1.S1_at	A4vA1
GmaAffx.84407.1.S1_at	A4vA1			GmaAffx.3697.1.S1_at	A4vA1
Gma.10981.1.S1_at	A4vA1			Gma.12935.1.A1_at	A4vA1
GmaAffx.90956.1.S1_s_at	A4vA1			GmaAffx.1877.1.A1_at	A4vA1
GmaAffx.55953.1.S1_at	A4vA1			GmaAffx.65503.1.S1_at	A4vA1
GmaAffx.28381.1.S1_at	A4vA1			GmaAffx.713.1.S1_at	A4vA1
GmaAffx.64953.1.S1_at	A4vA1			GmaAffx.16201.1.S1_at	A4vA1
GmaAffx.25207.1.S1_at	A4vA1			Gma.10661.1.S1_a_at	A4vA1
GmaAffx.45897.1.S1_at	A4vA1			Gma.7404.1.A1_at	A4vA1
GmaAffx.64018.1.S1_at	A4vA1			GmaAffx.20925.1.S1_at	A4vA1
Gma.5277.1.S1_at	A4vA1			GmaAffx.25768.1.S1_at	A4vA1
Gma.2442.1.S1_at	A4vA1			Gma.13007.1.A1_at	A4vA1
GmaAffx.48979.1.S1_at	A4vA1			GmaAffx.38919.1.S1_at	A4vA1
GmaAffx.16297.1.S1_at	A4vA1			Gma.6886.1.A1_at	A4vA1
GmaAffx.80869.1.S1_s_at	A4vA1			GmaAffx.6998.1.S1_at	A4vA1
GmaAffx.67209.1.S1_at	A4vA1			GmaAffx.24470.1.S1_at	A4vA1
GmaAffx.78064.1.S1_at	A4vA1			GmaAffx.37842.1.S1_at	A4vA1
Gma.17556.1.S1_at	A4vA1			Gma.4920.1.A1_at	A4vA1
GmaAffx.71674.1.S1_at	A4vA1			Gma.6868.1.S1_a_at	A4vA1
GmaAffx.5278.1.S1_at	A4vA1			GmaAffx.65939.1.A1_at	A4vA1
GmaAffx.50955.1.S1_at	A4vA1			GmaAffx.55997.1.S1_at	A4vA1
GmaAffx.83017.1.S1_at	A4vA1			Gma.13960.1.A1_at	A4vA1
Gma.6617.1.S1_at	A4vA1			Gma.16452.1.A1_at	A4vA1
GmaAffx.59938.1.S1_at	A4vA1			GmaAffx.16523.1.S1_at	A4vA1
GmaAffx.78829.1.S1_at	A4vA1			Gma.15692.1.A1_at	A4vA1
GmaAffx.5910.1.S1_at	A4vA1			GmaAffx.2556.1.S1_at	A4vA1
GmaAffx.72933.1.S1_at	A4vA1			Gma.612.1.A1_at	A4vA1
GmaAffx.1082.1.S1_at	A4vA1			GmaAffx.58549.1.S1_at	A4vA1
GmaAffx.2026.1.A1_at	A4vA1			Gma.14130.1.A1_at	A4vA1
GmaAffx.18273.1.A1_at	A4vA1			Gma.17365.1.S1_at	A4vA1
GmaAffx.64048.2.A1_s_at	A4vA1			Gma.12776.1.A1_at	A4vA1
GmaAffx.66195.1.S1_at	A4vA1			GmaAffx.47700.1.A1_at	A4vA1
GmaAffx.50410.1.A1_at	A4vA1			GmaAffx.83880.1.A1_at	A4vA1
GmaAffx.86592.2.A1_at	A4vA1			GmaAffx.74014.1.S1_at	A4vA1
GmaAffx.86592.2.S1_at	A4vA1			Gma.12838.1.A1_at	A4vA1
GmaAffx.81061.1.S1_at	A4vA1			GmaAffx.73273.1.S1_at	A4vA1
Gma.7452.1.A1_at	A4vA1			Gma.13293.1.S1_at	A4vA1
GmaAffx.65280.1.A1_at	A4vA1			GmaAffx.3046.1.A1_at	A4vA1
GmaAffx.19777.1.A1_at	A4vA1			GmaAffx.19819.1.A1_at	A4vA1
GmaAffx.6027.1.A1_at	A4vA1			GmaAffx.10521.1.A1_at	A4vA1
GmaAffx.42513.1.A1_at	A4vA1			GmaAffx.43168.1.S1_at	A4vA1
Gma.856.1.A1_at	A4vA1			Gma.6810.1.A1_at	A4vA1
GmaAffx.12937.1.A1_at	A4vA1			Gma.9089.1.A1_at	A4vA1
GmaAffx.23308.1.A1_at	A4vA1			GmaAffx.66595.1.A1_at	A4vA1
GmaAffx.32318.1.A1_at	A4vA1			GmaAffx.3727.1.S1_at	A4vA1
GmaAffx.35671.1.A1_at	A4vA1			GmaAffx.6571.1.S1_at	A4vA1
GmaAffx.36387.1.A1_at	A4vA1			GmaAffx.21668.1.A1_at	A4vA1
GmaAffx.43157.1.A1_at	A4vA1			GmaAffx.83593.1.S1_at	A4vA1
GmaAffx.44451.1.A1_at	A4vA1			GmaAffx.30219.1.A1_at	A4vA1
GmaAffx.52231.1.A1_s_at	A4vA1			Gma.7180.2.S1_at	A4vA1
GmaAffx.6624.1.A1_at	A4vA1			Gma.13973.1.A1_at	A4vA1
GmaAffx.68716.1.A1_at	A4vA1			Gma.12894.1.S1_at	A4vA1
Gma.10230.1.A1_s_at	A4vA1			GmaAffx.53934.1.S1_at	A4vA1
GmaAffx.70472.1.A1_at	A4vA1			Gma.2415.1.S1_at	A4vA1
GmaAffx.11845.1.A1_at	A4vA1			GmaAffx.39259.1.A1_at	A4vA1
GmaAffx.27238.1.A1_at	A4vA1			GmaAffx.37874.1.A1_at	A4vA1
GmaAffx.6609.1.A1_at	A4vA1			GmaAffx.3369.2.A1_at	A4vA1
GmaAffx.89772.2.S1_at	A4vA1			Gma.2711.1.S1_a_at	A4vA1
GmaAffx.89772.2.S1_x_at	A4vA1			GmaAffx.7047.1.S1_at	A4vA1
GmaAffx.89786.1.S1_at	A4vA1			GmaAffx.2970.1.A1_at	A4vA1
GmaAffx.89881.1.S1_s_at	A4vA1			GmaAffx.86989.1.A1_at	A4vA1
GmaAffx.89406.1.A1_at	A4vA1			Gma.12959.1.S1_at	A4vA1
GmaAffx.89772.10.A1_s_at	A4vA1			Gma.13662.1.S1_at	A4vA1
GmaAffx.89071.1.A1_at	A4vA1			GmaAffx.86447.1.S1_at	A4vA1
GmaAffx.93254.1.S1_at	A4vA1			GmaAffx.66228.1.S1_at	A4vA1
GmaAffx.93235.1.S1_s_at	A4vA1			GmaAffx.21924.1.S1_at	A4vA1
GmaAffx.92157.1.S1_at	A4vA1			Gma.2292.2.S1_a_at	A4vA1
GmaAffx.90921.1.S1_s_at	A4vA1			Gma.2292.2.S1_at	A4vA1
GmaAffx.90353.1.S1_at	A4vA1			GmaAffx.49465.1.A1_at	A4vA1
GmaAffx.17041.1.S1_at	A4vA1			Gma.15048.1.A1_at	A4vA1
GmaAffx.54386.1.S1_at	A4vA1			Gma.79.4.S1_s_at	A4vA1
GmaAffx.67113.1.S1_at	A4vA1			Gma.13723.1.A1_at	A4vA1
GmaAffx.45213.1.S1_at	A4vA1			Gma.17031.1.A1_at	A4vA1
GmaAffx.41239.1.S1_at	A4vA1			GmaAffx.11559.1.A1_at	A4vA1
GmaAffx.21087.1.S1_at	A4vA1			GmaAffx.53018.1.S1_at	A4vA1
GmaAffx.21743.1.S1_at	A4vA1			GmaAffx.190.1.S1_at	A4vA1
GmaAffx.21700.1.S1_at	A4vA1			GmaAffx.53010.1.A1_at	A4vA1
GmaAffx.74546.1.S1_at	A4vA1			GmaAffx.78601.1.S1_s_at	A4vA1
GmaAffx.10649.1.S1_at	A4vA1			GmaAffx.89772.17.S1_s_at	A4vA1
GmaAffx.51898.1.S1_at	A4vA1			Gma.1277.1.S1_at	A4vA1
GmaAffx.21180.1.S1_at	A4vA1			Gma.1316.5.S1_a_at	A4vA1
GmaAffx.26209.1.S1_at	A4vA1			Gma.1316.5.S1_x_at	A4vA1
GmaAffx.84414.1.S1_at	A4vA1			Gma.6339.1.S1_s_at	A4vA1
GmaAffx.19977.1.S1_at	A4vA1			Gma.6481.1.S1_at	A4vA1
GmaAffx.56281.1.S1_at	A4vA1			Gma.3723.1.S1_at	A4vA1
GmaAffx.78127.1.S1_at	A4vA1			Gma.4479.1.S1_at	A4vA1
GmaAffx.80028.1.S1_at	A4vA1			Gma.13324.1.S1_at	A4vA1
GmaAffx.44577.1.S1_at	A4vA1			Gma.8020.2.S1_at	A4vA1
GmaAffx.37643.1.S1_at	A4vA1			Gma.5267.1.S1_at	A4vA1
GmaAffx.34961.1.S1_at	A4vA1			Gma.2600.2.S1_at	A4vA1
GmaAffx.51426.1.S1_at	A4vA1			Gma.2511.1.S1_at	A4vA1
GmaAffx.71277.1.S1_at	A4vA1			Gma.1526.2.S1_x_at	A4vA1
GmaAffx.19498.1.S1_at	A4vA1			Gma.10661.2.S1_at	A4vA1
GmaAffx.92210.1.S1_at	A4vA1			Gma.6951.1.S1_at	A4vA1
Gma.10691.6.S1_at	A4vA1			Gma.15752.1.S1_at	A4vA1
GmaAffx.50740.1.S1_at	A4vA1			Gma.2506.1.S1_at	A4vA1
GmaAffx.5496.1.S1_at	A4vA1			Gma.4628.1.S1_at	A4vA1
GmaAffx.9636.1.S1_at	A4vA1			Gma.3241.1.S1_a_at	A4vA1
GmaAffx.18766.1.S1_at	A4vA1			Gma.3241.1.S1_at	A4vA1
GmaAffx.59766.1.S1_at	A4vA1			Gma.11420.1.S1_at	A4vA1
Gma.5510.2.S1_s_at	A4vA1			Gma.4424.1.S1_at	A4vA1
GmaAffx.21003.3.S1_at	A4vA1			Gma.6587.1.S1_at	A4vA1
GmaAffx.8932.6.S1_s_at	A4vA1			Gma.84.1.S1_at	A4vA1
GmaAffx.86173.1.A1_at	A4vA1			GmaAffx.92128.1.S1_s_at	A4vA1
soybean_rRNA_176_at	A4vA1			Gma.3082.3.S1_at	A4vA1
soybean_rRNA_1352_at	A4vA1			Gma.13153.1.S1_at	A4vA1
soybean_rRNA_57_RC_at	A4vA1			Gma.924.1.S1_at	A4vA1
soybean_rRNA_114_RC_at	A4vA1			Gma.7080.1.S1_s_at	A4vA1
soybean_rRNA_485_RC_at	A4vA1			Gma.1778.1.S1_at	A4vA1
soybean_rRNA_776_RC_at	A4vA1			GmaAffx.80654.1.S1_at	A4vA1
soybean_rRNA_918_RC_at	A4vA1			GmaAffx.20041.1.S1_at	A4vA1
soybean_rRNA_1057_RC_at	A4vA1			Gma.8674.2.A1_at	A4vA1
soybean_rRNA_1531_RC_at	A4vA1			Gma.11024.4.S1_s_at	A4vA1
soybean_rRNA_1665_RC_at	A4vA1			Gma.2474.1.S1_at	A4vA1
soybean_rRNA_1692_RC_at	A4vA1			GmaAffx.50396.1.S1_at	A4vA1
soybean_rRNA_1721_RC_at	A4vA1			Gma.6152.1.S1_at	A4vA1
Gma.4206.1.S1_s_at	A3vA1			GmaAffx.76827.1.S1_at	A4vA1
Gma.5510.1.S1_s_at	A3vA1			GmaAffx.52752.1.S1_s_at	A4vA1
Gma.10564.1.S1_at	A3vA1			Gma.13072.2.S1_at	A4vA1
Gma.8516.1.S1_at	A3vA1			Gma.10216.2.S1_at	A4vA1
Gma.8452.1.S1_s_at	A3vA1			Gma.12235.1.S1_at	A4vA1
Gma.8450.1.S1_at	A3vA1			Gma.2487.2.S1_at	A4vA1
Gma.8442.1.S1_at	A3vA1			GmaAffx.15031.1.S1_at	A4vA1
Gma.5584.1.S1_s_at	A3vA1			Gma.12513.2.S1_a_at	A4vA1
Gma.2590.1.A1_s_at	A3vA1			Gma.6672.2.S1_at	A4vA1
Gma.8534.1.S1_at	A3vA1			Gma.6672.2.S1_x_at	A4vA1
Gma.16832.1.S1_s_at	A3vA1			Gma.84.2.S1_at	A4vA1
Gma.1394.1.S1_at	A3vA1			GmaAffx.66676.1.S1_at	A4vA1
Gma.8119.1.S1_s_at	A3vA1			Gma.6264.1.S1_at	A4vA1
Gma.17702.2.S1_a_at	A3vA1			GmaAffx.82528.1.S1_at	A4vA1
Gma.4954.1.A1_at	A3vA1			Gma.12990.2.S1_at	A4vA1
GmaAffx.93149.1.S1_s_at	A3vA1			Gma.6564.1.S1_at	A4vA1
Gma.1842.1.S1_at	A3vA1			GmaAffx.24064.1.S1_at	A4vA1
Gma.2386.1.S1_x_at	A3vA1			Gma.10072.1.S1_at	A4vA1
GmaAffx.22552.1.S1_at	A3vA1			Gma.1650.2.S1_a_at	A4vA1
Gma.12979.1.A1_at	A3vA1			GmaAffx.44031.1.S1_at	A4vA1
Gma.9286.1.S1_s_at	A3vA1			GmaAffx.71069.1.S1_at	A4vA1
Gma.6477.1.S1_at	A3vA1			Gma.16147.1.S1_at	A4vA1
Gma.5084.1.S1_at	A3vA1			GmaAffx.52752.2.S1_at	A4vA1
GmaAffx.35952.1.S1_at	A3vA1			Gma.15746.1.A1_at	A4vA1
Gma.1386.1.S1_at	A3vA1			Gma.10787.1.S1_a_at	A4vA1
Gma.4370.1.S1_x_at	A3vA1			Gma.4031.1.S1_at	A4vA1
Gma.1747.1.S1_a_at	A3vA1			GmaAffx.265.2.S1_at	A4vA1
Gma.6139.1.S1_at	A3vA1			GmaAffx.16959.1.S1_at	A4vA1
Gma.8300.1.A1_at	A3vA1			Gma.17821.1.A1_at	A4vA1
Gma.7389.1.S1_at	A3vA1			GmaAffx.10631.1.S1_at	A4vA1
Gma.869.1.S1_at	A3vA1			Gma.10787.2.S1_a_at	A4vA1
Gma.7958.1.S1_at	A3vA1			Gma.3829.1.S1_at	A4vA1
Gma.6703.1.S1_at	A3vA1			Gma.13544.1.S1_at	A4vA1
Gma.7178.1.S1_at	A3vA1			GmaAffx.84302.1.S1_at	A4vA1
GmaAffx.19831.1.S1_at	A3vA1			Gma.11328.1.S1_at	A4vA1
Gma.16772.1.S1_at	A3vA1			Gma.1677.1.S1_a_at	A4vA1
Gma.16599.1.S1_s_at	A3vA1			Gma.10394.1.S1_at	A4vA1
Gma.4765.1.A1_at	A3vA1			Gma.16136.1.S1_at	A4vA1
Gma.12960.1.S1_at	A3vA1			Gma.14553.1.S1_at	A4vA1
GmaAffx.53324.1.A1_at	A3vA1			Gma.11803.1.S1_at	A4vA1
Gma.7942.1.A1_at	A3vA1			GmaAffx.81774.1.S1_at	A4vA1
Gma.4748.1.A1_at	A3vA1			Gma.11860.2.S1_at	A4vA1
Gma.8687.1.A1_at	A3vA1			Gma.7673.1.S1_at	A4vA1
GmaAffx.18649.1.S1_at	A3vA1			Gma.10991.1.S1_at	A4vA1
GmaAffx.15953.1.A1_at	A3vA1			GmaAffx.71763.1.S1_at	A4vA1
GmaAffx.44043.1.A1_at	A3vA1			Gma.16176.1.S1_at	A4vA1
Gma.4594.1.A1_at	A3vA1			Gma.13062.1.S1_at	A4vA1
GmaAffx.69001.1.S1_at	A3vA1			GmaAffx.85890.1.S1_at	A4vA1
GmaAffx.16994.1.S1_at	A3vA1			GmaAffx.73107.1.S1_at	A4vA1
GmaAffx.60802.1.A1_at	A3vA1			Gma.9069.1.S1_at	A4vA1
GmaAffx.17505.1.S1_at	A3vA1			Gma.4759.1.A1_at	A4vA1
GmaAffx.23295.1.S1_at	A3vA1			GmaAffx.65531.1.S1_at	A4vA1
GmaAffx.2538.1.S1_at	A3vA1			GmaAffx.77647.1.S1_at	A4vA1
GmaAffx.19806.1.A1_at	A3vA1			Gma.2867.1.S1_a_at	A4vA1
Gma.17318.1.S1_at	A3vA1			GmaAffx.87773.1.S1_at	A4vA1
GmaAffx.31622.1.S1_at	A3vA1			Gma.14736.1.S1_at	A4vA1
Gma.4708.1.A1_at	A3vA1			GmaAffx.15191.1.S1_at	A4vA1
GmaAffx.28926.1.A1_at	A3vA1			GmaAffx.93128.1.S1_s_at	A4vA1
GmaAffx.26490.1.S1_at	A3vA1			GmaAffx.67477.2.S1_at	A4vA1
Gma.8247.1.S1_s_at	A3vA1			GmaAffx.8109.1.S1_at	A4vA1
Gma.11026.1.S1_at	A3vA1			Gma.9721.1.S1_at	A4vA1
Gma.15464.2.S1_at	A3vA1			GmaAffx.58294.2.S1_at	A4vA1
GmaAffx.92851.1.S1_s_at	A3vA1			GmaAffx.87862.1.S1_at	A4vA1
Gma.11260.1.S1_x_at	A3vA1			Gma.13395.1.A1_s_at	A4vA1
Gma.9841.1.S1_at	A3vA1			GmaAffx.27554.1.S1_at	A4vA1
Gma.9841.1.S1_s_at	A3vA1			Gma.6528.1.A1_at	A4vA1
Gma.1394.2.S1_a_at	A3vA1			Gma.283.1.S1_at	A4vA1
Gma.1394.2.S1_at	A3vA1			GmaAffx.71068.1.S1_at	A4vA1
GmaAffx.18616.1.S1_at	A3vA1			GmaAffx.85872.1.S1_at	A4vA1
Gma.6261.1.S1_a_at	A3vA1			Gma.16363.1.S1_at	A4vA1
Gma.6520.3.S1_a_at	A3vA1			GmaAffx.68175.1.S1_at	A4vA1
GmaAffx.87730.1.S1_at	A3vA1			Gma.9106.1.S1_at	A4vA1
Gma.917.1.S1_at	A3vA1			Gma.13128.1.S1_at	A4vA1
Gma.4310.2.S1_at	A3vA1			GmaAffx.87279.1.S1_at	A4vA1
GmaAffx.51290.1.S1_at	A3vA1			GmaAffx.90679.1.S1_s_at	A4vA1
Gma.14852.1.S1_at	A3vA1			GmaAffx.48718.1.S1_at	A4vA1
GmaAffx.77056.1.S1_at	A3vA1			GmaAffx.86235.1.S1_at	A4vA1
GmaAffx.86151.1.S1_at	A3vA1			Gma.8022.2.S1_at	A4vA1
Gma.12309.1.S1_at	A3vA1			Gma.1524.1.S1_at	A4vA1
Gma.4091.1.S1_at	A3vA1			GmaAffx.19686.1.S1_at	A4vA1
GmaAffx.1301.47.A1_at	A3vA1			GmaAffx.15983.2.S1_s_at	A4vA1
GmaAffx.40129.1.S1_at	A3vA1			GmaAffx.792.2.S1_at	A4vA1
Gma.1747.2.S1_at	A3vA1			GmaAffx.47232.1.A1_at	A4vA1
Gma.5300.1.S1_at	A3vA1			Gma.5386.1.A1_at	A4vA1
GmaAffx.93515.1.S1_s_at	A3vA1			GmaAffx.80271.1.S1_at	A4vA1
GmaAffx.51621.1.S1_at	A3vA1			GmaAffx.38949.1.S1_s_at	A4vA1
Gma.2074.1.S1_at	A3vA1			GmaAffx.69746.1.S1_at	A4vA1
GmaAffx.77177.1.S1_at	A3vA1			GmaAffx.57766.1.S1_at	A4vA1
GmaAffx.1334.1.S1_at	A3vA1			Gma.9083.2.S1_at	A4vA1
GmaAffx.55387.1.S1_at	A3vA1			GmaAffx.86086.1.S1_at	A4vA1
GmaAffx.4467.2.S1_at	A3vA1			Gma.9672.1.S1_at	A4vA1
GmaAffx.88219.1.S1_at	A3vA1			GmaAffx.3113.1.S1_s_at	A4vA1
Gma.2377.1.S1_at	A3vA1			GmaAffx.16106.1.S1_at	A4vA1
Gma.13580.3.S1_at	A3vA1			GmaAffx.773.1.S1_at	A4vA1
GmaAffx.14419.1.S1_at	A3vA1			Gma.6211.1.S1_at	A4vA1
Gma.17041.1.S1_at	A3vA1			GmaAffx.76814.1.S1_at	A4vA1
GmaAffx.84261.1.S1_at	A3vA1			GmaAffx.2157.1.S1_at	A4vA1
GmaAffx.19467.1.S1_at	A3vA1			GmaAffx.4898.1.S1_at	A4vA1
GmaAffx.54083.1.S1_at	A3vA1			GmaAffx.15191.2.S1_at	A4vA1
Gma.4954.2.S1_at	A3vA1			GmaAffx.6841.2.S1_at	A4vA1
GmaAffx.80400.1.S1_at	A3vA1			GmaAffx.81750.1.S1_at	A4vA1
GmaAffx.64943.2.S1_at	A3vA1			GmaAffx.67054.2.S1_s_at	A4vA1
GmaAffx.48534.2.S1_at	A3vA1			GmaAffx.85292.1.S1_at	A4vA1
GmaAffx.39349.1.S1_at	A3vA1			GmaAffx.63157.1.S1_at	A4vA1
Gma.16069.1.S1_at	A3vA1			GmaAffx.65596.1.S1_at	A4vA1
GmaAffx.64832.1.S1_at	A3vA1			Gma.2991.2.S1_at	A4vA1
GmaAffx.88358.1.S1_at	A3vA1			GmaAffx.19954.2.S1_at	A4vA1
Gma.9718.1.S1_at	A3vA1			GmaAffx.78539.1.S1_at	A4vA1
GmaAffx.78747.1.S1_at	A3vA1			GmaAffx.49458.1.S1_at	A4vA1
GmaAffx.12252.1.S1_at	A3vA1			GmaAffx.60984.1.S1_at	A4vA1
GmaAffx.89045.1.A1_s_at	A3vA1			GmaAffx.58057.1.S1_at	A4vA1
Gma.16025.1.A1_at	A3vA1			GmaAffx.44301.1.S1_at	A4vA1
Gma.9638.1.A1_at	A3vA1			Gma.561.1.S1_at	A4vA1
GmaAffx.86835.1.S1_at	A3vA1			GmaAffx.55784.1.S1_at	A4vA1
GmaAffx.84877.1.S1_at	A3vA1			Gma.10891.2.S1_a_at	A4vA1
GmaAffx.45175.2.S1_at	A3vA1			GmaAffx.40574.1.S1_at	A4vA1
GmaAffx.10540.1.S1_at	A3vA1			GmaAffx.62256.1.S1_at	A4vA1
GmaAffx.66622.1.S1_at	A3vA1			GmaAffx.1694.1.S1_at	A4vA1
GmaAffx.51455.1.S1_at	A3vA1			Gma.13056.1.S1_at	A4vA1
Gma.4487.2.S1_at	A3vA1			GmaAffx.82467.1.S1_at	A4vA1
GmaAffx.75384.1.S1_at	A3vA1			GmaAffx.50946.1.S1_at	A4vA1
Gma.7867.2.S1_at	A3vA1			Gma.15727.1.S1_at	A4vA1
Gma.12761.2.S1_at	A3vA1			Gma.14319.2.S1_at	A4vA1
Gma.12761.2.S1_x_at	A3vA1			GmaAffx.43987.1.S1_at	A4vA1
Gma.859.1.A1_at	A3vA1			GmaAffx.59308.1.S1_at	A4vA1
Gma.17735.1.S1_at	A3vA1			GmaAffx.72743.1.S1_at	A4vA1
GmaAffx.77047.1.S1_at	A3vA1			Gma.17968.1.S1_at	A4vA1
GmaAffx.67744.1.S1_at	A3vA1			Gma.13056.2.S1_at	A4vA1
Gma.9277.1.S1_at	A3vA1			GmaAffx.84809.1.S1_at	A4vA1
GmaAffx.71543.1.S1_at	A3vA1			Gma.6166.1.S1_at	A4vA1
GmaAffx.82887.1.S1_at	A3vA1			GmaAffx.74676.2.S1_at	A4vA1
GmaAffx.51044.2.S1_at	A3vA1			GmaAffx.86068.1.S1_at	A4vA1
GmaAffx.83317.3.S1_at	A3vA1			GmaAffx.76524.2.S1_at	A4vA1
GmaAffx.74847.1.S1_at	A3vA1			Gma.10701.2.S1_at	A4vA1
GmaAffx.41230.1.A1_at	A3vA1			GmaAffx.68244.1.S1_at	A4vA1
Gma.9717.1.S1_at	A3vA1			GmaAffx.68339.1.S1_at	A4vA1
GmaAffx.10045.1.S1_at	A3vA1			GmaAffx.83116.1.S1_at	A4vA1
GmaAffx.85103.1.S1_at	A3vA1			Gma.4316.1.S1_at	A4vA1
GmaAffx.47615.1.S1_at	A3vA1			GmaAffx.57265.1.S1_s_at	A4vA1
Gma.635.1.A1_at	A3vA1			GmaAffx.87656.2.S1_at	A4vA1
GmaAffx.85405.1.S1_at	A3vA1			Gma.13382.1.A1_at	A4vA1
GmaAffx.12323.1.S1_at	A3vA1			GmaAffx.48558.1.S1_at	A4vA1
GmaAffx.86321.1.S1_at	A3vA1			GmaAffx.67003.1.S1_at	A4vA1
GmaAffx.34775.1.S1_at	A3vA1			GmaAffx.80403.1.S1_at	A4vA1
GmaAffx.60439.2.S1_at	A3vA1			GmaAffx.82528.2.S1_at	A4vA1
Gma.17326.1.A1_at	A3vA1			GmaAffx.82528.2.S1_s_at	A4vA1
GmaAffx.70235.1.S1_at	A3vA1			GmaAffx.31772.1.S1_at	A4vA1
GmaAffx.40660.2.S1_at	A3vA1			GmaAffx.62153.1.S1_at	A4vA1
GmaAffx.68482.1.S1_at	A3vA1			Gma.3026.1.S1_at	A4vA1
GmaAffx.71151.1.S1_at	A3vA1			GmaAffx.27438.1.S1_at	A4vA1
GmaAffx.70235.2.S1_at	A3vA1			GmaAffx.74830.1.S1_s_at	A4vA1
GmaAffx.60359.1.S1_s_at	A3vA1			GmaAffx.1301.78.S1_s_at	A4vA1
GmaAffx.37199.1.S1_at	A3vA1			GmaAffx.35130.1.S1_at	A4vA1
GmaAffx.60965.1.S1_at	A3vA1			GmaAffx.70954.1.S1_at	A4vA1
GmaAffx.87407.3.S1_at	A3vA1			GmaAffx.63392.1.S1_at	A4vA1
GmaAffx.4245.5.S1_at	A3vA1			Gma.4099.1.S1_at	A4vA1
GmaAffx.48855.1.S1_at	A3vA1			GmaAffx.75004.1.S1_at	A4vA1
GmaAffx.23406.2.S1_s_at	A3vA1			GmaAffx.45957.1.S1_at	A4vA1
GmaAffx.42739.1.S1_at	A3vA1			GmaAffx.64204.1.S1_at	A4vA1
GmaAffx.85957.1.S1_at	A3vA1			GmaAffx.76002.1.S1_at	A4vA1
Gma.6595.1.S1_at	A3vA1			GmaAffx.10790.1.S1_at	A4vA1
Gma.16554.2.S1_at	A3vA1			GmaAffx.77556.1.S1_at	A4vA1
Gma.3557.2.S1_s_at	A3vA1			Gma.13463.1.S1_at	A4vA1
GmaAffx.72305.1.S1_at	A3vA1			GmaAffx.16982.1.S1_at	A4vA1
GmaAffx.17100.1.S1_at	A3vA1			Gma.6644.1.S1_at	A4vA1
GmaAffx.33075.1.S1_at	A3vA1			GmaAffx.32011.1.S1_at	A4vA1
GmaAffx.80898.1.S1_at	A3vA1			GmaAffx.63233.1.S1_at	A4vA1
Gma.1777.1.A1_at	A3vA1			GmaAffx.8707.1.S1_at	A4vA1
GmaAffx.73536.1.S1_at	A3vA1			GmaAffx.79943.1.A1_at	A4vA1
GmaAffx.56432.1.S1_at	A3vA1			GmaAffx.68814.1.S1_at	A4vA1
GmaAffx.48416.1.S1_at	A3vA1			GmaAffx.40760.1.S1_at	A4vA1
GmaAffx.38492.1.A1_s_at	A3vA1			Gma.6557.1.S1_s_at	A4vA1
Gma.12888.1.A1_s_at	A3vA1			GmaAffx.68853.1.S1_at	A4vA1
Gma.17244.1.A1_at	A3vA1			Gma.12539.1.S1_at	A4vA1
GmaAffx.45036.1.S1_at	A3vA1			GmaAffx.87361.1.S1_at	A4vA1
Gma.17688.1.S1_at	A3vA1			GmaAffx.85164.1.S1_s_at	A4vA1
Gma.17688.1.S1_s_at	A3vA1			GmaAffx.48156.1.A1_at	A4vA1
Gma.12564.1.A1_at	A3vA1			GmaAffx.48250.1.S1_at	A4vA1
Gma.14126.1.A1_at	A3vA1			GmaAffx.20440.1.S1_at	A4vA1
GmaAffx.30570.1.S1_at	A3vA1			GmaAffx.32256.1.S1_at	A4vA1
GmaAffx.92192.1.S1_s_at	A3vA1			GmaAffx.36973.1.S1_at	A4vA1
GmaAffx.73439.1.S1_at	A3vA1			GmaAffx.32011.2.S1_at	A4vA1
Gma.17374.1.S1_at	A3vA1			GmaAffx.16408.1.A1_at	A4vA1
GmaAffx.67175.1.S1_at	A3vA1			GmaAffx.27056.1.S1_at	A4vA1
GmaAffx.63706.1.S1_s_at	A3vA1			GmaAffx.7416.3.S1_at	A4vA1
GmaAffx.59912.1.S1_at	A3vA1			GmaAffx.54447.1.S1_at	A4vA1
GmaAffx.41891.1.S1_at	A3vA1			Gma.10027.1.S1_at	A4vA1
GmaAffx.59231.1.S1_at	A3vA1			GmaAffx.80346.1.S1_at	A4vA1
GmaAffx.90956.1.S1_s_at	A3vA1			Gma.15574.1.S1_at	A4vA1
Gma.3986.1.S1_at	A3vA1			GmaAffx.71333.1.S1_at	A4vA1
GmaAffx.39137.1.S1_at	A3vA1			Gma.5173.2.S1_at	A4vA1
GmaAffx.62050.1.S1_at	A3vA1			GmaAffx.81361.2.S1_at	A4vA1
GmaAffx.80869.1.S1_s_at	A3vA1			GmaAffx.60751.1.S1_at	A4vA1
GmaAffx.65448.1.S1_at	A3vA1			GmaAffx.74187.1.S1_at	A4vA1
GmaAffx.83017.1.S1_at	A3vA1			GmaAffx.29705.2.S1_s_at	A4vA1
Gma.6617.1.S1_at	A3vA1			GmaAffx.4898.2.S1_at	A4vA1
GmaAffx.81662.1.S1_at	A3vA1			GmaAffx.43291.1.S1_at	A4vA1
GmaAffx.7627.1.S1_at	A3vA1			Gma.9710.1.A1_at	A4vA1
GmaAffx.7254.1.A1_at	A3vA1			GmaAffx.53712.2.A1_at	A4vA1
GmaAffx.86592.1.A1_at	A3vA1			GmaAffx.17559.1.A1_at	A4vA1
GmaAffx.70659.1.A1_at	A3vA1			GmaAffx.49008.1.S1_at	A4vA1
GmaAffx.65280.1.A1_at	A3vA1			GmaAffx.30011.1.S1_at	A4vA1
GmaAffx.78940.1.A1_at	A3vA1			Gma.4313.1.S1_a_at	A4vA1
GmaAffx.56133.1.A1_at	A3vA1			Gma.987.1.S1_at	A4vA1
GmaAffx.12937.1.A1_at	A3vA1			GmaAffx.8889.1.S1_s_at	A4vA1
GmaAffx.32348.1.A1_at	A3vA1			GmaAffx.25965.1.S1_at	A4vA1
GmaAffx.52231.1.A1_s_at	A3vA1			GmaAffx.59860.1.S1_at	A4vA1
GmaAffx.70478.1.A1_at	A3vA1			Gma.16136.2.A1_at	A4vA1
GmaAffx.70519.1.A1_at	A3vA1			Gma.13844.1.A1_at	A4vA1
GmaAffx.71961.1.A1_at	A3vA1			Gma.5359.1.S1_at	A4vA1
GmaAffx.81234.1.A1_at	A3vA1			GmaAffx.11454.1.S1_at	A4vA1
GmaAffx.89772.2.S1_at	A3vA1			Gma.12561.1.A1_s_at	A4vA1
GmaAffx.89772.2.S1_x_at	A3vA1			Gma.13380.1.A1_s_at	A4vA1
GmaAffx.89772.13.S1_s_at	A3vA1			Gma.13340.2.S1_a_at	A4vA1
GmaAffx.89786.1.S1_at	A3vA1			Gma.13204.2.A1_at	A4vA1
GmaAffx.89881.1.S1_s_at	A3vA1			Gma.12539.2.A1_at	A4vA1
GmaAffx.89772.10.A1_s_at	A3vA1			GmaAffx.1301.114.A1_at	A4vA1
GmaAffx.93254.1.S1_at	A3vA1			Gma.13419.1.A1_at	A4vA1
GmaAffx.91159.1.S1_at	A3vA1			Gma.17285.1.A1_at	A4vA1
GmaAffx.90353.1.S1_at	A3vA1			GmaAffx.20514.1.A1_at	A4vA1
GmaAffx.93554.1.S1_at	A3vA1			GmaAffx.50677.1.S1_s_at	A4vA1
GmaAffx.17955.1.S1_at	A3vA1			GmaAffx.59856.2.S1_at	A4vA1
GmaAffx.27577.1.S1_at	A3vA1			Gma.12590.1.A1_at	A4vA1
GmaAffx.35242.1.S1_at	A3vA1			Gma.12889.1.A1_at	A4vA1
GmaAffx.41239.1.S1_at	A3vA1			Gma.12928.1.A1_at	A4vA1
GmaAffx.21743.1.S1_at	A3vA1			Gma.13616.1.A1_at	A4vA1
GmaAffx.42302.1.S1_at	A3vA1			Gma.13691.1.A1_at	A4vA1
GmaAffx.52483.1.S1_at	A3vA1			Gma.14438.1.A1_at	A4vA1
GmaAffx.47275.1.S1_at	A3vA1			Gma.15650.1.A1_at	A4vA1
GmaAffx.10649.1.S1_at	A3vA1			Gma.16870.1.A1_at	A4vA1
GmaAffx.51831.1.S1_at	A3vA1			GmaAffx.29661.1.A1_at	A4vA1
GmaAffx.38179.1.S1_at	A3vA1			GmaAffx.74884.1.A1_at	A4vA1
GmaAffx.13717.1.S1_at	A3vA1			GmaAffx.79591.1.A1_at	A4vA1
GmaAffx.85287.2.S1_at	A3vA1			GmaAffx.57640.1.S1_at	A4vA1
GmaAffx.34961.1.S1_at	A3vA1			GmaAffx.10290.1.S1_at	A4vA1
GmaAffx.64107.1.S1_at	A3vA1			GmaAffx.23620.1.S1_s_at	A4vA1
GmaAffx.92210.1.S1_at	A3vA1			GmaAffx.75144.1.A1_at	A4vA1
GmaAffx.9636.1.S1_at	A3vA1			Gma.13747.1.A1_at	A4vA1
GmaAffx.14139.2.S1_at	A3vA1			Gma.11082.1.S1_at	A4vA1
GmaAffx.28057.1.S1_at	A3vA1			GmaAffx.65929.1.A1_s_at	A4vA1
GmaAffx.71585.2.S1_at	A3vA1			Gma.6574.1.S1_at	A4vA1
Gma.5510.2.S1_s_at	A3vA1			GmaAffx.25878.1.S1_at	A4vA1
GmaAffx.7838.3.S1_s_at	A3vA1			GmaAffx.93116.1.S1_at	A4vA1
GmaAffx.21003.3.S1_at	A3vA1			GmaAffx.92608.1.S1_s_at	A4vA1
GmaAffx.92699.1.S1_s_at	A3vA1			GmaAffx.92070.1.S1_at	A4vA1
soybean_rRNA_114_RC_at	A3vA1			Gma.3604.4.S1_s_at	A4vA1
soybean_rRNA_1057_RC_at	A3vA1			GmaAffx.91964.1.S1_at	A4vA1
Gma.5269.1.S1_a_at	A2vA1			GmaAffx.35378.1.S1_s_at	A4vA1
Gma.14610.1.A1_at	A2vA1			GmaAffx.51133.1.S1_at	A4vA1
GmaAffx.28927.1.S1_at	A2vA1			GmaAffx.92244.1.S1_at	A4vA1
Gma.6075.1.S1_s_at	A2vA1			Gma.12048.1.S1_at	A4vA1
Gma.6672.2.S1_at	A2vA1			GmaAffx.53173.1.S1_at	A4vA1
GmaAffx.71038.1.S1_at	A2vA1			GmaAffx.64205.1.S1_at	A4vA1
Gma.5269.2.S1_a_at	A2vA1			GmaAffx.63973.1.S1_at	A4vA1
GmaAffx.3712.1.S1_at	A2vA1			GmaAffx.58948.1.S1_at	A4vA1
GmaAffx.92192.1.S1_s_at	A2vA1			GmaAffx.92825.1.S1_s_at	A4vA1
				GmaAffx.86246.1.S1_at	A4vA1
				GmaAffx.88173.1.S1_at	A4vA1
				Gma.8939.1.S1_at	A4vA1
				GmaAffx.79401.1.S1_at	A4vA1
				Gma.8942.1.S1_at	A4vA1
				GmaAffx.61286.1.S1_at	A4vA1
				GmaAffx.1165.1.S1_at	A4vA1
				GmaAffx.6271.1.S1_at	A4vA1
				GmaAffx.37155.1.S1_at	A4vA1
				GmaAffx.60035.1.S1_at	A4vA1
				Gma.659.1.S1_at	A4vA1
				GmaAffx.73770.1.S1_at	A4vA1
				GmaAffx.54174.1.S1_at	A4vA1
				GmaAffx.28803.1.S1_at	A4vA1
				GmaAffx.30709.1.S1_at	A4vA1
				GmaAffx.86037.1.S1_at	A4vA1
				Gma.5283.1.S1_at	A4vA1
				GmaAffx.73345.1.S1_s_at	A4vA1
				GmaAffx.42925.1.S1_s_at	A4vA1
				GmaAffx.73672.1.S1_at	A4vA1
				GmaAffx.22396.1.S1_at	A4vA1
				GmaAffx.28067.1.S1_at	A4vA1
				GmaAffx.78077.1.S1_at	A4vA1
				Gma.13477.1.A1_at	A4vA1
				Gma.13962.1.A1_at	A4vA1
				GmaAffx.12238.1.S1_at	A4vA1
				GmaAffx.310.1.S1_at	A4vA1
				GmaAffx.65048.1.S1_s_at	A4vA1
				Gma.9436.1.S1_at	A4vA1
				GmaAffx.42116.1.S1_at	A4vA1
				GmaAffx.42116.1.S1_x_at	A4vA1
				GmaAffx.5167.1.S1_at	A4vA1
				GmaAffx.20974.1.S1_at	A4vA1
				GmaAffx.1620.3.S1_s_at	A4vA1
				GmaAffx.27505.1.A1_s_at	A4vA1
				GmaAffx.70258.1.S1_s_at	A4vA1
				Gma.3041.1.S1_at	A4vA1
				GmaAffx.50221.1.S1_at	A4vA1
				Gma.1127.1.S1_at	A4vA1
				GmaAffx.52052.1.S1_at	A4vA1
				GmaAffx.52057.1.S1_at	A4vA1
				Gma.6389.1.S1_at	A4vA1
				GmaAffx.50026.1.S1_at	A4vA1
				Gma.492.1.S1_at	A4vA1
				GmaAffx.28382.1.S1_at	A4vA1
				GmaAffx.57489.1.S1_at	A4vA1
				GmaAffx.9605.1.S1_at	A4vA1
				GmaAffx.7290.1.A1_at	A4vA1
				GmaAffx.24408.1.A1_at	A4vA1
				GmaAffx.41491.1.S1_at	A4vA1
				GmaAffx.31406.1.S1_at	A4vA1
				GmaAffx.4029.1.S1_at	A4vA1
				GmaAffx.54494.1.S1_at	A4vA1
				GmaAffx.76494.3.S1_at	A4vA1
				Gma.6633.2.S1_at	A4vA1
				GmaAffx.78326.1.S1_at	A4vA1
				GmaAffx.60112.1.S1_at	A4vA1
				GmaAffx.60112.1.S1_s_at	A4vA1
				GmaAffx.21782.1.A1_at	A4vA1
				GmaAffx.17856.1.S1_at	A4vA1
				GmaAffx.25145.1.A1_at	A4vA1
				Gma.1955.4.S1_a_at	A4vA1
				Gma.11024.5.S1_s_at	A4vA1
				GmaAffx.88070.1.A1_at	A4vA1
				GmaAffx.21887.1.A1_at	A4vA1
				GmaAffx.83503.1.A1_at	A4vA1
				GmaAffx.9686.1.A1_at	A4vA1
				GmaAffx.60759.1.A1_at	A4vA1
				GmaAffx.28944.1.A1_at	A4vA1
				Gma.17230.1.A1_at	A4vA1
				GmaAffx.40965.1.A1_at	A4vA1
				Gma.13494.1.A1_at	A4vA1
				Gma.4695.1.A1_at	A4vA1
				GmaAffx.12665.1.A1_at	A4vA1
				GmaAffx.26533.1.A1_s_at	A4vA1
				GmaAffx.40256.1.A1_at	A4vA1
				GmaAffx.43188.1.A1_at	A4vA1
				GmaAffx.52983.1.A1_at	A4vA1
				GmaAffx.67543.1.A1_at	A4vA1
				GmaAffx.72179.1.A1_at	A4vA1
				GmaAffx.81027.1.A1_at	A4vA1
				GmaAffx.15844.1.A1_at	A4vA1
				GmaAffx.33377.1.A1_at	A4vA1
				GmaAffx.21787.1.A1_at	A4vA1
				GmaAffx.274.1.A1_at	A4vA1
				GmaAffx.30164.1.A1_at	A4vA1
				GmaAffx.7197.1.A1_at	A4vA1
				GmaAffx.7215.1.A1_at	A4vA1
				GmaAffx.7217.1.A1_at	A4vA1
				GmaAffx.56720.1.A1_at	A4vA1
				GmaAffx.86537.1.A1_at	A4vA1
				GmaAffx.88580.1.A1_at	A4vA1
				GmaAffx.74402.1.A1_at	A4vA1
				Gma.12607.1.A1_at	A4vA1
				GmaAffx.89772.6.A1_s_at	A4vA1
				GmaAffx.89772.6.S1_s_at	A4vA1
				GmaAffx.89772.7.A1_s_at	A4vA1
				GmaAffx.90984.1.S1_s_at	A4vA1
				GmaAffx.91195.1.S1_at	A4vA1
				GmaAffx.92791.1.S1_at	A4vA1
				GmaAffx.91763.1.S1_s_at	A4vA1
				GmaAffx.91763.1.S1_x_at	A4vA1
				GmaAffx.92141.1.S1_at	A4vA1
				GmaAffx.90962.1.S1_at	A4vA1
				GmaAffx.90515.1.S1_s_at	A4vA1
				GmaAffx.91867.1.S1_at	A4vA1
				GmaAffx.91470.1.S1_at	A4vA1
				GmaAffx.90045.1.S1_at	A4vA1
				GmaAffx.93063.1.S1_at	A4vA1
				GmaAffx.81725.1.S1_at	A4vA1
				GmaAffx.46418.1.S1_at	A4vA1
				GmaAffx.12507.1.S1_at	A4vA1
				GmaAffx.17086.1.S1_at	A4vA1
				GmaAffx.21596.1.S1_at	A4vA1
				GmaAffx.70145.1.S1_at	A4vA1
				Gma.6016.2.S1_s_at	A4vA1
				GmaAffx.88138.1.S1_s_at	A4vA1
				GmaAffx.80004.1.S1_at	A4vA1
				GmaAffx.48538.1.S1_at	A4vA1
				GmaAffx.75552.3.S1_at	A4vA1
				GmaAffx.71468.1.S1_at	A4vA1
				GmaAffx.4299.1.S1_at	A4vA1
				GmaAffx.46786.1.S1_at	A4vA1
				GmaAffx.25759.1.S1_at	A4vA1
				GmaAffx.10927.1.S1_at	A4vA1
				GmaAffx.80720.1.S1_at	A4vA1
				GmaAffx.36701.2.S1_at	A4vA1
				GmaAffx.77758.1.S1_x_at	A4vA1
				Gma.13091.2.S1_a_at	A4vA1
				GmaAffx.56042.1.S1_at	A4vA1
				GmaAffx.60141.2.S1_at	A4vA1
				Gma.11299.3.S1_a_at	A4vA1
				Gma.11299.3.S1_x_at	A4vA1
				Gma.6528.2.S1_at	A4vA1
				GmaAffx.93517.1.S1_s_at	A4vA1
				GmaAffx.91465.1.S1_s_at	A4vA1
				GmaAffx.81334.1.S1_at	A4vA1
				Gma.79.5.S1_s_at	A4vA1
				GmaAffx.93652.1.S1_s_at	A4vA1
				GmaAffx.93655.1.S1_s_at	A4vA1
				Gma.5793.1.S1_s_at	A3vA1
				Gma.6664.1.S1_s_at	A3vA1
				Gma.15564.1.S1_a_at	A3vA1
				Gma.15564.1.S1_at	A3vA1
				Gma.17610.1.S1_at	A3vA1
				Gma.17610.1.S1_x_at	A3vA1
				Gma.5313.1.S1_at	A3vA1
				Gma.10969.1.S1_at	A3vA1
				Gma.10969.1.S1_x_at	A3vA1
				Gma.2570.1.S1_at	A3vA1
				Gma.1321.1.S1_at	A3vA1
				Gma.8496.1.S1_at	A3vA1
				Gma.8489.1.S1_at	A3vA1
				Gma.8455.1.S1_at	A3vA1
				Gma.585.1.S1_at	A3vA1
				Gma.8488.1.S1_at	A3vA1
				Gma.2131.1.S1_at	A3vA1
				Gma.4593.1.S1_a_at	A3vA1
				Gma.4593.1.S1_x_at	A3vA1
				Gma.16696.1.S1_at	A3vA1
				Gma.5461.1.S1_at	A3vA1
				Gma.2105.1.S1_at	A3vA1
				Gma.3314.1.S1_a_at	A3vA1
				Gma.3314.1.S1_at	A3vA1
				Gma.1163.1.S1_at	A3vA1
				Gma.6862.1.S1_s_at	A3vA1
				Gma.4.1.S1_at	A3vA1
				Gma.8533.1.S1_at	A3vA1
				Gma.8436.1.S1_at	A3vA1
				Gma.4300.1.S1_at	A3vA1
				Gma.16829.1.S1_x_at	A3vA1
				Gma.2731.2.A1_at	A3vA1
				Gma.2731.2.A1_x_at	A3vA1
				Gma.11123.1.S1_at	A3vA1
				Gma.11123.1.S1_x_at	A3vA1
				Gma.15376.1.A1_a_at	A3vA1
				Gma.1316.6.S1_a_at	A3vA1
				Gma.2360.1.S1_at	A3vA1
				Gma.2317.1.A1_a_at	A3vA1
				GmaAffx.90617.1.S1_s_at	A3vA1
				Gma.15610.1.S1_at	A3vA1
				Gma.11183.1.S1_at	A3vA1
				Gma.8347.1.S1_at	A3vA1
				Gma.13118.2.S1_x_at	A3vA1
				Gma.3316.1.A1_at	A3vA1
				Gma.3969.1.S1_s_at	A3vA1
				Gma.2026.1.S1_at	A3vA1
				Gma.11126.1.S1_at	A3vA1
				Gma.11126.1.S1_x_at	A3vA1
				Gma.6016.1.S1_s_at	A3vA1
				Gma.11254.1.S1_x_at	A3vA1
				Gma.10890.1.S1_at	A3vA1
				Gma.3969.2.S1_at	A3vA1
				Gma.2834.1.S1_at	A3vA1
				Gma.3308.1.S1_at	A3vA1
				Gma.9167.1.S1_at	A3vA1
				Gma.4459.1.S1_at	A3vA1
				Gma.6091.1.S1_at	A3vA1
				Gma.12547.1.A1_at	A3vA1
				Gma.1527.1.S1_a_at	A3vA1
				Gma.1527.1.S1_x_at	A3vA1
				Gma.1527.2.S1_at	A3vA1
				Gma.1226.1.S1_at	A3vA1
				GmaAffx.91630.1.S1_s_at	A3vA1
				Gma.10788.1.S1_at	A3vA1
				Gma.3893.2.S1_at	A3vA1
				Gma.6664.2.S1_at	A3vA1
				Gma.3419.1.S1_at	A3vA1
				Gma.7214.1.S1_at	A3vA1
				Gma.3048.1.S1_a_at	A3vA1
				Gma.4216.1.S1_a_at	A3vA1
				Gma.10216.1.S1_at	A3vA1
				Gma.11242.2.S1_a_at	A3vA1
				Gma.11242.2.S1_x_at	A3vA1
				Gma.11242.1.S1_at	A3vA1
				Gma.10904.1.S1_at	A3vA1
				Gma.10997.1.S1_at	A3vA1
				Gma.12474.1.S1_at	A3vA1
				Gma.2715.1.S1_at	A3vA1
				Gma.10032.1.S1_at	A3vA1
				Gma.18106.1.S1_at	A3vA1
				Gma.15844.1.A1_at	A3vA1
				Gma.1098.1.S1_at	A3vA1
				Gma.16969.1.S1_s_at	A3vA1
				Gma.11258.1.S1_at	A3vA1
				Gma.1871.2.S1_at	A3vA1
				Gma.16487.1.S1_at	A3vA1
				Gma.4462.1.S1_at	A3vA1
				Gma.7993.1.S1_at	A3vA1
				Gma.1326.1.S1_at	A3vA1
				Gma.2284.1.S1_at	A3vA1
				Gma.16134.1.A1_s_at	A3vA1
				Gma.4867.1.S1_at	A3vA1
				GmaAffx.70932.1.S1_at	A3vA1
				Gma.15792.1.S1_at	A3vA1
				Gma.11993.1.S1_at	A3vA1
				Gma.982.1.S1_at	A3vA1
				Gma.5303.1.A1_at	A3vA1
				Gma.6126.1.S1_at	A3vA1
				Gma.8185.1.A1_at	A3vA1
				Gma.8185.1.A1_s_at	A3vA1
				Gma.15816.1.A1_at	A3vA1
				Gma.15953.1.A1_at	A3vA1
				GmaAffx.30578.1.A1_at	A3vA1
				Gma.14235.1.A1_at	A3vA1
				Gma.16792.1.A1_at	A3vA1
				Gma.10936.1.S1_s_at	A3vA1
				Gma.11166.1.S1_x_at	A3vA1
				Gma.9720.1.S1_at	A3vA1
				GmaAffx.89828.1.S1_s_at	A3vA1
				Gma.12372.1.S1_at	A3vA1
				Gma.7599.1.S1_a_at	A3vA1
				Gma.14246.1.S1_s_at	A3vA1
				Gma.2600.1.S1_a_at	A3vA1
				Gma.2600.1.S1_x_at	A3vA1
				Gma.2446.1.S1_a_at	A3vA1
				Gma.3218.1.S1_a_at	A3vA1
				Gma.2066.1.S1_a_at	A3vA1
				Gma.12342.1.S1_s_at	A3vA1
				Gma.16213.1.S1_at	A3vA1
				Gma.549.1.S1_at	A3vA1
				Gma.12758.1.S1_at	A3vA1
				Gma.322.2.S1_at	A3vA1
				Gma.7415.1.S1_at	A3vA1
				Gma.6426.1.S1_at	A3vA1
				Gma.3212.1.S1_at	A3vA1
				Gma.2061.1.S1_s_at	A3vA1
				Gma.3894.1.A1_at	A3vA1
				Gma.3218.2.S1_at	A3vA1
				Gma.4325.1.S1_at	A3vA1
				Gma.4325.1.S1_s_at	A3vA1
				Gma.4216.2.S1_s_at	A3vA1
				Gma.2406.1.S1_at	A3vA1
				Gma.6845.1.S1_at	A3vA1
				Gma.16484.1.S1_at	A3vA1
				Gma.7487.1.S1_at	A3vA1
				Gma.2058.1.S1_at	A3vA1
				Gma.1988.1.S1_at	A3vA1
				Gma.6796.1.S1_at	A3vA1
				Gma.9110.1.S1_at	A3vA1
				Gma.15620.1.S1_at	A3vA1
				Gma.17665.2.S1_at	A3vA1
				Gma.4614.1.S1_at	A3vA1
				GmaAffx.12694.1.S1_at	A3vA1
				Gma.16428.1.S1_at	A3vA1
				Gma.13282.1.A1_at	A3vA1
				Gma.10465.1.S1_at	A3vA1
				Gma.2182.1.S1_at	A3vA1
				Gma.16610.1.S1_at	A3vA1
				GmaAffx.9121.1.S1_at	A3vA1
				Gma.16122.1.S1_at	A3vA1
				Gma.5180.1.S1_at	A3vA1
				Gma.3663.1.S1_at	A3vA1
				Gma.15979.1.A1_at	A3vA1
				GmaAffx.82617.1.S1_at	A3vA1
				Gma.2432.1.S1_at	A3vA1
				Gma.17426.1.S1_at	A3vA1
				Gma.5124.1.S1_at	A3vA1
				GmaAffx.3697.1.S1_at	A3vA1
				GmaAffx.713.1.S1_at	A3vA1
				GmaAffx.20925.1.S1_at	A3vA1
				GmaAffx.25768.1.S1_at	A3vA1
				GmaAffx.6998.1.S1_at	A3vA1
				GmaAffx.29461.1.S1_at	A3vA1
				GmaAffx.37842.1.S1_at	A3vA1
				Gma.6868.1.S1_a_at	A3vA1
				GmaAffx.65939.1.A1_at	A3vA1
				Gma.16452.1.A1_at	A3vA1
				GmaAffx.16523.1.S1_at	A3vA1
				GmaAffx.11662.1.S1_at	A3vA1
				Gma.17365.1.S1_at	A3vA1
				Gma.12776.1.A1_at	A3vA1
				Gma.12838.1.A1_at	A3vA1
				Gma.667.3.S1_at	A3vA1
				Gma.16053.2.S1_a_at	A3vA1
				GmaAffx.3046.1.A1_at	A3vA1
				GmaAffx.19740.1.A1_at	A3vA1
				GmaAffx.21668.1.A1_at	A3vA1
				GmaAffx.67373.1.S1_at	A3vA1
				GmaAffx.53934.1.S1_at	A3vA1
				GmaAffx.3369.2.A1_at	A3vA1
				Gma.2711.1.S1_a_at	A3vA1
				GmaAffx.7047.1.S1_at	A3vA1
				GmaAffx.35948.1.A1_at	A3vA1
				GmaAffx.49465.1.A1_at	A3vA1
				GmaAffx.39265.1.S1_at	A3vA1
				Gma.17031.1.A1_at	A3vA1
				GmaAffx.53010.1.A1_at	A3vA1
				Gma.4111.1.S1_a_at	A3vA1
				Gma.6481.1.S1_at	A3vA1
				Gma.8020.2.S1_at	A3vA1
				Gma.5267.1.S1_at	A3vA1
				Gma.1526.2.S1_x_at	A3vA1
				Gma.5402.1.S1_at	A3vA1
				Gma.4628.1.S1_at	A3vA1
				Gma.12599.1.S1_at	A3vA1
				Gma.5204.1.S1_at	A3vA1
				Gma.1665.3.S1_a_at	A3vA1
				Gma.6496.1.S1_s_at	A3vA1
				Gma.10795.1.S1_at	A3vA1
				Gma.13153.1.S1_at	A3vA1
				Gma.395.1.S1_s_at	A3vA1
				Gma.924.1.S1_at	A3vA1
				GmaAffx.2833.2.S1_at	A3vA1
				Gma.1778.1.S1_at	A3vA1
				GmaAffx.80654.1.S1_at	A3vA1
				Gma.4374.1.S1_s_at	A3vA1
				Gma.2474.1.S1_at	A3vA1
				Gma.9839.1.S1_at	A3vA1
				Gma.10216.2.S1_at	A3vA1
				Gma.2487.2.S1_at	A3vA1
				GmaAffx.66676.1.S1_at	A3vA1
				Gma.6264.1.S1_at	A3vA1
				Gma.6564.1.S1_at	A3vA1
				Gma.10072.1.S1_at	A3vA1
				Gma.5789.1.S1_at	A3vA1
				Gma.15746.1.A1_at	A3vA1
				Gma.4031.1.S1_at	A3vA1
				Gma.3902.2.S1_at	A3vA1
				GmaAffx.16959.1.S1_at	A3vA1
				Gma.8594.1.S1_at	A3vA1
				GmaAffx.10631.1.S1_at	A3vA1
				Gma.3829.1.S1_at	A3vA1
				GmaAffx.86136.1.S1_at	A3vA1
				Gma.16802.1.S1_at	A3vA1
				Gma.11860.2.S1_at	A3vA1
				Gma.7673.1.S1_at	A3vA1
				Gma.13340.1.S1_at	A3vA1
				Gma.16176.1.S1_at	A3vA1
				Gma.13062.1.S1_at	A3vA1
				GmaAffx.85890.1.S1_at	A3vA1
				Gma.4611.1.A1_at	A3vA1
				Gma.4759.1.A1_at	A3vA1
				GmaAffx.65531.1.S1_at	A3vA1
				GmaAffx.92105.1.S1_s_at	A3vA1
				GmaAffx.93128.1.S1_s_at	A3vA1
				GmaAffx.84206.1.S1_at	A3vA1
				Gma.13395.1.A1_s_at	A3vA1
				Gma.16033.1.S1_at	A3vA1
				Gma.11401.1.A1_at	A3vA1
				Gma.2006.1.S1_at	A3vA1
				GmaAffx.68175.1.S1_at	A3vA1
				GmaAffx.48718.1.S1_at	A3vA1
				Gma.9363.1.S1_at	A3vA1
				GmaAffx.86235.1.S1_at	A3vA1
				Gma.9185.1.S1_at	A3vA1
				GmaAffx.23189.1.S1_at	A3vA1
				Gma.5386.1.A1_at	A3vA1
				GmaAffx.15191.2.S1_at	A3vA1
				GmaAffx.85292.1.S1_at	A3vA1
				GmaAffx.19954.2.S1_at	A3vA1
				GmaAffx.78539.1.S1_at	A3vA1
				GmaAffx.49458.1.S1_at	A3vA1
				GmaAffx.60984.1.S1_at	A3vA1
				GmaAffx.44301.1.S1_at	A3vA1
				Gma.15346.1.A1_at	A3vA1
				GmaAffx.43987.1.S1_at	A3vA1
				GmaAffx.17518.2.S1_at	A3vA1
				GmaAffx.74676.2.S1_at	A3vA1
				Gma.10701.2.S1_at	A3vA1
				Gma.13382.1.A1_at	A3vA1
				Gma.10101.1.S1_at	A3vA1
				GmaAffx.80403.1.S1_at	A3vA1
				Gma.9128.1.A1_at	A3vA1
				GmaAffx.62153.1.S1_at	A3vA1
				Gma.3026.1.S1_at	A3vA1
				GmaAffx.27438.1.S1_at	A3vA1
				GmaAffx.74830.1.S1_s_at	A3vA1
				GmaAffx.1301.78.S1_s_at	A3vA1
				GmaAffx.70954.1.S1_at	A3vA1
				Gma.4099.1.S1_at	A3vA1
				GmaAffx.13543.1.A1_at	A3vA1
				GmaAffx.75004.1.S1_at	A3vA1
				GmaAffx.64204.1.S1_at	A3vA1
				GmaAffx.31007.1.S1_at	A3vA1
				GmaAffx.10790.1.S1_at	A3vA1
				Gma.13463.1.S1_at	A3vA1
				GmaAffx.32011.1.S1_at	A3vA1
				GmaAffx.63233.1.S1_at	A3vA1
				GmaAffx.8707.1.S1_at	A3vA1
				GmaAffx.68853.1.S1_at	A3vA1
				GmaAffx.48250.1.S1_at	A3vA1
				GmaAffx.32393.1.S1_at	A3vA1
				GmaAffx.36973.1.S1_at	A3vA1
				GmaAffx.43744.1.S1_at	A3vA1
				GmaAffx.71333.1.S1_at	A3vA1
				GmaAffx.60751.1.S1_at	A3vA1
				Gma.2768.1.S1_at	A3vA1
				GmaAffx.49008.1.S1_at	A3vA1
				Gma.4313.1.S1_a_at	A3vA1
				Gma.18064.1.S1_at	A3vA1
				GmaAffx.59860.1.S1_at	A3vA1
				GmaAffx.30024.1.S1_at	A3vA1
				Gma.5359.1.S1_at	A3vA1
				Gma.13380.1.A1_s_at	A3vA1
				Gma.13340.2.S1_a_at	A3vA1
				Gma.12539.2.A1_at	A3vA1
				Gma.12590.1.A1_at	A3vA1
				GmaAffx.87254.1.S1_at	A3vA1
				GmaAffx.65929.1.A1_s_at	A3vA1
				Gma.6574.1.S1_at	A3vA1
				GmaAffx.51133.1.S1_at	A3vA1
				GmaAffx.53173.1.S1_at	A3vA1
				GmaAffx.63973.1.S1_at	A3vA1
				Gma.12535.1.S1_at	A3vA1
				GmaAffx.92825.1.S1_s_at	A3vA1
				GmaAffx.86246.1.S1_at	A3vA1
				GmaAffx.54174.1.S1_at	A3vA1
				GmaAffx.30709.1.S1_at	A3vA1
				GmaAffx.86037.1.S1_at	A3vA1
				Gma.5283.1.S1_at	A3vA1
				GmaAffx.78077.1.S1_at	A3vA1
				GmaAffx.310.1.S1_at	A3vA1
				GmaAffx.77918.1.S1_at	A3vA1
				GmaAffx.45786.1.S1_at	A3vA1
				GmaAffx.42116.1.S1_at	A3vA1
				GmaAffx.42116.1.S1_x_at	A3vA1
				GmaAffx.70258.1.S1_s_at	A3vA1
				Gma.1127.1.S1_at	A3vA1
				GmaAffx.52052.1.S1_at	A3vA1
				GmaAffx.65885.1.A1_s_at	A3vA1
				GmaAffx.67044.1.S1_at	A3vA1
				GmaAffx.7290.1.A1_at	A3vA1
				GmaAffx.24408.1.A1_at	A3vA1
				GmaAffx.41491.1.S1_at	A3vA1
				GmaAffx.29818.1.A1_at	A3vA1
				Gma.6633.2.S1_at	A3vA1
				GmaAffx.21782.1.A1_at	A3vA1
				GmaAffx.83503.1.A1_at	A3vA1
				Gma.13494.1.A1_at	A3vA1
				Gma.4695.1.A1_at	A3vA1
				GmaAffx.12927.1.A1_at	A3vA1
				GmaAffx.26533.1.A1_s_at	A3vA1
				GmaAffx.43188.1.A1_at	A3vA1
				GmaAffx.47829.1.A1_at	A3vA1
				GmaAffx.24384.1.A1_at	A3vA1
				GmaAffx.274.1.A1_at	A3vA1
				GmaAffx.30164.1.A1_at	A3vA1
				GmaAffx.7217.1.A1_at	A3vA1
				GmaAffx.88580.1.A1_at	A3vA1
				GmaAffx.65842.1.A1_at	A3vA1
				GmaAffx.74402.1.A1_at	A3vA1
				GmaAffx.89113.1.S1_x_at	A3vA1
				GmaAffx.90984.1.S1_s_at	A3vA1
				GmaAffx.93591.1.S1_s_at	A3vA1
				GmaAffx.92791.1.S1_at	A3vA1
				GmaAffx.91763.1.S1_s_at	A3vA1
				GmaAffx.91867.1.S1_at	A3vA1
				GmaAffx.93211.1.S1_s_at	A3vA1
				GmaAffx.93063.1.S1_at	A3vA1
				GmaAffx.93553.1.S1_s_at	A3vA1
				GmaAffx.63499.1.S1_at	A3vA1
				GmaAffx.21596.1.S1_at	A3vA1
				GmaAffx.38430.1.S1_at	A3vA1
				Gma.6016.2.S1_s_at	A3vA1
				GmaAffx.74933.1.S1_at	A3vA1
				GmaAffx.80004.1.S1_at	A3vA1
				GmaAffx.48538.1.S1_at	A3vA1
				GmaAffx.71468.1.S1_at	A3vA1
				GmaAffx.46786.1.S1_at	A3vA1
				GmaAffx.10927.1.S1_at	A3vA1
				GmaAffx.48338.1.S1_at	A3vA1
				GmaAffx.80720.1.S1_at	A3vA1
				GmaAffx.61950.1.S1_at	A3vA1
				GmaAffx.28927.3.S1_at	A3vA1
				GmaAffx.93517.1.S1_s_at	A3vA1
				GmaAffx.93571.1.S1_s_at	A3vA1
				GmaAffx.91701.1.S1_x_at	A3vA1
				GmaAffx.93591.1.S1_s_at	A2vA1
				GmaAffx.33615.1.S1_at	A2vA1
				GmaAffx.46786.1.S1_at	A2vA1

## Sheet: B234 v B1
AffyID DOWN in B	ratio			AffyID UP in B	ratio
Gma.8205.1.S1_at	B4vB1			Gma.5793.1.S1_s_at	B4vB1
GmaAffx.85382.1.S1_s_at	B4vB1			Gma.10882.1.S1_s_at	B4vB1
Gma.6633.1.S1_x_at	B4vB1			Gma.5039.1.S1_s_at	B4vB1
Gma.1897.1.S1_s_at	B4vB1			Gma.17610.1.S1_at	B4vB1
Gma.1857.1.S1_at	B4vB1			Gma.3518.1.S1_at	B4vB1
Gma.1816.1.S1_a_at	B4vB1			Gma.5313.1.S1_at	B4vB1
GmaAffx.89300.1.S1_s_at	B4vB1			Gma.10969.1.S1_at	B4vB1
Gma.2308.1.S1_s_at	B4vB1			Gma.10969.1.S1_x_at	B4vB1
Gma.1017.1.S1_at	B4vB1			Gma.12045.1.S1_at	B4vB1
Gma.1017.1.S1_s_at	B4vB1			Gma.470.1.S1_at	B4vB1
Gma.4206.1.S1_s_at	B4vB1			Gma.8422.1.A1_at	B4vB1
Gma.15534.1.S1_at	B4vB1			GmaAffx.90639.1.S1_s_at	B4vB1
Gma.5510.1.S1_s_at	B4vB1			Gma.3291.1.S1_at	B4vB1
Gma.2073.1.S1_at	B4vB1			Gma.186.1.S1_at	B4vB1
GmaAffx.91648.1.S1_s_at	B4vB1			Gma.3161.1.S1_at	B4vB1
Gma.38.1.S1_at	B4vB1			Gma.8455.1.S1_at	B4vB1
Gma.10058.1.S1_at	B4vB1			Gma.1178.1.S1_a_at	B4vB1
Gma.2253.1.S1_at	B4vB1			Gma.8449.1.S1_s_at	B4vB1
Gma.3.1.S1_at	B4vB1			Gma.8421.1.S1_at	B4vB1
Gma.8528.1.S1_at	B4vB1			Gma.585.1.S1_at	B4vB1
Gma.2912.1.S1_at	B4vB1			Gma.8430.1.S1_x_at	B4vB1
Gma.2912.1.S1_s_at	B4vB1			Gma.16826.1.S1_at	B4vB1
Gma.1872.1.S1_at	B4vB1			Gma.16818.1.S1_s_at	B4vB1
Gma.8481.1.S1_at	B4vB1			Gma.8444.1.S1_at	B4vB1
Gma.8486.1.S1_s_at	B4vB1			Gma.8488.1.S1_at	B4vB1
Gma.2505.1.S1_a_at	B4vB1			Gma.8437.1.S1_at	B4vB1
Gma.2505.1.S1_at	B4vB1			GmaAffx.90134.1.S1_s_at	B4vB1
Gma.8516.1.S1_at	B4vB1			Gma.17610.2.S1_s_at	B4vB1
Gma.8452.1.S1_s_at	B4vB1			Gma.174.1.A1_at	B4vB1
Gma.8540.1.S1_at	B4vB1			Gma.8472.1.S1_at	B4vB1
Gma.8531.1.S1_at	B4vB1			Gma.16696.1.S1_at	B4vB1
Gma.8434.1.S1_s_at	B4vB1			Gma.5461.1.S1_at	B4vB1
Gma.8445.1.S1_at	B4vB1			Gma.26.1.S1_at	B4vB1
Gma.10.1.S1_at	B4vB1			Gma.3314.1.S1_a_at	B4vB1
Gma.8467.1.S1_at	B4vB1			Gma.3314.1.S1_at	B4vB1
Gma.9.1.S1_at	B4vB1			Gma.1163.1.S1_at	B4vB1
Gma.9.1.S1_s_at	B4vB1			Gma.6862.1.S1_s_at	B4vB1
Gma.168.1.S1_at	B4vB1			Gma.3537.1.S1_at	B4vB1
Gma.432.1.S1_at	B4vB1			Gma.8533.1.S1_at	B4vB1
Gma.8606.1.S1_at	B4vB1			Gma.8436.1.S1_s_at	B4vB1
Gma.876.1.S1_at	B4vB1			Gma.135.1.S1_at	B4vB1
Gma.79.1.S1_s_at	B4vB1			Gma.4300.1.S1_s_at	B4vB1
Gma.79.1.S1_x_at	B4vB1			Gma.4375.1.A1_at	B4vB1
Gma.1248.1.S1_s_at	B4vB1			Gma.7831.1.S1_s_at	B4vB1
Gma.1812.1.S1_at	B4vB1			Gma.10969.2.S1_at	B4vB1
Gma.2047.1.S1_at	B4vB1			Gma.2731.2.A1_at	B4vB1
Gma.2590.1.A1_x_at	B4vB1			GmaAffx.93190.1.S1_s_at	B4vB1
Gma.11345.1.S1_at	B4vB1			Gma.14976.1.A1_at	B4vB1
Gma.947.1.S1_at	B4vB1			Gma.1316.6.S1_a_at	B4vB1
Gma.13356.1.S1_at	B4vB1			GmaAffx.69688.6.S1_s_at	B4vB1
GmaAffx.92499.1.S1_s_at	B4vB1			GmaAffx.93153.1.S1_s_at	B4vB1
Gma.8534.1.S1_at	B4vB1			Gma.79.2.S1_at	B4vB1
Gma.173.1.S1_at	B4vB1			Gma.2360.1.S1_at	B4vB1
Gma.6070.1.S1_at	B4vB1			Gma.1316.2.S1_s_at	B4vB1
Gma.16832.1.S1_s_at	B4vB1			Gma.2317.1.A1_a_at	B4vB1
Gma.16820.1.S1_s_at	B4vB1			GmaAffx.90617.1.S1_s_at	B4vB1
Gma.5584.4.S1_s_at	B4vB1			Gma.15610.1.S1_at	B4vB1
Gma.11162.1.S1_at	B4vB1			Gma.5672.3.S1_a_at	B4vB1
Gma.1394.1.S1_at	B4vB1			Gma.1243.1.S1_at	B4vB1
Gma.15823.1.S1_at	B4vB1			Gma.1096.1.S1_at	B4vB1
Gma.11119.2.S1_s_at	B4vB1			Gma.17885.1.S1_at	B4vB1
Gma.4427.1.S1_at	B4vB1			Gma.13118.2.S1_x_at	B4vB1
Gma.14272.1.S1_at	B4vB1			Gma.10700.1.S1_at	B4vB1
GmaAffx.93468.1.S1_s_at	B4vB1			Gma.11174.1.S1_at	B4vB1
Gma.16043.1.S1_at	B4vB1			Gma.3969.1.S1_s_at	B4vB1
GmaAffx.89869.1.S1_s_at	B4vB1			Gma.1955.1.S1_a_at	B4vB1
Gma.4624.1.S1_s_at	B4vB1			Gma.2026.1.S1_at	B4vB1
Gma.11326.1.S1_s_at	B4vB1			Gma.5851.2.S1_s_at	B4vB1
Gma.1519.1.S1_at	B4vB1			Gma.5469.1.S1_at	B4vB1
GmaAffx.89126.1.S1_x_at	B4vB1			Gma.11002.1.S1_at	B4vB1
Gma.4876.1.S1_at	B4vB1			Gma.3314.2.S1_x_at	B4vB1
Gma.17489.1.S1_at	B4vB1			Gma.6016.1.S1_s_at	B4vB1
Gma.10892.4.S1_s_at	B4vB1			Gma.18014.1.S1_a_at	B4vB1
Gma.3154.1.S1_at	B4vB1			Gma.10830.1.S1_at	B4vB1
Gma.3382.1.S1_s_at	B4vB1			Gma.10980.1.S1_at	B4vB1
Gma.2505.2.S1_at	B4vB1			Gma.15510.1.S1_at	B4vB1
Gma.2505.2.S1_x_at	B4vB1			Gma.11254.1.S1_a_at	B4vB1
Gma.1960.1.S1_at	B4vB1			Gma.11254.1.S1_x_at	B4vB1
Gma.1144.1.S1_a_at	B4vB1			Gma.4997.1.S1_at	B4vB1
Gma.2041.1.S1_at	B4vB1			Gma.10890.1.S1_at	B4vB1
Gma.2908.1.S1_at	B4vB1			Gma.6849.1.S1_at	B4vB1
Gma.7513.1.S1_s_at	B4vB1			Gma.3969.2.S1_at	B4vB1
GmaAffx.2146.1.A1_at	B4vB1			Gma.3308.1.S1_at	B4vB1
Gma.10711.1.S1_a_at	B4vB1			Gma.7078.1.S1_at	B4vB1
GmaAffx.93149.1.S1_s_at	B4vB1			Gma.15583.1.S1_a_at	B4vB1
GmaAffx.53185.1.S1_at	B4vB1			Gma.6773.1.S1_at	B4vB1
Gma.4974.1.A1_s_at	B4vB1			Gma.15775.1.S1_at	B4vB1
Gma.4036.1.S1_at	B4vB1			Gma.4459.1.S1_at	B4vB1
Gma.6498.1.A1_at	B4vB1			Gma.6091.1.S1_at	B4vB1
Gma.8112.1.A1_at	B4vB1			Gma.1616.1.S1_at	B4vB1
GmaAffx.67435.1.S1_at	B4vB1			Gma.3043.1.S1_at	B4vB1
Gma.8215.1.S1_at	B4vB1			Gma.9165.1.A1_at	B4vB1
Gma.12290.1.A1_at	B4vB1			Gma.7447.1.S1_s_at	B4vB1
Gma.1871.1.S1_at	B4vB1			GmaAffx.89407.1.A1_s_at	B4vB1
GmaAffx.91653.1.S1_s_at	B4vB1			Gma.1226.1.S1_at	B4vB1
Gma.8776.1.S1_at	B4vB1			GmaAffx.91630.1.S1_s_at	B4vB1
Gma.6917.1.S1_at	B4vB1			Gma.2338.1.S1_s_at	B4vB1
Gma.2386.1.S1_a_at	B4vB1			Gma.4423.2.S1_a_at	B4vB1
Gma.6356.1.S1_at	B4vB1			Gma.3893.2.S1_at	B4vB1
GmaAffx.74145.1.S1_at	B4vB1			Gma.13018.1.A1_at	B4vB1
Gma.5040.1.S1_at	B4vB1			Gma.2360.3.S1_x_at	B4vB1
Gma.11168.1.S1_at	B4vB1			Gma.10947.1.S1_at	B4vB1
Gma.16410.1.S1_at	B4vB1			Gma.12446.1.A1_at	B4vB1
Gma.16169.1.S1_at	B4vB1			Gma.2151.1.S1_at	B4vB1
Gma.17649.1.S1_at	B4vB1			Gma.3048.1.S1_a_at	B4vB1
Gma.17636.1.S1_at	B4vB1			Gma.4216.1.S1_a_at	B4vB1
Gma.14021.1.S1_at	B4vB1			Gma.4216.1.S1_at	B4vB1
Gma.1841.1.S1_a_at	B4vB1			Gma.10073.1.A1_at	B4vB1
Gma.7686.1.S1_at	B4vB1			Gma.10216.1.S1_a_at	B4vB1
GmaAffx.22552.1.S1_at	B4vB1			Gma.10216.1.S1_at	B4vB1
Gma.1019.1.S1_at	B4vB1			Gma.5524.1.S1_at	B4vB1
Gma.8362.1.S1_at	B4vB1			Gma.9221.1.S1_at	B4vB1
Gma.7209.1.A1_at	B4vB1			Gma.7892.1.A1_at	B4vB1
Gma.8156.1.S1_at	B4vB1			Gma.6136.1.S1_at	B4vB1
GmaAffx.34646.1.S1_at	B4vB1			GmaAffx.5879.1.S1_at	B4vB1
Gma.7469.1.A1_at	B4vB1			Gma.3433.1.S1_at	B4vB1
Gma.871.1.S1_at	B4vB1			Gma.10904.1.S1_at	B4vB1
Gma.12979.1.A1_at	B4vB1			Gma.10904.1.S1_s_at	B4vB1
Gma.939.1.A1_at	B4vB1			Gma.10997.1.S1_at	B4vB1
Gma.5561.1.A1_at	B4vB1			Gma.5744.1.S1_at	B4vB1
Gma.6632.1.A1_at	B4vB1			GmaAffx.13898.1.S1_at	B4vB1
Gma.6341.1.A1_at	B4vB1			Gma.7418.1.S1_at	B4vB1
GmaAffx.22164.1.S1_at	B4vB1			Gma.3185.1.S1_at	B4vB1
Gma.4518.1.A1_at	B4vB1			Gma.1534.1.S1_a_at	B4vB1
Gma.15064.1.S1_at	B4vB1			Gma.4565.1.S1_s_at	B4vB1
Gma.8125.1.S1_at	B4vB1			Gma.7587.1.S1_at	B4vB1
Gma.6864.1.A1_at	B4vB1			Gma.13296.1.S1_s_at	B4vB1
GmaAffx.53489.1.A1_at	B4vB1			Gma.2715.1.S1_at	B4vB1
Gma.11973.1.S1_at	B4vB1			Gma.10032.1.S1_at	B4vB1
GmaAffx.11343.1.S1_at	B4vB1			Gma.15863.1.S1_s_at	B4vB1
Gma.9286.1.S1_s_at	B4vB1			Gma.11144.2.S1_at	B4vB1
GmaAffx.10578.1.S1_at	B4vB1			Gma.15844.1.A1_at	B4vB1
Gma.17250.1.A1_at	B4vB1			Gma.8674.1.A1_a_at	B4vB1
Gma.17070.1.S1_at	B4vB1			Gma.13036.1.S1_at	B4vB1
Gma.6223.1.S1_at	B4vB1			Gma.1098.1.S1_at	B4vB1
GmaAffx.12704.1.A1_at	B4vB1			Gma.16969.1.S1_s_at	B4vB1
Gma.6411.1.S1_at	B4vB1			Gma.9711.1.A1_at	B4vB1
Gma.1979.1.S1_a_at	B4vB1			Gma.9592.1.A1_at	B4vB1
Gma.1979.1.S1_at	B4vB1			Gma.10771.1.A1_a_at	B4vB1
GmaAffx.93342.1.S1_s_at	B4vB1			Gma.10771.1.A1_at	B4vB1
Gma.6257.2.S1_a_at	B4vB1			Gma.1871.2.S1_at	B4vB1
Gma.2031.1.S1_s_at	B4vB1			Gma.16487.1.S1_at	B4vB1
Gma.13002.1.S1_at	B4vB1			Gma.3749.1.S1_at	B4vB1
Gma.6836.1.A1_s_at	B4vB1			Gma.7993.1.S1_at	B4vB1
GmaAffx.9152.1.S1_at	B4vB1			Gma.1679.1.A1_at	B4vB1
Gma.8690.1.S1_at	B4vB1			Gma.2222.1.S1_at	B4vB1
Gma.1406.1.S1_at	B4vB1			Gma.3604.1.S1_at	B4vB1
Gma.5084.1.S1_at	B4vB1			Gma.2284.1.S1_at	B4vB1
Gma.7270.1.S1_at	B4vB1			Gma.4284.1.S1_a_at	B4vB1
Gma.1750.1.S1_at	B4vB1			Gma.4284.2.S1_s_at	B4vB1
Gma.4276.1.S1_at	B4vB1			Gma.13412.1.A1_at	B4vB1
Gma.7624.1.S1_at	B4vB1			Gma.16191.1.S1_at	B4vB1
GmaAffx.86588.1.S1_at	B4vB1			Gma.8395.1.A1_at	B4vB1
Gma.10928.1.S1_at	B4vB1			Gma.4867.1.S1_at	B4vB1
Gma.1144.2.S1_at	B4vB1			Gma.2284.2.A1_at	B4vB1
Gma.5930.1.S1_at	B4vB1			Gma.10606.1.S1_at	B4vB1
Gma.3000.2.S1_a_at	B4vB1			Gma.8747.1.A1_at	B4vB1
Gma.3000.1.S1_at	B4vB1			Gma.10801.1.S1_at	B4vB1
Gma.15511.1.S1_s_at	B4vB1			Gma.15792.1.S1_at	B4vB1
Gma.16022.1.S1_at	B4vB1			Gma.1758.1.S1_x_at	B4vB1
Gma.17940.1.S1_at	B4vB1			Gma.838.1.S1_at	B4vB1
Gma.6925.1.S1_at	B4vB1			GmaAffx.86095.1.S1_at	B4vB1
Gma.4774.1.S1_at	B4vB1			Gma.15965.1.S1_at	B4vB1
Gma.11267.3.S1_a_at	B4vB1			Gma.11531.1.S1_s_at	B4vB1
Gma.1250.1.S1_at	B4vB1			Gma.2419.1.A1_s_at	B4vB1
Gma.7652.1.S1_at	B4vB1			Gma.14616.1.S1_at	B4vB1
Gma.11944.1.S1_at	B4vB1			Gma.13021.1.A1_at	B4vB1
Gma.1386.1.S1_at	B4vB1			Gma.7435.1.S1_at	B4vB1
GmaAffx.25478.1.S1_at	B4vB1			Gma.5319.1.S1_at	B4vB1
Gma.7672.1.S1_at	B4vB1			Gma.17838.1.S1_at	B4vB1
Gma.16669.1.S1_at	B4vB1			Gma.8573.1.S1_at	B4vB1
Gma.12977.1.S1_at	B4vB1			Gma.17828.1.S1_at	B4vB1
Gma.10299.1.S1_at	B4vB1			GmaAffx.80959.1.S1_at	B4vB1
Gma.15113.1.S1_a_at	B4vB1			Gma.12893.1.A1_at	B4vB1
Gma.15113.1.S1_at	B4vB1			Gma.13278.1.A1_at	B4vB1
Gma.8369.1.S1_at	B4vB1			GmaAffx.12058.1.S1_s_at	B4vB1
Gma.5038.1.A1_at	B4vB1			Gma.5205.1.A1_at	B4vB1
GmaAffx.15904.1.S1_at	B4vB1			GmaAffx.43394.1.S1_s_at	B4vB1
Gma.7227.1.S1_at	B4vB1			GmaAffx.32258.1.S1_at	B4vB1
GmaAffx.6790.1.S1_at	B4vB1			GmaAffx.87413.1.S1_at	B4vB1
Gma.11145.1.S1_at	B4vB1			GmaAffx.74410.1.A1_at	B4vB1
GmaAffx.84367.1.S1_at	B4vB1			GmaAffx.58294.1.A1_at	B4vB1
Gma.18016.1.S1_a_at	B4vB1			Gma.8185.1.A1_at	B4vB1
Gma.2988.1.S1_at	B4vB1			Gma.8185.1.A1_s_at	B4vB1
Gma.607.1.S1_at	B4vB1			Gma.7095.1.A1_at	B4vB1
Gma.13121.1.S1_a_at	B4vB1			Gma.11558.1.A1_at	B4vB1
Gma.2588.1.S1_at	B4vB1			Gma.17805.1.A1_s_at	B4vB1
GmaAffx.38683.1.S1_at	B4vB1			GmaAffx.57177.1.S1_at	B4vB1
GmaAffx.23523.1.S1_at	B4vB1			Gma.13646.1.A1_at	B4vB1
Gma.14567.1.S1_at	B4vB1			GmaAffx.56217.1.A1_at	B4vB1
Gma.16196.1.S1_at	B4vB1			Gma.17068.1.S1_at	B4vB1
GmaAffx.14608.1.S1_at	B4vB1			Gma.9961.1.S1_at	B4vB1
Gma.2286.1.S1_at	B4vB1			Gma.15604.1.S1_at	B4vB1
Gma.7419.1.A1_at	B4vB1			Gma.7607.1.A1_at	B4vB1
Gma.17930.1.S1_at	B4vB1			GmaAffx.30578.1.A1_at	B4vB1
GmaAffx.93248.1.S1_at	B4vB1			Gma.13668.1.S1_at	B4vB1
GmaAffx.93248.1.S1_s_at	B4vB1			Gma.13394.1.A1_x_at	B4vB1
Gma.1147.1.S1_at	B4vB1			Gma.14235.1.A1_at	B4vB1
Gma.4754.1.S1_at	B4vB1			Gma.1832.1.S1_at	B4vB1
Gma.440.1.S1_at	B4vB1			Gma.13796.1.A1_at	B4vB1
GmaAffx.92936.1.S1_s_at	B4vB1			Gma.16792.1.A1_at	B4vB1
Gma.13549.1.S1_at	B4vB1			GmaAffx.4389.1.A1_at	B4vB1
GmaAffx.89427.1.S1_s_at	B4vB1			Gma.11324.2.S1_a_at	B4vB1
Gma.8612.1.S1_at	B4vB1			Gma.10936.1.S1_s_at	B4vB1
Gma.7012.2.S1_at	B4vB1			Gma.11166.1.S1_at	B4vB1
Gma.764.1.S1_s_at	B4vB1			Gma.11166.1.S1_x_at	B4vB1
GmaAffx.40432.1.S1_at	B4vB1			Gma.3594.2.S1_a_at	B4vB1
Gma.17218.1.S1_at	B4vB1			Gma.3594.2.S1_at	B4vB1
GmaAffx.67489.1.S1_at	B4vB1			Gma.3594.2.S1_x_at	B4vB1
Gma.2126.1.S1_at	B4vB1			Gma.802.3.S1_x_at	B4vB1
Gma.7386.1.S1_at	B4vB1			Gma.11269.1.S1_at	B4vB1
Gma.9218.1.S1_at	B4vB1			Gma.9720.1.S1_at	B4vB1
GmaAffx.1518.1.S1_at	B4vB1			GmaAffx.89828.1.S1_s_at	B4vB1
Gma.10691.1.S1_at	B4vB1			Gma.6672.1.S1_a_at	B4vB1
Gma.953.1.S1_at	B4vB1			Gma.6672.1.S1_at	B4vB1
Gma.6995.1.S1_at	B4vB1			Gma.14246.1.S1_s_at	B4vB1
Gma.17917.1.S1_at	B4vB1			Gma.13868.2.S1_a_at	B4vB1
GmaAffx.34646.2.S1_at	B4vB1			Gma.13868.1.S1_at	B4vB1
Gma.16703.2.S1_a_at	B4vB1			Gma.5786.2.S1_at	B4vB1
GmaAffx.55382.1.S1_s_at	B4vB1			Gma.3880.1.S1_at	B4vB1
Gma.7685.1.S1_at	B4vB1			Gma.4385.1.S1_s_at	B4vB1
GmaAffx.22160.1.S1_at	B4vB1			Gma.2600.1.S1_a_at	B4vB1
Gma.16450.1.S1_at	B4vB1			Gma.4569.1.S1_at	B4vB1
GmaAffx.11840.1.S1_at	B4vB1			Gma.18014.2.S1_x_at	B4vB1
Gma.13047.2.S1_a_at	B4vB1			Gma.5029.1.S1_at	B4vB1
Gma.17961.1.S1_at	B4vB1			Gma.3218.1.S1_a_at	B4vB1
GmaAffx.59815.1.S1_at	B4vB1			Gma.4294.3.S1_a_at	B4vB1
GmaAffx.405.1.S1_at	B4vB1			Gma.7037.1.S1_at	B4vB1
GmaAffx.39645.1.S1_at	B4vB1			Gma.322.2.S1_at	B4vB1
GmaAffx.74375.1.S1_at	B4vB1			Gma.6282.1.S1_at	B4vB1
Gma.13834.1.S1_a_at	B4vB1			Gma.5747.2.S1_a_at	B4vB1
GmaAffx.69748.1.S1_at	B4vB1			Gma.9832.1.S1_at	B4vB1
Gma.14147.1.A1_at	B4vB1			Gma.10333.1.S1_at	B4vB1
Gma.6703.1.S1_at	B4vB1			Gma.5994.1.S1_at	B4vB1
Gma.15578.1.S1_at	B4vB1			Gma.2563.1.S1_a_at	B4vB1
Gma.6777.1.S1_at	B4vB1			Gma.2563.1.S1_at	B4vB1
Gma.7178.1.S1_a_at	B4vB1			Gma.13296.3.S1_at	B4vB1
Gma.17758.1.S1_at	B4vB1			Gma.4606.1.S1_at	B4vB1
GmaAffx.8316.1.S1_at	B4vB1			Gma.6760.1.S1_at	B4vB1
Gma.13802.1.S1_at	B4vB1			Gma.6062.2.S1_a_at	B4vB1
GmaAffx.61944.1.S1_at	B4vB1			Gma.10756.1.S1_s_at	B4vB1
GmaAffx.4788.1.S1_at	B4vB1			Gma.5949.1.A1_at	B4vB1
Gma.6930.2.S1_at	B4vB1			Gma.3218.2.S1_at	B4vB1
GmaAffx.53256.1.S1_at	B4vB1			Gma.10625.1.S1_at	B4vB1
Gma.16599.1.S1_s_at	B4vB1			Gma.3904.1.S1_x_at	B4vB1
GmaAffx.44319.1.S1_at	B4vB1			Gma.4325.1.S1_at	B4vB1
Gma.8006.1.A1_s_at	B4vB1			Gma.4325.1.S1_s_at	B4vB1
GmaAffx.48306.1.S1_at	B4vB1			Gma.4216.2.S1_s_at	B4vB1
Gma.862.1.A1_at	B4vB1			Gma.13045.1.S1_at	B4vB1
Gma.7195.1.A1_at	B4vB1			Gma.5503.1.S1_at	B4vB1
Gma.10943.1.S1_at	B4vB1			Gma.17665.1.S1_at	B4vB1
Gma.10476.1.A1_at	B4vB1			Gma.5971.1.S1_at	B4vB1
Gma.13188.1.A1_at	B4vB1			Gma.7180.1.S1_a_at	B4vB1
Gma.758.1.S1_s_at	B4vB1			Gma.7180.1.S1_at	B4vB1
GmaAffx.1271.1.S1_at	B4vB1			Gma.1907.1.S1_at	B4vB1
GmaAffx.22804.1.S1_at	B4vB1			Gma.1893.1.A1_at	B4vB1
GmaAffx.86464.1.S1_s_at	B4vB1			GmaAffx.25347.1.S1_at	B4vB1
GmaAffx.8083.1.S1_at	B4vB1			Gma.2058.1.S1_at	B4vB1
GmaAffx.8099.1.S1_at	B4vB1			Gma.11096.1.S1_at	B4vB1
Gma.7328.1.A1_at	B4vB1			Gma.6796.1.S1_at	B4vB1
Gma.15687.1.A1_at	B4vB1			Gma.14822.1.S1_at	B4vB1
Gma.12960.1.S1_at	B4vB1			GmaAffx.22178.1.S1_at	B4vB1
GmaAffx.80453.1.S1_at	B4vB1			Gma.17665.2.S1_at	B4vB1
GmaAffx.2981.1.A1_at	B4vB1			Gma.7182.1.S1_at	B4vB1
GmaAffx.2290.1.S1_at	B4vB1			Gma.4614.1.S1_at	B4vB1
GmaAffx.45710.1.S1_at	B4vB1			Gma.1910.1.S1_at	B4vB1
Gma.16280.1.A1_at	B4vB1			Gma.5790.1.S1_x_at	B4vB1
GmaAffx.20282.1.S1_at	B4vB1			Gma.16501.2.S1_a_at	B4vB1
GmaAffx.73629.1.S1_at	B4vB1			Gma.16501.2.S1_at	B4vB1
GmaAffx.24292.1.S1_at	B4vB1			Gma.16501.1.S1_at	B4vB1
Gma.6520.1.S1_a_at	B4vB1			Gma.3992.1.S1_at	B4vB1
Gma.16677.1.S1_at	B4vB1			Gma.2430.1.S1_at	B4vB1
Gma.7756.1.A1_at	B4vB1			GmaAffx.12694.1.S1_at	B4vB1
Gma.13046.1.S1_at	B4vB1			Gma.8614.1.S1_at	B4vB1
GmaAffx.74684.1.S1_at	B4vB1			Gma.13282.1.A1_at	B4vB1
Gma.15462.2.S1_at	B4vB1			Gma.5547.1.A1_a_at	B4vB1
Gma.10520.1.A1_at	B4vB1			Gma.13259.1.A1_a_at	B4vB1
Gma.4748.1.A1_at	B4vB1			Gma.10465.1.S1_at	B4vB1
Gma.8687.1.A1_at	B4vB1			Gma.10407.1.S1_at	B4vB1
GmaAffx.2282.1.A1_at	B4vB1			Gma.10407.1.S1_s_at	B4vB1
GmaAffx.26500.1.S1_at	B4vB1			Gma.3655.1.S1_at	B4vB1
Gma.1895.1.A1_at	B4vB1			Gma.2210.1.S1_at	B4vB1
Gma.8318.1.A1_at	B4vB1			Gma.7092.1.S1_at	B4vB1
Gma.1080.1.A1_at	B4vB1			Gma.6709.1.S1_at	B4vB1
Gma.2935.1.S1_at	B4vB1			GmaAffx.28735.1.S1_at	B4vB1
GmaAffx.70969.1.S1_at	B4vB1			Gma.16610.1.S1_at	B4vB1
Gma.15686.1.A1_at	B4vB1			Gma.5447.2.S1_at	B4vB1
GmaAffx.18649.1.S1_at	B4vB1			Gma.16866.1.A1_at	B4vB1
GmaAffx.15953.1.A1_at	B4vB1			Gma.7725.1.S1_at	B4vB1
Gma.918.1.S1_at	B4vB1			Gma.7608.1.S1_at	B4vB1
Gma.17311.1.A1_s_at	B4vB1			Gma.8225.1.A1_at	B4vB1
Gma.18022.1.S1_at	B4vB1			GmaAffx.6270.1.S1_at	B4vB1
GmaAffx.45900.1.S1_at	B4vB1			Gma.896.1.S1_at	B4vB1
GmaAffx.12369.1.A1_at	B4vB1			Gma.15577.1.S1_at	B4vB1
GmaAffx.47763.1.S1_at	B4vB1			Gma.5257.1.A1_at	B4vB1
Gma.16337.1.A1_at	B4vB1			GmaAffx.9121.1.S1_at	B4vB1
GmaAffx.42748.1.S1_at	B4vB1			GmaAffx.82861.1.S1_at	B4vB1
Gma.4594.1.A1_at	B4vB1			Gma.12669.1.A1_at	B4vB1
GmaAffx.13986.1.A1_at	B4vB1			GmaAffx.92074.1.A1_s_at	B4vB1
GmaAffx.9926.1.A1_at	B4vB1			GmaAffx.10143.1.S1_at	B4vB1
GmaAffx.34293.1.S1_at	B4vB1			Gma.16122.1.S1_at	B4vB1
GmaAffx.49231.1.S1_at	B4vB1			GmaAffx.4294.1.S1_at	B4vB1
GmaAffx.48534.1.S1_at	B4vB1			Gma.13009.1.S1_at	B4vB1
Gma.15212.1.S1_at	B4vB1			Gma.5911.1.S1_at	B4vB1
GmaAffx.27004.1.S1_at	B4vB1			GmaAffx.7044.1.S1_at	B4vB1
GmaAffx.12935.1.S1_at	B4vB1			Gma.5180.1.S1_at	B4vB1
GmaAffx.6009.1.A1_at	B4vB1			Gma.6846.1.S1_at	B4vB1
GmaAffx.12534.1.A1_at	B4vB1			Gma.2204.1.S1_a_at	B4vB1
GmaAffx.24383.1.A1_at	B4vB1			Gma.14306.1.A1_at	B4vB1
GmaAffx.50725.1.S1_at	B4vB1			Gma.8212.1.S1_at	B4vB1
GmaAffx.24413.1.A1_at	B4vB1			Gma.13597.1.A1_at	B4vB1
GmaAffx.1852.1.A1_at	B4vB1			Gma.1385.1.A1_at	B4vB1
GmaAffx.42593.1.A1_at	B4vB1			Gma.13015.1.A1_at	B4vB1
GmaAffx.10590.1.S1_s_at	B4vB1			Gma.18088.1.S1_at	B4vB1
GmaAffx.60802.1.A1_at	B4vB1			Gma.16526.1.S1_at	B4vB1
GmaAffx.17505.1.S1_at	B4vB1			Gma.3082.2.S1_a_at	B4vB1
GmaAffx.38191.1.S1_at	B4vB1			Gma.16326.1.S1_at	B4vB1
GmaAffx.38765.1.S1_at	B4vB1			Gma.3663.1.S1_at	B4vB1
Gma.13966.1.S1_at	B4vB1			Gma.12585.1.A1_at	B4vB1
Gma.8616.1.A1_at	B4vB1			Gma.8571.1.S1_at	B4vB1
Gma.6857.1.A1_a_at	B4vB1			Gma.16642.1.S1_at	B4vB1
Gma.6857.1.A1_at	B4vB1			Gma.15721.1.S1_at	B4vB1
Gma.14567.2.S1_at	B4vB1			GmaAffx.54381.1.S1_at	B4vB1
Gma.11747.1.A1_a_at	B4vB1			GmaAffx.40399.1.S1_at	B4vB1
GmaAffx.44368.1.S1_at	B4vB1			Gma.16130.1.S1_at	B4vB1
GmaAffx.8288.1.S1_at	B4vB1			GmaAffx.71230.1.S1_at	B4vB1
GmaAffx.19806.1.A1_at	B4vB1			GmaAffx.30057.1.S1_at	B4vB1
Gma.17937.1.S1_at	B4vB1			Gma.15729.1.A1_at	B4vB1
Gma.17318.1.S1_at	B4vB1			Gma.17426.1.S1_at	B4vB1
Gma.17327.1.S1_at	B4vB1			Gma.17426.1.S1_s_at	B4vB1
Gma.2986.1.S1_at	B4vB1			Gma.16718.1.A1_at	B4vB1
Gma.4708.1.A1_at	B4vB1			GmaAffx.11601.1.S1_at	B4vB1
Gma.4665.1.A1_at	B4vB1			Gma.12775.2.A1_at	B4vB1
Gma.9238.1.S1_at	B4vB1			GmaAffx.9348.1.S1_at	B4vB1
GmaAffx.2710.1.S1_at	B4vB1			Gma.13240.1.A1_at	B4vB1
Gma.13739.1.A1_at	B4vB1			Gma.8096.1.S1_at	B4vB1
GmaAffx.12007.1.A1_at	B4vB1			GmaAffx.8113.1.S1_at	B4vB1
Gma.8737.1.S1_at	B4vB1			Gma.9655.1.S1_at	B4vB1
GmaAffx.47823.1.S1_at	B4vB1			Gma.5117.1.S1_at	B4vB1
GmaAffx.28926.1.A1_at	B4vB1			Gma.7646.1.A1_at	B4vB1
GmaAffx.15225.1.A1_at	B4vB1			Gma.5788.1.S1_at	B4vB1
Gma.728.1.A1_at	B4vB1			Gma.4838.1.A1_at	B4vB1
GmaAffx.79107.1.A1_at	B4vB1			Gma.14628.1.S1_at	B4vB1
Gma.12094.1.A1_at	B4vB1			GmaAffx.70536.1.A1_at	B4vB1
Gma.1880.1.A1_at	B4vB1			Gma.11298.3.S1_a_at	B4vB1
Gma.1880.1.A1_x_at	B4vB1			Gma.6093.1.S1_at	B4vB1
Gma.13342.1.A1_at	B4vB1			Gma.5124.1.S1_at	B4vB1
Gma.2875.1.S1_at	B4vB1			GmaAffx.3697.1.S1_at	B4vB1
Gma.6889.1.S1_at	B4vB1			GmaAffx.42428.1.S1_at	B4vB1
Gma.6889.1.S1_x_at	B4vB1			Gma.12935.1.A1_at	B4vB1
Gma.1281.2.S1_at	B4vB1			GmaAffx.21387.1.A1_at	B4vB1
Gma.11260.1.S1_a_at	B4vB1			GmaAffx.1877.1.A1_at	B4vB1
Gma.11260.1.S1_at	B4vB1			GmaAffx.713.1.S1_at	B4vB1
Gma.11260.1.S1_x_at	B4vB1			GmaAffx.16201.1.S1_at	B4vB1
Gma.6637.1.S1_at	B4vB1			Gma.7404.1.A1_at	B4vB1
Gma.1451.1.S1_at	B4vB1			GmaAffx.55932.1.S1_at	B4vB1
Gma.8251.1.S1_a_at	B4vB1			GmaAffx.20925.1.S1_at	B4vB1
Gma.5760.2.S1_at	B4vB1			Gma.16011.1.A1_at	B4vB1
Gma.2863.1.S1_at	B4vB1			Gma.4723.1.A1_at	B4vB1
Gma.14653.2.S1_a_at	B4vB1			GmaAffx.43636.1.S1_at	B4vB1
Gma.16259.1.S1_at	B4vB1			GmaAffx.25768.1.S1_at	B4vB1
Gma.17790.1.S1_at	B4vB1			GmaAffx.39169.1.S1_at	B4vB1
Gma.2826.1.S1_at	B4vB1			Gma.13007.1.A1_at	B4vB1
Gma.6316.1.S1_at	B4vB1			Gma.6886.1.A1_at	B4vB1
Gma.4315.2.S1_a_at	B4vB1			Gma.9875.1.S1_at	B4vB1
Gma.17732.1.S1_at	B4vB1			GmaAffx.6998.1.S1_at	B4vB1
Gma.1394.2.S1_a_at	B4vB1			GmaAffx.24470.1.S1_at	B4vB1
Gma.1394.2.S1_at	B4vB1			GmaAffx.29461.1.S1_at	B4vB1
Gma.1416.1.S1_at	B4vB1			Gma.7544.1.A1_at	B4vB1
Gma.3858.1.S1_a_at	B4vB1			GmaAffx.37842.1.S1_at	B4vB1
Gma.3858.2.S1_s_at	B4vB1			Gma.11298.2.S1_at	B4vB1
GmaAffx.18616.1.S1_at	B4vB1			Gma.7061.1.S1_at	B4vB1
Gma.5796.1.S1_at	B4vB1			Gma.4920.1.A1_at	B4vB1
GmaAffx.85096.1.S1_at	B4vB1			GmaAffx.7401.1.A1_at	B4vB1
Gma.7056.1.S1_at	B4vB1			Gma.6868.1.S1_a_at	B4vB1
Gma.3152.1.S1_at	B4vB1			GmaAffx.10517.1.S1_at	B4vB1
Gma.2243.2.S1_s_at	B4vB1			GmaAffx.30344.1.S1_at	B4vB1
GmaAffx.4382.2.S1_at	B4vB1			Gma.13589.1.S1_at	B4vB1
Gma.3044.1.S1_at	B4vB1			Gma.1883.1.S1_at	B4vB1
GmaAffx.86664.1.S1_at	B4vB1			GmaAffx.2556.1.S1_at	B4vB1
GmaAffx.80376.1.S1_at	B4vB1			Gma.612.1.A1_at	B4vB1
Gma.9511.1.S1_at	B4vB1			Gma.15101.1.A1_at	B4vB1
Gma.2942.1.S1_at	B4vB1			GmaAffx.58549.1.S1_at	B4vB1
Gma.7549.1.S1_at	B4vB1			Gma.8744.1.S1_at	B4vB1
Gma.1511.1.S1_at	B4vB1			Gma.11711.1.A1_at	B4vB1
Gma.7861.1.S1_at	B4vB1			Gma.14130.1.A1_at	B4vB1
Gma.7163.2.S1_at	B4vB1			Gma.12776.1.A1_at	B4vB1
Gma.3527.1.S1_at	B4vB1			GmaAffx.47700.1.A1_at	B4vB1
Gma.11028.2.S1_s_at	B4vB1			GmaAffx.83880.1.A1_at	B4vB1
Gma.5013.2.S1_at	B4vB1			GmaAffx.74014.1.S1_at	B4vB1
GmaAffx.92887.1.S1_s_at	B4vB1			GmaAffx.74014.1.S1_x_at	B4vB1
Gma.1576.1.S1_at	B4vB1			GmaAffx.29044.1.S1_at	B4vB1
Gma.4979.1.S1_at	B4vB1			GmaAffx.1441.1.S1_at	B4vB1
Gma.1097.1.S1_at	B4vB1			GmaAffx.73273.1.S1_at	B4vB1
GmaAffx.22814.1.S1_at	B4vB1			Gma.13293.1.S1_at	B4vB1
GmaAffx.87730.1.S1_at	B4vB1			GmaAffx.15861.1.S1_at	B4vB1
Gma.2439.1.S1_at	B4vB1			Gma.7761.2.S1_at	B4vB1
Gma.4317.1.S1_at	B4vB1			Gma.14069.1.A1_at	B4vB1
GmaAffx.90970.1.S1_s_at	B4vB1			GmaAffx.22751.1.A1_at	B4vB1
Gma.3705.1.S1_at	B4vB1			GmaAffx.19819.1.A1_at	B4vB1
Gma.17599.1.S1_at	B4vB1			GmaAffx.43168.1.S1_at	B4vB1
GmaAffx.91722.1.S1_s_at	B4vB1			GmaAffx.6250.1.A1_at	B4vB1
GmaAffx.65802.1.S1_at	B4vB1			GmaAffx.28909.1.S1_at	B4vB1
Gma.1850.1.S1_at	B4vB1			Gma.6810.1.A1_at	B4vB1
Gma.5240.1.S1_a_at	B4vB1			Gma.9089.1.A1_at	B4vB1
Gma.5240.1.S1_at	B4vB1			GmaAffx.47101.1.A1_at	B4vB1
GmaAffx.67864.1.S1_at	B4vB1			GmaAffx.8293.1.S1_at	B4vB1
Gma.14852.1.S1_at	B4vB1			GmaAffx.3727.1.S1_at	B4vB1
GmaAffx.84879.1.S1_at	B4vB1			Gma.14367.1.S1_at	B4vB1
Gma.3200.1.S1_at	B4vB1			GmaAffx.6571.1.S1_at	B4vB1
GmaAffx.16271.1.S1_at	B4vB1			GmaAffx.64480.1.A1_at	B4vB1
Gma.16189.1.S1_at	B4vB1			GmaAffx.53206.1.S1_at	B4vB1
GmaAffx.67969.1.S1_at	B4vB1			Gma.12663.1.A1_at	B4vB1
Gma.4093.1.S1_at	B4vB1			GmaAffx.4776.1.A1_at	B4vB1
Gma.5800.1.S1_at	B4vB1			GmaAffx.72116.1.A1_at	B4vB1
Gma.2525.1.S1_at	B4vB1			GmaAffx.60849.1.A1_at	B4vB1
Gma.9935.1.S1_s_at	B4vB1			GmaAffx.21668.1.A1_at	B4vB1
Gma.5737.1.S1_at	B4vB1			GmaAffx.66589.1.S1_at	B4vB1
GmaAffx.7338.1.S1_at	B4vB1			GmaAffx.41618.1.S1_at	B4vB1
Gma.3745.1.S1_at	B4vB1			GmaAffx.67373.1.S1_at	B4vB1
GmaAffx.35729.1.S1_s_at	B4vB1			GmaAffx.12886.1.A1_at	B4vB1
Gma.16956.1.S1_s_at	B4vB1			GmaAffx.30219.1.A1_at	B4vB1
GmaAffx.54145.1.S1_at	B4vB1			GmaAffx.22136.1.S1_at	B4vB1
GmaAffx.77056.1.S1_at	B4vB1			Gma.7180.2.S1_at	B4vB1
Gma.16280.2.S1_at	B4vB1			Gma.13973.1.A1_at	B4vB1
Gma.10435.1.S1_at	B4vB1			GmaAffx.40276.1.S1_at	B4vB1
GmaAffx.76284.1.S1_at	B4vB1			GmaAffx.53934.1.S1_at	B4vB1
GmaAffx.73708.1.S1_at	B4vB1			Gma.15697.1.S1_at	B4vB1
Gma.17826.1.S1_s_at	B4vB1			GmaAffx.62901.1.S1_at	B4vB1
Gma.7573.1.S1_at	B4vB1			GmaAffx.10483.1.A1_at	B4vB1
GmaAffx.35729.2.S1_at	B4vB1			Gma.2711.1.S1_a_at	B4vB1
Gma.2523.1.S1_s_at	B4vB1			GmaAffx.3693.1.S1_at	B4vB1
Gma.1747.2.S1_at	B4vB1			GmaAffx.7047.1.S1_at	B4vB1
Gma.5300.1.S1_at	B4vB1			GmaAffx.20465.1.A1_at	B4vB1
Gma.7713.1.S1_at	B4vB1			GmaAffx.5579.1.S1_at	B4vB1
Gma.3754.1.S1_x_at	B4vB1			Gma.13662.1.S1_at	B4vB1
Gma.3818.1.S1_at	B4vB1			GmaAffx.11889.1.S1_at	B4vB1
Gma.2234.2.S1_at	B4vB1			GmaAffx.86447.1.S1_at	B4vB1
GmaAffx.87757.1.S1_at	B4vB1			Gma.12629.1.S1_at	B4vB1
Gma.6005.1.A1_at	B4vB1			GmaAffx.30176.1.A1_at	B4vB1
GmaAffx.60257.1.S1_at	B4vB1			Gma.7324.1.A1_at	B4vB1
Gma.1054.1.S1_at	B4vB1			GmaAffx.26169.1.S1_at	B4vB1
GmaAffx.78359.1.S1_at	B4vB1			Gma.13028.1.A1_at	B4vB1
Gma.3797.1.S1_at	B4vB1			Gma.919.1.A1_at	B4vB1
Gma.1880.2.S1_at	B4vB1			GmaAffx.21924.1.S1_at	B4vB1
GmaAffx.79221.1.S1_at	B4vB1			Gma.2292.2.S1_a_at	B4vB1
GmaAffx.92514.1.S1_s_at	B4vB1			Gma.2292.2.S1_at	B4vB1
GmaAffx.839.1.S1_at	B4vB1			Gma.16952.1.A1_at	B4vB1
Gma.16337.2.S1_at	B4vB1			GmaAffx.49465.1.A1_at	B4vB1
Gma.2074.1.S1_at	B4vB1			Gma.13027.1.A1_at	B4vB1
Gma.4990.1.A1_at	B4vB1			Gma.13969.1.A1_at	B4vB1
Gma.7158.1.A1_at	B4vB1			Gma.15048.1.A1_at	B4vB1
GmaAffx.1816.1.S1_at	B4vB1			Gma.79.4.S1_s_at	B4vB1
Gma.698.1.S1_at	B4vB1			GmaAffx.39265.1.S1_at	B4vB1
Gma.3113.1.S1_at	B4vB1			Gma.13723.1.A1_at	B4vB1
GmaAffx.55387.1.S1_at	B4vB1			Gma.6015.1.A1_at	B4vB1
GmaAffx.10582.1.S1_at	B4vB1			Gma.17031.1.A1_at	B4vB1
Gma.6385.1.S1_at	B4vB1			GmaAffx.59986.1.A1_at	B4vB1
GmaAffx.76023.1.S1_at	B4vB1			GmaAffx.66407.1.A1_at	B4vB1
GmaAffx.4467.2.S1_at	B4vB1			GmaAffx.52704.2.S1_at	B4vB1
GmaAffx.88219.1.S1_at	B4vB1			GmaAffx.53018.1.S1_at	B4vB1
GmaAffx.79126.1.S1_at	B4vB1			GmaAffx.30261.1.A1_at	B4vB1
Gma.5781.3.S1_at	B4vB1			GmaAffx.17500.1.A1_at	B4vB1
GmaAffx.67643.1.S1_s_at	B4vB1			GmaAffx.190.1.S1_at	B4vB1
GmaAffx.63272.1.S1_at	B4vB1			GmaAffx.768.1.A1_at	B4vB1
GmaAffx.8078.1.S1_at	B4vB1			Gma.2534.3.S1_x_at	B4vB1
Gma.10961.1.S1_at	B4vB1			Gma.10988.3.S1_x_at	B4vB1
Gma.6632.2.S1_at	B4vB1			Gma.7129.1.S1_at	B4vB1
GmaAffx.15731.1.S1_at	B4vB1			GmaAffx.78601.1.S1_s_at	B4vB1
GmaAffx.77408.1.S1_at	B4vB1			GmaAffx.89772.17.S1_s_at	B4vB1
GmaAffx.56692.1.S1_at	B4vB1			Gma.6811.2.S1_a_at	B4vB1
Gma.5868.1.S1_at	B4vB1			Gma.6811.2.S1_at	B4vB1
GmaAffx.41843.2.S1_at	B4vB1			Gma.6811.2.S1_x_at	B4vB1
GmaAffx.49393.1.S1_at	B4vB1			Gma.6481.1.S1_at	B4vB1
GmaAffx.84261.1.S1_at	B4vB1			Gma.4425.1.S1_a_at	B4vB1
Gma.12082.1.S1_at	B4vB1			Gma.3723.1.S1_at	B4vB1
GmaAffx.21980.1.S1_at	B4vB1			Gma.5756.1.S1_at	B4vB1
GmaAffx.19850.2.S1_at	B4vB1			GmaAffx.91087.1.S1_s_at	B4vB1
GmaAffx.37800.1.S1_at	B4vB1			Gma.8351.2.S1_s_at	B4vB1
GmaAffx.15910.2.S1_at	B4vB1			Gma.17525.1.S1_at	B4vB1
Gma.4954.2.S1_at	B4vB1			Gma.5425.1.S1_at	B4vB1
Gma.110.1.S1_at	B4vB1			GmaAffx.36409.1.S1_at	B4vB1
GmaAffx.44446.1.A1_at	B4vB1			Gma.5267.1.S1_at	B4vB1
GmaAffx.73695.1.S1_at	B4vB1			GmaAffx.2833.1.S1_at	B4vB1
GmaAffx.2981.2.S1_at	B4vB1			Gma.6951.1.S1_at	B4vB1
Gma.4201.1.A1_at	B4vB1			Gma.15752.1.S1_at	B4vB1
GmaAffx.71484.2.S1_at	B4vB1			Gma.4470.1.S1_s_at	B4vB1
GmaAffx.269.1.S1_at	B4vB1			Gma.2307.1.S1_at	B4vB1
Gma.8215.2.S1_at	B4vB1			Gma.3241.1.S1_a_at	B4vB1
GmaAffx.7766.2.S1_at	B4vB1			Gma.3241.1.S1_at	B4vB1
GmaAffx.87603.1.S1_at	B4vB1			Gma.5204.1.S1_at	B4vB1
GmaAffx.48534.2.S1_at	B4vB1			Gma.4424.1.S1_at	B4vB1
GmaAffx.39349.1.S1_at	B4vB1			Gma.8192.1.S1_at	B4vB1
GmaAffx.71236.1.S1_at	B4vB1			Gma.4322.2.S1_at	B4vB1
GmaAffx.83418.1.S1_at	B4vB1			Gma.6587.1.S1_at	B4vB1
Gma.9519.2.S1_at	B4vB1			Gma.6496.1.S1_s_at	B4vB1
Gma.6914.1.A1_at	B4vB1			GmaAffx.62924.1.S1_at	B4vB1
Gma.17390.1.S1_at	B4vB1			Gma.13164.1.S1_at	B4vB1
Gma.16069.1.S1_at	B4vB1			GmaAffx.92128.1.S1_s_at	B4vB1
GmaAffx.79829.1.S1_at	B4vB1			Gma.395.1.S1_at	B4vB1
GmaAffx.56257.1.S1_at	B4vB1			Gma.395.1.S1_x_at	B4vB1
GmaAffx.53331.1.S1_at	B4vB1			Gma.7087.1.S1_at	B4vB1
Gma.13179.1.A1_at	B4vB1			GmaAffx.2833.2.S1_at	B4vB1
GmaAffx.64832.1.S1_at	B4vB1			Gma.5427.2.S1_a_at	B4vB1
GmaAffx.1301.59.S1_at	B4vB1			Gma.11336.2.S1_at	B4vB1
GmaAffx.50725.2.S1_s_at	B4vB1			Gma.14966.2.S1_at	B4vB1
Gma.9718.1.S1_at	B4vB1			GmaAffx.91000.1.S1_s_at	B4vB1
Gma.5633.1.S1_at	B4vB1			GmaAffx.80654.1.S1_at	B4vB1
GmaAffx.74298.1.S1_at	B4vB1			GmaAffx.20041.1.S1_s_at	B4vB1
Gma.16672.2.S1_at	B4vB1			Gma.4374.1.S1_a_at	B4vB1
GmaAffx.66858.2.S1_at	B4vB1			Gma.4374.1.S1_at	B4vB1
Gma.16953.1.S1_at	B4vB1			Gma.4374.1.S1_x_at	B4vB1
Gma.6720.1.A1_at	B4vB1			Gma.8674.2.A1_at	B4vB1
GmaAffx.83678.1.S1_at	B4vB1			Gma.2474.1.S1_at	B4vB1
Gma.17207.1.S1_at	B4vB1			GmaAffx.50396.1.S1_at	B4vB1
GmaAffx.58838.1.S1_at	B4vB1			Gma.7332.1.S1_at	B4vB1
GmaAffx.8320.1.S1_at	B4vB1			GmaAffx.52752.1.S1_s_at	B4vB1
Gma.9578.1.A1_at	B4vB1			Gma.13072.2.S1_at	B4vB1
Gma.15695.1.A1_at	B4vB1			Gma.10216.2.S1_at	B4vB1
GmaAffx.42314.1.S1_at	B4vB1			GmaAffx.89077.1.A1_s_at	B4vB1
GmaAffx.32759.1.S1_at	B4vB1			Gma.2487.2.S1_at	B4vB1
GmaAffx.12252.1.S1_at	B4vB1			GmaAffx.92167.1.A1_s_at	B4vB1
Gma.12177.2.S1_at	B4vB1			Gma.6672.2.S1_x_at	B4vB1
GmaAffx.85638.1.S1_at	B4vB1			GmaAffx.4389.2.S1_at	B4vB1
Gma.13443.1.S1_at	B4vB1			GmaAffx.66676.1.S1_at	B4vB1
GmaAffx.89045.1.A1_s_at	B4vB1			Gma.6264.1.S1_at	B4vB1
Gma.2744.1.S1_at	B4vB1			Gma.4269.2.S1_a_at	B4vB1
GmaAffx.65281.1.S1_at	B4vB1			GmaAffx.82528.1.S1_at	B4vB1
Gma.16025.1.A1_at	B4vB1			GmaAffx.3782.1.S1_at	B4vB1
GmaAffx.295.1.A1_s_at	B4vB1			GmaAffx.24064.1.S1_at	B4vB1
GmaAffx.59359.1.S1_at	B4vB1			Gma.10072.1.S1_at	B4vB1
GmaAffx.14338.1.S1_s_at	B4vB1			Gma.5789.1.S1_at	B4vB1
GmaAffx.68942.1.S1_at	B4vB1			Gma.6344.1.S1_s_at	B4vB1
Gma.9638.1.A1_at	B4vB1			GmaAffx.52752.2.S1_at	B4vB1
GmaAffx.84500.1.S1_at	B4vB1			Gma.15746.1.A1_at	B4vB1
GmaAffx.87875.1.S1_at	B4vB1			Gma.9882.1.S1_at	B4vB1
GmaAffx.84877.1.S1_at	B4vB1			GmaAffx.62941.1.S1_at	B4vB1
GmaAffx.4467.3.S1_at	B4vB1			Gma.2640.1.S1_at	B4vB1
GmaAffx.85094.1.S1_at	B4vB1			Gma.796.1.S1_at	B4vB1
GmaAffx.52640.1.S1_at	B4vB1			Gma.4031.1.S1_at	B4vB1
GmaAffx.69373.1.S1_s_at	B4vB1			GmaAffx.87356.1.S1_at	B4vB1
Gma.768.2.S1_at	B4vB1			GmaAffx.81415.1.S1_at	B4vB1
GmaAffx.10540.1.S1_at	B4vB1			Gma.10803.2.S1_at	B4vB1
GmaAffx.80343.1.S1_at	B4vB1			GmaAffx.10631.1.S1_at	B4vB1
Gma.12551.1.A1_at	B4vB1			GmaAffx.34894.1.S1_at	B4vB1
GmaAffx.16182.1.S1_s_at	B4vB1			Gma.10787.2.S1_a_at	B4vB1
Gma.17078.1.S1_at	B4vB1			Gma.11006.1.S1_s_at	B4vB1
GmaAffx.49549.1.S1_at	B4vB1			Gma.8747.2.S1_at	B4vB1
GmaAffx.62958.1.S1_at	B4vB1			Gma.13544.1.S1_at	B4vB1
GmaAffx.75384.1.S1_at	B4vB1			Gma.4425.2.S1_at	B4vB1
GmaAffx.72566.1.S1_at	B4vB1			Gma.1677.1.S1_a_at	B4vB1
Gma.10943.2.S1_x_at	B4vB1			Gma.11362.1.S1_at	B4vB1
GmaAffx.82078.1.S1_at	B4vB1			Gma.10394.1.S1_at	B4vB1
GmaAffx.76722.1.S1_at	B4vB1			Gma.16136.1.S1_at	B4vB1
Gma.648.1.S1_at	B4vB1			GmaAffx.76152.1.S1_at	B4vB1
Gma.16259.2.S1_a_at	B4vB1			Gma.14553.1.S1_at	B4vB1
GmaAffx.39529.1.S1_at	B4vB1			GmaAffx.26584.2.S1_at	B4vB1
Gma.12761.2.S1_at	B4vB1			GmaAffx.93026.1.S1_at	B4vB1
Gma.12761.2.S1_x_at	B4vB1			GmaAffx.93026.1.S1_s_at	B4vB1
GmaAffx.66000.1.S1_at	B4vB1			Gma.3185.2.S1_at	B4vB1
GmaAffx.87317.1.S1_s_at	B4vB1			Gma.7673.1.S1_at	B4vB1
GmaAffx.20700.1.S1_at	B4vB1			Gma.2087.2.S1_at	B4vB1
Gma.17735.1.S1_at	B4vB1			GmaAffx.69019.1.S1_at	B4vB1
GmaAffx.43703.1.S1_at	B4vB1			GmaAffx.4920.2.S1_at	B4vB1
GmaAffx.80463.1.S1_at	B4vB1			GmaAffx.75528.1.S1_at	B4vB1
Gma.17895.1.S1_s_at	B4vB1			GmaAffx.71763.1.S1_at	B4vB1
GmaAffx.71386.1.S1_at	B4vB1			Gma.15971.1.S1_at	B4vB1
GmaAffx.38793.1.S1_at	B4vB1			GmaAffx.83668.1.S1_at	B4vB1
GmaAffx.21003.1.S1_at	B4vB1			Gma.13062.1.S1_at	B4vB1
GmaAffx.83657.2.S1_at	B4vB1			Gma.10701.1.S1_at	B4vB1
Gma.6507.2.S1_at	B4vB1			GmaAffx.85890.1.S1_at	B4vB1
Gma.15113.3.S1_at	B4vB1			GmaAffx.22592.1.S1_at	B4vB1
Gma.10588.3.S1_at	B4vB1			GmaAffx.39476.1.S1_at	B4vB1
GmaAffx.85999.1.S1_at	B4vB1			Gma.2319.2.S1_at	B4vB1
Gma.9277.1.S1_at	B4vB1			GmaAffx.87656.1.S1_at	B4vB1
GmaAffx.4788.2.S1_at	B4vB1			Gma.4557.1.S1_at	B4vB1
GmaAffx.84873.1.S1_at	B4vB1			GmaAffx.65531.1.S1_at	B4vB1
GmaAffx.67291.1.S1_at	B4vB1			GmaAffx.87721.1.S1_at	B4vB1
GmaAffx.51409.1.S1_at	B4vB1			GmaAffx.85190.1.S1_at	B4vB1
GmaAffx.82887.1.S1_at	B4vB1			GmaAffx.87753.1.S1_at	B4vB1
GmaAffx.86756.1.S1_at	B4vB1			GmaAffx.84607.1.S1_at	B4vB1
GmaAffx.82676.1.S1_at	B4vB1			Gma.2867.1.S1_a_at	B4vB1
GmaAffx.87009.1.S1_at	B4vB1			GmaAffx.71618.1.S1_at	B4vB1
GmaAffx.18376.1.A1_at	B4vB1			GmaAffx.15191.1.S1_at	B4vB1
Gma.10886.2.S1_at	B4vB1			GmaAffx.75167.1.S1_at	B4vB1
GmaAffx.9568.2.S1_at	B4vB1			GmaAffx.82998.1.S1_at	B4vB1
Gma.4975.2.S1_a_at	B4vB1			GmaAffx.70589.1.S1_x_at	B4vB1
GmaAffx.10045.1.S1_at	B4vB1			GmaAffx.47408.1.S1_at	B4vB1
GmaAffx.86233.1.S1_at	B4vB1			GmaAffx.93128.1.S1_s_at	B4vB1
GmaAffx.71814.1.S1_at	B4vB1			GmaAffx.67477.2.S1_at	B4vB1
GmaAffx.46108.1.S1_at	B4vB1			Gma.9721.1.S1_at	B4vB1
GmaAffx.47615.1.S1_at	B4vB1			GmaAffx.83828.1.S1_at	B4vB1
GmaAffx.66106.1.S1_at	B4vB1			Gma.17922.1.S1_at	B4vB1
GmaAffx.64787.1.S1_at	B4vB1			GmaAffx.84607.2.S1_at	B4vB1
GmaAffx.81640.1.S1_at	B4vB1			GmaAffx.58294.2.S1_at	B4vB1
GmaAffx.79107.2.S1_at	B4vB1			GmaAffx.64222.1.S1_at	B4vB1
GmaAffx.85129.1.S1_at	B4vB1			Gma.1819.1.S1_at	B4vB1
GmaAffx.80998.1.S1_at	B4vB1			Gma.17066.1.S1_at	B4vB1
GmaAffx.66987.1.S1_at	B4vB1			GmaAffx.81219.1.A1_s_at	B4vB1
GmaAffx.85754.1.S1_at	B4vB1			Gma.6781.1.S1_at	B4vB1
Gma.11747.2.S1_at	B4vB1			Gma.283.1.S1_at	B4vB1
GmaAffx.49138.1.S1_at	B4vB1			GmaAffx.83593.2.S1_at	B4vB1
GmaAffx.62856.1.S1_at	B4vB1			GmaAffx.9530.1.S1_at	B4vB1
GmaAffx.86183.2.S1_at	B4vB1			Gma.13245.1.S1_at	B4vB1
GmaAffx.29769.2.S1_at	B4vB1			GmaAffx.85872.1.S1_at	B4vB1
GmaAffx.49640.1.S1_at	B4vB1			Gma.1879.1.S1_at	B4vB1
Gma.3044.2.S1_s_at	B4vB1			GmaAffx.68175.1.S1_at	B4vB1
GmaAffx.40679.2.S1_s_at	B4vB1			Gma.15241.1.S1_at	B4vB1
GmaAffx.82836.2.S1_s_at	B4vB1			GmaAffx.56054.1.S1_at	B4vB1
GmaAffx.70235.1.S1_at	B4vB1			Gma.9106.1.S1_at	B4vB1
GmaAffx.40660.2.S1_at	B4vB1			Gma.13128.1.S1_at	B4vB1
GmaAffx.84927.1.S1_at	B4vB1			GmaAffx.71385.1.S1_at	B4vB1
GmaAffx.61277.1.S1_at	B4vB1			Gma.16566.1.S1_at	B4vB1
GmaAffx.55450.1.S1_at	B4vB1			GmaAffx.39605.1.S1_at	B4vB1
GmaAffx.82160.1.S1_at	B4vB1			GmaAffx.90679.1.S1_s_at	B4vB1
GmaAffx.5406.1.S1_at	B4vB1			GmaAffx.48718.1.S1_at	B4vB1
GmaAffx.42349.2.S1_at	B4vB1			GmaAffx.83037.1.S1_at	B4vB1
Gma.7964.3.S1_at	B4vB1			GmaAffx.86235.1.S1_at	B4vB1
GmaAffx.24102.1.S1_at	B4vB1			Gma.17499.1.S1_at	B4vB1
GmaAffx.74648.1.S1_at	B4vB1			GmaAffx.59411.1.S1_at	B4vB1
GmaAffx.70235.2.S1_at	B4vB1			GmaAffx.64606.1.S1_at	B4vB1
Gma.15660.1.S1_at	B4vB1			GmaAffx.3599.1.S1_at	B4vB1
GmaAffx.68962.1.S1_at	B4vB1			GmaAffx.87294.1.S1_at	B4vB1
GmaAffx.57775.1.S1_s_at	B4vB1			GmaAffx.12674.1.A1_at	B4vB1
GmaAffx.84430.1.S1_at	B4vB1			GmaAffx.87093.1.S1_at	B4vB1
GmaAffx.87704.2.S1_at	B4vB1			GmaAffx.87798.1.S1_at	B4vB1
GmaAffx.16622.1.S1_at	B4vB1			GmaAffx.23189.1.S1_at	B4vB1
GmaAffx.82263.1.S1_s_at	B4vB1			Gma.10343.1.A1_a_at	B4vB1
GmaAffx.45050.1.S1_at	B4vB1			GmaAffx.27422.1.S1_at	B4vB1
GmaAffx.26790.1.S1_at	B4vB1			GmaAffx.88683.1.S1_at	B4vB1
Gma.5960.1.S1_at	B4vB1			Gma.6629.1.S1_at	B4vB1
GmaAffx.59330.1.S1_at	B4vB1			GmaAffx.67477.3.S1_at	B4vB1
GmaAffx.4245.5.S1_at	B4vB1			GmaAffx.27158.3.S1_at	B4vB1
GmaAffx.52766.1.S1_at	B4vB1			Gma.11254.3.S1_a_at	B4vB1
Gma.1750.3.A1_at	B4vB1			Gma.11254.3.S1_x_at	B4vB1
GmaAffx.60673.1.S1_at	B4vB1			GmaAffx.69703.1.S1_at	B4vB1
GmaAffx.8310.1.A1_at	B4vB1			Gma.17388.1.S1_at	B4vB1
Gma.2537.1.S1_at	B4vB1			GmaAffx.79241.1.S1_at	B4vB1
GmaAffx.17295.1.S1_at	B4vB1			GmaAffx.80271.1.S1_at	B4vB1
GmaAffx.8778.1.A1_at	B4vB1			GmaAffx.46883.1.S1_at	B4vB1
Gma.11135.2.S1_at	B4vB1			GmaAffx.88251.1.S1_s_at	B4vB1
GmaAffx.51799.1.S1_at	B4vB1			Gma.12259.1.S1_at	B4vB1
GmaAffx.88548.1.S1_at	B4vB1			GmaAffx.63446.1.S1_at	B4vB1
Gma.5730.1.S1_at	B4vB1			Gma.6551.1.S1_s_at	B4vB1
GmaAffx.78677.1.S1_at	B4vB1			Gma.16479.2.S1_at	B4vB1
GmaAffx.72305.1.S1_at	B4vB1			GmaAffx.57766.1.S1_at	B4vB1
GmaAffx.68845.1.S1_at	B4vB1			GmaAffx.82285.1.S1_at	B4vB1
GmaAffx.30724.1.S1_at	B4vB1			GmaAffx.70350.1.S1_at	B4vB1
GmaAffx.71999.1.S1_at	B4vB1			Gma.2521.2.S1_a_at	B4vB1
GmaAffx.71222.1.S1_at	B4vB1			Gma.8904.1.S1_at	B4vB1
GmaAffx.11180.1.A1_at	B4vB1			GmaAffx.76293.1.S1_at	B4vB1
GmaAffx.80898.1.S1_at	B4vB1			Gma.9672.1.S1_at	B4vB1
Gma.1777.1.A1_at	B4vB1			Gma.1817.1.S1_at	B4vB1
GmaAffx.18744.1.A1_at	B4vB1			Gma.1817.1.S1_s_at	B4vB1
Gma.17355.1.A1_at	B4vB1			Gma.7060.1.S1_at	B4vB1
Gma.2744.2.S1_a_at	B4vB1			GmaAffx.80849.1.S1_at	B4vB1
GmaAffx.48416.1.S1_at	B4vB1			GmaAffx.31202.1.S1_at	B4vB1
Gma.13658.1.A1_s_at	B4vB1			GmaAffx.87191.1.S1_at	B4vB1
GmaAffx.79849.1.S1_at	B4vB1			GmaAffx.35346.1.S1_at	B4vB1
GmaAffx.67969.2.A1_at	B4vB1			Gma.5205.2.S1_at	B4vB1
Gma.13408.2.A1_at	B4vB1			GmaAffx.80378.1.S1_at	B4vB1
Gma.9206.1.A1_at	B4vB1			GmaAffx.59986.2.S1_at	B4vB1
Gma.5355.1.A1_at	B4vB1			GmaAffx.47646.1.S1_at	B4vB1
Gma.2074.2.A1_at	B4vB1			GmaAffx.39703.1.S1_at	B4vB1
Gma.707.1.A1_at	B4vB1			Gma.2204.2.S1_at	B4vB1
Gma.13151.2.A1_at	B4vB1			GmaAffx.2157.1.S1_at	B4vB1
GmaAffx.11399.1.S1_at	B4vB1			Gma.17779.1.S1_at	B4vB1
GmaAffx.50935.1.S1_at	B4vB1			GmaAffx.2356.1.S1_at	B4vB1
GmaAffx.45036.1.S1_at	B4vB1			GmaAffx.15191.2.S1_at	B4vB1
Gma.10357.3.A1_at	B4vB1			GmaAffx.81750.1.S1_at	B4vB1
Gma.11769.2.A1_at	B4vB1			Gma.3298.1.S1_at	B4vB1
Gma.12564.1.A1_at	B4vB1			GmaAffx.82910.1.S1_at	B4vB1
Gma.14106.1.A1_at	B4vB1			GmaAffx.85292.1.S1_at	B4vB1
Gma.14218.1.A1_at	B4vB1			GmaAffx.80600.1.S1_at	B4vB1
Gma.3448.1.A1_at	B4vB1			GmaAffx.44813.1.A1_at	B4vB1
GmaAffx.2155.1.S1_at	B4vB1			GmaAffx.63157.1.S1_at	B4vB1
GmaAffx.6633.1.A1_s_at	B4vB1			GmaAffx.65596.1.S1_at	B4vB1
GmaAffx.30570.1.S1_at	B4vB1			GmaAffx.82082.1.S1_at	B4vB1
Gma.5846.1.S1_at	B4vB1			Gma.12531.1.S1_at	B4vB1
GmaAffx.63925.1.S1_at	B4vB1			GmaAffx.50714.1.S1_at	B4vB1
GmaAffx.13587.1.S1_at	B4vB1			GmaAffx.16625.1.S1_at	B4vB1
GmaAffx.29210.1.S1_at	B4vB1			Gma.15991.1.S1_at	B4vB1
GmaAffx.86000.1.S1_at	B4vB1			GmaAffx.88134.1.S1_at	B4vB1
GmaAffx.92166.1.S1_at	B4vB1			GmaAffx.49059.1.S1_at	B4vB1
GmaAffx.93286.1.S1_at	B4vB1			GmaAffx.71901.1.S1_s_at	B4vB1
GmaAffx.93385.1.S1_at	B4vB1			GmaAffx.59973.1.S1_at	B4vB1
GmaAffx.92625.1.S1_s_at	B4vB1			GmaAffx.78539.1.S1_at	B4vB1
GmaAffx.73698.1.S1_at	B4vB1			GmaAffx.49458.1.S1_at	B4vB1
GmaAffx.92617.1.S1_s_at	B4vB1			GmaAffx.60984.1.S1_at	B4vB1
GmaAffx.92676.1.S1_s_at	B4vB1			GmaAffx.50999.1.S1_at	B4vB1
GmaAffx.65477.1.S1_at	B4vB1			GmaAffx.73021.1.S1_at	B4vB1
GmaAffx.8778.3.S1_at	B4vB1			GmaAffx.46303.1.S1_at	B4vB1
GmaAffx.48565.1.S1_at	B4vB1			Gma.17824.1.S1_at	B4vB1
GmaAffx.55988.1.S1_at	B4vB1			GmaAffx.58057.1.S1_at	B4vB1
Gma.4093.2.S1_at	B4vB1			GmaAffx.44301.1.S1_at	B4vB1
GmaAffx.63706.1.S1_s_at	B4vB1			Gma.13863.1.A1_at	B4vB1
GmaAffx.75247.1.S1_at	B4vB1			GmaAffx.78028.2.S1_at	B4vB1
GmaAffx.41891.1.S1_at	B4vB1			Gma.10891.2.S1_a_at	B4vB1
GmaAffx.59231.1.S1_at	B4vB1			Gma.15575.1.S1_at	B4vB1
GmaAffx.75863.1.S1_at	B4vB1			GmaAffx.40574.1.S1_at	B4vB1
GmaAffx.90956.1.S1_s_at	B4vB1			GmaAffx.62256.1.S1_at	B4vB1
Gma.8984.1.S1_at	B4vB1			Gma.13056.1.S1_at	B4vB1
GmaAffx.14904.1.S1_at	B4vB1			Gma.10073.2.S1_at	B4vB1
Gma.3986.1.S1_at	B4vB1			GmaAffx.82467.1.S1_at	B4vB1
GmaAffx.55953.1.S1_at	B4vB1			Gma.5385.2.S1_at	B4vB1
GmaAffx.51045.1.S1_at	B4vB1			GmaAffx.77908.1.S1_at	B4vB1
GmaAffx.28381.1.S1_at	B4vB1			GmaAffx.45690.1.S1_at	B4vB1
GmaAffx.66873.1.S1_at	B4vB1			GmaAffx.85466.1.S1_at	B4vB1
GmaAffx.51468.1.S1_at	B4vB1			GmaAffx.12339.1.S1_at	B4vB1
Gma.664.1.S1_at	B4vB1			GmaAffx.66262.1.S1_at	B4vB1
GmaAffx.33085.1.S1_at	B4vB1			GmaAffx.43987.1.S1_at	B4vB1
Gma.17511.1.S1_at	B4vB1			GmaAffx.60353.1.S1_at	B4vB1
Gma.1495.1.S1_at	B4vB1			GmaAffx.59308.1.S1_at	B4vB1
Gma.3395.1.S1_at	B4vB1			Gma.17190.1.S1_at	B4vB1
Gma.9406.1.S1_at	B4vB1			GmaAffx.58898.1.S1_at	B4vB1
GmaAffx.81444.1.S1_at	B4vB1			GmaAffx.2736.1.S1_at	B4vB1
Gma.9752.1.S1_at	B4vB1			GmaAffx.40948.1.S1_at	B4vB1
GmaAffx.31569.1.S1_at	B4vB1			GmaAffx.59470.1.S1_at	B4vB1
Gma.14283.1.S1_at	B4vB1			GmaAffx.52594.1.S1_at	B4vB1
GmaAffx.12653.1.S1_at	B4vB1			Gma.13157.1.A1_a_at	B4vB1
Gma.17442.1.S1_at	B4vB1			GmaAffx.57263.1.S1_at	B4vB1
GmaAffx.42931.1.S1_at	B4vB1			GmaAffx.84809.1.S1_at	B4vB1
Gma.5736.1.S1_at	B4vB1			Gma.7813.2.S1_at	B4vB1
GmaAffx.60969.1.S1_at	B4vB1			Gma.6166.1.S1_at	B4vB1
GmaAffx.65448.1.S1_at	B4vB1			GmaAffx.46896.1.S1_at	B4vB1
Gma.9444.1.S1_at	B4vB1			GmaAffx.74676.2.S1_at	B4vB1
Gma.17556.1.S1_at	B4vB1			GmaAffx.86068.1.S1_at	B4vB1
GmaAffx.71674.1.S1_at	B4vB1			Gma.13110.2.S1_at	B4vB1
Gma.6059.1.S1_at	B4vB1			Gma.10701.2.S1_at	B4vB1
GmaAffx.22687.1.S1_at	B4vB1			GmaAffx.82550.1.S1_at	B4vB1
GmaAffx.51131.1.S1_s_at	B4vB1			GmaAffx.72116.2.S1_at	B4vB1
Gma.6617.1.S1_at	B4vB1			GmaAffx.68244.1.S1_at	B4vB1
GmaAffx.82344.1.S1_at	B4vB1			GmaAffx.75479.1.S1_at	B4vB1
GmaAffx.1184.1.S1_s_at	B4vB1			GmaAffx.83805.1.S1_at	B4vB1
GmaAffx.54955.1.S1_at	B4vB1			GmaAffx.87656.2.S1_at	B4vB1
Gma.13900.1.S1_at	B4vB1			Gma.15829.2.S1_a_at	B4vB1
GmaAffx.72933.1.S1_at	B4vB1			GmaAffx.70414.1.S1_at	B4vB1
GmaAffx.90705.1.A1_s_at	B4vB1			Gma.2474.2.S1_a_at	B4vB1
Gma.1135.1.A1_at	B4vB1			Gma.4716.2.S1_at	B4vB1
Gma.6633.2.A1_at	B4vB1			GmaAffx.48558.1.S1_at	B4vB1
GmaAffx.84475.1.S1_at	B4vB1			Gma.17738.1.S1_at	B4vB1
GmaAffx.76504.1.S1_at	B4vB1			GmaAffx.67003.1.S1_at	B4vB1
GmaAffx.77985.1.S1_at	B4vB1			GmaAffx.80403.1.S1_at	B4vB1
GmaAffx.7254.1.A1_at	B4vB1			GmaAffx.82528.2.S1_at	B4vB1
GmaAffx.17408.1.S1_at	B4vB1			GmaAffx.82528.2.S1_s_at	B4vB1
GmaAffx.66195.1.A1_at	B4vB1			GmaAffx.62043.1.S1_at	B4vB1
GmaAffx.32352.1.A1_at	B4vB1			GmaAffx.79846.1.S1_at	B4vB1
GmaAffx.32352.1.S1_at	B4vB1			GmaAffx.31772.1.S1_at	B4vB1
GmaAffx.43260.1.S1_at	B4vB1			GmaAffx.62153.1.S1_at	B4vB1
GmaAffx.40114.1.A1_at	B4vB1			Gma.7092.2.S1_at	B4vB1
GmaAffx.40114.1.S1_at	B4vB1			GmaAffx.67621.1.S1_at	B4vB1
GmaAffx.70659.1.A1_at	B4vB1			Gma.717.1.A1_at	B4vB1
Gma.7452.1.A1_at	B4vB1			Gma.3026.1.S1_at	B4vB1
GmaAffx.65280.1.A1_at	B4vB1			Gma.5394.1.S1_at	B4vB1
GmaAffx.42525.1.A1_at	B4vB1			Gma.719.1.A1_at	B4vB1
GmaAffx.83427.1.A1_at	B4vB1			GmaAffx.27438.1.S1_at	B4vB1
GmaAffx.42513.1.A1_at	B4vB1			GmaAffx.74830.1.S1_s_at	B4vB1
GmaAffx.65334.1.A1_at	B4vB1			GmaAffx.86062.1.S1_s_at	B4vB1
GmaAffx.69899.1.A1_at	B4vB1			GmaAffx.85718.1.S1_at	B4vB1
Gma.17090.1.A1_at	B4vB1			GmaAffx.80986.1.S1_s_at	B4vB1
Gma.13809.1.A1_at	B4vB1			GmaAffx.35130.1.S1_at	B4vB1
GmaAffx.12929.1.A1_at	B4vB1			GmaAffx.70954.1.S1_at	B4vB1
GmaAffx.12937.1.A1_at	B4vB1			GmaAffx.87027.1.S1_at	B4vB1
GmaAffx.21514.1.A1_at	B4vB1			GmaAffx.56671.1.S1_at	B4vB1
GmaAffx.24981.1.A1_at	B4vB1			GmaAffx.25834.1.S1_at	B4vB1
GmaAffx.32318.1.A1_at	B4vB1			GmaAffx.63516.1.S1_at	B4vB1
GmaAffx.35671.1.A1_at	B4vB1			GmaAffx.13543.1.A1_at	B4vB1
GmaAffx.44856.1.A1_at	B4vB1			GmaAffx.16320.1.S1_at	B4vB1
GmaAffx.62877.1.A1_at	B4vB1			Gma.7811.1.A1_at	B4vB1
GmaAffx.6624.1.A1_at	B4vB1			GmaAffx.80047.1.S1_at	B4vB1
GmaAffx.70478.1.A1_at	B4vB1			GmaAffx.17538.1.S1_at	B4vB1
GmaAffx.72203.1.A1_at	B4vB1			GmaAffx.55148.1.S1_at	B4vB1
GmaAffx.72203.1.A1_x_at	B4vB1			GmaAffx.75004.1.S1_at	B4vB1
GmaAffx.789.1.A1_at	B4vB1			GmaAffx.77909.1.S1_at	B4vB1
GmaAffx.81233.1.A1_at	B4vB1			Gma.15697.2.S1_at	B4vB1
GmaAffx.8314.1.A1_at	B4vB1			GmaAffx.78483.1.S1_at	B4vB1
GmaAffx.84046.1.A1_at	B4vB1			GmaAffx.61868.1.S1_at	B4vB1
GmaAffx.85813.1.A1_at	B4vB1			GmaAffx.73990.1.S1_at	B4vB1
GmaAffx.88625.1.A1_at	B4vB1			GmaAffx.76836.1.S1_at	B4vB1
GmaAffx.11118.1.A1_at	B4vB1			GmaAffx.2356.2.A1_at	B4vB1
GmaAffx.88006.1.A1_at	B4vB1			Gma.2176.1.S1_at	B4vB1
GmaAffx.89772.13.S1_s_at	B4vB1			GmaAffx.69775.1.S1_at	B4vB1
GmaAffx.89694.1.A1_at	B4vB1			GmaAffx.45957.1.S1_at	B4vB1
GmaAffx.88833.1.S1_at	B4vB1			GmaAffx.84795.1.S1_at	B4vB1
GmaAffx.89881.1.A1_at	B4vB1			GmaAffx.26271.1.S1_at	B4vB1
GmaAffx.89368.1.S1_s_at	B4vB1			GmaAffx.51070.1.S1_at	B4vB1
GmaAffx.90368.1.A1_at	B4vB1			GmaAffx.66680.2.S1_at	B4vB1
GmaAffx.89083.1.S1_at	B4vB1			GmaAffx.31007.1.S1_at	B4vB1
GmaAffx.89071.1.A1_at	B4vB1			GmaAffx.10790.1.S1_at	B4vB1
GmaAffx.89071.1.S1_s_at	B4vB1			Gma.13463.1.S1_at	B4vB1
GmaAffx.89241.1.A1_at	B4vB1			GmaAffx.73797.1.S1_at	B4vB1
GmaAffx.90113.1.S1_at	B4vB1			GmaAffx.16982.1.S1_at	B4vB1
GmaAffx.89269.1.A1_s_at	B4vB1			GmaAffx.81897.1.S1_at	B4vB1
GmaAffx.89126.1.A1_at	B4vB1			GmaAffx.71745.1.S1_at	B4vB1
GmaAffx.89878.1.S1_x_at	B4vB1			GmaAffx.23702.1.S1_at	B4vB1
GmaAffx.91588.1.S1_at	B4vB1			GmaAffx.87089.1.S1_at	B4vB1
GmaAffx.93189.1.S1_at	B4vB1			GmaAffx.57563.1.S1_at	B4vB1
GmaAffx.93189.1.S1_s_at	B4vB1			GmaAffx.79943.1.A1_at	B4vB1
GmaAffx.93235.1.S1_s_at	B4vB1			GmaAffx.38919.2.S1_at	B4vB1
GmaAffx.90322.1.S1_at	B4vB1			GmaAffx.74256.1.S1_at	B4vB1
GmaAffx.91843.1.S1_s_at	B4vB1			GmaAffx.49253.1.S1_at	B4vB1
GmaAffx.91205.1.S1_at	B4vB1			GmaAffx.59065.2.S1_at	B4vB1
GmaAffx.92946.1.S1_at	B4vB1			GmaAffx.68853.1.S1_at	B4vB1
GmaAffx.91370.1.S1_at	B4vB1			Gma.12539.1.S1_at	B4vB1
GmaAffx.89906.1.S1_s_at	B4vB1			GmaAffx.23924.1.S1_at	B4vB1
GmaAffx.93554.1.S1_at	B4vB1			GmaAffx.87361.1.S1_at	B4vB1
GmaAffx.92219.1.S1_at	B4vB1			Gma.3894.2.S1_at	B4vB1
GmaAffx.72579.1.S1_at	B4vB1			GmaAffx.85164.1.S1_at	B4vB1
GmaAffx.45213.1.S1_at	B4vB1			GmaAffx.17904.2.S1_at	B4vB1
GmaAffx.21087.1.S1_at	B4vB1			Gma.1143.2.S1_at	B4vB1
GmaAffx.7345.2.S1_at	B4vB1			GmaAffx.74336.1.S1_at	B4vB1
GmaAffx.21743.1.S1_at	B4vB1			GmaAffx.48250.1.S1_at	B4vB1
GmaAffx.15471.3.S1_x_at	B4vB1			GmaAffx.30248.1.S1_at	B4vB1
GmaAffx.42302.1.S1_at	B4vB1			GmaAffx.79963.1.S1_at	B4vB1
GmaAffx.84890.2.S1_at	B4vB1			GmaAffx.20440.1.S1_at	B4vB1
GmaAffx.74546.1.S1_at	B4vB1			GmaAffx.14404.1.S1_at	B4vB1
GmaAffx.74573.1.S1_at	B4vB1			GmaAffx.36973.1.S1_at	B4vB1
GmaAffx.51898.1.S1_at	B4vB1			GmaAffx.60057.1.S1_at	B4vB1
GmaAffx.21180.1.S1_at	B4vB1			GmaAffx.74771.1.S1_at	B4vB1
GmaAffx.7805.1.S1_at	B4vB1			Gma.706.2.S1_at	B4vB1
GmaAffx.47228.1.S1_at	B4vB1			GmaAffx.27056.1.S1_at	B4vB1
GmaAffx.71519.1.A1_at	B4vB1			GmaAffx.19970.1.S1_at	B4vB1
GmaAffx.13717.1.S1_at	B4vB1			GmaAffx.58893.1.S1_at	B4vB1
GmaAffx.19977.1.S1_at	B4vB1			GmaAffx.79919.1.S1_at	B4vB1
GmaAffx.30301.1.S1_at	B4vB1			GmaAffx.4389.3.S1_at	B4vB1
GmaAffx.64794.1.S1_at	B4vB1			GmaAffx.45511.1.S1_at	B4vB1
GmaAffx.83954.1.S1_at	B4vB1			GmaAffx.47256.1.S1_at	B4vB1
GmaAffx.78127.1.S1_at	B4vB1			GmaAffx.84721.3.S1_at	B4vB1
GmaAffx.16569.1.S1_at	B4vB1			Gma.15574.1.S1_at	B4vB1
GmaAffx.65580.1.S1_at	B4vB1			GmaAffx.88207.2.S1_at	B4vB1
GmaAffx.45739.1.S1_at	B4vB1			GmaAffx.71333.1.S1_at	B4vB1
GmaAffx.71277.1.S1_at	B4vB1			GmaAffx.73940.1.S1_at	B4vB1
GmaAffx.82224.1.S1_at	B4vB1			GmaAffx.60751.1.S1_at	B4vB1
GmaAffx.16549.1.S1_at	B4vB1			GmaAffx.12305.1.S1_at	B4vB1
GmaAffx.2012.1.S1_at	B4vB1			GmaAffx.74187.1.S1_at	B4vB1
GmaAffx.28119.1.S1_at	B4vB1			GmaAffx.24064.2.S1_s_at	B4vB1
Gma.11219.3.S1_at	B4vB1			Gma.1757.3.A1_a_at	B4vB1
GmaAffx.30119.1.S1_at	B4vB1			GmaAffx.12014.1.A1_at	B4vB1
GmaAffx.14953.1.S1_at	B4vB1			GmaAffx.26740.1.S1_at	B4vB1
GmaAffx.18766.1.S1_at	B4vB1			Gma.1136.1.A1_at	B4vB1
GmaAffx.28057.1.S1_at	B4vB1			GmaAffx.42464.1.S1_at	B4vB1
GmaAffx.10118.1.S1_x_at	B4vB1			GmaAffx.53717.1.S1_at	B4vB1
Gma.5510.2.S1_s_at	B4vB1			GmaAffx.61016.1.S1_at	B4vB1
GmaAffx.67937.1.S1_at	B4vB1			GmaAffx.43291.1.S1_at	B4vB1
GmaAffx.79221.2.S1_at	B4vB1			Gma.9710.1.A1_at	B4vB1
Gma.1017.2.S1_a_at	B4vB1			Gma.14464.1.S1_at	B4vB1
GmaAffx.92177.1.S1_at	B4vB1			GmaAffx.74336.2.S1_at	B4vB1
GmaAffx.21003.3.S1_x_at	B4vB1			GmaAffx.17559.1.A1_at	B4vB1
GmaAffx.91329.1.S1_at	B4vB1			GmaAffx.49008.1.S1_at	B4vB1
GmaAffx.41380.1.S1_at	B4vB1			Gma.11242.3.S1_a_at	B4vB1
GmaAffx.27789.1.S1_at	B4vB1			GmaAffx.81641.1.S1_s_at	B4vB1
GmaAffx.27789.1.S1_x_at	B4vB1			GmaAffx.2310.1.A1_at	B4vB1
GmaAffx.93605.1.S1_at	B4vB1			Gma.987.1.S1_at	B4vB1
GmaAffx.90398.1.S1_x_at	B4vB1			GmaAffx.54537.1.S1_at	B4vB1
GmaAffx.91479.1.S1_s_at	B4vB1			GmaAffx.8889.1.S1_s_at	B4vB1
GmaAffx.92743.1.S1_s_at	B4vB1			Gma.18064.1.S1_at	B4vB1
GmaAffx.92699.1.S1_s_at	B4vB1			GmaAffx.25965.1.S1_at	B4vB1
GmaAffx.1331.1.S1_at	B4vB1			Gma.16136.2.A1_at	B4vB1
GmaAffx.1331.1.S1_x_at	B4vB1			Gma.13202.1.A1_at	B4vB1
soybean_rRNA_176_RC_at	B4vB1			Gma.13844.1.A1_at	B4vB1
soybean_rRNA_637_RC_at	B4vB1			Gma.795.1.A1_at	B4vB1
soybean_rRNA_692_RC_at	B4vB1			Gma.4958.1.A1_at	B4vB1
soybean_rRNA_718_RC_at	B4vB1			Gma.13396.1.A1_at	B4vB1
soybean_rRNA_1391_RC_at	B4vB1			Gma.5359.1.S1_at	B4vB1
soybean_rRNA_1479_RC_at	B4vB1			Gma.12561.1.A1_s_at	B4vB1
soybean_rRNA_1665_RC_at	B4vB1			GmaAffx.85278.1.S1_at	B4vB1
Gma.8205.1.S1_at	B3vB1			Gma.13204.2.A1_at	B4vB1
GmaAffx.85382.1.S1_s_at	B3vB1			Gma.12539.2.A1_at	B4vB1
Gma.6633.1.S1_x_at	B3vB1			Gma.613.3.A1_at	B4vB1
Gma.1897.1.S1_s_at	B3vB1			GmaAffx.20514.1.A1_at	B4vB1
Gma.1857.1.S1_at	B3vB1			GmaAffx.16392.1.A1_at	B4vB1
Gma.1816.1.S1_a_at	B3vB1			GmaAffx.58038.1.S1_at	B4vB1
Gma.1017.1.S1_at	B3vB1			GmaAffx.55352.1.S1_at	B4vB1
Gma.1017.1.S1_s_at	B3vB1			Gma.17504.1.S1_at	B4vB1
Gma.15534.1.S1_at	B3vB1			GmaAffx.9844.1.S1_at	B4vB1
Gma.5510.1.S1_s_at	B3vB1			Gma.12590.1.A1_at	B4vB1
Gma.10058.1.S1_at	B3vB1			Gma.12928.1.A1_at	B4vB1
Gma.2912.1.S1_at	B3vB1			Gma.13453.1.A1_at	B4vB1
Gma.2912.1.S1_s_at	B3vB1			Gma.13501.1.A1_at	B4vB1
Gma.8486.1.S1_s_at	B3vB1			Gma.13695.1.A1_at	B4vB1
Gma.8516.1.S1_at	B3vB1			Gma.14154.1.A1_at	B4vB1
Gma.9.1.S1_s_at	B3vB1			Gma.14438.1.A1_at	B4vB1
Gma.432.1.S1_at	B3vB1			Gma.14736.2.A1_at	B4vB1
Gma.8606.1.S1_at	B3vB1			Gma.15650.1.A1_at	B4vB1
Gma.876.1.S1_at	B3vB1			Gma.15697.3.A1_at	B4vB1
Gma.1812.1.S1_at	B3vB1			GmaAffx.29661.1.A1_at	B4vB1
Gma.947.1.S1_at	B3vB1			GmaAffx.61427.1.A1_at	B4vB1
Gma.13356.1.S1_at	B3vB1			GmaAffx.74884.1.A1_at	B4vB1
Gma.8534.1.S1_at	B3vB1			Gma.10184.1.A1_at	B4vB1
Gma.16820.1.S1_s_at	B3vB1			GmaAffx.75144.1.A1_at	B4vB1
Gma.11162.1.S1_at	B3vB1			Gma.13747.1.A1_at	B4vB1
Gma.15823.1.S1_at	B3vB1			Gma.17263.1.A1_at	B4vB1
Gma.16043.1.S1_at	B3vB1			GmaAffx.65929.1.A1_s_at	B4vB1
Gma.4624.1.S1_s_at	B3vB1			Gma.3033.1.S1_at	B4vB1
Gma.11326.1.S1_s_at	B3vB1			Gma.6574.1.S1_at	B4vB1
GmaAffx.89126.1.S1_x_at	B3vB1			GmaAffx.92608.1.S1_s_at	B4vB1
Gma.17702.1.S1_at	B3vB1			Gma.3604.4.S1_s_at	B4vB1
Gma.5623.1.S1_at	B3vB1			GmaAffx.91908.1.S1_at	B4vB1
Gma.2041.1.S1_at	B3vB1			GmaAffx.88371.1.S1_at	B4vB1
Gma.2908.1.S1_at	B3vB1			GmaAffx.91964.1.S1_at	B4vB1
GmaAffx.53185.1.S1_at	B3vB1			GmaAffx.91964.1.S1_s_at	B4vB1
Gma.6498.1.A1_at	B3vB1			GmaAffx.64519.1.S1_at	B4vB1
GmaAffx.56800.1.A1_at	B3vB1			GmaAffx.93212.1.S1_at	B4vB1
Gma.14369.1.S1_a_at	B3vB1			GmaAffx.93212.1.S1_s_at	B4vB1
Gma.12290.1.A1_at	B3vB1			GmaAffx.93212.1.S1_x_at	B4vB1
Gma.1871.1.S1_at	B3vB1			GmaAffx.65410.1.S1_at	B4vB1
Gma.2386.1.S1_a_at	B3vB1			GmaAffx.65546.1.S1_at	B4vB1
Gma.2386.1.S1_x_at	B3vB1			GmaAffx.40019.1.S1_at	B4vB1
Gma.16410.1.S1_at	B3vB1			GmaAffx.51133.1.S1_at	B4vB1
Gma.17649.1.S1_at	B3vB1			GmaAffx.82096.1.S1_at	B4vB1
Gma.1841.1.S1_a_at	B3vB1			GmaAffx.92244.1.S1_at	B4vB1
Gma.1927.1.A1_at	B3vB1			GmaAffx.57341.1.S1_at	B4vB1
GmaAffx.22552.1.S1_at	B3vB1			GmaAffx.26457.1.S1_at	B4vB1
Gma.871.1.S1_at	B3vB1			GmaAffx.61348.1.S1_at	B4vB1
Gma.939.1.A1_at	B3vB1			GmaAffx.44576.1.S1_at	B4vB1
Gma.5561.1.A1_at	B3vB1			GmaAffx.78202.1.S1_at	B4vB1
Gma.6113.1.S1_at	B3vB1			GmaAffx.36967.1.S1_at	B4vB1
GmaAffx.22164.1.S1_at	B3vB1			GmaAffx.24083.1.S1_at	B4vB1
Gma.6864.1.A1_at	B3vB1			GmaAffx.57801.1.S1_at	B4vB1
Gma.17250.1.A1_at	B3vB1			Gma.5775.1.S1_at	B4vB1
Gma.1979.1.S1_a_at	B3vB1			GmaAffx.58948.1.S1_at	B4vB1
Gma.1979.1.S1_at	B3vB1			GmaAffx.62297.1.S1_at	B4vB1
Gma.8690.1.S1_at	B3vB1			GmaAffx.81701.1.S1_at	B4vB1
Gma.1750.1.S1_at	B3vB1			Gma.12483.1.A1_at	B4vB1
Gma.6081.1.S1_at	B3vB1			Gma.17391.1.S1_at	B4vB1
Gma.4276.1.S1_at	B3vB1			GmaAffx.86246.1.S1_at	B4vB1
GmaAffx.86588.1.S1_at	B3vB1			Gma.8939.1.S1_at	B4vB1
Gma.1144.2.S1_at	B3vB1			GmaAffx.79401.1.S1_at	B4vB1
Gma.3000.2.S1_a_at	B3vB1			Gma.8942.1.S1_at	B4vB1
Gma.3000.1.S1_at	B3vB1			Gma.13259.2.S1_a_at	B4vB1
Gma.4774.1.S1_at	B3vB1			GmaAffx.6271.1.S1_at	B4vB1
Gma.1250.1.S1_at	B3vB1			GmaAffx.54716.1.S1_s_at	B4vB1
Gma.7652.1.S1_at	B3vB1			GmaAffx.10919.1.S1_at	B4vB1
Gma.11944.1.S1_at	B3vB1			GmaAffx.60672.1.S1_at	B4vB1
Gma.7672.1.S1_at	B3vB1			GmaAffx.60035.1.S1_at	B4vB1
Gma.15113.1.S1_a_at	B3vB1			Gma.659.1.S1_at	B4vB1
Gma.15113.1.S1_at	B3vB1			GmaAffx.73770.1.S1_at	B4vB1
Gma.1747.1.S1_a_at	B3vB1			GmaAffx.55540.1.S1_at	B4vB1
GmaAffx.84367.1.S1_at	B3vB1			Gma.6453.1.S1_at	B4vB1
Gma.2988.1.S1_at	B3vB1			Gma.647.1.S1_at	B4vB1
Gma.15167.1.S1_at	B3vB1			GmaAffx.61115.1.S1_at	B4vB1
GmaAffx.478.1.S1_at	B3vB1			GmaAffx.30709.1.S1_at	B4vB1
Gma.7419.1.A1_at	B3vB1			GmaAffx.86037.1.S1_at	B4vB1
Gma.18029.1.S1_at	B3vB1			Gma.5283.1.S1_at	B4vB1
GmaAffx.93248.1.S1_s_at	B3vB1			Gma.6201.1.S1_at	B4vB1
Gma.7012.2.S1_at	B3vB1			GmaAffx.29347.1.S1_at	B4vB1
Gma.7867.1.S1_at	B3vB1			GmaAffx.42925.1.S1_s_at	B4vB1
GmaAffx.1518.1.S1_at	B3vB1			GmaAffx.73672.1.S1_at	B4vB1
Gma.953.1.S1_at	B3vB1			GmaAffx.22396.1.S1_at	B4vB1
Gma.16703.2.S1_a_at	B3vB1			GmaAffx.28067.1.S1_at	B4vB1
Gma.16450.1.S1_at	B3vB1			Gma.12819.1.A1_at	B4vB1
GmaAffx.11840.1.S1_at	B3vB1			GmaAffx.42615.1.S1_at	B4vB1
Gma.17961.1.S1_at	B3vB1			GmaAffx.310.1.S1_at	B4vB1
GmaAffx.59815.1.S1_at	B3vB1			Gma.12765.1.A1_at	B4vB1
GmaAffx.405.1.S1_at	B3vB1			GmaAffx.65048.1.S1_s_at	B4vB1
Gma.6703.1.S1_at	B3vB1			GmaAffx.74165.1.S1_at	B4vB1
Gma.13881.1.S1_at	B3vB1			GmaAffx.16401.1.S1_at	B4vB1
Gma.7178.1.S1_a_at	B3vB1			GmaAffx.71701.1.S1_at	B4vB1
Gma.7178.1.S1_at	B3vB1			Gma.504.1.S1_at	B4vB1
GmaAffx.8316.1.S1_at	B3vB1			GmaAffx.55240.1.S1_at	B4vB1
GmaAffx.4788.1.S1_at	B3vB1			GmaAffx.11819.1.S1_at	B4vB1
GmaAffx.44319.1.S1_at	B3vB1			GmaAffx.12370.1.S1_at	B4vB1
Gma.7195.1.A1_at	B3vB1			Gma.17358.1.S1_at	B4vB1
Gma.15687.1.A1_at	B3vB1			GmaAffx.5167.1.S1_at	B4vB1
Gma.12960.1.S1_at	B3vB1			GmaAffx.45432.1.S1_at	B4vB1
GmaAffx.53324.1.A1_at	B3vB1			GmaAffx.147.1.S1_at	B4vB1
GmaAffx.21497.1.S1_at	B3vB1			GmaAffx.20974.1.S1_at	B4vB1
Gma.8687.1.A1_at	B3vB1			GmaAffx.10629.1.S1_s_at	B4vB1
GmaAffx.26500.1.S1_at	B3vB1			Gma.868.1.S1_s_at	B4vB1
Gma.1895.1.A1_at	B3vB1			GmaAffx.70258.1.S1_s_at	B4vB1
Gma.918.1.S1_at	B3vB1			GmaAffx.50221.1.S1_at	B4vB1
Gma.18022.1.S1_at	B3vB1			Gma.1127.1.S1_at	B4vB1
GmaAffx.12369.1.A1_at	B3vB1			GmaAffx.52057.1.S1_at	B4vB1
GmaAffx.47763.1.S1_at	B3vB1			GmaAffx.50026.1.S1_at	B4vB1
Gma.16337.1.A1_at	B3vB1			GmaAffx.7220.1.S1_at	B4vB1
Gma.4594.1.A1_at	B3vB1			Gma.5290.1.S1_at	B4vB1
GmaAffx.8309.1.A1_at	B3vB1			GmaAffx.65885.1.A1_at	B4vB1
GmaAffx.16994.1.S1_at	B3vB1			GmaAffx.28382.1.S1_at	B4vB1
GmaAffx.12935.1.S1_at	B3vB1			GmaAffx.3222.1.S1_at	B4vB1
GmaAffx.39734.1.S1_at	B3vB1			GmaAffx.62174.1.S1_at	B4vB1
GmaAffx.24383.1.A1_at	B3vB1			GmaAffx.9605.1.S1_at	B4vB1
GmaAffx.34893.1.A1_at	B3vB1			GmaAffx.67044.1.S1_at	B4vB1
GmaAffx.38191.1.S1_at	B3vB1			Gma.6597.1.S1_at	B4vB1
GmaAffx.38765.1.S1_at	B3vB1			GmaAffx.48260.1.S1_at	B4vB1
GmaAffx.10587.1.A1_at	B3vB1			GmaAffx.55739.1.S1_at	B4vB1
Gma.17937.1.S1_at	B3vB1			GmaAffx.7290.1.A1_at	B4vB1
Gma.17318.1.S1_at	B3vB1			GmaAffx.4029.1.S1_at	B4vB1
Gma.17192.1.A1_at	B3vB1			GmaAffx.4844.1.S1_at	B4vB1
Gma.2986.1.S1_at	B3vB1			GmaAffx.8024.1.A1_at	B4vB1
Gma.4665.1.A1_at	B3vB1			Gma.6633.2.S1_at	B4vB1
GmaAffx.2710.1.S1_at	B3vB1			GmaAffx.48357.1.S1_at	B4vB1
Gma.17768.1.A1_at	B3vB1			GmaAffx.3215.1.A1_at	B4vB1
Gma.8737.1.S1_at	B3vB1			GmaAffx.13872.1.S1_at	B4vB1
Gma.8247.1.S1_s_at	B3vB1			GmaAffx.78326.1.S1_at	B4vB1
GmaAffx.79107.1.A1_at	B3vB1			GmaAffx.25145.1.A1_at	B4vB1
Gma.1880.1.A1_at	B3vB1			Gma.1955.4.S1_a_at	B4vB1
Gma.1880.1.A1_x_at	B3vB1			GmaAffx.78843.1.A1_at	B4vB1
Gma.2875.1.S1_at	B3vB1			GmaAffx.88070.1.A1_at	B4vB1
Gma.6889.1.S1_at	B3vB1			GmaAffx.37974.1.A1_at	B4vB1
Gma.6889.1.S1_x_at	B3vB1			GmaAffx.60759.1.A1_at	B4vB1
Gma.1281.2.S1_at	B3vB1			GmaAffx.51683.1.A1_at	B4vB1
Gma.11260.1.S1_x_at	B3vB1			GmaAffx.56123.1.A1_at	B4vB1
Gma.5760.2.S1_at	B3vB1			GmaAffx.19742.1.A1_at	B4vB1
Gma.2863.1.S1_at	B3vB1			Gma.17230.1.A1_at	B4vB1
Gma.14653.2.S1_a_at	B3vB1			GmaAffx.40965.1.A1_at	B4vB1
Gma.17732.1.S1_at	B3vB1			GmaAffx.39483.1.A1_at	B4vB1
Gma.3858.1.S1_a_at	B3vB1			Gma.10216.3.A1_a_at	B4vB1
Gma.3858.2.S1_s_at	B3vB1			Gma.13494.1.A1_at	B4vB1
GmaAffx.30593.1.S1_at	B3vB1			Gma.13929.1.A1_at	B4vB1
Gma.6331.1.S1_at	B3vB1			Gma.14176.1.A1_at	B4vB1
Gma.10626.3.S1_at	B3vB1			Gma.4695.1.A1_at	B4vB1
Gma.7056.1.S1_at	B3vB1			GmaAffx.11228.1.A1_at	B4vB1
Gma.9511.1.S1_at	B3vB1			GmaAffx.12927.1.A1_at	B4vB1
Gma.1511.1.S1_at	B3vB1			GmaAffx.15811.1.A1_at	B4vB1
Gma.5013.2.S1_at	B3vB1			GmaAffx.31212.1.A1_at	B4vB1
Gma.1097.1.S1_at	B3vB1			GmaAffx.40256.1.A1_at	B4vB1
Gma.10729.1.S1_s_at	B3vB1			GmaAffx.41486.1.A1_at	B4vB1
Gma.10729.2.S1_at	B3vB1			GmaAffx.43188.1.A1_at	B4vB1
Gma.917.1.S1_at	B3vB1			GmaAffx.47706.1.A1_at	B4vB1
GmaAffx.65802.1.S1_at	B3vB1			GmaAffx.47788.1.A1_at	B4vB1
Gma.1850.1.S1_at	B3vB1			GmaAffx.47829.1.A1_at	B4vB1
Gma.5240.1.S1_a_at	B3vB1			GmaAffx.52337.1.A1_at	B4vB1
GmaAffx.67864.1.S1_at	B3vB1			GmaAffx.55121.1.A1_at	B4vB1
GmaAffx.84879.1.S1_at	B3vB1			GmaAffx.61406.1.A1_at	B4vB1
GmaAffx.67969.1.S1_at	B3vB1			GmaAffx.61518.1.A1_at	B4vB1
Gma.4093.1.S1_at	B3vB1			GmaAffx.67543.1.A1_at	B4vB1
GmaAffx.79966.1.S1_at	B3vB1			GmaAffx.68735.1.A1_at	B4vB1
GmaAffx.7338.1.S1_at	B3vB1			GmaAffx.71960.1.A1_at	B4vB1
Gma.3745.1.S1_at	B3vB1			GmaAffx.72179.1.A1_at	B4vB1
GmaAffx.87803.1.S1_at	B3vB1			GmaAffx.15844.1.A1_at	B4vB1
GmaAffx.35729.1.S1_s_at	B3vB1			GmaAffx.33377.1.A1_at	B4vB1
GmaAffx.33714.1.S1_at	B3vB1			GmaAffx.21787.1.A1_at	B4vB1
GmaAffx.73708.1.S1_at	B3vB1			GmaAffx.274.1.A1_at	B4vB1
Gma.2523.1.S1_s_at	B3vB1			GmaAffx.2755.1.A1_at	B4vB1
Gma.1747.2.S1_at	B3vB1			GmaAffx.7197.1.A1_at	B4vB1
Gma.1054.1.S1_at	B3vB1			GmaAffx.7215.1.A1_at	B4vB1
GmaAffx.78359.1.S1_at	B3vB1			GmaAffx.7217.1.A1_at	B4vB1
Gma.1880.2.S1_at	B3vB1			GmaAffx.56720.1.A1_at	B4vB1
GmaAffx.79221.1.S1_at	B3vB1			GmaAffx.29628.1.A1_at	B4vB1
Gma.6935.1.S1_at	B3vB1			GmaAffx.38596.1.A1_at	B4vB1
GmaAffx.63611.1.S1_at	B3vB1			GmaAffx.88580.1.A1_at	B4vB1
GmaAffx.49655.1.S1_at	B3vB1			GmaAffx.74402.1.A1_at	B4vB1
GmaAffx.839.1.S1_at	B3vB1			GmaAffx.42543.1.A1_at	B4vB1
Gma.16337.2.S1_at	B3vB1			GmaAffx.89113.1.S1_x_at	B4vB1
Gma.2074.1.S1_at	B3vB1			GmaAffx.89772.6.A1_s_at	B4vB1
GmaAffx.34178.1.S1_at	B3vB1			GmaAffx.89772.6.S1_s_at	B4vB1
Gma.7158.1.A1_at	B3vB1			GmaAffx.89158.1.S1_at	B4vB1
Gma.698.1.S1_at	B3vB1			GmaAffx.93591.1.S1_s_at	B4vB1
GmaAffx.55387.1.S1_at	B3vB1			GmaAffx.93521.1.S1_at	B4vB1
GmaAffx.10582.1.S1_at	B3vB1			GmaAffx.92142.1.S1_s_at	B4vB1
Gma.6385.1.S1_at	B3vB1			GmaAffx.92590.1.S1_at	B4vB1
GmaAffx.76023.1.S1_at	B3vB1			GmaAffx.91763.1.S1_x_at	B4vB1
GmaAffx.4467.2.S1_at	B3vB1			GmaAffx.91151.1.S1_s_at	B4vB1
Gma.6822.1.S1_at	B3vB1			GmaAffx.90613.1.S1_at	B4vB1
GmaAffx.75978.1.S1_at	B3vB1			GmaAffx.90130.1.S1_s_at	B4vB1
GmaAffx.85832.1.S1_at	B3vB1			GmaAffx.90527.1.S1_at	B4vB1
GmaAffx.88219.1.S1_at	B3vB1			GmaAffx.91867.1.S1_at	B4vB1
GmaAffx.86848.1.S1_at	B3vB1			GmaAffx.91549.1.S1_at	B4vB1
GmaAffx.79126.1.S1_at	B3vB1			GmaAffx.91547.1.S1_at	B4vB1
GmaAffx.63272.1.S1_at	B3vB1			GmaAffx.91339.1.S1_at	B4vB1
GmaAffx.8078.1.S1_at	B3vB1			GmaAffx.26333.1.S1_at	B4vB1
GmaAffx.56692.1.S1_at	B3vB1			GmaAffx.81725.1.S1_at	B4vB1
GmaAffx.82994.2.S1_at	B3vB1			GmaAffx.52514.1.S1_at	B4vB1
GmaAffx.54083.1.S1_at	B3vB1			GmaAffx.26324.1.S1_at	B4vB1
Gma.7994.1.A1_at	B3vB1			GmaAffx.30851.2.S1_at	B4vB1
GmaAffx.73695.1.S1_at	B3vB1			GmaAffx.46418.1.S1_at	B4vB1
GmaAffx.40377.2.S1_at	B3vB1			GmaAffx.21734.1.S1_at	B4vB1
GmaAffx.87603.1.S1_at	B3vB1			GmaAffx.62630.1.S1_at	B4vB1
GmaAffx.39349.1.S1_at	B3vB1			GmaAffx.52051.1.S1_at	B4vB1
GmaAffx.71236.1.S1_at	B3vB1			GmaAffx.79146.1.S1_at	B4vB1
GmaAffx.83418.1.S1_at	B3vB1			GmaAffx.83171.1.S1_at	B4vB1
Gma.6914.1.A1_at	B3vB1			GmaAffx.21596.1.S1_at	B4vB1
GmaAffx.79829.1.S1_at	B3vB1			Gma.6016.2.S1_s_at	B4vB1
GmaAffx.56257.1.S1_at	B3vB1			GmaAffx.57415.1.S1_at	B4vB1
Gma.13179.1.A1_at	B3vB1			GmaAffx.24564.1.S1_at	B4vB1
Gma.5633.1.S1_at	B3vB1			GmaAffx.51445.1.S1_at	B4vB1
GmaAffx.74298.1.S1_at	B3vB1			GmaAffx.57797.1.S1_at	B4vB1
GmaAffx.59452.1.S1_at	B3vB1			GmaAffx.88138.1.S1_s_at	B4vB1
GmaAffx.83678.1.S1_at	B3vB1			GmaAffx.60913.1.S1_at	B4vB1
Gma.17207.1.S1_at	B3vB1			GmaAffx.10734.1.S1_at	B4vB1
GmaAffx.58838.1.S1_at	B3vB1			GmaAffx.17436.1.S1_at	B4vB1
GmaAffx.478.4.S1_at	B3vB1			GmaAffx.80004.1.S1_at	B4vB1
GmaAffx.8320.1.S1_at	B3vB1			GmaAffx.80388.1.S1_at	B4vB1
GmaAffx.32206.1.S1_at	B3vB1			GmaAffx.85383.1.S1_at	B4vB1
GmaAffx.85662.1.S1_at	B3vB1			Gma.7646.2.S1_at	B4vB1
GmaAffx.33714.2.S1_at	B3vB1			GmaAffx.20866.1.S1_at	B4vB1
Gma.13443.1.S1_at	B3vB1			GmaAffx.38161.1.S1_at	B4vB1
Gma.2744.1.S1_at	B3vB1			GmaAffx.42677.1.S1_at	B4vB1
Gma.16025.1.A1_at	B3vB1			GmaAffx.66617.1.S1_at	B4vB1
GmaAffx.295.1.A1_s_at	B3vB1			GmaAffx.91025.1.S1_x_at	B4vB1
GmaAffx.64357.1.S1_at	B3vB1			GmaAffx.21292.1.S1_at	B4vB1
GmaAffx.84877.1.S1_at	B3vB1			GmaAffx.48250.3.S1_at	B4vB1
GmaAffx.4467.3.S1_at	B3vB1			GmaAffx.6181.1.S1_at	B4vB1
Gma.768.2.S1_at	B3vB1			GmaAffx.7575.1.S1_at	B4vB1
GmaAffx.45175.2.S1_at	B3vB1			GmaAffx.44767.1.S1_at	B4vB1
Gma.17078.1.S1_at	B3vB1			GmaAffx.19499.1.S1_at	B4vB1
GmaAffx.17564.1.S1_at	B3vB1			GmaAffx.57364.1.S1_at	B4vB1
GmaAffx.75384.1.S1_at	B3vB1			GmaAffx.71468.1.S1_at	B4vB1
Gma.7867.2.S1_at	B3vB1			GmaAffx.50095.4.S1_s_at	B4vB1
GmaAffx.12933.1.S1_at	B3vB1			GmaAffx.25759.1.S1_at	B4vB1
GmaAffx.9400.1.S1_at	B3vB1			GmaAffx.63534.1.S1_at	B4vB1
Gma.859.1.A1_at	B3vB1			GmaAffx.10927.1.S1_at	B4vB1
GmaAffx.87446.1.S1_at	B3vB1			GmaAffx.62195.1.S1_at	B4vB1
Gma.6507.2.S1_at	B3vB1			GmaAffx.66648.1.S1_at	B4vB1
Gma.15113.3.S1_at	B3vB1			GmaAffx.47906.2.S1_at	B4vB1
GmaAffx.85999.1.S1_at	B3vB1			GmaAffx.80720.1.S1_at	B4vB1
Gma.9277.1.S1_at	B3vB1			Gma.7447.2.S1_x_at	B4vB1
GmaAffx.84873.1.S1_at	B3vB1			GmaAffx.10078.1.S1_at	B4vB1
GmaAffx.71543.1.S1_at	B3vB1			GmaAffx.64805.1.S1_at	B4vB1
GmaAffx.67291.1.S1_at	B3vB1			GmaAffx.36701.2.S1_at	B4vB1
GmaAffx.51409.1.S1_at	B3vB1			GmaAffx.77758.1.S1_x_at	B4vB1
GmaAffx.82887.1.S1_at	B3vB1			GmaAffx.61950.1.S1_at	B4vB1
GmaAffx.82676.1.S1_at	B3vB1			GmaAffx.44314.2.S1_at	B4vB1
GmaAffx.10045.1.S1_at	B3vB1			GmaAffx.45862.1.S1_at	B4vB1
GmaAffx.47615.1.S1_at	B3vB1			GmaAffx.45862.1.S1_s_at	B4vB1
GmaAffx.47493.1.S1_at	B3vB1			GmaAffx.80651.1.S1_at	B4vB1
GmaAffx.56272.1.S1_at	B3vB1			GmaAffx.5013.1.S1_at	B4vB1
Gma.635.1.A1_at	B3vB1			GmaAffx.73434.1.S1_at	B4vB1
GmaAffx.79107.2.S1_at	B3vB1			GmaAffx.71051.1.S1_at	B4vB1
GmaAffx.26854.2.S1_at	B3vB1			GmaAffx.58749.1.S1_at	B4vB1
GmaAffx.80998.1.S1_at	B3vB1			Gma.4300.3.S1_s_at	B4vB1
GmaAffx.85754.1.S1_at	B3vB1			Gma.7061.2.S1_at	B4vB1
GmaAffx.85405.1.S1_at	B3vB1			GmaAffx.91988.1.S1_s_at	B4vB1
Gma.17326.1.A1_at	B3vB1			GmaAffx.39703.2.S1_s_at	B4vB1
GmaAffx.71151.1.S1_at	B3vB1			GmaAffx.83030.1.S1_at	B4vB1
Gma.3411.2.S1_at	B3vB1			GmaAffx.93517.1.S1_x_at	B4vB1
GmaAffx.22524.1.S1_at	B3vB1			GmaAffx.91330.1.S1_at	B4vB1
GmaAffx.70235.2.S1_at	B3vB1			GmaAffx.36878.1.S1_at	B4vB1
GmaAffx.37199.1.S1_at	B3vB1			GmaAffx.91701.1.S1_x_at	B4vB1
GmaAffx.84430.1.S1_at	B3vB1			Gma.79.5.S1_s_at	B4vB1
Gma.5960.1.S1_at	B3vB1			Gma.2534.7.S1_x_at	B4vB1
GmaAffx.8310.1.A1_at	B3vB1			Gma.5313.1.S1_at	B3vB1
Gma.2537.1.S1_at	B3vB1			Gma.350.1.S1_at	B3vB1
GmaAffx.75978.3.S1_s_at	B3vB1			Gma.8449.1.S1_s_at	B3vB1
GmaAffx.80249.1.S1_at	B3vB1			Gma.16818.1.S1_x_at	B3vB1
GmaAffx.14846.1.S1_at	B3vB1			Gma.8444.1.S1_at	B3vB1
GmaAffx.41500.1.A1_at	B3vB1			Gma.174.1.A1_at	B3vB1
Gma.10546.1.S1_at	B3vB1			Gma.5461.1.S1_at	B3vB1
GmaAffx.71222.1.S1_at	B3vB1			Gma.16507.1.S1_at	B3vB1
GmaAffx.79849.1.S1_at	B3vB1			Gma.8533.1.S1_at	B3vB1
Gma.9206.1.A1_at	B3vB1			Gma.8436.1.S1_at	B3vB1
Gma.13277.1.A1_at	B3vB1			Gma.8436.1.S1_s_at	B3vB1
Gma.707.1.A1_at	B3vB1			Gma.4375.1.A1_at	B3vB1
GmaAffx.11399.1.S1_at	B3vB1			Gma.14976.1.A1_at	B3vB1
GmaAffx.77655.1.S1_at	B3vB1			Gma.1316.6.S1_a_at	B3vB1
Gma.12564.1.A1_at	B3vB1			GmaAffx.69688.6.S1_s_at	B3vB1
Gma.13583.1.A1_at	B3vB1			Gma.2317.1.A1_a_at	B3vB1
Gma.14218.1.A1_at	B3vB1			GmaAffx.90617.1.S1_s_at	B3vB1
Gma.3448.1.A1_at	B3vB1			Gma.13118.2.S1_at	B3vB1
GmaAffx.30570.1.S1_at	B3vB1			Gma.13118.2.S1_x_at	B3vB1
GmaAffx.29210.1.S1_at	B3vB1			Gma.11174.1.S1_at	B3vB1
GmaAffx.92625.1.S1_s_at	B3vB1			Gma.3969.1.S1_s_at	B3vB1
GmaAffx.73698.1.S1_at	B3vB1			Gma.2026.1.S1_at	B3vB1
GmaAffx.93258.1.S1_at	B3vB1			Gma.3314.2.S1_x_at	B3vB1
GmaAffx.73439.1.S1_at	B3vB1			Gma.18014.1.S1_a_at	B3vB1
GmaAffx.41891.1.S1_at	B3vB1			Gma.10830.1.S1_at	B3vB1
GmaAffx.59231.1.S1_at	B3vB1			Gma.3969.2.S1_at	B3vB1
GmaAffx.55953.1.S1_at	B3vB1			Gma.7447.1.S1_s_at	B3vB1
GmaAffx.32622.1.S1_at	B3vB1			Gma.1226.1.S1_at	B3vB1
GmaAffx.28381.1.S1_at	B3vB1			GmaAffx.91630.1.S1_s_at	B3vB1
Gma.664.1.S1_at	B3vB1			Gma.2338.1.S1_s_at	B3vB1
Gma.1495.1.S1_at	B3vB1			Gma.10947.1.S1_at	B3vB1
GmaAffx.81444.1.S1_at	B3vB1			Gma.12446.1.A1_at	B3vB1
GmaAffx.29417.1.S1_at	B3vB1			Gma.4216.1.S1_a_at	B3vB1
Gma.9177.1.S1_at	B3vB1			Gma.10216.1.S1_a_at	B3vB1
Gma.5736.1.S1_at	B3vB1			Gma.2587.1.S1_at	B3vB1
GmaAffx.71674.1.S1_at	B3vB1			Gma.2427.1.A1_at	B3vB1
GmaAffx.22687.1.S1_at	B3vB1			Gma.10904.1.S1_at	B3vB1
Gma.6617.1.S1_at	B3vB1			Gma.10997.1.S1_at	B3vB1
GmaAffx.54955.1.S1_at	B3vB1			Gma.4565.1.S1_s_at	B3vB1
GmaAffx.77985.1.S1_at	B3vB1			Gma.11144.2.S1_at	B3vB1
GmaAffx.7254.1.A1_at	B3vB1			Gma.13036.1.S1_at	B3vB1
GmaAffx.11433.1.S1_at	B3vB1			Gma.1098.1.S1_at	B3vB1
GmaAffx.42525.1.A1_at	B3vB1			Gma.16969.1.S1_s_at	B3vB1
GmaAffx.6027.1.A1_at	B3vB1			Gma.16487.1.S1_at	B3vB1
GmaAffx.21514.1.A1_at	B3vB1			Gma.15997.1.S1_at	B3vB1
GmaAffx.35671.1.A1_at	B3vB1			Gma.7993.1.S1_at	B3vB1
GmaAffx.44856.1.A1_at	B3vB1			Gma.1679.1.A1_at	B3vB1
GmaAffx.72203.1.A1_at	B3vB1			Gma.5241.2.S1_a_at	B3vB1
GmaAffx.72203.1.A1_x_at	B3vB1			Gma.4284.1.S1_a_at	B3vB1
GmaAffx.789.1.A1_at	B3vB1			Gma.16191.1.S1_at	B3vB1
GmaAffx.81233.1.A1_at	B3vB1			Gma.2284.2.A1_at	B3vB1
GmaAffx.8314.1.A1_at	B3vB1			GmaAffx.70932.1.S1_at	B3vB1
GmaAffx.85813.1.A1_at	B3vB1			Gma.10801.1.S1_at	B3vB1
GmaAffx.88006.1.A1_at	B3vB1			Gma.15792.1.S1_at	B3vB1
GmaAffx.65225.1.A1_at	B3vB1			Gma.1758.1.S1_a_at	B3vB1
GmaAffx.90968.1.S1_at	B3vB1			Gma.1758.1.S1_at	B3vB1
GmaAffx.90453.1.S1_at	B3vB1			Gma.14616.1.S1_at	B3vB1
GmaAffx.93554.1.S1_at	B3vB1			GmaAffx.35506.1.S1_at	B3vB1
GmaAffx.92219.1.S1_at	B3vB1			Gma.5319.1.S1_at	B3vB1
GmaAffx.17955.1.S1_at	B3vB1			GmaAffx.80959.1.S1_at	B3vB1
GmaAffx.35242.1.S1_at	B3vB1			Gma.12893.1.A1_at	B3vB1
GmaAffx.58079.1.S1_at	B3vB1			Gma.13278.1.A1_at	B3vB1
GmaAffx.21087.1.S1_at	B3vB1			Gma.5205.1.A1_at	B3vB1
GmaAffx.7345.2.S1_at	B3vB1			GmaAffx.43394.1.S1_s_at	B3vB1
GmaAffx.21743.1.S1_at	B3vB1			GmaAffx.87413.1.S1_at	B3vB1
GmaAffx.42302.1.S1_at	B3vB1			Gma.17756.1.A1_s_at	B3vB1
GmaAffx.21180.1.S1_at	B3vB1			Gma.17805.1.A1_s_at	B3vB1
GmaAffx.47228.1.S1_at	B3vB1			GmaAffx.56217.1.A1_at	B3vB1
GmaAffx.30301.1.S1_at	B3vB1			Gma.7607.1.A1_at	B3vB1
GmaAffx.83954.1.S1_at	B3vB1			GmaAffx.30578.1.A1_at	B3vB1
GmaAffx.16569.1.S1_at	B3vB1			Gma.3594.2.S1_at	B3vB1
GmaAffx.71277.1.S1_at	B3vB1			Gma.3594.2.S1_x_at	B3vB1
GmaAffx.16549.1.S1_at	B3vB1			Gma.9720.1.S1_at	B3vB1
GmaAffx.78358.2.S1_at	B3vB1			Gma.14246.1.S1_s_at	B3vB1
GmaAffx.14953.1.S1_at	B3vB1			Gma.13868.1.S1_at	B3vB1
GmaAffx.18766.1.S1_at	B3vB1			Gma.5810.1.S1_at	B3vB1
Gma.5510.2.S1_s_at	B3vB1			Gma.4569.1.S1_at	B3vB1
GmaAffx.79221.2.S1_at	B3vB1			Gma.18014.2.S1_x_at	B3vB1
Gma.1017.2.S1_a_at	B3vB1			Gma.5029.1.S1_at	B3vB1
GmaAffx.21003.3.S1_x_at	B3vB1			Gma.15855.1.S1_at	B3vB1
Gma.1927.3.S1_at	B3vB1			Gma.322.2.S1_at	B3vB1
Gma.8205.1.S1_at	B2vB1			Gma.9832.1.S1_at	B3vB1
GmaAffx.85382.1.S1_s_at	B2vB1			Gma.4606.1.S1_at	B3vB1
Gma.6633.1.S1_x_at	B2vB1			Gma.6062.2.S1_a_at	B3vB1
Gma.2308.1.S1_s_at	B2vB1			Gma.10756.1.S1_s_at	B3vB1
Gma.1017.1.S1_at	B2vB1			Gma.3218.2.S1_at	B3vB1
Gma.1017.1.S1_s_at	B2vB1			Gma.4325.1.S1_at	B3vB1
Gma.15534.1.S1_at	B2vB1			Gma.16592.1.S1_at	B3vB1
Gma.10058.1.S1_at	B2vB1			Gma.13147.1.S1_at	B3vB1
Gma.2912.1.S1_at	B2vB1			Gma.6796.1.S1_at	B3vB1
Gma.2912.1.S1_s_at	B2vB1			GmaAffx.22178.1.S1_at	B3vB1
Gma.8486.1.S1_s_at	B2vB1			Gma.4614.1.S1_at	B3vB1
Gma.2505.1.S1_a_at	B2vB1			Gma.1910.1.S1_at	B3vB1
Gma.2505.1.S1_at	B2vB1			Gma.16501.2.S1_a_at	B3vB1
Gma.8516.1.S1_at	B2vB1			Gma.16501.2.S1_at	B3vB1
Gma.432.1.S1_at	B2vB1			Gma.16501.1.S1_at	B3vB1
Gma.8606.1.S1_at	B2vB1			Gma.6462.2.S1_a_at	B3vB1
Gma.1812.1.S1_at	B2vB1			Gma.8614.1.S1_at	B3vB1
Gma.947.1.S1_at	B2vB1			Gma.5547.1.A1_a_at	B3vB1
Gma.8534.1.S1_at	B2vB1			Gma.12482.1.A1_at	B3vB1
Gma.16820.1.S1_s_at	B2vB1			Gma.10407.1.S1_at	B3vB1
Gma.3208.2.S1_a_at	B2vB1			Gma.10407.1.S1_s_at	B3vB1
GmaAffx.53185.1.S1_at	B2vB1			Gma.2210.1.S1_at	B3vB1
Gma.1871.1.S1_at	B2vB1			Gma.15184.1.S1_at	B3vB1
GmaAffx.22552.1.S1_at	B2vB1			Gma.8225.1.A1_at	B3vB1
Gma.11973.1.S1_at	B2vB1			Gma.15577.1.S1_at	B3vB1
Gma.1979.1.S1_a_at	B2vB1			Gma.5257.1.A1_at	B3vB1
Gma.5299.1.S1_at	B2vB1			GmaAffx.9121.1.S1_at	B3vB1
Gma.8690.1.S1_at	B2vB1			GmaAffx.10143.1.S1_at	B3vB1
Gma.6081.1.S1_at	B2vB1			Gma.16122.1.S1_at	B3vB1
Gma.15113.1.S1_a_at	B2vB1			GmaAffx.36875.1.S1_x_at	B3vB1
Gma.15113.1.S1_at	B2vB1			Gma.7889.1.A1_at	B3vB1
Gma.1044.1.S1_at	B2vB1			Gma.2204.1.S1_a_at	B3vB1
GmaAffx.478.1.S1_at	B2vB1			Gma.13597.1.A1_at	B3vB1
Gma.7012.2.S1_at	B2vB1			Gma.12585.1.A1_at	B3vB1
Gma.7867.1.S1_at	B2vB1			Gma.15721.1.S1_at	B3vB1
Gma.953.1.S1_at	B2vB1			GmaAffx.54381.1.S1_at	B3vB1
Gma.16703.2.S1_a_at	B2vB1			GmaAffx.40399.1.S1_at	B3vB1
GmaAffx.405.1.S1_at	B2vB1			Gma.18068.1.S1_at	B3vB1
Gma.879.1.A1_a_at	B2vB1			GmaAffx.71230.1.S1_at	B3vB1
GmaAffx.21925.1.S1_at	B2vB1			Gma.17426.1.S1_at	B3vB1
Gma.1895.1.A1_at	B2vB1			Gma.8096.1.S1_at	B3vB1
GmaAffx.11383.1.S1_at	B2vB1			Gma.7646.1.A1_at	B3vB1
Gma.918.1.S1_at	B2vB1			GmaAffx.70536.1.A1_at	B3vB1
GmaAffx.12369.1.A1_at	B2vB1			GmaAffx.42428.1.S1_at	B3vB1
Gma.16337.1.A1_at	B2vB1			GmaAffx.713.1.S1_at	B3vB1
GmaAffx.83880.1.A1_at	B2vB1			Gma.7404.1.A1_at	B3vB1
GmaAffx.34293.1.S1_at	B2vB1			GmaAffx.20925.1.S1_at	B3vB1
GmaAffx.12935.1.S1_at	B2vB1			GmaAffx.25768.1.S1_at	B3vB1
GmaAffx.34893.1.A1_at	B2vB1			Gma.13007.1.A1_at	B3vB1
GmaAffx.71382.1.A1_at	B2vB1			Gma.9875.1.S1_at	B3vB1
GmaAffx.19806.1.A1_at	B2vB1			GmaAffx.6998.1.S1_at	B3vB1
Gma.17937.1.S1_at	B2vB1			GmaAffx.29461.1.S1_at	B3vB1
Gma.17318.1.S1_at	B2vB1			Gma.7544.1.A1_at	B3vB1
Gma.13013.2.S1_at	B2vB1			GmaAffx.37842.1.S1_at	B3vB1
GmaAffx.2710.1.S1_at	B2vB1			Gma.6868.1.S1_a_at	B3vB1
Gma.17768.1.A1_at	B2vB1			Gma.8744.1.S1_at	B3vB1
Gma.17058.1.S1_at	B2vB1			Gma.17365.1.S1_at	B3vB1
Gma.1880.1.A1_at	B2vB1			GmaAffx.47700.1.A1_at	B3vB1
Gma.1880.1.A1_x_at	B2vB1			GmaAffx.74014.1.S1_at	B3vB1
Gma.2875.1.S1_at	B2vB1			Gma.13293.1.S1_at	B3vB1
Gma.6889.1.S1_at	B2vB1			GmaAffx.15861.1.S1_at	B3vB1
Gma.1281.2.S1_at	B2vB1			GmaAffx.22751.1.A1_at	B3vB1
Gma.2863.1.S1_at	B2vB1			GmaAffx.3046.1.A1_at	B3vB1
Gma.14653.2.S1_a_at	B2vB1			GmaAffx.43168.1.S1_at	B3vB1
Gma.3858.1.S1_a_at	B2vB1			Gma.9089.1.A1_at	B3vB1
Gma.3858.2.S1_s_at	B2vB1			Gma.14367.1.S1_at	B3vB1
Gma.6331.1.S1_at	B2vB1			GmaAffx.53206.1.S1_at	B3vB1
Gma.7056.1.S1_at	B2vB1			GmaAffx.63186.1.A1_at	B3vB1
Gma.917.1.S1_at	B2vB1			GmaAffx.61923.1.S1_at	B3vB1
GmaAffx.65802.1.S1_at	B2vB1			GmaAffx.60849.1.A1_at	B3vB1
GmaAffx.84879.1.S1_at	B2vB1			GmaAffx.41618.1.S1_at	B3vB1
GmaAffx.67969.1.S1_at	B2vB1			GmaAffx.83593.1.S1_at	B3vB1
GmaAffx.52752.2.S1_at	B2vB1			GmaAffx.12886.1.A1_at	B3vB1
GmaAffx.83880.2.S1_at	B2vB1			GmaAffx.48199.1.S1_at	B3vB1
Gma.1880.2.S1_at	B2vB1			GmaAffx.53934.1.S1_at	B3vB1
Gma.16337.2.S1_at	B2vB1			GmaAffx.16026.1.S1_at	B3vB1
Gma.16022.2.S1_at	B2vB1			Gma.15697.1.S1_at	B3vB1
Gma.11522.2.S1_at	B2vB1			GmaAffx.5579.1.S1_at	B3vB1
GmaAffx.85832.1.S1_at	B2vB1			Gma.13662.1.S1_at	B3vB1
GmaAffx.63272.1.S1_at	B2vB1			Gma.7324.1.A1_at	B3vB1
GmaAffx.8078.1.S1_at	B2vB1			Gma.13028.1.A1_at	B3vB1
GmaAffx.39349.1.S1_at	B2vB1			GmaAffx.49465.1.A1_at	B3vB1
Gma.10999.1.S1_at	B2vB1			Gma.13027.1.A1_at	B3vB1
Gma.9718.1.S1_at	B2vB1			GmaAffx.39265.1.S1_at	B3vB1
GmaAffx.478.4.S1_at	B2vB1			GmaAffx.59986.1.A1_at	B3vB1
GmaAffx.90135.1.S1_s_at	B2vB1			GmaAffx.66407.1.A1_at	B3vB1
Gma.13443.1.S1_at	B2vB1			GmaAffx.52704.2.S1_at	B3vB1
Gma.15113.3.S1_at	B2vB1			GmaAffx.53018.1.S1_at	B3vB1
GmaAffx.85999.1.S1_at	B2vB1			Gma.10988.3.S1_x_at	B3vB1
GmaAffx.82887.1.S1_at	B2vB1			GmaAffx.78601.1.S1_s_at	B3vB1
GmaAffx.80998.1.S1_at	B2vB1			Gma.4425.1.S1_a_at	B3vB1
GmaAffx.24102.1.S1_at	B2vB1			Gma.4470.1.S1_s_at	B3vB1
Gma.5960.1.S1_at	B2vB1			Gma.2307.1.S1_at	B3vB1
GmaAffx.63054.1.S1_at	B2vB1			Gma.6587.1.S1_at	B3vB1
Gma.707.1.A1_at	B2vB1			GmaAffx.2833.2.S1_at	B3vB1
GmaAffx.75247.1.S1_at	B2vB1			Gma.11336.2.S1_at	B3vB1
Gma.9177.1.S1_at	B2vB1			GmaAffx.3550.1.S1_at	B3vB1
Gma.17556.1.S1_at	B2vB1			Gma.4374.1.S1_a_at	B3vB1
GmaAffx.22687.1.S1_at	B2vB1			Gma.4374.1.S1_at	B3vB1
GmaAffx.90357.1.S1_s_at	B2vB1			Gma.4374.1.S1_s_at	B3vB1
GmaAffx.42525.1.A1_at	B2vB1			Gma.4374.1.S1_x_at	B3vB1
GmaAffx.35671.1.A1_at	B2vB1			GmaAffx.37677.1.S1_at	B3vB1
GmaAffx.3711.1.A1_at	B2vB1			GmaAffx.37677.1.S1_s_at	B3vB1
GmaAffx.44856.1.A1_at	B2vB1			Gma.10216.2.S1_at	B3vB1
GmaAffx.72203.1.A1_at	B2vB1			GmaAffx.66676.1.S1_at	B3vB1
GmaAffx.72203.1.A1_x_at	B2vB1			Gma.6264.1.S1_at	B3vB1
GmaAffx.81233.1.A1_at	B2vB1			GmaAffx.82528.1.S1_at	B3vB1
GmaAffx.88006.1.A1_at	B2vB1			Gma.5789.1.S1_at	B3vB1
GmaAffx.93554.1.S1_at	B2vB1			Gma.15746.1.A1_at	B3vB1
GmaAffx.30301.1.S1_at	B2vB1			GmaAffx.10631.1.S1_at	B3vB1
GmaAffx.83954.1.S1_at	B2vB1			Gma.11006.1.S1_s_at	B3vB1
GmaAffx.16549.1.S1_at	B2vB1			Gma.6102.1.S1_at	B3vB1
Gma.1017.2.S1_a_at	B2vB1			Gma.6724.1.S1_at	B3vB1
				Gma.10394.1.S1_at	B3vB1
				Gma.15847.2.S1_at	B3vB1
				GmaAffx.93026.1.S1_at	B3vB1
				GmaAffx.93026.1.S1_s_at	B3vB1
				GmaAffx.75528.1.S1_at	B3vB1
				GmaAffx.91513.1.S1_s_at	B3vB1
				GmaAffx.71763.1.S1_at	B3vB1
				GmaAffx.83668.1.S1_at	B3vB1
				Gma.2319.2.S1_at	B3vB1
				Gma.2867.1.S1_a_at	B3vB1
				GmaAffx.71618.1.S1_at	B3vB1
				GmaAffx.15191.1.S1_at	B3vB1
				GmaAffx.82998.1.S1_at	B3vB1
				GmaAffx.93128.1.S1_s_at	B3vB1
				GmaAffx.67477.2.S1_at	B3vB1
				GmaAffx.83593.2.S1_at	B3vB1
				GmaAffx.9530.1.S1_at	B3vB1
				GmaAffx.56054.1.S1_at	B3vB1
				Gma.9106.1.S1_at	B3vB1
				Gma.17499.1.S1_at	B3vB1
				GmaAffx.64606.1.S1_at	B3vB1
				GmaAffx.83103.1.S1_at	B3vB1
				GmaAffx.27422.1.S1_at	B3vB1
				GmaAffx.67477.3.S1_at	B3vB1
				Gma.17388.1.S1_at	B3vB1
				GmaAffx.88251.1.S1_s_at	B3vB1
				Gma.12259.1.S1_at	B3vB1
				GmaAffx.63446.1.S1_at	B3vB1
				Gma.6551.1.S1_s_at	B3vB1
				GmaAffx.57766.1.S1_at	B3vB1
				GmaAffx.76293.1.S1_at	B3vB1
				GmaAffx.80849.1.S1_at	B3vB1
				GmaAffx.59986.2.S1_at	B3vB1
				GmaAffx.2157.1.S1_at	B3vB1
				Gma.17779.1.S1_at	B3vB1
				GmaAffx.88134.1.S1_at	B3vB1
				GmaAffx.49458.1.S1_at	B3vB1
				GmaAffx.60984.1.S1_at	B3vB1
				GmaAffx.50999.1.S1_at	B3vB1
				Gma.13863.1.A1_at	B3vB1
				Gma.15575.1.S1_at	B3vB1
				GmaAffx.40574.1.S1_at	B3vB1
				Gma.5385.2.S1_at	B3vB1
				GmaAffx.85466.1.S1_at	B3vB1
				Gma.17190.1.S1_at	B3vB1
				GmaAffx.40948.1.S1_at	B3vB1
				Gma.7813.2.S1_at	B3vB1
				GmaAffx.74676.2.S1_at	B3vB1
				Gma.10701.2.S1_at	B3vB1
				GmaAffx.68244.1.S1_at	B3vB1
				GmaAffx.75479.1.S1_at	B3vB1
				GmaAffx.83805.1.S1_at	B3vB1
				GmaAffx.70414.1.S1_at	B3vB1
				GmaAffx.48558.1.S1_at	B3vB1
				Gma.6462.3.S1_s_at	B3vB1
				GmaAffx.82528.2.S1_at	B3vB1
				GmaAffx.82528.2.S1_s_at	B3vB1
				Gma.5394.1.S1_at	B3vB1
				GmaAffx.27438.1.S1_at	B3vB1
				Gma.17844.1.S1_at	B3vB1
				GmaAffx.86062.1.S1_s_at	B3vB1
				GmaAffx.70954.1.S1_at	B3vB1
				GmaAffx.65758.1.S1_at	B3vB1
				GmaAffx.16320.1.S1_at	B3vB1
				GmaAffx.17538.1.S1_at	B3vB1
				GmaAffx.66979.1.S1_at	B3vB1
				GmaAffx.75004.1.S1_at	B3vB1
				GmaAffx.70703.2.S1_at	B3vB1
				GmaAffx.78483.1.S1_at	B3vB1
				GmaAffx.2356.2.A1_at	B3vB1
				Gma.2176.1.S1_at	B3vB1
				GmaAffx.26271.1.S1_at	B3vB1
				GmaAffx.31007.1.S1_at	B3vB1
				GmaAffx.77556.1.S1_at	B3vB1
				Gma.13463.1.S1_at	B3vB1
				GmaAffx.16982.1.S1_at	B3vB1
				GmaAffx.71745.1.S1_at	B3vB1
				GmaAffx.76251.1.S1_at	B3vB1
				GmaAffx.79943.1.A1_at	B3vB1
				Gma.12539.1.S1_at	B3vB1
				GmaAffx.69545.1.S1_at	B3vB1
				GmaAffx.79963.1.S1_at	B3vB1
				GmaAffx.74771.1.S1_at	B3vB1
				GmaAffx.27056.1.S1_at	B3vB1
				GmaAffx.58893.1.S1_at	B3vB1
				GmaAffx.79919.1.S1_at	B3vB1
				Gma.15574.1.S1_at	B3vB1
				GmaAffx.71333.1.S1_at	B3vB1
				GmaAffx.74187.1.S1_at	B3vB1
				GmaAffx.22027.1.S1_at	B3vB1
				GmaAffx.58555.1.S1_at	B3vB1
				Gma.14464.1.S1_at	B3vB1
				GmaAffx.79599.1.S1_at	B3vB1
				GmaAffx.81641.1.S1_s_at	B3vB1
				Gma.795.1.A1_at	B3vB1
				Gma.13414.1.A1_at	B3vB1
				Gma.5359.1.S1_at	B3vB1
				Gma.12561.1.A1_s_at	B3vB1
				GmaAffx.1301.110.A1_s_at	B3vB1
				GmaAffx.85278.1.S1_at	B3vB1
				GmaAffx.20514.1.A1_at	B3vB1
				GmaAffx.16392.1.A1_at	B3vB1
				GmaAffx.55352.1.S1_at	B3vB1
				GmaAffx.9844.1.S1_at	B3vB1
				Gma.12590.1.A1_at	B3vB1
				Gma.13501.1.A1_at	B3vB1
				Gma.13636.1.A1_at	B3vB1
				Gma.13695.1.A1_at	B3vB1
				Gma.14154.1.A1_at	B3vB1
				Gma.14438.1.A1_at	B3vB1
				GmaAffx.61427.1.A1_at	B3vB1
				GmaAffx.74884.1.A1_at	B3vB1
				GmaAffx.65929.1.A1_s_at	B3vB1
				Gma.6574.1.S1_at	B3vB1
				GmaAffx.92722.1.S1_at	B3vB1
				GmaAffx.88371.1.S1_at	B3vB1
				GmaAffx.91964.1.S1_at	B3vB1
				GmaAffx.93212.1.S1_x_at	B3vB1
				GmaAffx.26457.1.S1_at	B3vB1
				GmaAffx.61348.1.S1_at	B3vB1
				GmaAffx.19636.1.S1_at	B3vB1
				GmaAffx.36967.1.S1_at	B3vB1
				GmaAffx.57801.1.S1_at	B3vB1
				Gma.12483.1.A1_at	B3vB1
				Gma.8942.1.S1_at	B3vB1
				GmaAffx.6271.1.S1_at	B3vB1
				GmaAffx.60035.1.S1_at	B3vB1
				Gma.659.1.S1_at	B3vB1
				GmaAffx.73770.1.S1_at	B3vB1
				GmaAffx.18418.1.S1_at	B3vB1
				GmaAffx.86037.1.S1_at	B3vB1
				Gma.6488.1.S1_at	B3vB1
				Gma.6201.1.S1_at	B3vB1
				GmaAffx.29347.1.S1_at	B3vB1
				GmaAffx.42925.1.S1_s_at	B3vB1
				GmaAffx.73672.1.S1_at	B3vB1
				GmaAffx.18415.1.S1_at	B3vB1
				GmaAffx.16401.1.S1_at	B3vB1
				Gma.504.1.S1_at	B3vB1
				GmaAffx.55240.1.S1_at	B3vB1
				GmaAffx.11819.1.S1_at	B3vB1
				GmaAffx.12370.1.S1_at	B3vB1
				Gma.17358.1.S1_at	B3vB1
				GmaAffx.45432.1.S1_at	B3vB1
				GmaAffx.9618.1.S1_at	B3vB1
				GmaAffx.70258.1.S1_s_at	B3vB1
				Gma.1127.1.S1_at	B3vB1
				GmaAffx.7220.1.S1_at	B3vB1
				Gma.5290.1.S1_at	B3vB1
				GmaAffx.28382.1.S1_at	B3vB1
				GmaAffx.67044.1.S1_at	B3vB1
				Gma.6597.1.S1_at	B3vB1
				GmaAffx.48260.1.S1_at	B3vB1
				Gma.6633.2.S1_at	B3vB1
				GmaAffx.78326.1.A1_at	B3vB1
				GmaAffx.21782.1.S1_at	B3vB1
				GmaAffx.25145.1.A1_at	B3vB1
				GmaAffx.5992.1.A1_at	B3vB1
				Gma.17230.1.A1_at	B3vB1
				GmaAffx.39483.1.A1_at	B3vB1
				Gma.10216.3.A1_a_at	B3vB1
				Gma.13494.1.A1_at	B3vB1
				Gma.13929.1.A1_at	B3vB1
				Gma.4695.1.A1_at	B3vB1
				GmaAffx.11228.1.A1_at	B3vB1
				GmaAffx.12927.1.A1_at	B3vB1
				GmaAffx.40256.1.A1_at	B3vB1
				GmaAffx.41486.1.A1_at	B3vB1
				GmaAffx.67543.1.A1_at	B3vB1
				GmaAffx.72179.1.A1_at	B3vB1
				GmaAffx.86997.1.A1_at	B3vB1
				GmaAffx.274.1.A1_at	B3vB1
				GmaAffx.29628.1.A1_at	B3vB1
				GmaAffx.89113.1.S1_x_at	B3vB1
				GmaAffx.92917.1.S1_s_at	B3vB1
				GmaAffx.90613.1.S1_at	B3vB1
				GmaAffx.90527.1.S1_at	B3vB1
				GmaAffx.91867.1.S1_at	B3vB1
				GmaAffx.90759.1.S1_at	B3vB1
				GmaAffx.52514.1.S1_at	B3vB1
				GmaAffx.63499.1.S1_at	B3vB1
				GmaAffx.79146.1.S1_at	B3vB1
				GmaAffx.21596.1.S1_at	B3vB1
				GmaAffx.51445.1.S1_at	B3vB1
				GmaAffx.57797.1.S1_at	B3vB1
				GmaAffx.80004.1.S1_at	B3vB1
				GmaAffx.85383.1.S1_at	B3vB1
				GmaAffx.38161.1.S1_at	B3vB1
				GmaAffx.42677.1.S1_at	B3vB1
				GmaAffx.66617.1.S1_at	B3vB1
				GmaAffx.44140.1.S1_at	B3vB1
				GmaAffx.44767.1.S1_at	B3vB1
				GmaAffx.63534.1.S1_at	B3vB1
				GmaAffx.10927.1.S1_at	B3vB1
				Gma.7447.2.S1_x_at	B3vB1
				GmaAffx.23473.2.S1_at	B3vB1
				GmaAffx.10078.1.S1_at	B3vB1
				GmaAffx.64805.1.S1_at	B3vB1
				Gma.13091.2.S1_a_at	B3vB1
				GmaAffx.45862.1.S1_s_at	B3vB1
				GmaAffx.5013.1.S1_at	B3vB1
				Gma.4300.3.S1_x_at	B3vB1
				GmaAffx.83030.1.S1_at	B3vB1
				GmaAffx.93517.1.S1_s_at	B3vB1
				GmaAffx.91330.1.S1_at	B3vB1
				Gma.17610.2.S1_s_at	B2vB1
				Gma.8533.1.S1_at	B2vB1
				Gma.10997.1.S1_at	B2vB1
				Gma.16969.1.S1_s_at	B2vB1
				Gma.9711.1.A1_at	B2vB1
				Gma.16487.1.S1_at	B2vB1
				Gma.1679.1.A1_at	B2vB1
				Gma.16191.1.S1_at	B2vB1
				Gma.15792.1.S1_at	B2vB1
				Gma.8185.1.A1_at	B2vB1
				Gma.13668.1.S1_at	B2vB1
				Gma.322.2.S1_at	B2vB1
				Gma.6062.2.S1_a_at	B2vB1
				Gma.2058.1.S1_at	B2vB1
				GmaAffx.9121.1.S1_at	B2vB1
				Gma.16122.1.S1_at	B2vB1
				GmaAffx.1877.1.A1_at	B2vB1
				GmaAffx.25768.1.S1_at	B2vB1
				Gma.13592.1.A1_at	B2vB1
				GmaAffx.43168.1.S1_at	B2vB1
				GmaAffx.53206.1.S1_at	B2vB1
				GmaAffx.7047.1.S1_at	B2vB1
				GmaAffx.59986.1.A1_at	B2vB1
				Gma.6951.1.S1_at	B2vB1
				Gma.5402.1.S1_at	B2vB1
				Gma.4374.1.S1_a_at	B2vB1
				Gma.4374.1.S1_s_at	B2vB1
				Gma.4374.1.S1_x_at	B2vB1
				Gma.10394.1.S1_at	B2vB1
				GmaAffx.75528.1.S1_at	B2vB1
				GmaAffx.71763.1.S1_at	B2vB1
				Gma.2867.1.S1_a_at	B2vB1
				GmaAffx.82998.1.S1_at	B2vB1
				GmaAffx.64606.1.S1_at	B2vB1
				GmaAffx.87093.1.S1_at	B2vB1
				Gma.12259.1.S1_at	B2vB1
				GmaAffx.63446.1.S1_at	B2vB1
				GmaAffx.80849.1.S1_at	B2vB1
				GmaAffx.59986.2.S1_at	B2vB1
				GmaAffx.2157.1.S1_at	B2vB1
				GmaAffx.66262.1.S1_at	B2vB1
				Gma.10701.2.S1_at	B2vB1
				Gma.719.1.A1_at	B2vB1
				GmaAffx.75004.1.S1_at	B2vB1
				GmaAffx.73990.1.S1_at	B2vB1
				GmaAffx.74771.1.S1_at	B2vB1
				GmaAffx.79919.1.S1_at	B2vB1
				GmaAffx.81641.1.S1_s_at	B2vB1
				Gma.12561.1.A1_s_at	B2vB1
				GmaAffx.87254.1.S1_at	B2vB1
				Gma.6574.1.S1_at	B2vB1
				GmaAffx.60096.1.S1_at	B2vB1
				GmaAffx.61348.1.S1_at	B2vB1
				GmaAffx.30709.1.S1_at	B2vB1
				GmaAffx.310.1.S1_at	B2vB1
				GmaAffx.16401.1.S1_at	B2vB1
				GmaAffx.45432.1.S1_at	B2vB1
				GmaAffx.58393.1.S1_at	B2vB1
				GmaAffx.29628.1.A1_at	B2vB1
				GmaAffx.89113.1.S1_x_at	B2vB1
				GmaAffx.90613.1.S1_at	B2vB1
				GmaAffx.52514.1.S1_at	B2vB1
				GmaAffx.44140.1.S1_at	B2vB1
				GmaAffx.44767.1.S1_at	B2vB1

## Sheet: A3vA1
Affy ID	p-value	Ratio of Means A3/A1	Uniprot E-Score	Uniprot Desc	Ath Accn	Ath E-Score	Ath Description	Medicago Locus	MT E-Score	MT Description
GmaAffx.35952.1.S1_at	5.23e-05	62.495	2e-65	Cluster: Heat shock protein Hsp20; n=1; Medicago truncatula|Rep: Heat shock protein Hsp20 - Medicago truncatula (Barrel medic)	AT5G59720.1	9e-63	HSP18.2 (HEAT SHOCK PROTEIN 18.2)	AC147434_29.4	2e-67	Heat shock protein Hsp20 F EGN_Mt060719 20060904 TIGR 2751.m00029
GmaAffx.90956.1.S1_s_at	0.000120471	5.6788	5e-07	Rep: At5g54075 - Arabidopsis thaliana (Mouse-ear cress)				AC167711_44.5	9e-15	hypothetical protein H EGN_Mt060719 20060904 TIGR 3412.m00006
Gma.16832.1.S1_s_at	0.000545667	5.59447	1e-149	Rep: Extensin - Glycine max (Soybean)	AT1G26240.1	1e-100	proline-rich extensin-like family protein	AC149471_20.4	8e-78	Extensin-like region E EGN_Mt060719 20060904 TIGR 2916.m00012
GmaAffx.93554.1.S1_at	0.00076521	5.52247	2e-64	Cluster: Hypothetical protein; n=1; Medicago truncatula|Rep: Hypothetical protein - Medicago truncatula (Barrel medic)	AT2G45900.1	8e-31	similar to unknown protein [Arabidopsis thaliana] (TAIR:AT3G61380.1); similar to conserved hypothetical protein [Medicago	AC146341_47.4	3e-66	{, related E EGN_Mt060719 20060904 TIGR 2607.m00010
GmaAffx.39349.1.S1_at	0.000185719	5.48885	2e-17	Cluster: Os12g0514100 protein; n=1; Oryza sativa (japonica cultivar-group)|Rep: Os12g0514100 protein - Oryza sativa (japonica cultivar-group)	AT1G27350.1	2e-18	similar to unknown protein [Arabidopsis thaliana] (TAIR:AT1G27330.1); similar to membrane protein [Brassica juncea]
soybean_rRNA_114_RC_at	0.000566254	5.47928
Gma.8516.1.S1_at	1.91e-05	5.30779	1e-124	Cluster: Glutathione S-transferase GST 11; n=1; Glycine max|Rep: Glutathione S-transferase GST 11 - Glycine max (Soybean)	AT3G09270.1	1e-58	ATGSTU8 (Arabidopsis thaliana Glutathione S-transferase (class tau) 8); glutathione transferase	AC170582_16.4	1e-80	Glutathione S-transferase, C-terminal; Thioredoxin-like fold F EGN_Mt060719 20060904 TIGR 3458.m00025
Gma.6617.1.S1_at	0.000152134	5.15541
GmaAffx.87730.1.S1_at	0.000127629	5.02372	1e-12	Cluster: Expressed protein; n=1; Arabidopsis thaliana|Rep: Expressed protein - Arabidopsis thaliana (Mouse-ear cress)	AT2G35880.1	2e-14	similar to unknown protein [Arabidopsis thaliana] (TAIR:AT4G32330.1); similar to putative BRI1-KD interacting protein [Oryza
Gma.1747.2.S1_at	0.000898935	4.84759	1e-25	Cluster: Nicotinate phosphoribosyltransferase related; n=1; Medicago truncatula|Rep: Nicotinate phosphoribosyltransferase related - Medicago truncatula	AT2G23420.1	3e-26	nicotinate phosphoribosyltransferase family protein / NAPRTase family protein	AC144431_10.4	1e-27	Nicotinate phosphoribosyltransferase related E EGN_Mt060719 20060904 TIGR 2513.m00011
Gma.12309.1.S1_at	0.000246119	4.64512	3e-99	Cluster: Hypothetical protein F21F14.210; n=1; Arabidopsis thaliana|Rep: Hypothetical protein F21F14.210 - Arabidopsis thaliana (Mouse-ear cress)	AT3G62040.1	1e-101	hydrolase	AC183753_9.3	6e-76	HAD-superfamily hydrolase subfamily IA, variant 3 E EGN_Mt060719 20060904 TIGR 3650.m00015
GmaAffx.75384.1.S1_at	0.000577736	4.35874			AT1G24340.1	0.0001	EMB2421 (EMBRYO DEFECTIVE 2421); monooxygenase	CT963131_10.3	3e-08	Aromatic-ring hydroxylase; Thioredoxin-like fold E EGN_Mt060719 20060904 TIGR 3984.m00020 IMGA|CT967303_23.3
Gma.8534.1.S1_at	0.000263713	4.34346	0	Cluster: 2'-hydroxy isoflavone/dihydroflavonol reductase homolog; n=1; Glycine max|Rep: 2'-hydroxy isoflavone/dihydroflavonol reductase homolog - Glycine	AT2G45400.1	1e-81	dihydroflavonol 4-reductase family / dihydrokaempferol 4-reductase family	AC155890_26.5	1e-125	NAD-dependent epimerase/dehydratase E EGN_Mt060719 20060904 TIGR 3185.m00028
GmaAffx.92210.1.S1_at	0.000349168	4.27611	1e-69	Rep: ATP sulfurylase - Glycine max (Soybean)	AT3G22890.1	5e-39	APS1 (ATP sulfurylase 3)	AC146721_16.4	3e-33	ATP-sulfurylase E EGN_Mt060719 20060904 TIGR 2667.m00021
GmaAffx.37199.1.S1_at	0.000298295	4.26903	2e-16	Rep: Aldose reductase - Mus musculus (Mouse)	AT2G37790.1	1e-16	aldo/keto reductase family protein	AC174303_20.3	2e-17	Aldo/keto reductase E EGN_Mt060719 20060904 TIGR 3538.m00031
Gma.1747.1.S1_a_at	0.000396875	3.82145	1e-76	Cluster: Nicotinate phosphoribosyltransferase-like protein; n=1; Medicago truncatula|Rep: Nicotinate phosphoribosyltransferase-like protein - Medicago	AT2G23420.1	4e-76	nicotinate phosphoribosyltransferase family protein / NAPRTase family protein	AC144431_10.4	6e-74	Nicotinate phosphoribosyltransferase related E EGN_Mt060719 20060904 TIGR 2513.m00011
GmaAffx.70659.1.A1_at	3.24e-05	3.81693
GmaAffx.70235.1.S1_at	0.000122438	3.72432	7e-31	Cluster: Arabidopsis thaliana genomic DNA, chromosome 5, TAC clone:K15C23; n=1; Arabidopsis thaliana|Rep: Arabidopsis thaliana genomic DNA,	AT5G44670.1	2e-32	similar to unknown protein [Arabidopsis thaliana] (TAIR:AT4G20170.1); similar to Os06g0328800 [Oryza sativa (japonica	AC174355_1.3	2e-46	Protein of unknown function DUF23 E EGN_Mt060719 20060904 TIGR 3589.m00019
GmaAffx.89772.10.A1_s_at	0.000135092	3.70486	9e-85	Cluster: Stress-induced protein SAM22; n=3; Glycine max|Rep: Stress-induced protein SAM22 - Glycine max (Soybean)	AT1G24020.1	4e-08	Bet v I allergen family protein	AC144388_14.3	7e-26	Bet v I allergen F EGN_Mt060719 20060904 TIGR 2507.m00018
Gma.8442.1.S1_at	0.000418326	3.68501	0	Rep: Glycinin subunit G7 - Glycine max (Soybean)	AT5G44120.3	8e-47	CRA1 (CRUCIFERINA); nutrient reservoir	AC158374_17.4	1e-118	Cupin region F EGN_Mt060719 20060904 TIGR 3263.m00009
GmaAffx.19467.1.S1_at	0.000912549	3.62647	1e-36	Cluster: Hypothetical protein At5g18910/F17K4_160; n=1; Arabidopsis thaliana|Rep: Hypothetical protein At5g18910/F17K4_160 - Arabidopsis thaliana (Mouse-ear	AT5G18910.1	3e-40	protein kinase family protein	AC146553_43.5	3e-35	Protein kinase H EGN_Mt060719 20060904 TIGR 2615.m00022
GmaAffx.85405.1.S1_at	0.000262627	3.53124	2e-64	Cluster: Amidase-like protein; n=1; Nicotiana tabacum|Rep: Amidase-like protein - Nicotiana tabacum (Common tobacco)	AT5G07360.1	5e-66	amidase family protein	AC141864_42.4	2e-64	hypothetical protein E EGN_Mt060719 20060904 TIGR 2476.m00019
GmaAffx.44043.1.A1_at	0.000433772	3.42533
GmaAffx.60439.2.S1_at	0.000705268	3.32308	1e-31	Cluster: Homeodomain protein; n=1; Malus x domestica|Rep: Homeodomain protein - Malus domestica (Apple) (Malus sylvestris)	AT4G36870.1	1e-07	BLH2 (BEL1-LIKE HOMEODOMAIN 2); DNA binding / transcription factor	CR931807_28.4	7e-33	POX; Homeodomain-related E EGN_Mt060719 20060904 TIGR 3714.m00002
Gma.17318.1.S1_at	0.000774129	3.3217	9e-29	Cluster: Hypothetical protein F10N7.50; n=1; Arabidopsis thaliana|Rep: Hypothetical protein F10N7.50 - Arabidopsis thaliana (Mouse-ear cress)	AT4G32140.1	2e-30	similar to membrane protein [Arabidopsis thaliana] (TAIR:AT3G07080.1); similar to H0811D08.4 [Oryza sativa (indica
GmaAffx.92851.1.S1_s_at	0.000167711	3.29941	1e-124	Cluster: NAD(P)H-dependent 6'-deoxychalcone synthase; n=2; Phaseoleae|Rep: NAD(P)H-dependent 6'-deoxychalcone synthase - Glycine max (Soybean)	AT1G59950.1	9e-91	aldo/keto reductase, putative	AC141110_13.5	1e-121	Aldo/keto reductase E EGN_Mt060719 20060904 TIGR 2465.m00017
Gma.8247.1.S1_s_at	0.000936635	3.26904
GmaAffx.7627.1.S1_at	0.000370521	3.25587	8e-37	Cluster: Putative RRM-containing protein SEB-4; n=1; Oryza sativa (japonica cultivar-group)|Rep: Putative RRM-containing protein SEB-4 - Oryza sativa	AT1G20880.1	3e-34	RNA recognition motif (RRM)-containing protein	CT009540_3.3	6e-41	RNA-binding region RNP-1 (RNA recognition motif) E EGN_Mt060719 20060904 TIGR 3817.m00024
GmaAffx.12937.1.A1_at	0.000584674	3.19043	2e-11	Cluster: BAG domain containing protein-like; n=1; Oryza sativa (japonica cultivar-group)|Rep: BAG domain containing protein-like - Oryza sativa (japonica	AT3G51780.1	3e-10	ATBAG4 (ARABIDOPSIS THALIANA BCL-2-ASSOCIATED ATHANOGENE 4); protein binding
Gma.17688.1.S1_s_at	4.41e-05	3.16149	7e-33	Cluster: Symbiotic ammonium transporter; n=1; Glycine max|Rep: Symbiotic ammonium transporter - Glycine max (Soybean)	AT2G22750.2	7e-34	basic helix-loop-helix (bHLH) family protein	AC138465_9.4	4e-35	Helix-loop-helix DNA-binding E EGN_Mt060719 20060904 TIGR 2388.m00002
GmaAffx.80898.1.S1_at	0.000610258	3.15331	3e-41	Cluster: Hypothetical protein; n=1; Medicago truncatula|Rep: Hypothetical protein - Medicago truncatula (Barrel medic)	AT1G68170.1	8e-28	nodulin MtN21 family protein	AC136472_20.3	2e-45	Protein of unknown function DUF6, transmembrane E EGN_Mt060719 20060904 TIGR 2301.m00008
GmaAffx.41239.1.S1_at	0.000384605	3.07222	9e-45	Cluster: Beta-1,3-glucan synthase, putative; n=1; Medicago truncatula|Rep: Beta-1,3-glucan synthase, putative - Medicago truncatula (Barrel medic)	AT2G13680.1	1e-38	CALS5 (CALLOSE SYNTHASE 5); 1,3-beta-glucan synthase	AC158209_17.4	1e-29	1,3-beta-glucan synthase component bgs3 , related H EGN_Mt060719 20060904 TIGR 3259.m00011
Gma.8687.1.A1_at	0.000307473	3.05593	9e-36	Cluster: Ca2+/H+ exchanger; n=1; Vigna radiata var. radiata|Rep: Ca2+/H+ exchanger - Phaseolus aureus (Mung bean) (Vigna radiata)	AT5G01490.1	1e-30	CAX4 (cation exchanger 4); cation:cation antiporter	CT009479_9.4	3e-33	Bacterial extracellular solute-binding protein, family 3; Calcium/proton exchanger superfamily E EGN_Mt060719
GmaAffx.41230.1.A1_at	0.000847175	2.96797	2e-65	Cluster: Expressed protein; n=1; Oryza sativa (japonica cultivar-group)|Rep: Expressed protein - Oryza sativa (japonica cultivar-group)	AT1G13970.1	3e-65	similar to unknown protein [Arabidopsis thaliana] (TAIR:AT3G29180.1); similar to unknown protein [Oryza sativa (japonica	AC167710_17.3	1e-60	Protein of unknown function DUF1336 H EGN_Mt060719 20060904 TIGR 3411.m00025
GmaAffx.70235.2.S1_at	8.28e-05	2.9518	5e-71	Cluster: Arabidopsis thaliana genomic DNA, chromosome 5, TAC clone:K15C23; n=1; Arabidopsis thaliana|Rep: Arabidopsis thaliana genomic DNA,	AT4G20170.1	8e-74	similar to unknown protein [Arabidopsis thaliana] (TAIR:AT5G44670.1); similar to Os06g0328800 [Oryza sativa (japonica	AC174355_1.3	1e-85	Protein of unknown function DUF23 E EGN_Mt060719 20060904 TIGR 3589.m00019
GmaAffx.80249.1.S1_at	0.000760786	2.94921	1e-51	Cluster: Probable rhamnose biosynthetic enzyme 1; n=2; Arabidopsis thaliana|Rep: Probable rhamnose biosynthetic enzyme 1 - Arabidopsis thaliana (Mouse-ear	AT3G14790.1	1e-55	RHM3 (RHAMNOSE BIOSYNTHESIS 3); catalytic	AC161863_25.4	1e-08	UDP-glucose 4-epimerase E EGN_Mt060719 20060904 TIGR 3346.m00004
GmaAffx.83017.1.S1_at	0.000486082	2.89858
GmaAffx.65448.1.S1_at	0.000390023	2.89304	5e-10	Cluster: Hypothetical protein; n=1; Geobacter uraniumreducens Rf4|Rep: Hypothetical protein - Geobacter uraniumreducens Rf4	AT4G11385.1	1e-05	unknown protein	AC148291_50.4	1e-09	ZF-HD homeobox protein Cys/His-rich dimerisation region E EGN_Mt060719 20060904 TIGR 2804.m00009
Gma.9841.1.S1_at	0.000294009	2.85424	7e-29	Cluster: Protein At5g22580; n=1; Arabidopsis thaliana|Rep: Protein At5g22580 - Arabidopsis thaliana (Mouse-ear cress)	AT5G22580.1	2e-30	Identical to Protein At5g22580 [Arabidopsis Thaliana] (GB:Q9FK81); similar to stable protein 1-related [Arabidopsis thaliana]	AC144483_9.5	5e-15	Dimeric alpha-beta barrel F EGN_Mt060719 20060904 TIGR 2522.m00010
GmaAffx.41891.1.S1_at	0.000363144	2.85153	2e-52	Cluster: Ca2+/H+ exchanger; n=1; Vigna radiata var. radiata|Rep: Ca2+/H+ exchanger - Phaseolus aureus (Mung bean) (Vigna radiata)	AT3G51860.1	6e-52	CAX3 (cation exchanger 3); cation:cation antiporter	CT009479_9.4	4e-54	Bacterial extracellular solute-binding protein, family 3; Calcium/proton exchanger superfamily E EGN_Mt060719
GmaAffx.69001.1.S1_at	0.000459496	2.84356
GmaAffx.62050.1.S1_at	0.000753462	2.8156	1e-05	Cluster: Hypothetical protein; n=1; Musa acuminata|Rep: Hypothetical protein - Musa acuminata (Banana)				CT571263_21.4	5e-30	hypothetical protein I EGN_Mt060719 20060904 TIGR 3891.m00019
GmaAffx.89772.13.S1_s_at	0.000363162	2.81075	2e-79	Cluster: G.max mRNA from stress-induced gene; n=1; Glycine max|Rep: G.max mRNA from stress-induced gene - Glycine max (Soybean)	AT1G24020.1	1e-05	Bet v I allergen family protein	AC121240_44.3	1e-33	hypothetical protein I EGN_Mt060719 20060904 TIGR 2071.m00058
GmaAffx.53324.1.A1_at	0.000131286	2.81032	7e-33	Cluster: Symbiotic ammonium transporter; n=1; Glycine max|Rep: Symbiotic ammonium transporter - Glycine max (Soybean)	AT2G22750.2	7e-34	basic helix-loop-helix (bHLH) family protein	AC138465_9.4	4e-35	Helix-loop-helix DNA-binding E EGN_Mt060719 20060904 TIGR 2388.m00002
Gma.9717.1.S1_at	0.000276206	2.77927	3e-56	Cluster: Amino acid/polyamine transporter II; n=2; Medicago truncatula|Rep: Amino acid/polyamine transporter II - Medicago truncatula (Barrel medic)	AT3G28960.1	7e-41	amino acid transporter family protein	AC149128_11.4	4e-58	Amino acid/polyamine transporter II E EGN_Mt060719 20060904 TIGR 2891.m00005
GmaAffx.28057.1.S1_at	0.000591008	2.77397	2e-31	Cluster: Cytochrome P450; n=1; Hypericum androsaemum|Rep: Cytochrome P450 - Hypericum androsaemum (Tutsan)	AT2G45580.1	5e-25	CYP76C3 (cytochrome P450, family 76, subfamily C, polypeptide 3); oxygen binding	CT027663_43.5	2e-36	E-class P450, group I E EGN_Mt060719 20060904 TIGR 3857.m00025
Gma.3986.1.S1_at	0.000839979	2.74039	2e-22	Rep: F10O3.17 - Arabidopsis thaliana (Mouse-ear cress)	AT1G03010.1	5e-24	phototropic-responsive NPH3 family protein	AC159185_1.3	1e-05	BTB/POZ; NPH3 E EGN_Mt060719 20060904 TIGR 3289.m00005
GmaAffx.10540.1.S1_at	0.000131165	2.71526
Gma.859.1.A1_at	0.000180769	2.62623
Gma.3557.2.S1_s_at	6.86e-06	2.62491	1e-124	Cluster: NAD(P)H-dependent 6'-deoxychalcone synthase; n=2; Phaseoleae|Rep: NAD(P)H-dependent 6'-deoxychalcone synthase - Glycine max (Soybean)	AT1G59950.1	9e-91	aldo/keto reductase, putative	AC141110_13.5	1e-121	Aldo/keto reductase E EGN_Mt060719 20060904 TIGR 2465.m00017
Gma.635.1.A1_at	0.000326319	2.62308
Gma.9638.1.A1_at	0.000559355	2.59834	6e-49	Rep: ADR6 protein - Glycine max (Soybean)	AT5G25610.1	2e-15	RD22 (RESPONSIVE TO DESSICATION 22)	AC136138_18.4	5e-48	BURP F EGN_Mt060719 20060904 TIGR 2291.m00025
Gma.13580.3.S1_at	0.000910928	2.56005	4e-28	Cluster: Glycine-rich protein; n=1; Arabidopsis thaliana|Rep: Glycine-rich protein - Arabidopsis thaliana (Mouse-ear cress)	AT4G30450.1	9e-30	glycine-rich protein	CT867975_6.3	1e-12	Loricrin, putative E EGN_Mt060719 20060904 TIGR 3931.m00001
Gma.5510.2.S1_s_at	0.000606726	2.51956	1e-171	Cluster: Beta-amyrin and sophoradiol 24-hydroxylase; n=2; Glycine max|Rep: Beta-amyrin and sophoradiol 24-hydroxylase - Glycine max (Soybean)	AT2G42250.1	3e-97	CYP712A1 (cytochrome P450, family 712, subfamily A, polypeptide 1); oxygen binding	AC141114_7.4	1e-133	E-class P450, group I H EGN_Mt060719 20060904 TIGR 2469.m00007
Gma.12564.1.A1_at	0.00018183	2.50325	5e-13	Rep: Bd 30K - Glycine max (Soybean)
GmaAffx.71585.2.S1_at	0.000864131	2.47824	4e-58	Cluster: Homeodomain protein; n=1; Malus x domestica|Rep: Homeodomain protein - Malus domestica (Apple) (Malus sylvestris)	AT2G23760.2	6e-56	BLH4 (BLH4); DNA binding / transcription factor	CR931807_28.4	4e-60	POX; Homeodomain-related E EGN_Mt060719 20060904 TIGR 3714.m00002
Gma.9286.1.S1_s_at	0.000408757	2.45072	1e-07	Cluster: Predicted glycosyl transferase; n=3; Arabidopsis thaliana|Rep: Predicted glycosyl transferase - Arabidopsis thaliana (Mouse-ear cress)	AT4G02130.2	2e-10	GATL6/LGT10; transferase, transferring glycosyl groups / transferase, transferring hexosyl groups	CT009540_16.3	1e-09	Glycosyl transferase, family 8 E EGN_Mt060719 20060904 TIGR 3817.m00005
Gma.6477.1.S1_at	0.00065797	2.44116	2e-97	Rep: Peroxidase - Glycine max (Soybean)	AT1G71695.1	2e-80	peroxidase 12 (PER12) (P12) (PRXR6)	AC139852_24.3	7e-58	Haem peroxidase, plant/fungal/bacterial F EGN_Mt060719 20060904 TIGR 2416.m00016
Gma.4310.2.S1_at	2.17e-05	2.43962	3e-63	Rep: Chorismate synthase - Glycine max (Soybean)	AT1G48850.2	2e-47	EMB1144 (EMBRYO DEFECTIVE 1144); chorismate synthase	AC153430_2.4	8e-51	Chorismate synthase - 5prime partial E EGN_Mt060719 20060904 TIGR 3153.m00014
GmaAffx.85287.2.S1_at	0.000485629	2.43214	3e-45	Cluster: Hypothetical protein P0458E05.22; n=1; Oryza sativa (japonica cultivar-group)|Rep: Hypothetical protein P0458E05.22 - Oryza sativa (japonica	AT5G04830.1	2e-45	similar to hypothetical protein AN2221.2 [Asper (GB:XP_659825.1); similar to Os01g0965900 [Oryza sativa (japonica cultivar-group)	AC175312_12.3	8e-33	hypothetical protein - 5prime partial E EGN_Mt060719 20060904 TIGR 3626.m00001
GmaAffx.42739.1.S1_at	0.000960287	2.41707	8e-11	Cluster: Inositol-pentakisphosphate 2-kinase (EC 2.7.1.158) (Inositol- 1,3,4,5,6-pentakisphosphate 2-kinase) (Ins(1,3,4,5,6)P5 2-kinase); n=1; Arabidopsis	AT1G59312.1	1e-19	similar to unknown protein [Arabidopsis thaliana] (TAIR:AT1G58936.1); similar to unknown protein [Arabidopsis thaliana]
GmaAffx.82887.1.S1_at	0.000385271	2.4067	7e-84	Cluster: Rhamnose biosynthetic enzyme 1, putative, expressed; n=2; Oryza sativa (japonica cultivar-group)|Rep: Rhamnose biosynthetic enzyme 1,	AT1G78570.1	2e-85	RHM1/ROL1 (RHAMNOSE BIOSYNTHESIS1); UDP-glucose 4,6-dehydratase/ catalytic
GmaAffx.71961.1.A1_at	0.000378991	2.38488
GmaAffx.51621.1.S1_at	0.000178824	2.36633	1e-149	Cluster: MYB transcription factor MYB70; n=1; Glycine max|Rep: MYB transcription factor MYB70 - Glycine max (Soybean)	AT5G67300.1	4e-70	AtMYB44/AtMYBr1 (myb domain protein 44, myb domain protein r1); DNA binding / transcription factor	CT573077_29.4	3e-84	Homeodomain-related F EGN_Mt060719 20060904 TIGR 3904.m00022
GmaAffx.38492.1.A1_s_at	0.000771404	2.35664
GmaAffx.86321.1.S1_at	0.000533162	2.34885
GmaAffx.48416.1.S1_at	0.000991965	2.34519
Gma.4954.1.A1_at	0.000297599	2.33554	5e-07	Cluster: Disease resistance protein; AAA ATPase; n=1; Medicago truncatula|Rep: Disease resistance protein; AAA ATPase - Medicago truncatula (Barrel medic)	AT5G66900.1	0.0001	disease resistance protein (CC-NBS-LRR class), putative	AC148525_17.5	7e-09	Disease resistance protein E EGN_Mt060719 20060904 TIGR 2837.m00020
GmaAffx.45036.1.S1_at	0.000125637	2.32565
Gma.9841.1.S1_s_at	0.000764185	2.32528	6e-29	Cluster: Protein At5g22580; n=1; Arabidopsis thaliana|Rep: Protein At5g22580 - Arabidopsis thaliana (Mouse-ear cress)	AT5G22580.1	1e-30	Identical to Protein At5g22580 [Arabidopsis Thaliana] (GB:Q9FK81); similar to stable protein 1-related [Arabidopsis thaliana]	AC144483_9.5	4e-16	Dimeric alpha-beta barrel F EGN_Mt060719 20060904 TIGR 2522.m00010
GmaAffx.77256.1.S1_at	0.000919832	2.31998	1e-54	Cluster: NUDIX hydrolase; Glycosyl transferase, family 8; n=1; Medicago truncatula|Rep: NUDIX hydrolase; Glycosyl transferase, family 8 - Medicago truncatula	AT5G47650.1	3e-54	ATNUDT2 (Arabidopsis thaliana Nudix hydrolase homolog 2); ADP-ribose diphosphatase/ NAD binding / hydrolase	CU024880_16.4	2e-62	NUDIX hydrolase E EGN_Mt060719 20060904 TIGR 4039.m00012
GmaAffx.48855.1.S1_at	0.000139066	2.31836	5e-18	Cluster: Proteinase inhibitor I25, cystatin; Disease resistance protein; AAA ATPase; n=2; Medicago truncatula|Rep: Proteinase inhibitor I25, cystatin;	AT5G66910.1	1e-05	disease resistance protein (CC-NBS-LRR class), putative	AC135229_11.5	3e-31	Disease resistance protein; Thiol-activated cytolysin E EGN_Mt060719 20060904 TIGR 2248.m00012
GmaAffx.81662.1.S1_at	0.000569157	2.30766
GmaAffx.7838.3.S1_s_at	1.92e-05	2.28452	2e-46	Cluster: (1-4)-beta-mannan endohydrolase; n=1; Eucalyptus globulus subsp. globulus|Rep: (1-4)-beta-mannan endohydrolase - Eucalyptus globulus	AT5G66460.1	1e-46	(1-4)-beta-mannan endohydrolase, putative	AC137669_17.5	3e-45	Glycoside hydrolase, family 5 F EGN_Mt060719 20060904 TIGR 2338.m00013
GmaAffx.92699.1.S1_s_at	0.00061565	2.27848	1e-84	Cluster: Putative thaumatin-like protein; n=1; Solanum tuberosum|Rep: Putative thaumatin-like protein - Solanum tuberosum (Potato)	AT4G11650.1	4e-86	ATOSM34 (OSMOTIN 34)	CR932039_31.4	5e-49	Thaumatin, pathogenesis-related H EGN_Mt060719 20060904 TIGR 3719.m00013
Gma.9718.1.S1_at	0.000199004	2.27274
GmaAffx.42697.1.S1_at	0.000899918	2.26563
GmaAffx.68482.1.S1_at	0.000189816	2.26479
GmaAffx.71543.1.S1_at	0.000758685	2.25841	1e-16	Cluster: Fimbrin-like protein 2; n=2; Arabidopsis thaliana|Rep: Fimbrin-like protein 2 - Arabidopsis thaliana (Mouse-ear cress)	AT5G35700.1	4e-27	fimbrin-like protein, putative	CR936323_2.4	4e-38	Calponin-like actin-binding E EGN_Mt060719 20060904 TIGR 3734.m00011
GmaAffx.4245.5.S1_at	0.000688054	2.25801	9e-07	Cluster: Hypothetical protein; n=2; Medicago truncatula|Rep: Hypothetical protein - Medicago truncatula (Barrel medic)	AT3G62450.1	3e-07	similar to hypothetical protein MtrDRAFT_AC140551g45v1 [Medicago truncatula] (GB:ABE91880.1)	AC150779_18.3	1e-09	hypothetical protein E EGN_Mt060719 20060904 TIGR 2991.m00003
Gma.1386.1.S1_at	0.000766115	2.23425	1e-161	Cluster: Glucose-6-phosphate/phosphate translocator 2, chloroplast precursor; n=3; Arabidopsis thaliana|Rep: Glucose-6-phosphate/phosphate translocator 2,	AT1G61800.1	1e-164	GPT2 (glucose-6-phosphate/phosphate translocator 2); antiporter/ glucose-6-phosphate transporter	CT030234_11.5	1e-151	Tpt phosphate/phosphoenolpyruvate translocator F EGN_Mt060719 20060904 TIGR 3870.m00005
GmaAffx.61277.1.S1_at	0.000924125	2.23244	8e-06	Cluster: Hypothetical protein F7J8_130; n=1; Arabidopsis thaliana|Rep: Hypothetical protein F7J8_130 - Arabidopsis thaliana (Mouse-ear cress)	AT5G01150.1	2e-07	similar to unknown protein [Arabidopsis thaliana] (TAIR:AT5G01140.1); similar to Os04g0594500 [Oryza sativa (japonica cultivar-group)
GmaAffx.74847.1.S1_at	0.000149573	2.21273	1e-45	Cluster: (1-4)-beta-mannan endohydrolase (Mannan endo-1,4-beta-mannosidase), putative; n=1; Musa acuminata|Rep: (1-4)-beta-mannan endohydrolase (Mannan	AT5G66460.1	8e-74	(1-4)-beta-mannan endohydrolase, putative	AC137669_17.5	2e-74	Glycoside hydrolase, family 5 F EGN_Mt060719 20060904 TIGR 2338.m00013
soybean_rRNA_1057_RC_at	0.000623115	2.20561
GmaAffx.32348.1.A1_at	0.000946498	2.19098
GmaAffx.23406.2.S1_s_at	0.00087169	2.17861	1e-25	Cluster: Predicted protein; n=1; Populus tremula x Populus alba|Rep: Predicted protein - Populus alba x Populus tremula	AT1G80940.2	4e-17	similar to predicted protein [Populus alba x Populus tremula] (GB:AAR14272.1)
Gma.17688.1.S1_at	0.000631777	2.17431			AT2G22770.1	4e-06	NAI1; DNA binding / transcription factor	CR932963_27.4	2e-08	Helix-loop-helix DNA-binding F EGN_Mt060719 20060904 TIGR 3727.m00012
GmaAffx.18649.1.S1_at	9.31e-05	2.16936
GmaAffx.48994.1.S1_at	0.000695275	2.16258	2e-50	Cluster: F24J5.10 protein; n=1; Arabidopsis thaliana|Rep: F24J5.10 protein - Arabidopsis thaliana (Mouse-ear cress)	AT1G68660.1	5e-52	similar to Os08g0432500 [Oryza sativa (japonica cultivar-group)] (GB:NP_001061868.1); similar to ATP-dependent Clp
Gma.4954.2.S1_at	0.000932594	2.14829	3e-93	Cluster: Proteinase inhibitor I25, cystatin; Disease resistance protein; AAA ATPase; n=2; Medicago truncatula|Rep: Proteinase inhibitor I25, cystatin;	AT5G66900.1	7e-51	disease resistance protein (CC-NBS-LRR class), putative	AC135229_1.5	1e-94	Disease resistance protein E EGN_Mt060719 20060904 TIGR 2248.m00001
Gma.5300.1.S1_at	0.000632851	2.13803	6e-83	Cluster: AtHVA22a, 65476-64429 [imported]-Arabidopsis thaliana; n=1; Medicago truncatula|Rep: AtHVA22a, 65476-64429	AT1G74520.1	3e-72	ATHVA22A (Arabidopsis thaliana HVA22 homologue A)	AC146548_44.4	7e-85	TB2/DP1 and HVA22 related protein F EGN_Mt060719 20060904 TIGR 2610.m00006
Gma.6520.3.S1_a_at	0.0004872	2.13712	2e-33	Cluster: Protein At4g20010; n=3; Arabidopsis thaliana|Rep: Protein At4g20010 - Arabidopsis thaliana (Mouse-ear cress)	AT4G20010.1	3e-35	PTAC9 (PLASTID TRANSCRIPTIONALLY ACTIVE9); single-stranded DNA binding	CR931730_14.4	3e-14	Protease-associated PA E EGN_Mt060719 20060904 TIGR 3700.m00005
GmaAffx.87407.3.S1_at	0.000633344	2.13489
GmaAffx.38179.1.S1_at	0.000586864	2.1339
Gma.12888.1.A1_s_at	0.00028231	2.12727	7e-09	Cluster: Hypothetical protein; n=2; Arabidopsis thaliana|Rep: Hypothetical protein - Arabidopsis thaliana (Mouse-ear cress)	AT4G33800.1	1e-10	similar to Os03g0199500 [Oryza sativa (japonica cultivar-group)] (GB:NP_001049286.1)	AC125482_12.4	9e-39	hypothetical protein I EGN_Mt060719 20060904 TIGR 2151.m00021
Gma.16025.1.A1_at	0.000710528	2.12126	1e-22	Cluster: Multidrug resistance-associated protein 5; n=2; Arabidopsis thaliana|Rep: Multidrug resistance-associated protein 5 - Arabidopsis thaliana	AT1G04120.1	2e-24	ATMRP5 (Arabidopsis thaliana multidrug resistance-associated protein 5)	AC171532_1.3	4e-23	Cyclic peptide transporter E EGN_Mt060719 20060904 TIGR 3481.m00023
Gma.7178.1.S1_at	0.000285998	2.1208	3e-45	Rep: Fimbrin-1 - Arabidopsis thaliana (Mouse-ear cress)	AT4G26700.1	5e-47	ATFIM1 (Arabidopsis thaliana fimbrin 1); actin binding	CR936323_2.4	4e-64	Calponin-like actin-binding E EGN_Mt060719 20060904 TIGR 3734.m00011
GmaAffx.83685.1.S1_at	0.000826192	2.11589	1e-09	Cluster: Genomic DNA, chromosome 5, BAC clone:F17P19; n=1; Arabidopsis thaliana|Rep: Genomic DNA, chromosome 5, BAC clone:F17P19 - Arabidopsis	AT5G52270.1	3e-11	vesicle transport protein-related
GmaAffx.80400.1.S1_at	6.81e-06	2.10533	3e-59	Cluster: Myb family transcription factor-related protein; n=1; Populus tomentosa|Rep: Myb family transcription factor-related protein - Populus tomentosa	AT1G79430.2	1e-57	APL (ALTERED PHLOEM DEVELOPMENT); transcription factor	AC186137_5.4	5e-29	Homeodomain-related E EGN_Mt060719 20060904 TIGR 3664.m00020
GmaAffx.73536.1.S1_at	0.000660337	2.10082	3e-42	Cluster: Cytochrome P450 monooxygenase CYP72A61; n=1; Medicago truncatula|Rep: Cytochrome P450 monooxygenase CYP72A61 - Medicago truncatula (Barrel	AT3G14690.1	2e-21	CYP72A15 (cytochrome P450, family 72, subfamily A, polypeptide 15); oxygen binding	AC161788_3.4	3e-44	E-class P450, group I F EGN_Mt060719 20060904 TIGR 3343.m00005
Gma.14126.1.A1_at	0.000342354	2.1005	5e-08	Cluster: Hypothetical protein; n=1; Prunus persica|Rep: Hypothetical protein - Prunus persica (Peach)	AT3G27230.1	1e-06	similar to ATRAD3 (Arabidopsis thaliana Ras Associated with Diabetes protein 3) [Arabidopsis thaliana] (TAIR:AT5G40830.2);
GmaAffx.28926.1.A1_at	0.000765119	2.10021
GmaAffx.48534.2.S1_at	9.73e-06	2.09785	4e-25	Cluster: Hypothetical protein At4g12970; n=1; Arabidopsis thaliana|Rep: Hypothetical protein At4g12970 - Arabidopsis thaliana (Mouse-ear cress)	AT4G12970.1	9e-27	similar to Os01g0914400 [Oryza sativa (japonica cultivar-group)] (GB:NP_001045180.1); similar to hypothetical protein
GmaAffx.72305.1.S1_at	0.000421301	2.09241	3e-27	Cluster: Integrase, catalytic region; Peptidase aspartic, catalytic; n=1; Medicago truncatula|Rep: Integrase, catalytic region; Peptidase aspartic,	AT1G21280.1	3e-07	similar to unknown protein [Arabidopsis thaliana] (TAIR:AT1G43940.1); similar to Integrase, catalytic re (GB:ABE85615.1);	AC149491_24.4	1e-26	Polynucleotidyl transferase, Ribonuclease H fold H EGN_Mt060719 20060904 TIGR 2922.m00021
GmaAffx.64107.1.S1_at	0.000228254	2.08296
GmaAffx.34961.1.S1_at	0.000358218	2.07791
Gma.17244.1.A1_at	0.000601845	2.07447
GmaAffx.19806.1.A1_at	0.000478066	2.06163	3e-36	Cluster: Peptide transporter, putative; n=3; Arabidopsis thaliana|Rep: Peptide transporter, putative - Arabidopsis thaliana (Mouse-ear cress)	AT1G52190.1	6e-38	proton-dependent oligopeptide transport (POT) family protein	AC149489_26.4	1e-35	TGF-beta receptor, type I/II extracellular region H EGN_Mt060719 20060904 TIGR 2920.m00008
GmaAffx.67744.1.S1_at	0.000562351	2.06134			AT1G08060.1	3e-05	MOM (MAINTENANCE OF METHYLATION)
Gma.8450.1.S1_at	0.000463098	2.05225	0	Cluster: Hydroxyisourate hydrolase; n=1; Glycine max|Rep: Hydroxyisourate hydrolase - Glycine max (Soybean)	AT1G02850.2	1e-161	glycosyl hydrolase family 1 protein	AC161032_2.5	0	Glycoside hydrolase, family 1 F EGN_Mt060719 20060904 TIGR 3324.m00020
GmaAffx.55387.1.S1_at	0.000253329	2.03793	1e-141	Cluster: Cytochrome P450 monooxygenase CYP72A68; n=1; Glycine max|Rep: Cytochrome P450 monooxygenase CYP72A68 - Glycine max (Soybean)	AT3G14610.1	7e-62	CYP72A7 (cytochrome P450, family 72, subfamily A, polypeptide 7); oxygen binding	CR955010_5.4	3e-75	E-class P450, group I E EGN_Mt060719 20060904 TIGR 3775.m00020
GmaAffx.86592.1.A1_at	0.000919643	2.03239
Gma.7170.1.A1_at	0.000930598	2.0315	9e-18	Cluster: Genomic DNA, chromosome 5, TAC clone:K24G6; n=1; Arabidopsis thaliana|Rep: Genomic DNA, chromosome 5, TAC clone:K24G6 - Arabidopsis thaliana	AT5G48890.1	2e-19	transcription factor	AC168305_18.3	2e-12	Zinc finger, C2H2-type H EGN_Mt060719 20060904 TIGR 3420.m00008
GmaAffx.88219.1.S1_at	0.000653016	2.02193	7e-56	Cluster: Endo-xyloglucan transferase like protein; n=2; Arabidopsis thaliana|Rep: Endo-xyloglucan transferase like protein - Arabidopsis thaliana	AT1G11545.1	2e-57	xyloglucan:xyloglucosyl transferase, putative / xyloglucan endotransglycosylase, putative / endo-xyloglucan transferase, putative	AC147484_13.5	4e-28	Glycoside hydrolase, family 16; Xyloglucan endo-transglycosylase, C-terminal E EGN_Mt060719 20060904 TIGR 2758.m00024
GmaAffx.59912.1.S1_at	0.000193387	2.01949	7e-31	Cluster: Proteinase inhibitor I25, cystatin; Disease resistance protein; AAA ATPase; n=2; Medicago truncatula|Rep: Proteinase inhibitor I25, cystatin;	AT5G66900.1	3e-15	disease resistance protein (CC-NBS-LRR class), putative	AC135229_1.5	9e-33	Disease resistance protein E EGN_Mt060719 20060904 TIGR 2248.m00001
GmaAffx.15953.1.A1_at	0.000950022	2.01371	8e-06	AAF34833.1; n=2; Arabidopsis thaliana|Rep: Gb|AAF34833.1 - Arabidopsis thaliana (Mouse-ear cress)	AT5G53900.1	2e-07	similar to unknown protein [Arabidopsis thaliana] (TAIR:AT3G15240.2); similar to Os11g0446000 [Oryza sativa (japonica
GmaAffx.31622.1.S1_at	0.000281321	2.01269
GmaAffx.10045.1.S1_at	0.000340065	1.99283	2e-52	Cluster: Zinc finger, RING-type; n=1; Medicago truncatula|Rep: Zinc finger, RING-type - Medicago truncatula (Barrel medic)	AT5G22000.1	9e-45	CIC7E11; protein binding / zinc ion binding	AC150799_19.5	3e-54	Zinc finger, RING-type F EGN_Mt060719 20060904 TIGR 2999.m00019
GmaAffx.40660.2.S1_at	0.000377077	1.98114			AT5G25540.1	5e-05	CID6 (CTC-Interacting Domain 6); protein binding
Gma.16069.1.S1_at	0.000457488	1.96634	1e-12	Cluster: Hypothetical protein; n=1; Medicago truncatula|Rep: Hypothetical protein - Medicago truncatula (Barrel medic)				AC133572_21.5	2e-14	hypothetical protein I EGN_Mt060719 20060904 TIGR 2225.m00019
GmaAffx.42302.1.S1_at	0.00080802	1.93845	1e-66	Cluster: Glycosyl hydrolase; n=2; Gossypium hirsutum|Rep: Glycosyl hydrolase - Gossypium hirsutum (Upland cotton)	AT1G09010.1	2e-60	glycoside hydrolase family 2 protein	AC155897_7.3	3e-76	Glycoside hydrolase family 2, immunoglobulin-like beta-sandwich E EGN_Mt060719 20060904 TIGR 3192.m00010
Gma.1777.1.A1_at	0.000155036	1.93558
GmaAffx.23295.1.S1_at	0.000415103	1.91814	3e-12	Cluster: T19F11.6 protein; n=2; Arabidopsis thaliana|Rep: T19F11.6 protein - Arabidopsis thaliana (Mouse-ear cress)	AT3G11660.1	5e-14	NHL1 (NDR1/HIN1-like 1)	AC146557_17.3	8e-11	Harpin-induced 1 H EGN_Mt060719 20060904 TIGR 2619.m00003
Gma.4708.1.A1_at	0.000915337	1.91642	5e-05	Cluster: Hypothetical protein; n=1; Medicago truncatula|Rep: Hypothetical protein - Medicago truncatula (Barrel medic)	AT4G26965.1	1e-05	NADH:ubiquinone oxidoreductase family protein	AC147435_13.4	9e-07	oxidoreductase , putative F EGN_Mt060719 20060904 TIGR 2752.m00012
GmaAffx.63706.1.S1_s_at	0.000157394	1.91154	6e-83	Cluster: AtHVA22a, 65476-64429 [imported]-Arabidopsis thaliana; n=1; Medicago truncatula|Rep: AtHVA22a, 65476-64429	AT1G74520.1	3e-72	ATHVA22A (Arabidopsis thaliana HVA22 homologue A)	AC146548_44.4	7e-85	TB2/DP1 and HVA22 related protein F EGN_Mt060719 20060904 TIGR 2610.m00006
GmaAffx.93254.1.S1_at	0.000199167	1.90547	2e-65	Cluster: Putative 5-alpha-taxadienol-10-beta-hydroxylase; n=1; Oryza sativa (japonica cultivar-group)|Rep: Putative	AT5G36140.1	2e-36	CYP716A2 (cytochrome P450, family 716, subfamily A, polypeptide 2); heme binding / iron ion binding / monooxygenase	AC152752_22.4	6e-39	E-class P450, group I E EGN_Mt060719 20060904 TIGR 3122.m00021
GmaAffx.59231.1.S1_at	0.00056566	1.89634	6e-24	Cluster: TGF-beta receptor, type I/II extracellular region; n=1; Medicago truncatula|Rep: TGF-beta receptor, type I/II extracellular region - Medicago truncatul	AT1G52190.1	5e-25	proton-dependent oligopeptide transport (POT) family protein	AC157646_18.3	7e-41	TGF-beta receptor, type I/II extracellular region E EGN_Mt060719 20060904 TIGR 3234.m00016
Gma.16599.1.S1_s_at	0.000866543	1.89031	1e-20	Cluster: GATA transcription factor 24; n=2; Arabidopsis thaliana|Rep: GATA transcription factor 24 - Arabidopsis thaliana (Mouse-ear cress)	AT5G56860.1	2e-22	GNC (GATA, NITRATE-INDUCIBLE, CARBON METABOLISM-INVOLVED); transcription factor	AC148761_26.3	2e-21	Zinc finger, GATA-type F EGN_Mt060719 20060904 TIGR 2856.m00003
GmaAffx.21003.3.S1_at	0.000123908	1.8795	2e-38	Cluster: Trehalose-6-phosphate synthase; n=3; Arabidopsis thaliana|Rep: Trehalose-6-phosphate synthase - Arabidopsis thaliana (Mouse-ear cress)	AT1G78580.1	3e-40	ATTPS1 (TREHALOSE-6-PHOSPHATE SYNTHASE); transferase, transferring glycosyl groups	AC153460_26.4	8e-33	Glycosyl transferase, family 20; Trehalose-phosphatase E EGN_Mt060719 20060904 TIGR 3156.m00028
Gma.6139.1.S1_at	0.000413734	1.87803	7e-20	Cluster: Hypothetical protein; n=1; Medicago truncatula|Rep: Hypothetical protein - Medicago truncatula (Barrel medic)				AC141114_11.4	1e-21	hypothetical protein F EGN_Mt060719 20060904 TIGR 2469.m00011
GmaAffx.52231.1.A1_s_at	0.000699131	1.8775	6e-05	Rep: Cytochrome P450 - Panax ginseng (Korean ginseng)				AC152447_21.3	3e-05	E-class P450, group I E EGN_Mt060719 20060904 TIGR 3114.m00002
GmaAffx.35242.1.S1_at	0.000503962	1.87611	2e-79	Cluster: ATPase, E1-E2 type; n=1; Medicago truncatula|Rep: ATPase, E1-E2 type - Medicago truncatula (Barrel medic)	AT1G17500.1	7e-70	haloacid dehalogenase-like hydrolase family protein	AC136955_10.5	3e-81	ATPase, E1-E2 type E EGN_Mt060719 20060904 TIGR 2315.m00007
GmaAffx.64832.1.S1_at	0.000245809	1.86906
GmaAffx.88358.1.S1_at	0.000141574	1.86566
Gma.2377.1.S1_at	0.000219043	1.86184	3e-33	Cluster: F13F21.10 protein; n=2; Arabidopsis thaliana|Rep: F13F21.10 protein - Arabidopsis thaliana (Mouse-ear cress)	AT1G49470.1	6e-35	similar to unknown protein [Arabidopsis thaliana] (TAIR:AT1G55230.1); similar to Os08g0462900 [Oryza sativa (japonica	AC137825_3.4	6e-58	Protein of unknown function DUF716 F EGN_Mt060719 20060904 TIGR 2349.m00011
Gma.12761.2.S1_x_at	0.000257463	1.85747	2e-50	Cluster: Beta-carotene hydroxylase; n=1; Glycine max|Rep: Beta-carotene hydroxylase - Glycine max (Soybean)	AT5G52570.1	0.0001	BETA-OHASE 2 (BETA-CAROTENE HYDROXYLASE 2); beta-carotene hydroxylase	AC121237_4.5	4e-19	Carotene hydroxylase; Thioredoxin-related E EGN_Mt060719 20060904 TIGR 2068.m00005
GmaAffx.51044.2.S1_at	0.000675432	1.85032	2e-79	Cluster: RING-finger protein; n=1; Capsicum annuum|Rep: RING-finger protein - Capsicum annuum (Bell pepper)	AT1G67800.3	5e-80	copine-related	CT573420_15.3	1e-104	Zinc finger, RING-type; von Willebrand factor, type A; Copine F EGN_Mt060719 20060904 TIGR 3914.m00005
GmaAffx.4467.2.S1_at	5.02e-05	1.84409	4e-95	Cluster: Sugar transporter superfamily; Major facilitator superfamily MFS_1; n=1; Medicago truncatula|Rep: Sugar transporter superfamily; Major	AT4G35300.1	2e-80	TMT2 (TONOPLAST MONOSACCHARIDE TRANSPORTER2); carbohydrate transporter/ nucleoside transporter/ sugar porter	CT025534_26.3	9e-87	General substrate transporter E EGN_Mt060719 20060904 TIGR 3844.m00005
GmaAffx.7254.1.A1_at	0.000203935	1.8424	3e-58	Cluster: Ser-thr protein kinase; n=1; Gossypium hirsutum|Rep: Ser-thr protein kinase - Gossypium hirsutum (Upland cotton)	AT3G56050.1	3e-58	protein kinase family protein	AC147011_21.3	2e-68	Protein kinase H EGN_Mt060719 20060904 TIGR 2733.m00011
GmaAffx.10649.1.S1_at	0.000905433	1.83044
GmaAffx.60965.1.S1_at	0.000334463	1.80855	2e-30	Cluster: Transfactor, putative; 28697-27224; n=1; Arabidopsis thaliana|Rep: Transfactor, putative; 28697-27224 - Arabidopsis thaliana (Mouse-ear cress)	AT1G69580.1	6e-32	transcription factor	CT025840_27.4	5e-58	Homeodomain-related E EGN_Mt060719 20060904 TIGR 3848.m00006
Gma.7867.2.S1_at	7.37e-06	1.80795
GmaAffx.17955.1.S1_at	0.000616975	1.80751
GmaAffx.51455.1.S1_at	0.000361932	1.80511	2e-12	Cluster: Heavy-metal-associated domain-containing protein, putative, expressed; n=3; Oryza sativa (japonica cultivar-group)|Rep: Heavy-metal-associated	AT5G23760.1	1e-13	heavy-metal-associated domain-containing protein	AC157377_7.3	2e-09	Heavy metal transport/detoxification protein F EGN_Mt060719 20060904 TIGR 3215.m00006
GmaAffx.26490.1.S1_at	0.000867432	1.80324	5e-29	Cluster: Arabidopsis thaliana genomic DNA, chromosome 5, P1 clone:MRB17; n=1; Arabidopsis thaliana|Rep: Arabidopsis thaliana genomic DNA,	AT5G54660.1	1e-30	heat shock protein-related	AC147001_12.3	3e-45	Heat shock protein Hsp20 F EGN_Mt060719 20060904 TIGR 2726.m00038
Gma.10564.1.S1_at	0.000708734	1.80163	0	Cluster: Omega-3 fatty acid desaturase, endoplasmic reticulum; n=5; Glycine max|Rep: Omega-3 fatty acid desaturase, endoplasmic reticulum - Glycine max	AT5G05580.1	1e-153	FAD8 (FATTY ACID DESATURASE 8); omega-3 fatty acid desaturase	CT573508_13.5	1e-168	Fatty acid acyl-CoA desaturase H EGN_Mt060719 20060904 TIGR 3924.m00020
Gma.8119.1.S1_s_at	0.000976241	1.798	2e-43	Cluster: Thioredoxin h2; n=1; Medicago truncatula|Rep: Thioredoxin h2 - Medicago truncatula (Barrel medic)	AT3G51030.1	2e-40	ATTRX1 (Arabidopsis thaliana thioredoxin H-type 1); thiol-disulfide exchange intermediate	AC159535_22.3	2e-45	Thioredoxin domain 2; Thioredoxin fold F EGN_Mt060719 20060904 TIGR 3292.m00028 IMGA|AC160013_5.4 Thioredoxin domain 2;
GmaAffx.45175.2.S1_at	5.3e-05	1.78827	2e-43	Cluster: Holocarboxylase synthetase 1; n=3; Arabidopsis thaliana|Rep: Holocarboxylase synthetase 1 - Arabidopsis thaliana (Mouse-ear cress)	AT2G25710.1	5e-45	HCS1 (HOLOCARBOXYLASE SYNTHASE); catalytic	AC173964_3.4	6e-53	Biotin--acetyl-CoA-carboxylase ligase F EGN_Mt060719 20060904 TIGR 3504.m00029
GmaAffx.85103.1.S1_at	0.000371297	1.77895	6e-26	Cluster: Putative SWI/SNF-related matrix-associated actin-dependent regulator of chromatin subfamily A member 3-like 3; n=1; Arabidopsis thaliana|Rep: Putative	AT5G43530.1	4e-27	SNF2 domain-containing protein / helicase domain-containing protein / RING finger domain-containing protein	AC149135_7.4	0.0001	Enoyl-CoA hydratase/isomerase E EGN_Mt060719 20060904 TIGR 2896.m00009
Gma.6595.1.S1_at	0.000144658	1.77769	2e-51	Cluster: Phytochelatin synthase PCS3-7N; n=1; Lotus japonicus|Rep: Phytochelatin synthase PCS3-7N - Lotus japonicus	AT5G44070.1	1e-15	CAD1 (CADMIUM SENSITIVE 1)
GmaAffx.89772.2.S1_x_at	0.000658982	1.77749	4e-17	Cluster: UPI0000ECD483 related cluster; n=1; Gallus gallus|Rep: UPI0000ECD483 UniRef100 entry - Gallus gallus				AC136838_10.3	9e-34	hypothetical protein L EGN_Mt060719 20060904 TIGR 2309.m00078
GmaAffx.39137.1.S1_at	0.000161085	1.77174						AC174282_22.3	3e-08	Protein of unknown function DUF688 F EGN_Mt060719 20060904 TIGR 3517.m00009
Gma.15464.2.S1_at	0.00036264	1.76984	2e-84	Cluster: Superoxide dismutase [Cu-Zn]; n=3; Papilionoideae|Rep: Superoxide dismutase [Cu-Zn] - Glycine max (Soybean)	AT1G08830.1	1e-72	CSD1 (copper/zinc superoxide dismutase 1); copper, zinc superoxide dismutase	AC130801_12.4	2e-77	Superoxide dismutase, copper/zinc binding E EGN_Mt060719 20060904 TIGR 2203.m00017
GmaAffx.85957.1.S1_at	3.1e-05	1.76917	3e-65	Cluster: Leucine-rich repeat, plant specific; n=1; Medicago truncatula|Rep: Leucine-rich repeat, plant specific - Medicago truncatula (Barrel medic)	AT1G67720.1	5e-50	leucine-rich repeat family protein / protein kinase family protein	AC123572_27.4	4e-67	Protein kinase E EGN_Mt060719 20060904 TIGR 2102.m00012
GmaAffx.83317.3.S1_at	0.000436936	1.75617
GmaAffx.72595.1.S1_at	0.000809897	1.7525	2e-95	AAC25523.1; n=2; Arabidopsis thaliana|Rep: Gb|AAC25523.1 - Arabidopsis thaliana (Mouse-ear cress)	AT3G14205.1	3e-99	phosphoinositide phosphatase family protein	AC160241_14.3	1e-115	Synaptojanin, N-terminal E EGN_Mt060719 20060904 TIGR 3307.m00028
GmaAffx.27577.1.S1_at	0.000656728	1.75048	5e-40	Cluster: Hypothetical protein At2g01910; n=3; Arabidopsis thaliana|Rep: Hypothetical protein At2g01910 - Arabidopsis thaliana (Mouse-ear cress)	AT2G01910.1	1e-41	ATMAP65-6; microtubule binding	AC173474_7.4	9e-55	MAP65/ASE1; Prefoldin E EGN_Mt060719 20060904 TIGR 3502.m00010
GmaAffx.89772.2.S1_at	0.000612577	1.74898	4e-17	Cluster: UPI0000ECD483 related cluster; n=1; Gallus gallus|Rep: UPI0000ECD483 UniRef100 entry - Gallus gallus				AC136838_10.3	9e-34	hypothetical protein L EGN_Mt060719 20060904 TIGR 2309.m00078
Gma.8300.1.A1_at	4.61e-05	1.74826	1e-76	Cluster: MYB transcription factor MYB177; n=1; Glycine max|Rep: MYB transcription factor MYB177 - Glycine max (Soybean)	AT5G17300.1	1e-05	myb family transcription factor	AC126787_17.5	5e-36	Homeodomain-related F EGN_Mt060719 20060904 TIGR 2173.m00020
GmaAffx.47275.1.S1_at	0.000322652	1.74704
GmaAffx.17100.1.S1_at	0.00026724	1.74112	1e-39	Cluster: Hypothetical protein At5g12430; n=2; Arabidopsis thaliana|Rep: Hypothetical protein At5g12430 - Arabidopsis thaliana (Mouse-ear cress)	AT5G12430.1	3e-41	DNAJ heat shock N-terminal domain-containing protein	AC153351_4.4	4e-61	Heat shock protein DnaJ, N-terminal E EGN_Mt060719 20060904 TIGR 3149.m00017
GmaAffx.66622.1.S1_at	0.000780798	1.73567
Gma.4206.1.S1_s_at	0.000188764	1.73191	0	Cluster: Isoflavone synthase 2; n=27; core eudicotyledons|Rep: Isoflavone synthase 2 - Glycine max (Soybean)	AT5G06900.1	5e-85	CYP93D1 (cytochrome P450, family 93, subfamily D, polypeptide 1); oxygen binding	AC146789_13.4	1e-150	E-class P450, group I E EGN_Mt060719 20060904 TIGR 2694.m00013
GmaAffx.47113.1.A1_at	0.00066956	1.72627
GmaAffx.14419.1.S1_at	7.96e-05	1.7219	3e-05	Cluster: Hypothetical protein P0501G04.14; n=1; Oryza sativa (japonica cultivar-group)|Rep: Hypothetical protein P0501G04.14 - Oryza sativa (japonica	AT1G08060.1	0.0001	MOM (MAINTENANCE OF METHYLATION)
GmaAffx.71151.1.S1_at	0.000288097	1.7195	1e-70	Cluster: T23O15.3/T23O15.3; n=2; Arabidopsis thaliana|Rep: T23O15.3/T23O15.3 - Arabidopsis thaliana (Mouse-ear cress)	AT2G04350.1	3e-72	long-chain-fatty-acid--CoA ligase family protein / long-chain acyl-CoA synthetase family protein (LACS8)	AC148718_14.3	6e-82	AMP-dependent synthetase and ligase F EGN_Mt060719 20060904 TIGR 2850.m00021 IMGA|CT030180_15.4 AMP-dependent synthetase and ligase
GmaAffx.67175.1.S1_at	0.000222179	1.71786
GmaAffx.26790.1.S1_at	0.000709771	1.71219	6e-06	Cluster: Hydroxyproline-rich glycoprotein gas28p precursor; n=2; Chlamydomonas reinhardtii|Rep: Hydroxyproline-rich glycoprotein gas28p precursor -	AT4G22470.1	3e-06	protease inhibitor/seed storage/lipid transfer protein (LTP) family protein	AC144502_16.4	3e-05	Pyridoxal-dependent decarboxylase; Actin-binding FH2 E EGN_Mt060719 20060904 TIGR 2524.m00019
soybean_rRNA_1692_RC_at	0.000759966	1.71046
GmaAffx.86835.1.S1_at	0.000723954	1.70958	2e-17	Cluster: YUP8H12R.12 protein; n=2; Arabidopsis thaliana|Rep: YUP8H12R.12 protein - Arabidopsis thaliana (Mouse-ear cress)	AT1G79280.1	5e-19	similar to CIP1 (COP1-INTERACTIVE PROTEIN 1) [Arabidopsis thaliana] (TAIR:AT5G41790.1); similar to Os02g0741500 [Oryza sativa	AC146774_38.4	2e-56	Alkaline phosphatase; Prefoldin; TPR/MLP1/MLP2-like E EGN_Mt060719 20060904 TIGR 2686.m00017
Gma.917.1.S1_at	0.000346533	1.70125	3e-31	Rep: GIR1 - Vigna radiata	AT2G14900.1	2e-27	gibberellin-regulated family protein	AC158501_15.4	7e-33	Gibberellin regulated protein F EGN_Mt060719 20060904 TIGR 3271.m00013
GmaAffx.48130.1.S1_at	0.000463904	1.69307						AC153725_23.4	9e-27	Homeodomain-related E EGN_Mt060719 20060904 TIGR 3158.m00021
Gma.16554.2.S1_at	0.000958702	1.69226	5e-60	Cluster: MRNA, complete cds, clone: RAFL25-18-P16; n=5; Arabidopsis thaliana|Rep: MRNA, complete cds, clone: RAFL25-18-P16 - Arabidopsis thaliana (Mouse-ear	AT4G30310.1	1e-61	ribitol kinase, putative	AC174353_5.3	2e-67	Carbohydrate kinase, FGGY E EGN_Mt060719 20060904 TIGR 3587.m00017
GmaAffx.14139.2.S1_at	0.000299393	1.68887	3e-13	Cluster: Hypothetical protein At2g33360; n=2; Arabidopsis thaliana|Rep: Hypothetical protein At2g33360 - Arabidopsis thaliana (Mouse-ear cress)	AT2G33360.1	6e-15	similar to unknown protein [Arabidopsis thaliana] (TAIR:AT1G04490.2); similar to Os03g0139200 [Oryza sativa (japonica
Gma.7942.1.A1_at	0.00051086	1.6875	5e-07	Rep: At5g54075 - Arabidopsis thaliana (Mouse-ear cress)				AC167711_44.5	3e-13	hypothetical protein H EGN_Mt060719 20060904 TIGR 3412.m00006
GmaAffx.89786.1.S1_at	0.000871015	1.68501	2e-30	Cluster: Kluyveromyces lactis strain NRRL Y-1140 chromosome D of strain NRRL Y- 1140 of Kluyveromyces lactis; n=2; Kluyveromyces lactis|Rep: Kluyveromyces				AC121240_78.3	4e-43	hypothetical protein L EGN_Mt060719 20060904 TIGR 2071.m00067
Gma.1394.2.S1_a_at	0.000347484	1.68085	0	Cluster: Granule-bound starch synthase Ib precursor; n=1; Phaseolus vulgaris|Rep: Granule-bound starch synthase Ib precursor - Phaseolus vulgaris	AT1G32900.1	1e-168	starch synthase, putative	AC166744_9.4	5e-66	Glycosyl transferase, group 1 E EGN_Mt060719 20060904 TIGR 3401.m00024
GmaAffx.76609.1.S1_at	0.00076369	1.6713
GmaAffx.1301.47.A1_at	0.000256249	1.66839			AT1G01030.1	0.0001	NGA3 (NGATHA3); transcription factor
Gma.9277.1.S1_at	0.000612272	1.66619	5e-24	Cluster: BEL1-related homeotic protein 13; n=1; Solanum tuberosum|Rep: BEL1-related homeotic protein 13 - Solanum tuberosum (Potato)	AT2G23760.2	4e-16	BLH4 (BLH4); DNA binding / transcription factor	CR931807_20.4	7e-34	Homeodomain-related E EGN_Mt060719 20060904 TIGR 3714.m00003
Gma.1394.1.S1_at	0.000594617	1.66423	1e-137	Cluster: Granule-bound starch synthase Ib precursor; n=1; Phaseolus vulgaris|Rep: Granule-bound starch synthase Ib precursor - Phaseolus vulgaris	AT1G32900.1	1e-109	starch synthase, putative	AC166744_9.4	1e-45	Glycosyl transferase, group 1 E EGN_Mt060719 20060904 TIGR 3401.m00024
GmaAffx.77056.1.S1_at	0.000292615	1.66214	3e-65	Cluster: Pollen-specific protein SF3, putative; n=2; Solanum lycopersicum|Rep: Pollen-specific protein SF3, putative - Solanum lycopersicum (Tomato)	AT1G10200.1	1e-60	transcription factor LIM, putative	AC125482_17.4	8e-59	LIM, zinc-binding; Bacterial enterotoxin F EGN_Mt060719 20060904 TIGR 2151.m00026
GmaAffx.78747.1.S1_at	0.000707191	1.65868	1e-44	Cluster: Hypothetical protein F8F6_180; n=3; Arabidopsis thaliana|Rep: Hypothetical protein F8F6_180 - Arabidopsis thaliana (Mouse-ear cress)	AT5G03970.1	3e-46	F-box family protein
GmaAffx.77047.1.S1_at	0.00013013	1.65471	8e-09	AAD20092.1; n=2; Arabidopsis thaliana|Rep: Gb|AAD20092.1 - Arabidopsis thaliana (Mouse-ear cress)	AT5G48720.1	2e-11	similar to unknown protein [Arabidopsis thaliana] (TAIR:AT2G01990.1); similar to hypothetical protein [Oryza sativa (japonica
GmaAffx.21743.1.S1_at	6.76e-05	1.64322	8e-43	Cluster: TPR Domain containing protein, expressed; n=1; Oryza sativa (japonica cultivar-group)|Rep: TPR Domain containing protein, expressed - Oryza sativa	AT4G28600.1	4e-43	NPGR2 (NO POLLEN GERMINATION RELATED 2); calmodulin binding	AC162162_33.3	7e-51	Tetratricopeptide-like helical E EGN_Mt060719 20060904 TIGR 3352.m00003
GmaAffx.2538.1.S1_at	5.11e-06	1.64211	2e-59	Cluster: Hypothetical protein At3g26950; n=2; Arabidopsis thaliana|Rep: Hypothetical protein At3g26950 - Arabidopsis thaliana (Mouse-ear cress)	AT3G26950.1	5e-61	similar to Os11g0507400 [Oryza sativa (japonica cultivar-group)] (GB:NP_001067953.1)
GmaAffx.68424.1.S1_at	0.000706321	1.64092	2e-55	Cluster: RanGAP1 interacting protein; n=2; Arabidopsis thaliana|Rep: RanGAP1 interacting protein - Arabidopsis thaliana (Mouse-ear cress)	AT5G18590.1	5e-57	kelch repeat-containing protein	AC186295_17.3	1e-87	Serine/threonine protein phosphatase, BSU1 E EGN_Mt060719 20060904 TIGR 3669.m00005
GmaAffx.52483.1.S1_at	0.000785015	1.63843	2e-66	Cluster: Deoxyxylulose-5-phosphate synthase; n=1; Medicago truncatula|Rep: Deoxyxylulose-5-phosphate synthase - Medicago truncatula (Barrel medic)	AT5G11380.1	1e-57	DXPS3 (1-DEOXY-D-XYLULOSE 5-PHOSPHATE SYNTHASE 3); 1-deoxy-D-xylulose-5-phosphate synthase	AC148176_37.5	3e-68	Deoxyxylulose-5-phosphate synthase E EGN_Mt060719 20060904 TIGR 2787.m00001
GmaAffx.56133.1.A1_at	0.000455651	1.62876	1e-44	Cluster: Involucrin repeat; RNA-processing protein, HAT helix; n=1; Medicago truncatula|Rep: Involucrin repeat; RNA-processing protein, HAT helix - Medicago	AT5G46400.1	2e-26	binding	AC141106_36.5	2e-46	Involucrin repeat; RNA-processing protein, HAT helix E EGN_Mt060719 20060904 TIGR 2461.m00029
GmaAffx.70519.1.A1_at	0.000186224	1.62855	1e-10	Cluster: ATPase, E1-E2 type; n=1; Medicago truncatula|Rep: ATPase, E1-E2 type - Medicago truncatula (Barrel medic)	AT3G13900.1	2e-11	haloacid dehalogenase-like hydrolase family protein	AC136955_10.5	1e-12	ATPase, E1-E2 type E EGN_Mt060719 20060904 TIGR 2315.m00007
GmaAffx.60359.1.S1_s_at	9.3e-05	1.62428	1e-102	Cluster: Sigma-like factor precursor; n=3; Arabidopsis thaliana|Rep: Sigma-like factor precursor - Arabidopsis thaliana (Mouse-ear cress)	AT5G24120.1	1e-103	SIGE (RNA polymerase sigma subunit E); DNA binding / DNA-directed RNA polymerase/ sigma factor/ transcription factor	CT963079_10.3	1e-113	Sigma factor, ECF F EGN_Mt060719 20060904 TIGR 3966.m00009
GmaAffx.93248.1.S1_at	0.000832695	1.62426	3e-29	Cluster: Hypothetical protein; n=3; Arabidopsis thaliana|Rep: Hypothetical protein - Arabidopsis thaliana (Mouse-ear cress)	AT2G37390.1	6e-31	heavy-metal-associated domain-containing protein	AC186136_10.3	3e-82	Heavy metal transport/detoxification protein E EGN_Mt060719 20060904 TIGR 3663.m00011
Gma.12960.1.S1_at	0.000640548	1.61675	4e-59	Cluster: Steroid nuclear receptor, ligand-binding; n=1; Medicago truncatula|Rep: Steroid nuclear receptor, ligand-binding - Medicago truncatula (Barrel medic)	AT5G40640.1	3e-49	similar to unknown protein [Arabidopsis thaliana] (TAIR:AT3G27390.1); similar to Steroid nuclear receptor, ligand-binding	AC149208_42.4	5e-61	Steroid nuclear receptor, ligand-binding E EGN_Mt060719 20060904 TIGR 2902.m00024
GmaAffx.92192.1.S1_s_at	0.000912475	1.61622	1e-75	Cluster: T19F11.6 protein; n=2; Arabidopsis thaliana|Rep: T19F11.6 protein - Arabidopsis thaliana (Mouse-ear cress)	AT3G11660.1	3e-77	NHL1 (NDR1/HIN1-like 1)	AC146557_17.3	7e-60	Harpin-induced 1 H EGN_Mt060719 20060904 TIGR 2619.m00003
GmaAffx.34775.1.S1_at	0.000366356	1.61391	3e-53	Cluster: Hypothetical protein T22E16.190; n=1; Arabidopsis thaliana|Rep: Hypothetical protein T22E16.190 - Arabidopsis thaliana (Mouse-ear cress)	AT3G55530.1	8e-55	zinc finger (C3HC4-type RING finger) family protein	AC144514_52.4	8e-43	Zinc finger, RING-type H EGN_Mt060719 20060904 TIGR 2528.m00022
GmaAffx.69598.1.S1_at	0.000947429	1.60999	1e-141	Rep: Ethylene receptor - Malus domestica (Apple) (Malus sylvestris)	AT1G66340.1	1e-123	ETR1 (ETHYLENE RESPONSE 1); two-component response regulator	AC161789_8.4	1e-152	Bacteriophytochrome F EGN_Mt060719 20060904 TIGR 3344.m00015
Gma.4091.1.S1_at	0.000277443	1.60902	2e-97	Cluster: Putative RING zinc finger protein; n=4; Arabidopsis thaliana|Rep: Putative RING zinc finger protein - Arabidopsis thaliana (Mouse-ear cress)	AT3G06140.1	4e-99	zinc finger (C3HC4-type RING finger) family protein	AC148995_25.5	2e-81	Zinc finger, RING-type E EGN_Mt060719 20060904 TIGR 2881.m00026
GmaAffx.81234.1.A1_at	0.000188742	1.60899	7e-13	Cluster: Protein At2g37025; n=2; Arabidopsis thaliana|Rep: Protein At2g37025 - Arabidopsis thaliana (Mouse-ear cress)	AT2G37025.1	1e-14	TRFL8 (TRF-LIKE 8); DNA binding	AC153725_23.4	1e-26	Homeodomain-related E EGN_Mt060719 20060904 TIGR 3158.m00021
Gma.4765.1.A1_at	0.000237527	1.60546	1e-104	Cluster: Proteinase inhibitor I4, serpin; n=2; Medicago truncatula|Rep: Proteinase inhibitor I4, serpin - Medicago truncatula (Barrel medic)	AT3G49880.1	1e-105	glycosyl hydrolase family protein 43	CT027662_17.5	1e-114	Proteinase inhibitor I4, serpin; Glycoside hydrolase, family 43 E EGN_Mt060719 20060904 TIGR 3856.m00009
GmaAffx.89045.1.A1_s_at	0.000274906	1.60265	5e-75	Cluster: Endo-xyloglucan transferase like protein; n=2; Arabidopsis thaliana|Rep: Endo-xyloglucan transferase like protein - Arabidopsis thaliana	AT1G11545.1	1e-76	xyloglucan:xyloglucosyl transferase, putative / xyloglucan endotransglycosylase, putative / endo-xyloglucan transferase, putative	AC157890_26.4	9e-40	Glycoside hydrolase, family 16; Xyloglucan endo-transglycosylase, C-terminal F EGN_Mt060719 20060904 TIGR 3243.m00023
Gma.1394.2.S1_at	0.00033964	1.6004	0	Cluster: Granule-bound starch synthase Ib precursor; n=1; Phaseolus vulgaris|Rep: Granule-bound starch synthase Ib precursor - Phaseolus vulgaris	AT1G32900.1	1e-168	starch synthase, putative	AC166744_9.4	5e-66	Glycosyl transferase, group 1 E EGN_Mt060719 20060904 TIGR 3401.m00024
GmaAffx.16994.1.S1_at	0.000182637	1.60006
soybean_rRNA_57_RC_at	0.000487103	1.59795
Gma.12761.2.S1_at	0.000106481	1.59759	2e-50	Cluster: Beta-carotene hydroxylase; n=1; Glycine max|Rep: Beta-carotene hydroxylase - Glycine max (Soybean)	AT5G52570.1	0.0001	BETA-OHASE 2 (BETA-CAROTENE HYDROXYLASE 2); beta-carotene hydroxylase	AC121237_4.5	4e-19	Carotene hydroxylase; Thioredoxin-related E EGN_Mt060719 20060904 TIGR 2068.m00005
GmaAffx.54083.1.S1_at	0.000409224	1.59564	9e-92	Cluster: Multi antimicrobial extrusion protein MatE; n=1; Medicago truncatula|Rep: Multi antimicrobial extrusion protein MatE - Medicago truncatula (Barrel	AT1G33110.1	3e-70	MATE efflux family protein	AC145330_2.4	4e-94	Multi antimicrobial extrusion protein MatE E EGN_Mt060719 20060904 TIGR 2590.m00002
GmaAffx.56432.1.S1_at	4.35e-05	1.59464	2e-07	Cluster: Hypothetical protein F4P12_390; n=1; Arabidopsis thaliana|Rep: Hypothetical protein F4P12_390 - Arabidopsis thaliana (Mouse-ear cress)	AT3G53690.1	3e-09	zinc finger (C3HC4-type RING finger) family protein	AC130802_17.4	3e-10	Zinc finger, C6HC-type - 5prime partial H EGN_Mt060719 20060904 TIGR 2204.m00018
Gma.16772.1.S1_at	0.000239277	1.59156						AC153351_4.4	7e-07	Heat shock protein DnaJ, N-terminal E EGN_Mt060719 20060904 TIGR 3149.m00017
Gma.6261.1.S1_a_at	0.000860306	1.59076
GmaAffx.78940.1.A1_at	0.000197081	1.5873	9e-71	Cluster: T14N5.14 protein; n=1; Arabidopsis thaliana|Rep: T14N5.14 protein - Arabidopsis thaliana (Mouse-ear cress)	AT1G77290.1	2e-72	tetrachloro-p-hydroquinone reductive dehalogenase-related	AC147472_20.4	3e-08	Glutathione S-transferase, C-terminal; Thioredoxin-like fold F EGN_Mt060719 20060904 TIGR 2754.m00017
Gma.5510.1.S1_s_at	0.00044957	1.58541	1e-171	Cluster: Beta-amyrin and sophoradiol 24-hydroxylase; n=2; Glycine max|Rep: Beta-amyrin and sophoradiol 24-hydroxylase - Glycine max (Soybean)	AT2G42250.1	3e-97	CYP712A1 (cytochrome P450, family 712, subfamily A, polypeptide 1); oxygen binding	AC141114_7.4	1e-133	E-class P450, group I H EGN_Mt060719 20060904 TIGR 2469.m00007
GmaAffx.86499.1.S1_at	0.00068844	1.58411	1e-63	Cluster: Similarity to protein kinase; n=1; Arabidopsis thaliana|Rep: Similarity to protein kinase - Arabidopsis thaliana (Mouse-ear cress)	AT5G57610.1	2e-65	protein kinase family protein	AC174353_24.3	2e-79	Octicosapeptide/Phox/Bem1p; Protein kinase E EGN_Mt060719 20060904 TIGR 3587.m00016
GmaAffx.60802.1.A1_at	0.000814829	1.57669	8e-05	Cluster: Chromosome undetermined scaffold_35, whole genome shotgun sequence; n=1; Paramecium tetraurelia|Rep: Chromosome undetermined scaffold_35, whole genome	AT5G13920.1	9e-05	zinc knuckle (CCHC-type) family protein
Gma.8452.1.S1_s_at	0.000820506	1.57096	0	Cluster: Homo-phytochelatin synthase; n=2; Papilionoideae|Rep: Homo-phytochelatin synthase - Glycine max (Soybean)	AT5G44070.1	0	CAD1 (CADMIUM SENSITIVE 1)
GmaAffx.91159.1.S1_at	0.00045532	1.57071	3e-41	Cluster: Bet1-like SNARE 1-1; n=2; Arabidopsis thaliana|Rep: Bet1-like SNARE 1-1 - Arabidopsis thaliana (Mouse-ear cress)	AT3G58170.1	6e-43	ATBS14A; protein transporter	AC147435_7.4	0.0001	Syntaxin/epimorphin family E EGN_Mt060719 20060904 TIGR 2752.m00007
Gma.1842.1.S1_at	0.000652384	1.56883	7e-73	Cluster: Zinc finger, C3HC4 type family protein, expressed; n=1; Oryza sativa (japonica cultivar-group)|Rep: Zinc finger, C3HC4 type family	AT2G40830.1	3e-66	RHC1A (RING-H2 finger C1A); protein binding / zinc ion binding	CR954185_44.5	1e-141	Zinc finger, RING-type E EGN_Mt060719 20060904 TIGR 3755.m00028
GmaAffx.90353.1.S1_at	0.000408883	1.5672	3e-06	Rep: MLO1 - Lotus japonicus	AT2G39200.1	4e-06	MLO12 (MILDEW RESISTANCE LOCUS O 12); calmodulin binding
GmaAffx.40129.1.S1_at	0.000775717	1.5669	3e-61	Cluster: F26I16.4 protein; n=1; Arabidopsis thaliana|Rep: F26I16.4 protein - Arabidopsis thaliana (Mouse-ear cress)	AT1G18620.2	9e-62	similar to unknown protein [Arabidopsis thaliana] (TAIR:AT1G74160.1); similar to expressed protein [Oryza sativa (japonica
GmaAffx.93515.1.S1_s_at	3.68e-05	1.5642
Gma.6451.1.S1_at	0.000836609	1.56418	1e-158	Cluster: Homeodomain-leucine zipper protein 56; n=1; Glycine max|Rep: Homeodomain-leucine zipper protein 56 - Glycine max (Soybean)	AT2G22430.1	2e-67	ATHB6 (ARABIDOPSIS THALIANA HOMEOBOX PROTEIN 6); transcription factor	AC145165_17.4	1e-100	Leucine zipper, homeobox-associated; Homeodomain-related F EGN_Mt060719 20060904 TIGR 2581.m00018
Gma.10476.2.S1_at	0.000418863	1.56347	3e-40	Rep: F9L1.16 - Arabidopsis thaliana (Mouse-ear cress)	AT1G15215.2	6e-42	similar to DNA binding / sequence-specific DNA binding / transcription factor [Arabidopsis thaliana] (TAIR:AT3G18380.1); similar	AC144724_55.5	1e-25	Homeodomain-related E EGN_Mt060719 20060904 TIGR 2552.m00024
GmaAffx.1334.1.S1_at	9.92e-05	1.55455	1e-66	AAF56406.1; n=4; Arabidopsis thaliana|Rep: Gb|AAF56406.1 - Arabidopsis thaliana (Mouse-ear cress)	AT5G49930.1	2e-68	EMB1441 (EMBRYO DEFECTIVE 1441); nucleic acid binding
Gma.5584.1.S1_s_at	0.000160922	1.5495	9e-45	Cluster: Root nodule extensin; n=1; Sesbania rostrata|Rep: Root nodule extensin - Sesbania rostrata	AT1G21310.1	5e-39	ATEXT3 (EXTENSIN 3); structural constituent of cell wall	AC149471_20.4	2e-33	Extensin-like region E EGN_Mt060719 20060904 TIGR 2916.m00012
GmaAffx.86151.1.S1_at	0.000722837	1.54235	2e-99	Cluster: Putative deaminase; n=2; Arabidopsis thaliana|Rep: Putative deaminase - Arabidopsis thaliana (Mouse-ear cress)	AT1G68720.1	1e-101	cytidine/deoxycytidylate deaminase family protein	AC174332_22.3	5e-16	CMP/dCMP deaminase, zinc-binding; Cyclic peptide transporter E EGN_Mt060719 20060904 TIGR 3566.m00003
GmaAffx.93149.1.S1_s_at	1.28e-05	1.54016	2e-82	Cluster: Hypothetical protein T22P22_70; n=1; Arabidopsis thaliana|Rep: Hypothetical protein T22P22_70 - Arabidopsis thaliana (Mouse-ear cress)	AT5G11680.1	3e-84	similar to hypothetical protein TTHERM_00502170 [Tetrahymena thermophila SB210] (GB:XP_001022271.1); similar to Os09g0512900 [Ory
Gma.4172.1.S1_at	0.000987285	1.53827	4e-23	Cluster: Protein At5g20190; n=1; Arabidopsis thaliana|Rep: Protein At5g20190 - Arabidopsis thaliana (Mouse-ear cress)	AT5G20190.1	5e-37	similar to binding [Arabidopsis thaliana] (TAIR:AT1G80130.1); similar to Os06g0606700 [Oryza sativa (japonica cultivar-group)]	AC152425_4.4	2e-60	hypothetical protein E EGN_Mt060719 20060904 TIGR 3111.m00022 IMGA|AC166899_4.4 hypothetical protein
GmaAffx.84927.1.S1_at	0.000422289	1.53687	6e-81	Cluster: ATP-dependent helicase HrpA; n=1; Medicago truncatula|Rep: ATP-dependent helicase HrpA - Medicago truncatula (Barrel medic)	AT1G33390.1	2e-45	helicase domain-containing protein	AC152158_16.4	9e-83	Helicase, C-terminal E EGN_Mt060719 20060904 TIGR 3088.m00011
GmaAffx.51045.1.S1_at	0.000654245	1.53506	2e-26	Rep: T22C5.6 - Arabidopsis thaliana (Mouse-ear cress)	AT1G27620.1	4e-28	transferase family protein	CR937029_20.5	6e-14	Transferase E EGN_Mt060719 20060904 TIGR 3746.m00003 IMGA|CT962505_18.4 Transferase
GmaAffx.87366.1.S1_at	5.02e-05	1.53479	3e-74	Cluster: Galactoside 2-alpha-L-fucosyltransferase (EC 2.4.1.69) (Xyloglucan alpha-(1,2)-fucosyltransferase); n=1; Pisum sativum|Rep:	AT2G03220.1	1e-69	FT1 (FUCOSYLTRANSFERASE 1); fucosyltransferase/ transferase, transferring glycosyl groups	AC175312_28.3	1e-82	Xyloglucan fucosyltransferase H EGN_Mt060719 20060904 TIGR 3626.m00018
GmaAffx.65281.1.S1_at	0.00059001	1.53201	1e-49	Cluster: Hypothetical protein T9J14.4; n=2; Arabidopsis thaliana|Rep: Hypothetical protein T9J14.4 - Arabidopsis thaliana (Mouse-ear cress)	AT3G05010.1	8e-54	transmembrane protein, putative
GmaAffx.38191.1.S1_at	0.000715458	1.5312	4e-32	Cluster: Transcriptional factor B3; n=1; Medicago truncatula|Rep: Transcriptional factor B3 - Medicago truncatula (Barrel medic)	AT2G30470.1	9e-28	HSI2 (High-level expression of Sugar-Inducible gene 2); transcription factor/ transcriptional repressor	AC147537_25.3	3e-44	Transcriptional factor B3; Zinc finger, CW-type E EGN_Mt060719 20060904 TIGR 2766.m00029
GmaAffx.42760.1.S1_at	0.000641843	1.52805
GmaAffx.86258.1.S1_x_at	0.000250684	1.5273
Gma.8369.1.S1_at	2.26e-05	1.52078	9e-25	Rep: At5g18850 - Arabidopsis thaliana (Mouse-ear cress)	AT5G18850.1	2e-26	unknown protein
Gma.6836.1.A1_s_at	0.000367965	1.51713	1e-88	Cluster: Pyrrolidone carboxyl peptidase-like protein; n=2; Oryza sativa (japonica cultivar-group)|Rep: Pyrrolidone carboxyl peptidase-like	AT1G56700.1	1e-85	pyrrolidone-carboxylate peptidase family protein	AC147011_17.3	1e-106	Peptidase C15, pyroglutamyl peptidase I F EGN_Mt060719 20060904 TIGR 2733.m00015
GmaAffx.429.1.A1_at	0.00096732	1.51702	9e-19	Cluster: H0410G08.14 protein; n=3; Oryza sativa|Rep: H0410G08.14 protein - Oryza sativa (Rice)	AT1G64320.1	6e-06	myosin heavy chain-related	AC158498_24.4	7e-05	tRNA-binding arm; t-snare E EGN_Mt060719 20060904 TIGR 3270.m00018
Gma.3754.1.S1_x_at	0.000801614	1.51314	2e-48	Cluster: Calcineurin-like protein; n=2; Eucalyptus|Rep: Calcineurin-like protein - Eucalyptus grandis (Flooded gum)	AT3G18430.1	1e-46	calcium-binding EF hand family protein	AC172743_16.3	1e-43	Calcium-binding EF-hand F EGN_Mt060719 20060904 TIGR 3494.m00009
GmaAffx.145.1.S1_at	0.000127666	1.50768
Gma.4090.2.S1_at	0.000158936	1.50748	1e-36	Cluster: Hypothetical protein At2g22400; n=2; Arabidopsis thaliana|Rep: Hypothetical protein At2g22400 - Arabidopsis thaliana (Mouse-ear cress)	AT2G22400.1	1e-39	NOL1/NOP2/sun family protein	CT030028_18.4	1e-68	Bacterial Fmu (Sun)/eukaryotic nucleolar NOL1/Nop2p E EGN_Mt060719 20060904 TIGR 3860.m00008
Gma.2687.1.S1_at	0.000166262	1.5042	2e-25	Cluster: 28 kDa small subunit ribosomal protein; n=4; core eudicotyledons|Rep: 28 kDa small subunit ribosomal protein - Capsicum annuum (Bell pepper)	AT3G10090.1	4e-25	40S ribosomal protein S28 (RPS28A)	AC147482_43.4	3e-30	Ribosomal protein S28e E EGN_Mt060719 20060904 TIGR 2756.m00008
GmaAffx.38263.1.S1_at	0.000996777	1.50107			AT5G05520.1	3e-05	outer membrane OMP85 family protein	CT573027_10.3	4e-10	Bacterial surface antigen (D15) E EGN_Mt060719 20060904 TIGR 3895.m00013
GmaAffx.51796.1.S1_at	1.34e-05	1.5007	5e-61	Cluster: Hypothetical protein F17A8.100; n=1; Arabidopsis thaliana|Rep: Hypothetical protein F17A8.100 - Arabidopsis thaliana (Mouse-ear cress)	AT4G09750.1	1e-62	short-chain dehydrogenase/reductase (SDR) family protein	AC140849_16.4	1e-11	Short-chain dehydrogenase/reductase SDR H EGN_Mt060719 20060904 TIGR 2455.m00019
Gma.3048.1.S1_a_at	0.000199394	0.666652	3e-71	Cluster: Hypothetical protein f16; n=2; Gossypium hirsutum|Rep: Hypothetical protein f16 - Gossypium hirsutum (Upland cotton)	AT1G17200.1	8e-63	integral membrane family protein	CR955011_18.3	1e-74	Protein of unknown function DUF588 F EGN_Mt060719 20060904 TIGR 3776.m00009
GmaAffx.65939.1.A1_at	0.000437136	0.665478	1e-30	Cluster: AT5g14910/F2G14_30; n=2; Arabidopsis thaliana|Rep: AT5g14910/F2G14_30 - Arabidopsis thaliana (Mouse-ear cress)	AT5G14910.1	3e-32	heavy-metal-associated domain-containing protein	AC137838_12.4	3e-05	hypothetical protein L EGN_Mt060719 20060904 TIGR 2359.m00016
GmaAffx.58485.1.S1_at	0.000822979	0.664785	4e-32	Cluster: SufE-like protein, chloroplast precursor; n=1; Arabidopsis thaliana|Rep: SufE-like protein, chloroplast precursor - Arabidopsis thaliana (Mouse-ear	AT4G26500.1	9e-34	ATSUFE/CPSUFE/EMB1374 (EMBRYO DEFECTIVE 1374); enzyme activator/ transcription regulator	AC148821_17.3	1e-06	BolA-like protein E EGN_Mt060719 20060904 TIGR 2870.m00017
Gma.11993.1.S1_at	8.67e-05	0.664669	1e-120	Cluster: ABC transporter; n=1; Gossypium hirsutum|Rep: ABC transporter - Gossypium hirsutum (Upland cotton)	AT1G17840.1	1e-120	ABC transporter family protein	AC121245_11.5	4e-68	ABC-2; AAA ATPase E EGN_Mt060719 20060904 TIGR 2075.m00014
Gma.6091.1.S1_at	5.64e-05	0.664495	1e-132	Cluster: Peroxisomal ascorbate peroxidase; n=1; Vigna unguiculata|Rep: Peroxisomal ascorbate peroxidase - Vigna unguiculata (Cowpea)	AT4G35000.1	1e-115	APX3 (ASCORBATE PEROXIDASE 3); L-ascorbate peroxidase	AC121235_19.5	1e-124	Haem peroxidase, plant/fungal/bacterial F EGN_Mt060719 20060904 TIGR 2066.m00018
GmaAffx.93571.1.S1_s_at	0.000505687	0.662912	2e-53	Cluster: Cytochrome P450; n=1; Petunia x hybrida|Rep: Cytochrome P450 - Petunia hybrida (Petunia)	AT3G61040.1	1e-43	CYP76C7 (cytochrome P450, family 76, subfamily C, polypeptide 7); oxygen binding	AC149471_6.4	1e-47	E-class P450, group I E EGN_Mt060719 20060904 TIGR 2916.m00021
Gma.900.1.A1_at	0.000787944	0.662627	2e-37	Cluster: Putative argonaute protein; n=1; Oryza sativa (japonica cultivar-group)|Rep: Putative argonaute protein - Oryza sativa (japonica cultivar-group)	AT5G43810.1	1e-38	ZLL (ZWILLE)	AC160838_11.3	1e-30	Argonaute and Dicer protein, PAZ; Stem cell self-renewal protein Piwi H EGN_Mt060719 20060904 TIGR 3315.m00008
Gma.15830.1.S1_s_at	0.00068246	0.661636	1e-30	Cluster: Hypothetical protein; n=1; Euphorbia esula|Rep: Hypothetical protein - Euphorbia esula (Leafy spurge)	AT2G26500.2	1e-28	cytochrome b6f complex subunit (petM), putative
GmaAffx.24408.1.A1_at	0.000316482	0.660715	2e-53	Cluster: Cys2/His2 zinc-finger transcription factor; n=1; Silene latifolia|Rep: Cys2/His2 zinc-finger transcription factor - Silene latifolia (White campion)	AT2G45120.1	3e-45	zinc finger (C2H2 type) family protein	AC137077_36.4	5e-40	Zinc finger, C2H2-type H EGN_Mt060719 20060904 TIGR 2319.m00002
Gma.16176.1.S1_at	0.000902746	0.659154	1e-110	Cluster: OSJNBb0004A17.1 protein; n=3; Oryza sativa|Rep: OSJNBb0004A17.1 protein - Oryza sativa (Rice)	AT1G65840.1	1e-112	ATPAO4 (POLYAMINE OXIDASE 4); amine oxidase	AC165432_26.3	1e-129	Amine oxidase E EGN_Mt060719 20060904 TIGR 3379.m00009
Gma.11254.1.S1_x_at	0.000542223	0.655959	3e-50	Cluster: Pollen-specific protein; n=1; Vitis pseudoreticulata|Rep: Pollen-specific protein - Vitis pseudoreticulata	AT4G08685.1	4e-48	SAH7	CR940309_19.4	4e-29	Pollen Ole e 1 allergen and extensin F EGN_Mt060719 20060904 TIGR 3752.m00007
Gma.2487.2.S1_at	0.000629863	0.654523	5e-82	Cluster: Cucumisin-like serine protease; subtilisin-like protease; n=2; Arabidopsis thaliana|Rep: Cucumisin-like serine protease; subtilisin-like protease	AT3G14067.1	9e-84	subtilase family protein	AC169626_1.3	1e-108	Protease-associated PA; Proteinase inhibitor I9, subtilisin propeptide E EGN_Mt060719 20060904 TIGR 3448.m00015
Gma.12372.1.S1_at	0.000236227	0.652628	2e-36	Cluster: Hypothetical protein; n=1; Medicago truncatula|Rep: Hypothetical protein - Medicago truncatula (Barrel medic)	AT4G28088.1	4e-33	hydrophobic protein, putative / low temperature and salt responsive protein, putative	AC150446_13.5	4e-38	Protein of unknown function UPF0057 F EGN_Mt060719 20060904 TIGR 2977.m00015
Gma.15564.1.S1_a_at	0.000760236	0.649591	0	Cluster: Inositol-3-phosphate synthase; n=11; core eudicotyledons|Rep: Inositol-3-phosphate synthase - Nicotiana paniculata	AT2G22240.1	0	inositol-3-phosphate synthase isozyme 2 / myo-inositol-1-phosphate synthase 2 / MI-1-P synthase 2 / IPS 2	CR940309_9.4	0	Myo-inositol-1-phosphate synthase F EGN_Mt060719 20060904 TIGR 3752.m00015
GmaAffx.30164.1.A1_at	0.000660777	0.648637	2e-22	Cluster: Putative receptor kinase; n=1; Malus x domestica|Rep: Putative receptor kinase - Malus domestica (Apple) (Malus sylvestris)	AT2G36570.1	9e-23	leucine-rich repeat transmembrane protein kinase, putative	AC146788_11.4	1e-23	Protein kinase E EGN_Mt060719 20060904 TIGR 2693.m00010
Gma.667.3.S1_at	0.000491072	0.648332
GmaAffx.93211.1.S1_s_at	0.000123065	0.648217	1e-141	Cluster: Triosephosphate isomerase; n=3; Phaseoleae|Rep: Triosephosphate isomerase - Glycine max (Soybean)	AT3G55440.1	1e-117	ATCTIMC (CYTOSOLIC TRIOSE PHOSPHATE ISOMERASE); triose-phosphate isomerase
Gma.4606.1.S1_at	0.000793362	0.645743	9e-63	Cluster: 50S ribosomal protein L10, chloroplast precursor; n=1; Arabidopsis thaliana|Rep: 50S ribosomal protein L10, chloroplast precursor - Arabidopsis	AT5G13510.1	4e-65	ribosomal protein L10 family protein	AC151805_23.3	6e-60	Ribosomal protein L10 E EGN_Mt060719 20060904 TIGR 3064.m00008
GmaAffx.77647.1.S1_at	0.000753638	0.645353	1e-106	Cluster: Hypothetical protein; n=1; Medicago truncatula|Rep: Hypothetical protein - Medicago truncatula (Barrel medic)	AT5G46580.1	3e-84	pentatricopeptide (PPR) repeat-containing protein	AC146791_19.4	1e-108	Smr protein/MutS2 C-terminal E EGN_Mt060719 20060904 TIGR 2696.m00025 IMGA|AC174361_9.3 Smr protein/MutS2 C-terminal
Gma.7599.1.S1_a_at	0.000705408	0.645181	1e-130	Cluster: Mevalonate disphosphate decarboxylase; n=1; Hevea brasiliensis|Rep: Mevalonate disphosphate decarboxylase - Hevea brasiliensis (Para rubber tree)	AT3G54250.1	1e-130	mevalonate diphosphate decarboxylase, putative
GmaAffx.43291.1.S1_at	0.00093338	0.644257	2e-23	Cluster: Lipid phosphate phosphatase 1; n=2; Arabidopsis thaliana|Rep: Lipid phosphate phosphatase 1 - Arabidopsis thaliana (Mouse-ear cress)	AT2G01180.1	5e-25	ATPAP1 (PHOSPHATIDIC ACID PHOSPHATASE 1); phosphatidate phosphatase	AC169125_12.3	1e-23	Acid phosphatase/vanadium-dependent haloperoxidase E EGN_Mt060719 20060904 TIGR 3429.m00013
Gma.16802.1.S1_at	0.000127218	0.643067	7e-53	Cluster: Glutamate receptor 3.3 precursor; n=2; Arabidopsis thaliana|Rep: Glutamate receptor 3.3 precursor - Arabidopsis thaliana (Mouse-ear cress)	AT1G42540.1	1e-54	ATGLR3.3 (Arabidopsis thaliana glutamate receptor 3.3)	CR932967_15.3	4e-83	Ionotropic glutamate receptor E EGN_Mt060719 20060904 TIGR 3731.m00010
Gma.3055.1.S1_at	0.000790542	0.641215	6e-83	Cluster: Putative riboflavin synthase alpha chain; n=2; Arabidopsis thaliana|Rep: Putative riboflavin synthase alpha chain - Arabidopsis thaliana (Mouse-ear	AT2G20690.1	1e-84	lumazine-binding family protein	CT954251_5.3	6e-06	Pistil-specific extensin-like protein H EGN_Mt060719 20060904 TIGR 3943.m00017
GmaAffx.85890.1.S1_at	3.18e-05	0.640074	1e-171	Cluster: Glutamate decarboxylase; n=1; Solanum lycopersicum|Rep: Glutamate decarboxylase - Solanum lycopersicum (Tomato) (Lycopersicon esculentum)	AT5G17330.1	1e-164	GAD (Glutamate decarboxylase 1); calmodulin binding	AC147472_18.4	1e-167	Pyridoxal-dependent decarboxylase F EGN_Mt060719 20060904 TIGR 2754.m00016
GmaAffx.92791.1.S1_at	0.000240524	0.63801	4e-35	Cluster: Protein At2g17845; n=2; Arabidopsis thaliana|Rep: Protein At2g17845 - Arabidopsis thaliana (Mouse-ear cress)	AT3G55290.1	5e-37	short-chain dehydrogenase/reductase (SDR) family protein	AC166147_24.4	5e-17	Short-chain dehydrogenase/reductase SDR F EGN_Mt060719 20060904 TIGR 3388.m00020
GmaAffx.74933.1.S1_at	1.56e-05	0.635339	9e-12	Cluster: Chloroplast nucleoid DNA binding protein, putative; n=3; Arabidopsis thaliana|Rep: Chloroplast nucleoid DNA binding protein, putative - Arabidopsis	AT1G01300.1	2e-13	aspartyl protease family protein	AC161407_9.3	3e-05	Peptidase aspartic, active site E EGN_Mt060719 20060904 TIGR 3339.m00021
GmaAffx.92825.1.S1_s_at	0.000452019	0.632304	1e-57	Cluster: 30S ribosomal protein S10, chloroplast precursor; n=1; Mesembryanthemum crystallinum|Rep: 30S ribosomal protein S10, chloroplast precursor -	AT3G13120.1	1e-58	30S ribosomal protein S10, chloroplast, putative	AC144805_11.4	5e-06	Ribosomal protein S10, eukaryotic and archaeal form E EGN_Mt060719 20060904 TIGR 2564.m00011
Gma.8496.1.S1_at	0.000873436	0.629885	1e-176	Cluster: Seed coat BURP domain protein 1; n=1; Glycine max|Rep: Seed coat BURP domain protein 1 - Glycine max (Soybean)	AT5G25610.1	4e-46	RD22 (RESPONSIVE TO DESSICATION 22)	AC127429_14.5	8e-67	BURP E EGN_Mt060719 20060904 TIGR 2188.m00010
Gma.13419.1.A1_at	0.000919346	0.628101	5e-13	Cluster: Putative FKBP type peptidyl-prolyl cis-trans isomerase; n=1; Pyrus communis|Rep: Putative FKBP type peptidyl-prolyl cis-trans isomerase - Pyrus	AT2G43560.1	1e-13	immunophilin / FKBP-type peptidyl-prolyl cis-trans isomerase family protein	AC137825_27.4	3e-15	Peptidylprolyl isomerase, FKBP-type F EGN_Mt060719 20060904 TIGR 2349.m00028
GmaAffx.53173.1.S1_at	0.000640178	0.626429	1e-28	Cluster: Early nodule-specific protein-like; n=1; Arabidopsis thaliana|Rep: Early nodule-specific protein-like - Arabidopsis thaliana (Mouse-ear cress)	AT5G14450.1	2e-30	GDSL-motif lipase/hydrolase family protein	AC139354_34.3	4e-33	Lipolytic enzyme, G-D-S-L E EGN_Mt060719 20060904 TIGR 2398.m00037
GmaAffx.52052.1.S1_at	0.000284501	0.626313	3e-26	Cluster: Hypothetical protein; n=1; Schistosoma japonicum|Rep: Hypothetical protein - Schistosoma japonicum (Blood fluke)	AT1G29000.1	3e-09	heavy-metal-associated domain-containing protein	CT971488_13.3	4e-16	hypothetical protein I EGN_Mt060719 20060904 TIGR 4001.m00003
GmaAffx.92105.1.S1_s_at	0.000619041	0.625989	1e-128	Rep: Nodulin-26 - Glycine max (Soybean)	AT2G36830.1	1e-118	GAMMA-TIP (Tonoplast intrinsic protein (TIP) gamma); water channel	AC139841_25.3	1e-104	Major intrinsic protein F EGN_Mt060719 20060904 TIGR 2414.m00012
Gma.12599.1.S1_at	0.00031233	0.625273	3e-94	Cluster: Ribonuclease 2 precursor; n=4; Arabidopsis thaliana|Rep: Ribonuclease 2 precursor - Arabidopsis thaliana (Mouse-ear cress)	AT2G39780.1	5e-96	RNS2 (RIBONUCLEASE 2); endoribonuclease	AC146971_4.5	3e-36	Ribonuclease T2 H EGN_Mt060719 20060904 TIGR 2723.m00005
Gma.11242.2.S1_a_at	0.00051493	0.624311	1e-148	Cluster: Mitochondrial carrier protein; n=1; Medicago truncatula|Rep: Mitochondrial carrier protein - Medicago truncatula (Barrel medic)	AT5G19760.1	1e-136	dicarboxylate/tricarboxylate carrier (DTC)	AC148177_3.4	1e-150	Mitochondrial carrier protein F EGN_Mt060719 20060904 TIGR 2788.m00004
GmaAffx.35948.1.A1_at	0.000512128	0.621475	6e-48	Cluster: Purple acid phosphatase; n=1; Medicago truncatula|Rep: Purple acid phosphatase - Medicago truncatula (Barrel medic)	AT2G16430.1	1e-45	PAP10; protein serine/threonine phosphatase	AC157349_31.5	9e-31	Metallophosphoesterase; Purple acid phosphatase, N-terminal F EGN_Mt060719 20060904 TIGR 3207.m00028
Gma.6426.1.S1_at	0.000923174	0.621176	7e-44	Cluster: Putative ethylene response factor ERF3b; n=1; Vitis aestivalis|Rep: Putative ethylene response factor ERF3b - Vitis aestivalis (Grape)	AT3G15210.1	3e-40	ATERF-4/ATERF4/ERF4/RAP2.5 (ETHYLENE RESPONSIVE ELEMENT BINDING FACTOR 4); DNA binding / protein binding /	AC155157_22.5	7e-36	Pathogenesis-related transcriptional factor and ERF F EGN_Mt060719 20060904 TIGR 3170.m00018
Gma.549.1.S1_at	0.000366837	0.619425	6e-49	Cluster: Hypothetical protein; n=2; Arabidopsis thaliana|Rep: Hypothetical protein - Arabidopsis thaliana (Mouse-ear cress)	AT5G42765.1	1e-51	similar to unknown protein [Oryza sativa (japonica cultivar-group)] (GB:AAP68897.1); similar to Os03g0774400 [Oryza sativa
GmaAffx.70932.1.S1_at	0.000210545	0.61901	7e-70	Cluster: F23A5.21 protein; n=3; Arabidopsis thaliana|Rep: F23A5.21 protein - Arabidopsis thaliana (Mouse-ear cress)	AT1G80860.2	1e-71	N-methyltransferase
Gma.3894.1.A1_at	0.000243205	0.616885	9e-32	Cluster: Expressed protein; n=3; Medicago truncatula|Rep: Expressed protein - Medicago truncatula (Barrel medic)	AT2G21340.2	6e-24	enhanced disease susceptibility protein, putative / salicylic acid induction deficient protein, putative	AC147780_32.4	4e-34	Enhanced disease susceptibility 5 , related I EGN_Mt060719 20060904 TIGR 2775.m00017
GmaAffx.43744.1.S1_at	0.000250179	0.612397	1e-15	Cluster: LIM-domain SF3 protein; n=1; Nicotiana tabacum|Rep: LIM-domain SF3 protein - Nicotiana tabacum (Common tobacco)	AT2G39900.1	2e-16	LIM domain-containing protein	CT961056_13.4	1e-19	LIM, zinc-binding F EGN_Mt060719 20060904 TIGR 3947.m00011
Gma.6664.2.S1_at	0.000923079	0.60934	1e-128	Rep: Nodulin-26 - Glycine max (Soybean)	AT2G36830.1	1e-118	GAMMA-TIP (Tonoplast intrinsic protein (TIP) gamma); water channel	AC139841_25.3	1e-104	Major intrinsic protein F EGN_Mt060719 20060904 TIGR 2414.m00012
Gma.3419.1.S1_at	0.000830311	0.60833	1e-103	Cluster: 50S ribosomal protein L15, chloroplast precursor; n=1; Pisum sativum|Rep: 50S ribosomal protein L15, chloroplast precursor - Pisum sativum (Garden pea)	AT3G25920.1	2e-92	RPL15 (ribosomal protein L15)
Gma.637.1.S1_at	0.000761095	0.608256
Gma.15991.1.S1_at	0.000607421	0.607355	3e-73	Cluster: Chloroplast protein import component Toc159; n=2; Pisum sativum|Rep: Chloroplast protein import component Toc159 - Pisum sativum (Garden pea)	AT4G02510.1	2e-62	TOC159 (translocon outer membrane complex 159)	AC152752_1.4	1e-72	AIG1 E EGN_Mt060719 20060904 TIGR 3122.m00013
Gma.2061.1.S1_s_at	0.000561234	0.606276	2e-86	Cluster: 6-phosphogluconate dehydrogenase; n=3; Arabidopsis thaliana|Rep: 6-phosphogluconate dehydrogenase - Arabidopsis thaliana (Mouse-ear cress)	AT5G41670.1	3e-88	6-phosphogluconate dehydrogenase family protein	AC146721_37.4	4e-14	6-phosphogluconate dehydrogenase related protein; 6-phosphogluconate dehydrogenase, C-terminal H EGN_Mt060719 20060904 TIGR
Gma.12758.1.S1_at	0.000186578	0.600772	8e-76	Cluster: Nitrogen-fixing NifU, C-terminal; n=1; Medicago truncatula|Rep: Nitrogen-fixing NifU, C-terminal - Medicago truncatula (Barrel medic)	AT4G01940.1	2e-67	NFU1 (NFU domain protein 1)	AC135465_18.4	9e-78	Nitrogen-fixing NifU, C-terminal F EGN_Mt060719 20060904 TIGR 2272.m00018
Gma.2731.2.A1_x_at	0.000474263	0.600611	3e-67	Cluster: Plastocyanin, chloroplast precursor; n=3; Solanum|Rep: Plastocyanin, chloroplast precursor - Solanum lycopersicum (Tomato) (Lycopersicon esculentum)	AT1G20340.1	7e-63	DRT112 (DNA-damage-repair/toleration protein 112); copper ion binding / electron carrier	CU013531_23.3	2e-68	Blue (type 1) copper subtype F EGN_Mt060719 20060904 TIGR 4020.m00028
Gma.16428.1.S1_at	0.000236829	0.600027	7e-40	Cluster: 50S ribosomal protein L4, chloroplast precursor; n=1; Nicotiana tabacum|Rep: 50S ribosomal protein L4, chloroplast precursor - Nicotiana tabacum	AT1G07320.1	7e-40	RPL4 (ribosomal protein L4); structural constituent of ribosome	CR932965_10.5	2e-05	Protein kinase; RNA polymerase Rpb1, domain 5 E EGN_Mt060719 20060904 TIGR 3729.m00004
GmaAffx.91701.1.S1_x_at	0.000391082	0.59993
GmaAffx.19954.2.S1_at	0.000851548	0.599251	1e-116	Cluster: Protein kinase; Amino acid-binding ACT; n=1; Medicago truncatula|Rep: Protein kinase; Amino acid-binding ACT - Medicago truncatula (Barrel medic)	AT4G38470.1	3e-98	protein kinase family protein	AC151823_41.4	1e-118	Protein kinase; Amino acid-binding ACT E EGN_Mt060719 20060904 TIGR 3070.m00020
Gma.13282.1.A1_at	0.000112939	0.598127	2e-79	Cluster: 50S ribosomal protein L5, chloroplast precursor; n=1; Arabidopsis thaliana|Rep: 50S ribosomal protein L5, chloroplast precursor - Arabidopsis thaliana	AT4G01310.1	3e-81	ribosomal protein L5 family protein	AC169666_20.4	2e-82	Mitochondrial ribosomal protein L5 F EGN_Mt060719 20060904 TIGR 3449.m00006
GmaAffx.24384.1.A1_at	0.000226464	0.594862	4e-15	Cluster: Tryptophan synthase beta chain; n=1; Arabidopsis thaliana|Rep: Tryptophan synthase beta chain - Arabidopsis thaliana (Mouse-ear cress)	AT5G38530.1	6e-17	tryptophan synthase-related
GmaAffx.16523.1.S1_at	0.000996618	0.593608	5e-24	Cluster: Os03g0329700 protein; n=1; Oryza sativa (japonica cultivar-group)|Rep: Os03g0329700 protein - Oryza sativa (japonica cultivar-group)	AT1G79620.1	2e-21	leucine-rich repeat transmembrane protein kinase, putative	AC170581_4.3	1e-11	Protein kinase E EGN_Mt060719 20060904 TIGR 3457.m00025
Gma.5789.1.S1_at	0.000358577	0.588415	1e-53	Cluster: Plastocyanin-like domain, putative; n=1; Medicago truncatula|Rep: Plastocyanin-like domain, putative - Medicago truncatula (Barrel medic)	AT3G20570.1	1e-42	plastocyanin-like domain-containing protein	AC146555_26.5	2e-55	Blue (type 1) copper domain E EGN_Mt060719 20060904 TIGR 2617.m00019
GmaAffx.45786.1.S1_at	0.000390964	0.587078	6e-06	Cluster: Hypothetical protein F17M19.12; n=1; Arabidopsis thaliana|Rep: Hypothetical protein F17M19.12 - Arabidopsis thaliana (Mouse-ear cress)	AT1G71970.1	8e-08	similar to unknown protein [Arabidopsis thaliana] (TAIR:AT1G22680.1); similar to Os12g0174300 [Oryza sativa (japonica
Gma.11242.2.S1_x_at	0.00052428	0.584025	1e-148	Cluster: Mitochondrial carrier protein; n=1; Medicago truncatula|Rep: Mitochondrial carrier protein - Medicago truncatula (Barrel medic)	AT5G19760.1	1e-136	dicarboxylate/tricarboxylate carrier (DTC)	AC148177_3.4	1e-150	Mitochondrial carrier protein F EGN_Mt060719 20060904 TIGR 2788.m00004
Gma.2360.1.S1_at	0.000543754	0.581861	1e-134	Cluster: Type I (26 kD) CP29 polypeptide; n=22; asterids|Rep: Type I (26 kD) CP29 polypeptide - Solanum lycopersicum (Tomato) (Lycopersicon esculentum)	AT4G10340.1	1e-131	LHCB5 (LIGHT HARVESTING COMPLEX OF PHOTOSYSTEM II 5); chlorophyll binding	AC174328_21.4	1e-143	Chlorophyll A-B binding protein F EGN_Mt060719 20060904 TIGR 3562.m00014
GmaAffx.74830.1.S1_s_at	0.000476175	0.581181	1e-177	Cluster: Lipase, class 3; n=1; Medicago truncatula|Rep: Lipase, class 3 - Medicago truncatula (Barrel medic)	AT5G67050.1	1e-101	lipase class 3 family protein	AC144431_29.4	1e-179	Lipase, class 3 F EGN_Mt060719 20060904 TIGR 2513.m00031
Gma.4997.1.S1_at	0.00089589	0.578674	5e-54	Cluster: Early tobacco anther 1; n=1; Medicago truncatula|Rep: Early tobacco anther 1 - Medicago truncatula (Barrel medic)	AT5G48480.1	1e-27	Identical to Protein At5g48480 [Arabidopsis Thaliana] (GB:Q9LV66); similar to early tobacco anther 1 [Medicago truncatula]	AC148292_2.4	5e-56	early tobacco anther 1, putative F EGN_Mt060719 20060904 TIGR 2805.m00002
Gma.10890.1.S1_at	2.78e-06	0.576809	0	Cluster: Protochlorophyllide reductase, chloroplast precursor; n=1; Pisum sativum|Rep: Protochlorophyllide reductase, chloroplast precursor - Pisum sativum (Gar	AT5G54190.1	0	PORA (Protochlorophyllide reductase A); oxidoreductase/ protochlorophyllide reductase	AC148343_23.5	4e-25	Short-chain dehydrogenase/reductase SDR E EGN_Mt060719 20060904 TIGR 2811.m00009
Gma.1988.1.S1_at	0.000840487	0.574473	1e-82	Cluster: C-8,7 sterol isomerase; n=3; Arabidopsis thaliana|Rep: C-8,7 sterol isomerase - Arabidopsis thaliana (Mouse-ear cress)	AT1G20050.1	2e-83	HYD1 (Hydra 1)
GmaAffx.65885.1.A1_s_at	0.000582542	0.573428	4e-11	Cluster: OSIGBa0143N19.5 protein; n=2; Oryza sativa|Rep: OSIGBa0143N19.5 protein - Oryza sativa (Rice)	AT3G60580.1	6e-12	zinc finger (C2H2 type) family protein	AC137077_36.4	1e-07	Zinc finger, C2H2-type H EGN_Mt060719 20060904 TIGR 2319.m00002
Gma.9363.1.S1_at	3.36e-06	0.572365	7e-52	Cluster: Type I phosphodiesterase/nucleotide pyrophosphatase; n=1; Medicago truncatula|Rep: Type I phosphodiesterase/nucleotide pyrophosphatase - Medicago	AT4G29680.1	1e-47	type I phosphodiesterase/nucleotide pyrophosphatase family protein	AC149803_20.4	8e-54	Type I phosphodiesterase/nucleotide pyrophosphatase E EGN_Mt060719 20060904 TIGR 2950.m00021
Gma.2731.2.A1_at	0.000341362	0.570798	3e-67	Cluster: Plastocyanin, chloroplast precursor; n=3; Solanum|Rep: Plastocyanin, chloroplast precursor - Solanum lycopersicum (Tomato) (Lycopersicon esculentum)	AT1G20340.1	7e-63	DRT112 (DNA-damage-repair/toleration protein 112); copper ion binding / electron carrier	CU013531_23.3	2e-68	Blue (type 1) copper subtype F EGN_Mt060719 20060904 TIGR 4020.m00028
Gma.16610.1.S1_at	0.000243174	0.570679	1e-89	Cluster: White-brown complex homolog protein 12; n=1; Arabidopsis thaliana|Rep: White-brown complex homolog protein 12 - Arabidopsis thaliana (Mouse-ear	AT1G51500.1	2e-91	CER5 (ECERIFERUM 5); ATPase, coupled to transmembrane movement of substances	AC146331_20.5	1e-109	ABC-2; ABC transporter related E EGN_Mt060719 20060904 TIGR 2604.m00020
Gma.15816.1.A1_at	0.000382262	0.569589	7e-23	Cluster: F28L1.7 protein; n=1; Arabidopsis thaliana|Rep: F28L1.7 protein - Arabidopsis thaliana (Mouse-ear cress)	AT3G06130.1	2e-24	heavy-metal-associated domain-containing protein	AC136503_18.4	1e-10	Heavy metal transport/detoxification protein E EGN_Mt060719 20060904 TIGR 2302.m00015
GmaAffx.83503.1.A1_at	0.000185092	0.56675	3e-20	Cluster: MYB transcription factor MYB172; n=1; Glycine max|Rep: MYB transcription factor MYB172 - Glycine max (Soybean)	AT2G46410.1	3e-09	CPC (CAPRICE); DNA binding / transcription factor	CT033771_17.4	3e-05	Homeodomain-related H EGN_Mt060719 20060904 TIGR 3883.m00017
GmaAffx.45978.1.A1_at	0.000828722	0.56614	3e-32	Cluster: Acetylglutamate kinase; n=1; Medicago truncatula|Rep: Acetylglutamate kinase - Medicago truncatula (Barrel medic)	AT3G57560.1	8e-29	aspartate/glutamate/uridylate kinase family protein	AC130799_1.5	8e-24	Acetylglutamate kinase F EGN_Mt060719 20060904 TIGR 2201.m00002
Gma.15376.1.A1_a_at	0.000857359	0.563917	3e-72	Cluster: Photosystem I psaH protein; n=1; Arachis hypogaea|Rep: Photosystem I psaH protein - Arachis hypogaea (Peanut)	AT1G52230.1	4e-63	photosystem I reaction center subunit VI, chloroplast, putative / PSI-H, putative (PSAH2)	AC173288_26.3	9e-70	Photosystem I reaction centre subunit VI F EGN_Mt060719 20060904 TIGR 3497.m00021
GmaAffx.12927.1.A1_at	0.000909305	0.561935
Gma.1527.1.S1_x_at	0.000680707	0.561732	1e-147	Cluster: Cinnamoyl-CoA reductase; n=1; Acacia mangium x Acacia auriculiformis|Rep: Cinnamoyl-CoA reductase - Acacia mangium x Acacia auriculiformis	AT5G58490.1	1e-124	cinnamoyl-CoA reductase family	CU013516_12.4	1e-129	NAD-dependent epimerase/dehydratase E EGN_Mt060719 20060904 TIGR 4015.m00007
Gma.11242.1.S1_at	0.000692412	0.560194	9e-30	Cluster: Mitochondrial carrier protein; n=1; Medicago truncatula|Rep: Mitochondrial carrier protein - Medicago truncatula (Barrel medic)	AT5G19760.1	3e-26	dicarboxylate/tricarboxylate carrier (DTC)	AC148177_3.4	1e-31	Mitochondrial carrier protein F EGN_Mt060719 20060904 TIGR 2788.m00004
Gma.10700.1.S1_at	0.000714573	0.559379	1e-121	Cluster: 14-3-3-like protein; n=9; core eudicotyledons|Rep: 14-3-3-like protein - Oenothera hookeri (Hooker's evening primrose)	AT1G78300.1	1e-113	GRF2 (GENERAL REGULATORY FACTOR 2); protein phosphorylated amino acid binding	AC144342_8.4	1e-127	14-3-3 protein F EGN_Mt060719 20060904 TIGR 2502.m00011
Gma.7369.1.S1_s_at	0.00084916	0.558607	4e-62	Cluster: Histone H2B.4; n=3; Arabidopsis thaliana|Rep: Histone H2B.4 - Arabidopsis thaliana (Mouse-ear cress)	AT3G53650.1	4e-65	histone H2B, putative	AC125368_10.5	2e-68	Histone-fold/TFIID-TAF/NF-Y F EGN_Mt060719 20060904 TIGR 2139.m00011
Gma.4459.1.S1_at	0.000652654	0.556376	0	Cluster: Hypothetical protein; n=2; Papilionoideae|Rep: Hypothetical protein - Trifolium pratense (Red clover)	AT1G09750.1	1e-148	chloroplast nucleoid DNA-binding protein-related	AC124954_14.5	1e-127	Peptidase A1, pepsin F EGN_Mt060719 20060904 TIGR 2120.m00015
Gma.4031.1.S1_at	8.28e-05	0.555523	2e-49	Cluster: Major facilitator superfamily; n=1; Medicago truncatula|Rep: Major facilitator superfamily - Medicago truncatula (Barrel medic)	AT2G43330.1	3e-48	ATINT1 (INOSITOL TRANSPORTER 1); carbohydrate transporter/ sugar porter	AC170583_17.3	2e-55	General substrate transporter E EGN_Mt060719 20060904 TIGR 3459.m00018
GmaAffx.78539.1.S1_at	0.000447029	0.553926	7e-34	Cluster: Hypothetical protein; n=1; Medicago truncatula|Rep: Hypothetical protein - Medicago truncatula (Barrel medic)	AT3G43110.1	5e-24	similar to unknown protein [Arabidopsis thaliana] (TAIR:AT5G20790.1); similar to conserved hypothetical protein [Medicago	AC144483_20.5	8e-36	hypothetical protein F EGN_Mt060719 20060904 TIGR 2522.m00018
Gma.5124.1.S1_at	0.000673885	0.553769	1e-108	Cluster: Subtilisin-like protease; n=1; Arabidopsis thaliana|Rep: Subtilisin-like protease - Arabidopsis thaliana (Mouse-ear cress)	AT5G45650.1	1e-110	subtilase family protein	CT573401_13.3	2e-78	Protease-associated PA; Proteinase inhibitor I9, subtilisin propeptide E EGN_Mt060719 20060904 TIGR 3913.m00002
Gma.395.1.S1_s_at	0.000481559	0.552356	2e-37	Cluster: MFP1 attachment factor 1; n=1; Glycine max|Rep: MFP1 attachment factor 1 - Glycine max (Soybean)	AT5G43070.1	6e-32	WPP1 (WPP domain protein 1)	AC158501_23.4	3e-36	hypothetical protein F EGN_Mt060719 20060904 TIGR 3271.m00021
GmaAffx.86136.1.S1_at	0.000471129	0.551721	1e-31	Cluster: Putative SF16 protein; n=2; Arabidopsis thaliana|Rep: Putative SF16 protein - Arabidopsis thaliana (Mouse-ear cress)	AT2G33990.1	2e-33	IQD9 (IQ-domain 9); calmodulin binding	AC147405_46.4	1e-12	IQ calmodulin-binding region E EGN_Mt060719 20060904 TIGR 2744.m00021
GmaAffx.88070.1.A1_at	0.000705766	0.550182	2e-49	Cluster: Type II homeodomain-leucine zipper protein; n=1; Medicago sativa|Rep: Type II homeodomain-leucine zipper protein - Medicago sativa	AT5G06710.1	1e-48	HAT14 (homeobox-leucine zipper protein 14); DNA binding / transcription factor	AC149079_5.5	9e-43	Leucine zipper, homeobox-associated; HD-ZIP protein, N-terminal; Homeodomain-related F EGN_Mt060719 20060904 TIGR
Gma.3218.2.S1_at	3.8e-06	0.549797	2e-62	Cluster: Expressed protein; n=2; Oryza sativa (japonica cultivar-group)|Rep: Expressed protein - Oryza sativa (japonica cultivar-group)	AT5G58250.1	1e-59	similar to expressed protein [Oryza sativa (japonica cultivar-group)] (GB:ABF95764.1)
Gma.1778.1.S1_at	5.62e-05	0.54946	1e-153	Cluster: Leucine rich repeat protein precursor; n=1; Cicer arietinum|Rep: Leucine rich repeat protein precursor - Cicer arietinum (Chickpea) (Garbanzo)	AT3G12610.1	1e-126	DRT100 (DNA-DAMAGE REPAIR/TOLERATION 100); protein binding	AC146720_11.5	3e-51	Leucine-rich repeat; Leucine-rich repeat, cysteine-containing type H EGN_Mt060719 20060904 TIGR 2666.m00010
Gma.16076.1.A1_at	0.000986287	0.549105	2e-16	Cluster: Glycoside hydrolase, family 20; n=1; Medicago truncatula|Rep: Glycoside hydrolase, family 20 - Medicago truncatula (Barrel medic)	AT1G05590.1	2e-15	glycosyl hydrolase family 20 protein	AC135798_42.4	3e-18	Glycoside hydrolase, family 20 E EGN_Mt060719 20060904 TIGR 2285.m00021
GmaAffx.30024.1.S1_at	0.000736035	0.548718	5e-16	Cluster: Triacylglycerol/steryl ester lipase-like protein; n=1; Medicago truncatula|Rep: Triacylglycerol/steryl ester lipase-like protein -	AT5G14180.1	2e-12	lipase family protein	AC162276_20.3	8e-08	Esterase/lipase/thioesterase; AB-hydrolase associated lipase region E EGN_Mt060719 20060904 TIGR 3353.m00022
GmaAffx.31007.1.S1_at	0.000226084	0.548391	3e-45	Rep: F12A21.27 - Arabidopsis thaliana (Mouse-ear cress)	AT1G24350.1	2e-52	similar to unknown protein [Arabidopsis thaliana] (TAIR:AT1G67600.1); similar to Os08g0127500 [Oryza sativa (japonica	CT963131_15.3	9e-56	Acid phosphatase/vanadium-dependent haloperoxidase related F EGN_Mt060719 20060904 TIGR 3984.m00021
Gma.9185.1.S1_at	0.000383647	0.545839	3e-51	Cluster: Putative GDSL-motif lipase/acylhydrolase; n=1; Arabidopsis thaliana|Rep: Putative GDSL-motif lipase/acylhydrolase - Arabidopsis thaliana (Mouse-ear	AT3G04290.1	6e-53	ATLTL1/LTL1 (LI-TOLERANT LIPASE 1); carboxylic ester hydrolase	AC146559_26.3	4e-51	Lipolytic enzyme, G-D-S-L E EGN_Mt060719 20060904 TIGR 2621.m00004
Gma.10577.2.S1_at	0.000895452	0.541727	3e-73	Cluster: 60S ribosomal protein L27a; n=1; Panax ginseng|Rep: 60S ribosomal protein L27a - Panax ginseng (Korean ginseng)	AT1G70600.1	1e-73	60S ribosomal protein L27A (RPL27aC)	CT573365_15.4	5e-73	Ribosomal protein L15 F EGN_Mt060719 20060904 TIGR 3911.m00005 IMGA|AC147877_20.5 Ribosomal protein L15
Gma.2711.1.S1_a_at	0.000408525	0.539145	0	Cluster: DEAD-box ATP-dependent RNA helicase 15; n=7; rosids|Rep: DEAD-box ATP-dependent RNA helicase 15 - Arabidopsis thaliana (Mouse-ear cress)	AT5G11200.1	0	DEAD/DEAH box helicase, putative	AC147471_60.5	1e-164	DEAD/DEAH box helicase H EGN_Mt060719 20060904 TIGR 2753.m00009
Gma.3218.1.S1_a_at	3.1e-05	0.537664	2e-62	Cluster: Expressed protein; n=2; Oryza sativa (japonica cultivar-group)|Rep: Expressed protein - Oryza sativa (japonica cultivar-group)	AT5G58250.1	1e-59	similar to expressed protein [Oryza sativa (japonica cultivar-group)] (GB:ABF95764.1)
GmaAffx.93063.1.S1_at	0.000644888	0.535369	7e-30	AAF26109.1; n=3; Arabidopsis thaliana|Rep: Gb|AAF26109.1 - Arabidopsis thaliana (Mouse-ear cress)	AT5G17190.1	2e-31	similar to unknown protein [Arabidopsis thaliana] (TAIR:AT3G03160.1); similar to Erwinia induced protein 2 [Solanum tuberosum]	AC150979_14.3	6e-32	hypothetical protein F EGN_Mt060719 20060904 TIGR 3014.m00018
Gma.16033.1.S1_at	0.000690528	0.534761	6e-29	Cluster: Hypothetical protein OJ1134_H03.7; n=1; Oryza sativa (japonica cultivar-group)|Rep: Hypothetical protein OJ1134_H03.7 - Oryza sativa (japonica	AT2G43800.1	3e-09	formin homology 2 domain-containing protein / FH2 domain-containing protein	AC149471_20.4	5e-06	Extensin-like region E EGN_Mt060719 20060904 TIGR 2916.m00012
GmaAffx.48538.1.S1_at	2.36e-05	0.534054	8e-54	Cluster: Peptidase M14, carboxypeptidase A; n=1; Medicago truncatula|Rep: Peptidase M14, carboxypeptidase A - Medicago truncatula (Barrel medic)	AT2G37460.1	1e-48	nodulin MtN21 family protein	AC125368_18.5	1e-55	Protein of unknown function DUF6, transmembrane E EGN_Mt060719 20060904 TIGR 2139.m00020
GmaAffx.47829.1.A1_at	0.00024694	0.532806	6e-33	Cluster: Protein At1g07700; n=3; Arabidopsis thaliana|Rep: Protein At1g07700 - Arabidopsis thaliana (Mouse-ear cress)	AT1G07700.1	9e-35	thioredoxin family protein	CU012043_12.3	6e-40	Thioredoxin domain 2; Thioredoxin fold F EGN_Mt060719 20060904 TIGR 4005.m00019
Gma.8347.1.S1_at	0.000263322	0.531517	2e-33	Cluster: Gip1-like protein; n=1; Populus tomentosa|Rep: Gip1-like protein - Populus tomentosa	AT1G74670.1	6e-30	gibberellin-responsive protein, putative	AC125479_8.4	6e-35	Gibberellin regulated protein F EGN_Mt060719 20060904 TIGR 2148.m00006
Gma.1316.6.S1_a_at	0.000421739	0.531485	1e-117	Cluster: PSI light-harvesting antenna chlorophyll a/b-binding protein; n=1; Pisum sativum|Rep: PSI light-harvesting antenna chlorophyll a/b-binding protein	AT3G47470.1	1e-115	LHCA4 (Photosystem I light harvesting complex gene 4); chlorophyll binding	CU012043_13.3	7e-51	Chlorophyll A-B binding protein F EGN_Mt060719 20060904 TIGR 4005.m00025
Gma.4611.1.A1_at	0.000523276	0.530956	9e-77	Cluster: Geranylgeranyl pyrophosphate synthase-related protein, chloroplast precursor; n=1; Arabidopsis thaliana|Rep: Geranylgeranyl pyrophosphate	AT4G38460.1	2e-78	GGR (GERANYLGERANYL REDUCTASE); farnesyltranstransferase	AC146550_2.3	1e-114	Polyprenyl synthetase E EGN_Mt060719 20060904 TIGR 2612.m00009
Gma.9839.1.S1_at	0.00019777	0.530478	1e-51	Cluster: Osmotin-like protein precursor; n=1; Solanum lycopersicum|Rep: Osmotin-like protein precursor - Solanum lycopersicum (Tomato) (Lycopersicon	AT2G28790.1	4e-52	osmotin-like protein, putative	AC137065_27.4	9e-23	Thaumatin, pathogenesis-related H EGN_Mt060719 20060904 TIGR 2318.m00003
Gma.4111.1.S1_a_at	0.000317396	0.529017	1e-180	Cluster: Putative ADP,ATP carrier-like protein; n=2; Trifolium pratense|Rep: Putative ADP,ATP carrier-like protein - Trifolium pratense (Red clover)	AT4G28390.1	1e-169	AAC3 (ADP/ATP CARRIER 3); ATP:ADP antiporter/ binding	AC146783_16.3	1e-147	Adenine nucleotide translocator 1 - 3prime partial E EGN_Mt060719 20060904 TIGR 2690.m00011
Gma.6868.1.S1_a_at	0.000789555	0.528195	3e-64	Rep: Amidase - Medicago truncatula (Barrel medic)	AT1G08980.1	3e-48	ATAMI1 (AMIDASE-LIKE PROTEIN 1); amidase	AC136503_28.4	7e-66	Amidase E EGN_Mt060719 20060904 TIGR 2302.m00025 IMGA|AC155897_3.3 Amidase chr01_pseudomolecule_IMGAG 17323164-17327265 E
Gma.12590.1.A1_at	0.000658197	0.525949	2e-26	Cluster: Hypothetical protein At4g16580/dl4315c; n=3; Arabidopsis thaliana|Rep: Hypothetical protein At4g16580/dl4315c - Arabidopsis thaliana (Mouse-ear	AT4G16580.1	3e-28	catalytic	AC147178_41.4	3e-20	Protein phosphatase 2C-like E EGN_Mt060719 20060904 TIGR 2737.m00009
GmaAffx.48338.1.S1_at	0.000447548	0.525519	7e-26	Cluster: Lipolytic enzyme, G-D-S-L; n=1; Medicago truncatula|Rep: Lipolytic enzyme, G-D-S-L - Medicago truncatula (Barrel medic)	AT2G04020.1	1e-23	GDSL-motif lipase/hydrolase family protein	AC151522_29.4	1e-27	Lipolytic enzyme, G-D-S-L H EGN_Mt060719 20060904 TIGR 3032.m00024
Gma.6496.1.S1_s_at	0.000897308	0.524607	1e-146	Cluster: Plasma membrane H+ ATPase; n=3; core eudicotyledons|Rep: Plasma membrane H+ ATPase - Lupinus albus (White lupin)	AT1G80660.1	1e-134	AHA9 (Arabidopsis H(+)-ATPase 9); hydrogen-exporting ATPase, phosphorylative mechanism	AC125477_5.5	1e-145	Plasma-membrane proton-efflux P-type ATPase E EGN_Mt060719 20060904 TIGR 2146.m00009
GmaAffx.63499.1.S1_at	0.000259035	0.522968	8e-14	Cluster: LEC1-like protein; n=1; Phaseolus coccineus|Rep: LEC1-like protein - Phaseolus coccineus (Scarlet runner bean)
Gma.16696.1.S1_at	0.000180909	0.521464	0	Cluster: Beta-D-glucosidase; n=1; Gossypium hirsutum|Rep: Beta-D-glucosidase - Gossypium hirsutum (Upland cotton)	AT5G20950.1	0	glycosyl hydrolase family 3 protein	AC148816_20.4	0	Glycoside hydrolase, family 3, N-terminal; Glycoside hydrolase, family 3, C-terminal E EGN_Mt060719 20060904 TIGR
Gma.15346.1.A1_at	0.000998363	0.521416	5e-16	Cluster: Glutaredoxin family protein, expressed; n=1; Oryza sativa (japonica cultivar-group)|Rep: Glutaredoxin family protein, expressed - Oryza sativa	AT2G41330.1	5e-17	glutaredoxin family protein	AC153128_15.5	1e-19	Thioredoxin fold E EGN_Mt060719 20060904 TIGR 3144.m00014
Gma.11860.2.S1_at	0.000313322	0.519578	7e-53	Cluster: Hypothetical protein OJ1531_B07.22; n=1; Oryza sativa (japonica cultivar-group)|Rep: Hypothetical protein OJ1531_B07.22 - Oryza sativa (japonica	AT4G27700.1	2e-52	rhodanese-like domain-containing protein	AC157891_17.4	9e-08	Rhodanese-like F EGN_Mt060719 20060904 TIGR 3244.m00013
GmaAffx.75940.1.S1_at	0.000919995	0.518291
Gma.1526.2.S1_x_at	0.000771063	0.518009	3e-63	Rep: HMG-1 - Canavalia gladiata (Sword bean) (Japanese jack bean)	AT1G20693.1	2e-43	HMGB2 (HIGH MOBILITY GROUP B 2); transcription factor	CT033770_22.5	1e-54	HMG1/2 (high mobility group) box F EGN_Mt060719 20060904 TIGR 3882.m00012
Gma.5204.1.S1_at	0.000450591	0.517726	7e-70	Cluster: Putative RING zinc finger protein; 69105-67310; n=1; Arabidopsis thaliana|Rep: Putative RING zinc finger protein; 69105-67310 - Arabidopsis	AT1G73760.1	1e-71	zinc finger (C3HC4-type RING finger) family protein	AC157981_13.3	4e-47	Zinc finger, RING-type - 5prime partial H EGN_Mt060719 20060904 TIGR 3251.m00025
Gma.17365.1.S1_at	0.000185312	0.515257	6e-16	Cluster: Hypothetical protein; n=3; Arabidopsis thaliana|Rep: Hypothetical protein - Arabidopsis thaliana (Mouse-ear cress)	AT4G22360.1	1e-17	SWIB complex BAF60b domain-containing protein	CU013515_24.4	2e-07	MDM2 oncoprotein H EGN_Mt060719 20060904 TIGR 4014.m00018
Gma.18106.1.S1_at	0.000519408	0.514874	2e-35	Cluster: Nuclear transcription factor Y subunit C-1; n=1; Arabidopsis thaliana|Rep: Nuclear transcription factor Y subunit C-1 - Arabidopsis	AT3G48590.1	5e-37	HAP5A (Heme activator protein (yeast) homolog 5A); DNA binding / transcription factor	CT010521_14.4	2e-41	Histone-fold/TFIID-TAF/NF-Y F EGN_Mt060719 20060904 TIGR 3841.m00009
GmaAffx.28927.3.S1_at	0.000328671	0.514518	9e-10	Cluster: Homeodomain-like; n=1; Medicago truncatula|Rep: Homeodomain-like - Medicago truncatula (Barrel medic)	AT1G09540.1	9e-06	MYB61 (myb domain protein 61); DNA binding / transcription factor	AC157894_4.5	1e-11	Homeodomain-related E EGN_Mt060719 20060904 TIGR 3247.m00004
Gma.15746.1.A1_at	0.000114366	0.514329	4e-14	Cluster: Hypothetical protein P0414E03.11; n=1; Oryza sativa (japonica cultivar-group)|Rep: Hypothetical protein P0414E03.11 - Oryza sativa (japonica	AT5G59050.1	2e-09	similar to unknown protein [Arabidopsis thaliana] (TAIR:AT3G54000.1); similar to IMP dehydrogenase/GMP reductase [Medicago	AC135317_34.3	9e-09	hypothetical protein H EGN_Mt060719 20060904 TIGR 2259.m00006
Gma.4313.1.S1_a_at	0.000969825	0.513554
Gma.4628.1.S1_at	2.77e-05	0.511015	0	Cluster: Cytochrome P450 monooxygenase CYP76O2; n=1; Glycine max|Rep: Cytochrome P450 monooxygenase CYP76O2 - Glycine max (Soybean)	AT2G45580.1	1e-107	CYP76C3 (cytochrome P450, family 76, subfamily C, polypeptide 3); oxygen binding	CT027663_43.5	1e-150	E-class P450, group I E EGN_Mt060719 20060904 TIGR 3857.m00025
Gma.2006.1.S1_at	0.000697614	0.510546	1e-104	Cluster: Glycerol-3-phosphate dehydrogenase; n=1; Arabidopsis thaliana|Rep: Glycerol-3-phosphate dehydrogenase - Arabidopsis thaliana (Mouse-ear cress)	AT2G41540.2	1e-105	GPDHC1; glycerol-3-phosphate dehydrogenase (NAD+)	AC175047_17.3	1e-109	NAD-dependent glycerol-3-phosphate dehydrogenase, C-terminal E EGN_Mt060719 20060904 TIGR 3621.m00010
GmaAffx.77918.1.S1_at	0.000334467	0.507571
Gma.6564.1.S1_at	0.000498354	0.505129	1e-74	Rep: Peroxidase - Linum usitatissimum (Flax) (Linseed)	AT2G18980.1	2e-48	peroxidase, putative	AC125477_9.5	7e-47	Haem peroxidase, plant/fungal/bacterial F EGN_Mt060719 20060904 TIGR 2146.m00013
Gma.11258.1.S1_at	0.000202763	0.504665	2e-74	Cluster: ATP synthase delta' chain, mitochondrial precursor; n=1; Ipomoea batatas|Rep: ATP synthase delta' chain, mitochondrial precursor - Ipomoea batatas (Swe	AT5G47030.1	5e-71	ATP synthase delta' chain, mitochondrial	AC157535_7.3	1e-48	H+-transporting two-sector ATPase, delta/epsilon subunit E EGN_Mt060719 20060904 TIGR 3229.m00024
Gma.982.1.S1_at	0.00024558	0.50364	1e-48	Cluster: Lipolytic enzyme, G-D-S-L; n=1; Medicago truncatula|Rep: Lipolytic enzyme, G-D-S-L - Medicago truncatula (Barrel medic)	AT2G03980.1	4e-43	GDSL-motif lipase/hydrolase family protein	AC151522_29.4	1e-50	Lipolytic enzyme, G-D-S-L H EGN_Mt060719 20060904 TIGR 3032.m00024
Gma.10788.1.S1_at	0.000514475	0.501332	1e-178	Cluster: ATP synthase gamma chain, chloroplast precursor; n=2; core eudicotyledons|Rep: ATP synthase gamma chain, chloroplast precursor - Nicotiana tabacum	AT4G04640.1	1e-172	ATPC1 (ATP synthase gamma chain 1)	AC147435_14.4	1e-130	H+-transporting two-sector ATPase, gamma subunit H EGN_Mt060719 20060904 TIGR 2752.m00013
Gma.4375.1.S1_s_at	0.000849486	0.500333	0	Cluster: Glutamine synthetase cytosolic isozyme 1; n=5; core eudicotyledons|Rep: Glutamine synthetase cytosolic isozyme 1 - Glycine max (Soybean)	AT5G37600.1	0	ATGSR1 (Arabidopsis thaliana glutamine synthase clone R1); glutamate-ammonia ligase	AC139882_6.4	0	Glutamine synthetase type I F EGN_Mt060719 20060904 TIGR 2419.m00007
GmaAffx.16959.1.S1_at	0.000763081	0.498696	2e-11	Cluster: Genomic DNA, chromosome 5, TAC clone:K19P17; n=1; Arabidopsis thaliana|Rep: Genomic DNA, chromosome 5, TAC clone:K19P17 - Arabidopsis	AT5G53880.1	4e-13	unknown protein
GmaAffx.66676.1.S1_at	0.000199995	0.49805	1e-41	Rep: F10A5.28 - Arabidopsis thaliana (Mouse-ear cress)	AT1G75500.1	3e-43	nodulin MtN21 family protein	AC159535_24.3	2e-55	Protein of unknown function DUF6, transmembrane E EGN_Mt060719 20060904 TIGR 3292.m00024 IMGA|AC160013_16.4 Protein of unknown
Gma.1665.3.S1_a_at	0.000321234	0.496912	1e-140	Cluster: Inner membrane protein PPF-1, chloroplast precursor; n=1; Pisum sativum|Rep: Inner membrane protein PPF-1, chloroplast precursor - Pisum sativum	AT2G28800.1	1e-119	ALB3 (ALBINO 3); protein translocase	AC123572_25.4	3e-82	60 kDa inner membrane insertion protein E EGN_Mt060719 20060904 TIGR 2102.m00023
Gma.1226.1.S1_at	0.000628702	0.493124	5e-82	Cluster: 50S ribosomal protein L11, chloroplast precursor; n=2; Arabidopsis thaliana|Rep: 50S ribosomal protein L11, chloroplast precursor - Arabidopsis	AT1G32990.1	9e-84	PRPL11 (PLASTID RIBOSOMAL PROTEIN L11); structural constituent of ribosome
Gma.5672.3.S1_a_at	0.0006464	0.493075	1e-122	Cluster: Oxygen-evolving enhancer protein 2, chloroplast precursor; n=1; Pisum sativum|Rep: Oxygen-evolving enhancer protein 2, chloroplast	AT1G06680.1	1e-111	PSBP-1 (OXYGEN-EVOLVING ENHANCER PROTEIN 2); calcium ion binding	CT485797_23.5	1e-119	Photosystem II oxygen evolving complex protein PsbP E EGN_Mt060719 20060904 TIGR 3886.m00008
Gma.16829.1.S1_x_at	0.000168325	0.491423	1e-110	Cluster: Water-selective transport intrinsic membrane protein 1; n=1; Lotus japonicus|Rep: Water-selective transport intrinsic membrane protein 1 -	AT2G36830.1	1e-105	GAMMA-TIP (Tonoplast intrinsic protein (TIP) gamma); water channel	AC139841_25.3	1e-91	Major intrinsic protein F EGN_Mt060719 20060904 TIGR 2414.m00012
Gma.13382.1.A1_at	2.9e-06	0.490925	3e-20	Cluster: Hypothetical protein At5g27560; n=1; Arabidopsis thaliana|Rep: Hypothetical protein At5g27560 - Arabidopsis thaliana (Mouse-ear cress)	AT5G27560.1	8e-22	similar to Os06g0146300 [Oryza sativa (japonica cultivar-group)] (GB:NP_001056793.1); similar to unnamed protein product	AC155897_27.3	2e-24	hypothetical protein E EGN_Mt060719 20060904 TIGR 3192.m00011
Gma.9167.1.S1_at	0.000249474	0.490717	8e-98	Cluster: Helix-loop-helix DNA-binding; n=1; Medicago truncatula|Rep: Helix-loop-helix DNA-binding - Medicago truncatula (Barrel medic)	AT1G68920.3	1e-44	basic helix-loop-helix (bHLH) family protein	AC149636_22.5	1e-100	Helix-loop-helix DNA-binding E EGN_Mt060719 20060904 TIGR 2942.m00002
Gma.18088.1.S1_at	0.000991989	0.489993	1e-15	Cluster: Putative SF16 protein; n=2; Arabidopsis thaliana|Rep: Putative SF16 protein - Arabidopsis thaliana (Mouse-ear cress)	AT2G33990.1	3e-17	IQD9 (IQ-domain 9); calmodulin binding	CR956434_21.4	8e-10	IQ calmodulin-binding region E EGN_Mt060719 20060904 TIGR 3783.m00010
GmaAffx.32393.1.S1_at	0.000730459	0.486351	3e-10	Rep: F2E2.23 - Arabidopsis thaliana (Mouse-ear cress)	AT1G22160.1	9e-12	senescence-associated protein-related
Gma.2105.1.S1_at	3.24e-05	0.485973	0	Cluster: Glutamine synthetase root isozyme A; n=8; Papilionoideae|Rep: Glutamine synthetase root isozyme A - Pisum sativum (Garden pea)	AT5G37600.1	0	ATGSR1 (Arabidopsis thaliana glutamine synthase clone R1); glutamate-ammonia ligase	AC174349_17.3	0	Glutamine synthetase type I F EGN_Mt060719 20060904 TIGR 3583.m00016
Gma.9110.1.S1_at	0.000455107	0.485418	1e-124	Cluster: Inorganic pyrophosphatase; n=1; Medicago truncatula|Rep: Inorganic pyrophosphatase - Medicago truncatula (Barrel medic)	AT5G09650.1	1e-111	inorganic pyrophosphatase family protein	AC130800_26.4	1e-126	Inorganic pyrophosphatase F EGN_Mt060719 20060904 TIGR 2202.m00028
GmaAffx.68175.1.S1_at	5.34e-05	0.484067	1e-102	Cluster: Subtilisin-like protease C1; n=1; Glycine max|Rep: Subtilisin-like protease C1 - Glycine max (Soybean)	AT5G59190.1	3e-82	subtilase family protein	AC151620_11.3	1e-78	Protease-associated PA; Proteinase inhibitor I9, subtilisin propeptide E EGN_Mt060719 20060904 TIGR 3042.m00007
Gma.15620.1.S1_at	3.17e-05	0.478818	1e-54	Cluster: 50S ribosomal protein L12, chloroplast precursor; n=3; Nicotiana|Rep: 50S ribosomal protein L12, chloroplast precursor - Nicotiana sylvestris (Wood	AT3G27850.1	6e-52	RPL12-C (RIBOSOMAL PROTEIN L12-C); structural constituent of ribosome	AC125480_7.5	9e-17	Ribosomal protein L7/12, oligomerisation H EGN_Mt060719 20060904 TIGR 2149.m00006
GmaAffx.2833.2.S1_at	0.000583318	0.478089	0	Cluster: NAD-dependent epimerase/dehydratase; TonB box, N-terminal; n=2; Trifolieae|Rep: NAD-dependent epimerase/dehydratase; TonB box, N-terminal - Medicago	AT3G23820.1	0	GAE6 (UDP-D-GLUCURONATE 4-EPIMERASE 6); catalytic	AC146705_19.5	0	Nucleotide sugar epimerase; TonB box, N-terminal E EGN_Mt060719 20060904 TIGR 2659.m00023
GmaAffx.7290.1.A1_at	5.33e-05	0.47794	2e-20	Cluster: OSJNBb0059K02.16 protein; n=2; Oryza sativa (japonica cultivar-group)|Rep: OSJNBb0059K02.16 protein - Oryza sativa (japonica cultivar-group)	AT5G13690.1	8e-13	alpha-N-acetylglucosaminidase family / NAGLU family	CT010459_2.4	2e-14	Alpha-N-acetylglucosaminidase precursor , related E EGN_Mt060719 20060904 TIGR 3835.m00009
Gma.17665.2.S1_at	0.000380684	0.477512	4e-07	Cluster: Predicted protein; n=1; Populus tremula x Populus alba|Rep: Predicted protein - Populus tremula x Populus alba
GmaAffx.71333.1.S1_at	0.000310666	0.47594	1e-55	Cluster: Hypothetical protein OSJNBa0016A21.134; n=1; Oryza sativa (japonica cultivar-group)|Rep: Hypothetical protein OSJNBa0016A21.134 - Oryza sativa	AT2G30350.2	5e-52	endo/excinuclease amino terminal domain-containing protein
Gma.5267.1.S1_at	4.08e-05	0.469313	3e-54	Cluster: GPI-anchored protein; n=1; Vigna radiata|Rep: GPI-anchored protein - Vigna radiata	AT5G56170.1	3e-47	similar to unknown protein [Arabidopsis thaliana] (TAIR:AT2G20700.1); similar to GPI-anchored protein [Vigna radiata]	CT967313_17.3	1e-49	GPI-anchored protein, putative F EGN_Mt060719 20060904 TIGR 3993.m00031
Gma.4867.1.S1_at	0.000601592	0.464621	2e-71	Cluster: Serine carboxypeptidase family protein, expressed; n=1; Oryza sativa (japonica cultivar-group)|Rep: Serine carboxypeptidase family	AT1G28110.1	2e-70	SCPL45; serine carboxypeptidase	AC146333_20.4	8e-74	Peptidase S10, serine carboxypeptidase H EGN_Mt060719 20060904 TIGR 2606.m00018
Gma.12535.1.S1_at	0.000662125	0.46454
GmaAffx.80403.1.S1_at	0.000428448	0.463506
Gma.585.1.S1_at	0.000824	0.459077	0	Cluster: Mitochondrial phosphate transporter; n=2; Glycine max|Rep: Mitochondrial phosphate transporter - Glycine max (Soybean)	AT5G14040.1	1e-156	mitochondrial phosphate transporter	AC149131_13.4	1e-166	Mitochondrial substrate carrier F EGN_Mt060719 20060904 TIGR 2894.m00012
Gma.6694.1.S1_at	0.000749882	0.457564	1e-110	Cluster: Uroporphyrinogen decarboxylase, chloroplast precursor; n=2; Nicotiana tabacum|Rep: Uroporphyrinogen decarboxylase, chloroplast precursor -	AT2G40490.1	1e-107	HEME2; uroporphyrinogen decarboxylase	AC151725_8.5	4e-82	Uroporphyrinogen decarboxylase (URO-D) - 5prime partial E EGN_Mt060719 20060904 TIGR 3054.m00001
GmaAffx.93517.1.S1_s_at	0.000134363	0.45692	1e-77	Cluster: Lil3 protein; n=3; Arabidopsis thaliana|Rep: Lil3 protein - Arabidopsis thaliana (Mouse-ear cress)	AT4G17600.1	2e-79	LIL3:1; transcription factor
GmaAffx.12694.1.S1_at	0.000104887	0.451988	1e-158	Cluster: MYB transcription factor MYB56; n=1; Glycine max|Rep: MYB transcription factor MYB56 - Glycine max (Soybean)	AT4G38620.1	7e-70	MYB4 (myb domain protein 4); transcription factor	AC148755_19.4	5e-76	Homeodomain-related E EGN_Mt060719 20060904 TIGR 2852.m00012
GmaAffx.59860.1.S1_at	0.000276944	0.450522
GmaAffx.37842.1.S1_at	0.000172316	0.449029	4e-30	Cluster: AT4g18560/F28J12_220; n=2; Arabidopsis thaliana|Rep: AT4g18560/F28J12_220 - Arabidopsis thaliana (Mouse-ear cress)	AT4G18570.1	8e-32	proline-rich family protein	AC146570_27.4	3e-16	Prefoldin E EGN_Mt060719 20060904 TIGR 2632.m00019
Gma.7673.1.S1_at	0.000241685	0.447899	8e-41	Cluster: Receptor-like protein kinase; n=1; Arabidopsis thaliana|Rep: Receptor-like protein kinase - Arabidopsis thaliana (Mouse-ear cress)	AT5G58300.1	2e-42	leucine-rich repeat transmembrane protein kinase, putative	AC149600_9.3	2e-47	Protein kinase E EGN_Mt060719 20060904 TIGR 2939.m00004
Gma.5427.1.S1_at	0.000824961	0.447228	0	Cluster: Pyrophosphatase; n=6; core eudicotyledons|Rep: Pyrophosphatase - Beta vulgaris (Sugar beet)	AT1G15690.1	0	AVP1 (vacuolar-type H+-pumping pyrophosphatase 1); ATPase	AC151744_15.3	0	Inorganic H+ pyrophosphatase F EGN_Mt060719 20060904 TIGR 3063.m00009
GmaAffx.64204.1.S1_at	0.000409222	0.445676	5e-69	Cluster: H0523F07.13 protein; n=2; Oryza sativa|Rep: H0523F07.13 protein - Oryza sativa (Rice)	AT4G39640.1	4e-70	GGT1; gamma-glutamyltransferase/ glutathione gamma-glutamylcysteinyltransferase	AC130963_9.3	2e-47	Gamma-glutamyltranspeptidase; Aldehyde dehydrogenase E EGN_Mt060719 20060904 TIGR 2214.m00011
Gma.7487.1.S1_at	0.000738158	0.443929	5e-95	Cluster: Amino acid/polyamine transporter II; n=1; Medicago truncatula|Rep: Amino acid/polyamine transporter II - Medicago truncatula (Barrel medic)	AT5G49630.1	8e-83	AAP6 (AMINO ACID PERMEASE 6); amino acid permease	AC135800_19.4	6e-97	Amino acid/polyamine transporter II E EGN_Mt060719 20060904 TIGR 2287.m00016
Gma.13036.1.S1_at	0.000705769	0.44085	1e-91	Cluster: Transcription factor ICE1; n=4; Brassicaceae|Rep: Transcription factor ICE1 - Arabidopsis thaliana (Mouse-ear cress)	AT3G26744.2	2e-93	ICE1 (INDUCER OF CBF EXPRESSION 1); DNA binding	CT573354_31.3	1e-52	Helix-loop-helix DNA-binding H EGN_Mt060719 20060904 TIGR 3910.m00031
Gma.15953.1.A1_at	0.000536987	0.437918	5e-36	Cluster: Hypothetical protein; n=1; Medicago truncatula|Rep: Hypothetical protein - Medicago truncatula (Barrel medic)	AT1G70230.1	7e-24	similar to unknown protein [Arabidopsis thaliana] (TAIR:AT1G01430.1); similar to Protein of unknown function DUF231, plant	AC126785_12.4	9e-38	Protein of unknown function DUF231, plant E EGN_Mt060719 20060904 TIGR 2171.m00013
Gma.6664.1.S1_s_at	0.000127397	0.437002	1e-110	Cluster: Water-selective transport intrinsic membrane protein 1; n=1; Lotus japonicus|Rep: Water-selective transport intrinsic membrane protein 1 -	AT2G36830.1	1e-105	GAMMA-TIP (Tonoplast intrinsic protein (TIP) gamma); water channel	AC139841_25.3	1e-91	Major intrinsic protein F EGN_Mt060719 20060904 TIGR 2414.m00012
GmaAffx.21599.1.S1_s_at	0.000836555	0.434481	1e-26	Cluster: Ethylene-responsive transcription factor 12; n=1; Arabidopsis thaliana|Rep: Ethylene-responsive transcription factor 12 - Arabidopsis thaliana	AT1G28360.1	2e-27	ATERF12/ERF12 (ERF domain protein 12); DNA binding / transcription factor/ transcriptional repressor	AC155157_28.5	1e-45	Pathogenesis-related transcriptional factor and ERF F EGN_Mt060719 20060904 TIGR 3170.m00023
Gma.13118.2.S1_x_at	0.000343107	0.434239	1e-141	Cluster: Plasma membrane intrinsic protein 2;3; n=3; Fabaceae|Rep: Plasma membrane intrinsic protein 2;3 - Mimosa pudica (Sensitive plant)	AT2G37170.1	1e-134	PIP2B (plasma membrane intrinsic protein 2;2); water channel	AC148995_21.5	1e-133	Major intrinsic protein F EGN_Mt060719 20060904 TIGR 2881.m00021
Gma.2446.1.S1_a_at	0.000775451	0.433297	1e-78	Cluster: Hypothetical protein OJ1531_B07.22; n=1; Oryza sativa (japonica cultivar-group)|Rep: Hypothetical protein OJ1531_B07.22 - Oryza sativa (japonica	AT4G27700.1	2e-77	rhodanese-like domain-containing protein	AC157891_17.4	5e-08	Rhodanese-like F EGN_Mt060719 20060904 TIGR 3244.m00013
Gma.14246.1.S1_s_at	0.000415405	0.432169	5e-44	Cluster: Hypothetical protein OJ1065_E04.1; n=1; Oryza sativa (japonica cultivar-group)|Rep: Hypothetical protein OJ1065_E04.1 - Oryza sativa (japonica	AT5G15350.1	3e-29	plastocyanin-like domain-containing protein	AC147482_37.4	1e-29	Blue (type 1) copper domain F EGN_Mt060719 20060904 TIGR 2756.m00028
GmaAffx.63233.1.S1_at	6.04e-05	0.431461	9e-36	Cluster: Peptidyl-prolyl cis-trans isomerase, chloroplast precursor; n=1; Vicia faba|Rep: Peptidyl-prolyl cis-trans isomerase, chloroplast	AT3G62030.1	2e-24	ROC4 (rotamase CyP 4); peptidyl-prolyl cis-trans isomerase	AC137831_6.4	1e-36	Peptidyl-prolyl cis-trans isomerase, cyclophilin type E EGN_Mt060719 20060904 TIGR 2355.m00005
GmaAffx.10790.1.S1_at	0.000574761	0.428745	1e-61	Cluster: Protein kinase; n=1; Medicago truncatula|Rep: Protein kinase - Medicago truncatula (Barrel medic)	AT2G36570.1	9e-56	leucine-rich repeat transmembrane protein kinase, putative	AC146788_11.4	2e-63	Protein kinase E EGN_Mt060719 20060904 TIGR 2693.m00010
Gma.5180.1.S1_at	0.000441077	0.428547	4e-26	Cluster: Protein At2g30350; n=1; Arabidopsis thaliana|Rep: Protein At2g30350 - Arabidopsis thaliana (Mouse-ear cress)	AT2G30350.1	7e-28	endo/excinuclease amino terminal domain-containing protein
GmaAffx.78077.1.S1_at	0.000408026	0.424264
Gma.2474.1.S1_at	0.000324181	0.420668	1e-103	Cluster: Hypothetical protein; n=3; Arabidopsis thaliana|Rep: Hypothetical protein - Arabidopsis thaliana (Mouse-ear cress)	AT4G39860.1	1e-105	similar to unknown protein [Arabidopsis thaliana] (TAIR:AT1G78150.2); similar to TPA: TPA_inf: HN1-like protein isoform 1	CT967306_36.3	1e-135	hypothetical protein F EGN_Mt060719 20060904 TIGR 3992.m00034
Gma.13118.2.S1_at	0.000963821	0.41909	1e-141	Cluster: Plasma membrane intrinsic protein 2;3; n=3; Fabaceae|Rep: Plasma membrane intrinsic protein 2;3 - Mimosa pudica (Sensitive plant)	AT2G37170.1	1e-134	PIP2B (plasma membrane intrinsic protein 2;2); water channel	AC148995_21.5	1e-133	Major intrinsic protein F EGN_Mt060719 20060904 TIGR 2881.m00021
Gma.8488.1.S1_at	5.11e-05	0.419072	0	Cluster: Purple acid phosphatase precursor (EC 3.1.3.2) (Manganese(II) purple acid phosphatase); n=2; Magnoliophyta|Rep: Purple acid phosphatase precursor (EC	AT2G16430.2	0	PAP10; acid phosphatase/ protein serine/threonine phosphatase	AC157349_31.5	1e-159	Metallophosphoesterase; Purple acid phosphatase, N-terminal F EGN_Mt060719 20060904 TIGR 3207.m00028
Gma.2600.1.S1_x_at	3.88e-05	0.412912	1e-81	Cluster: ATP synthase delta chain, chloroplast precursor; n=1; Pisum sativum|Rep: ATP synthase delta chain, chloroplast precursor - Pisum sativum (Garden	AT4G09650.1	8e-72	ATP synthase delta chain, chloroplast, putative / H(+)-transporting two-sector ATPase, delta (OSCP) subunit, putative	AC144389_43.5	4e-13	H+-transporting two-sector ATPase, delta (OSCP) subunit F EGN_Mt060719 20060904 TIGR 2508.m00003
Gma.1321.1.S1_at	0.000736384	0.412857	5e-66	Cluster: Copper chaperone homolog CCH; n=1; Glycine max|Rep: Copper chaperone homolog CCH - Glycine max (Soybean)	AT3G56240.1	2e-30	CCH (COPPER CHAPERONE)	AC122729_36.5	9e-40	Heavy metal transport/detoxification protein - 5prime partial E EGN_Mt060719 20060904 TIGR 2097.m00026
Gma.15979.1.A1_at	0.000264163	0.412645	3e-24	Cluster: Polygalacturonase; n=1; Eucalyptus globulus subsp. globulus|Rep: Polygalacturonase - Eucalyptus globulus subsp. globulus (Tasmanian blue gum)	AT4G23500.1	7e-15	glycoside hydrolase family 28 protein / polygalacturonase (pectinase) family protein	AC163384_22.4	1e-27	Parallel beta-helix repeat F EGN_Mt060719 20060904 TIGR 3361.m00020
GmaAffx.84206.1.S1_at	0.00061447	0.411227	3e-17	Cluster: Nam-like protein 9; n=1; Petunia x hybrida|Rep: Nam-like protein 9 - Petunia hybrida (Petunia)	AT5G13180.1	9e-18	ANAC083 (Arabidopsis NAC domain containing protein 83); transcription factor	AC135413_21.5	7e-18	No apical meristem (NAM) protein E EGN_Mt060719 20060904 TIGR 2264.m00012
Gma.2600.1.S1_a_at	0.00054262	0.411098	6e-81	Cluster: ATP synthase delta chain, chloroplast precursor; n=1; Pisum sativum|Rep: ATP synthase delta chain, chloroplast precursor - Pisum sativum (Garden	AT4G09650.1	3e-72	ATP synthase delta chain, chloroplast, putative / H(+)-transporting two-sector ATPase, delta (OSCP) subunit, putative	AC144389_43.5	2e-13	H+-transporting two-sector ATPase, delta (OSCP) subunit F EGN_Mt060719 20060904 TIGR 2508.m00003
GmaAffx.74676.2.S1_at	0.000534605	0.40967	2e-24	Cluster: Auxin transporter-like protein 5; n=1; Medicago truncatula|Rep: Auxin transporter-like protein 5 - Medicago truncatula (Barrel medic)	AT2G21050.1	8e-19	amino acid permease, putative	CT030165_15.4	2e-17	Amino acid/polyamine transporter II F EGN_Mt060719 20060904 TIGR 3862.m00011
Gma.3829.1.S1_at	0.000122803	0.407699	4e-73	Cluster: AT4g12080/F16J13_150; n=2; Arabidopsis thaliana|Rep: AT4g12080/F16J13_150 - Arabidopsis thaliana (Mouse-ear cress)	AT4G12080.1	6e-75	DNA-binding family protein	AC152498_18.5	1e-70	HMG-I and HMG-Y, DNA-binding E EGN_Mt060719 20060904 TIGR 3117.m00003
Gma.8020.2.S1_at	0.000781553	0.403836	2e-92	Cluster: Allene oxide cyclase C1; n=3; Humulus lupulus|Rep: Allene oxide cyclase C1 - Humulus lupulus (European hop)	AT3G25780.1	7e-68	AOC3 (ALLENE OXIDE CYCLASE 3)	AC148155_3.3	6e-86	Allene oxide cyclase F EGN_Mt060719 20060904 TIGR 2786.m00024
GmaAffx.91630.1.S1_s_at	0.000467331	0.40356	5e-82	Cluster: 50S ribosomal protein L11, chloroplast precursor; n=2; Arabidopsis thaliana|Rep: 50S ribosomal protein L11, chloroplast precursor - Arabidopsis	AT1G32990.1	9e-84	PRPL11 (PLASTID RIBOSOMAL PROTEIN L11); structural constituent of ribosome
Gma.5283.1.S1_at	0.000689376	0.402233	1e-28	Cluster: Expansin 45, endoglucanase-like; n=2; Medicago truncatula|Rep: Expansin 45, endoglucanase-like - Medicago truncatula (Barrel medic)	AT2G18660.1	3e-15	expansin family protein (EXPR3)	AC150787_30.4	7e-33	Expansin 45, endoglucanase-like F EGN_Mt060719 20060904 TIGR 2997.m00014
Gma.8594.1.S1_at	0.000521641	0.402163
GmaAffx.310.1.S1_at	0.000231073	0.402121	1e-08	Cluster: Hypothetical protein; n=1; Schistosoma japonicum|Rep: Hypothetical protein - Schistosoma japonicum (Blood fluke)	AT4G11385.1	6e-07	unknown protein	CT971488_13.3	2e-07	hypothetical protein I EGN_Mt060719 20060904 TIGR 4001.m00003
GmaAffx.46786.1.S1_at	0.000402278	0.40159	3e-54	Cluster: Protease-associated PA; Proteinase inhibitor I9, subtilisin propeptide; n=1; Medicago truncatula|Rep: Protease-associated PA; Proteinase inhibitor I9,	AT5G11940.1	1e-36	subtilase family protein	AC146585_35.4	1e-57	Protease-associated PA; Proteinase inhibitor I9, subtilisin propeptide H EGN_Mt060719 20060904 TIGR 2640.m00017
GmaAffx.48250.1.S1_at	0.000101164	0.398902	3e-36	Cluster: MYB transcription factor MYB185; n=5; core eudicotyledons|Rep: MYB transcription factor MYB185 - Glycine max (Soybean)
GmaAffx.80654.1.S1_at	0.000328017	0.398684	5e-31	Cluster: Hypothetical protein OJ1126_D01.5; n=1; Oryza sativa (japonica cultivar-group)|Rep: Hypothetical protein OJ1126_D01.5 - Oryza sativa (japonica	AT2G39870.1	1e-21	similar to unknown protein [Arabidopsis thaliana] (TAIR:AT3G55690.1); similar to Os01g0850000 [Oryza sativa (japonica	CT963078_24.3	2e-19	IMP dehydrogenase/GMP reductase, related - 5prime partial E EGN_Mt060719 20060904 TIGR 3965.m00017
GmaAffx.75004.1.S1_at	0.000592672	0.39316	1e-108	Cluster: At1g05230/YUP8H12_16; n=1; Arabidopsis thaliana|Rep: At1g05230/YUP8H12_16 - Arabidopsis thaliana (Mouse-ear cress)	AT1G05230.1	1e-110	homeobox-leucine zipper family protein / lipid-binding START domain-containing protein	AC148764_26.5	5e-81	Lipid-binding START; Homeodomain-related E EGN_Mt060719 20060904 TIGR 2859.m00008
GmaAffx.87361.1.S1_at	0.000932373	0.393003	1e-51	Cluster: Cyclic peptide transporter; n=1; Medicago truncatula|Rep: Cyclic peptide transporter - Medicago truncatula (Barrel medic)	AT4G25960.1	2e-49	PGP2 (P-GLYCOPROTEIN 2); ATPase, coupled to transmembrane movement of substances	CR954195_19.4	2e-57	Cyclic peptide transporter E EGN_Mt060719 20060904 TIGR 3765.m00006
Gma.12838.1.A1_at	0.000623822	0.391286	3e-51	Cluster: IQ calmodulin-binding region; n=2; Medicago truncatula|Rep: IQ calmodulin-binding region - Medicago truncatula (Barrel medic)	AT2G26180.1	8e-25	IQD6 (IQ-domain 6); calmodulin binding	AC148918_35.4	1e-51	IQ calmodulin-binding region E EGN_Mt060719 20060904 TIGR 2874.m00028
Gma.1871.2.S1_at	0.000623353	0.388795	2e-78	Cluster: Pectinacetylesterase precursor; n=1; Vigna radiata var. radiata|Rep: Pectinacetylesterase precursor - Phaseolus aureus (Mung bean) (Vigna radiata)	AT4G19420.2	5e-72	pectinacetylesterase family protein	AC148406_26.5	2e-55	Pectinacetylesterase E EGN_Mt060719 20060904 TIGR 2825.m00019
Gma.16792.1.A1_at	0.000188032	0.387154
GmaAffx.36973.1.S1_at	3.86e-05	0.386818	6e-59	Cluster: Putative DNA-3-methyladenine glycosylase I; n=2; Arabidopsis thaliana|Rep: Putative DNA-3-methyladenine glycosylase I - Arabidopsis thaliana	AT1G75090.1	2e-60	methyladenine glycosylase family protein	AC136953_16.4	7e-49	Methyladenine glycosylase E EGN_Mt060719 20060904 TIGR 2313.m00017
Gma.2570.1.S1_at	0.000739093	0.385973	0	Rep: Alpha galactosidase - Glycine max (Soybean)	AT5G08370.1	1e-158	ATAGAL2 (ARABIDOPSIS THALIANA ALPHA-GALACTOSIDASE 2); alpha-galactosidase	AC138580_55.4	0	Glycoside hydrolase, clan GH-D H EGN_Mt060719 20060904 TIGR 2392.m00031
Gma.4316.1.S1_at	0.00070763	0.385796
GmaAffx.70954.1.S1_at	2.63e-05	0.383055	8e-56	Cluster: GTP binding protein; n=9; core eudicotyledons|Rep: GTP binding protein - Cichorium intybus x Cichorium endivia	AT5G45130.1	2e-52	RHA1	AC155101_23.4	6e-76	Ras GTPase H EGN_Mt060719 20060904 TIGR 3169.m00011
Gma.2026.1.S1_at	0.000645135	0.381568	6e-72	Cluster: Sedoheptulose-1,7-bisphosphatase, chloroplast precursor (EC 3.1.3.37) (Sedoheptulose-bisphosphatase) (SBPase) (SED(1,7)P2ase);	AT3G55800.1	5e-72	SBPASE (sedoheptulose-bisphosphatase); phosphoric ester hydrolase	CT961056_26.4	7e-78	Inositol phosphatase/fructose-1,6-bisphosphatase; Glycoside hydrolase, family 5 F EGN_Mt060719 20060904 TIGR
Gma.3663.1.S1_at	0.000192743	0.378611
Gma.4593.1.S1_x_at	0.000135794	0.377506	1e-118	Cluster: Putative chlorophyll a/b-binding protein; n=2; Liliopsida|Rep: Putative chlorophyll a/b-binding protein - Phalaenopsis hybrid cultivar	AT5G54270.1	1e-86	LHCB3 (LIGHT-HARVESTING CHLOROPHYLL BINDING PROTEIN 3)	AC155100_12.3	1e-100	Chlorophyll A-B binding protein H EGN_Mt060719 20060904 TIGR 3168.m00006
GmaAffx.53010.1.A1_at	0.000204581	0.375099
GmaAffx.15191.1.S1_at	0.000950834	0.374804	1e-38	Cluster: GT-like trihelix DNA-binding protein, putative; n=1; Arabidopsis thaliana|Rep: GT-like trihelix DNA-binding protein, putative - Arabidopsis	AT1G76880.1	2e-40	trihelix DNA-binding protein, putative	AC152054_23.4	8e-61	Homeodomain-related E EGN_Mt060719 20060904 TIGR 3081.m00029
Gma.17610.1.S1_x_at	7.15e-05	0.37312	0	Rep: Lipoxygenase-4 - Glycine max (Soybean)	AT1G55020.1	0	LOX1 (Lipoxygenase 1); lipoxygenase	AC149580_19.5	0	Lipoxygenase E EGN_Mt060719 20060904 TIGR 2936.m00015
Gma.5386.1.A1_at	0.000257609	0.371881
Gma.11401.1.A1_at	0.000263138	0.369106	1e-25	Cluster: Esterase/lipase/thioesterase; n=1; Medicago truncatula|Rep: Esterase/lipase/thioesterase - Medicago truncatula (Barrel medic)	AT3G48690.1	9e-17	similar to unknown protein [Arabidopsis thaliana] (TAIR:AT3G48700.1); similar to Esterase/lipase/thioesterase [Medicago	AC127168_28.4	2e-27	Esterase/lipase/thioesterase E EGN_Mt060719 20060904 TIGR 2185.m00012
Gma.4.1.S1_at	0.00083504	0.368569	0	Cluster: Glutamine synthetase cytosolic isozyme 2; n=5; eurosids I|Rep: Glutamine synthetase cytosolic isozyme 2 - Glycine max (Soybean)	AT5G37600.1	1e-168	ATGSR1 (Arabidopsis thaliana glutamine synthase clone R1); glutamate-ammonia ligase	AC139882_6.4	1e-168	Glutamine synthetase type I F EGN_Mt060719 20060904 TIGR 2419.m00007
Gma.17610.1.S1_at	0.000138422	0.368302	0	Rep: Lipoxygenase-4 - Glycine max (Soybean)	AT1G55020.1	0	LOX1 (Lipoxygenase 1); lipoxygenase	AC149580_19.5	0	Lipoxygenase E EGN_Mt060719 20060904 TIGR 2936.m00015
Gma.16452.1.A1_at	0.000983245	0.366901
GmaAffx.7217.1.A1_at	1.56e-05	0.366789	1e-15	Cluster: GPI-anchored protein; n=1; Vigna radiata|Rep: GPI-anchored protein - Vigna radiata	AT5G56170.1	5e-16	similar to unknown protein [Arabidopsis thaliana] (TAIR:AT2G20700.1); similar to GPI-anchored protein [Vigna radiata]	CT967313_17.3	2e-18	GPI-anchored protein, putative F EGN_Mt060719 20060904 TIGR 3993.m00031
GmaAffx.86246.1.S1_at	0.000594136	0.364152	4e-30	Rep: At5g42860 - Arabidopsis thaliana (Mouse-ear cress)	AT5G42860.1	3e-26	similar to unknown protein [Arabidopsis thaliana] (TAIR:AT1G45688.1); similar to H0814G11.12 [Oryza sativa (indica	AC165438_18.3	4e-17	Harpin-induced 1 F EGN_Mt060719 20060904 TIGR 3380.m00026
Gma.17360.1.S1_at	0.000919575	0.361278
GmaAffx.63973.1.S1_at	0.000172185	0.360863	3e-25	Cluster: Hypothetical protein T9N14.4; n=1; Arabidopsis thaliana|Rep: Hypothetical protein T9N14.4 - Arabidopsis thaliana (Mouse-ear cress)	AT1G72210.1	7e-27	basic helix-loop-helix (bHLH) family protein (bHLH096)	AC174299_24.3	2e-25	Helix-loop-helix DNA-binding F EGN_Mt060719 20060904 TIGR 3534.m00028
GmaAffx.44301.1.S1_at	7.82e-05	0.359438	5e-33	Rep: SRR217 - Striga asiatica	AT3G57040.1	1e-28	ARR9 (RESPONSE REACTOR 4); transcription regulator	AC153125_5.5	1e-28	Response regulator receiver H EGN_Mt060719 20060904 TIGR 3143.m00024
GmaAffx.53934.1.S1_at	1.96e-06	0.357198	6e-35	Cluster: Unnamed protein product; contains similarity to elicitor-inducible receptor EIR gene_id:T5M7.12; n=1; Medicago truncatula|Rep: Unnamed	AT1G13230.1	5e-20	leucine-rich repeat family protein	AC146570_29.4	3e-34	Leucine-rich repeat, plant specific E EGN_Mt060719 20060904 TIGR 2632.m00023
GmaAffx.61950.1.S1_at	8.44e-05	0.356302	1e-48	Cluster: Serine carboxypeptidase II; n=1; Platanus x acerifolia|Rep: Serine carboxypeptidase II - Platanus acerifolia (London plane tree)	AT1G28110.1	2e-47	SCPL45; serine carboxypeptidase	AC149581_29.5	1e-43	Peptidase S10, serine carboxypeptidase E EGN_Mt060719 20060904 TIGR 2937.m00007
GmaAffx.42925.1.S1_s_at	0.000873073	0.353788	0	Cluster: Cytochrome P450 monooxygenase CYP76O2; n=1; Glycine max|Rep: Cytochrome P450 monooxygenase CYP76O2 - Glycine max (Soybean)	AT2G45580.1	1e-107	CYP76C3 (cytochrome P450, family 76, subfamily C, polypeptide 3); oxygen binding	CT027663_43.5	1e-150	E-class P450, group I E EGN_Mt060719 20060904 TIGR 3857.m00025
Gma.3308.1.S1_at	0.000802527	0.336923	1e-167	Cluster: Polygalacturonase-like protein; n=1; Fragaria x ananassa|Rep: Polygalacturonase-like protein - Fragaria ananassa (Strawberry)	AT4G23500.1	1e-165	glycoside hydrolase family 28 protein / polygalacturonase (pectinase) family protein	AC163384_22.4	1e-165	Parallel beta-helix repeat F EGN_Mt060719 20060904 TIGR 3361.m00020
Gma.17031.1.A1_at	0.000477329	0.336072	6e-14	Cluster: MADS box protein SEP3; n=2; Papilionoideae|Rep: MADS box protein SEP3 - Lotus japonicus	AT1G24260.1	2e-07	SEP3 (SEPALLATA3); transcription factor	AC144644_9.4	8e-16	Transcription factor, MADS-box; Transcription factor, K-box E EGN_Mt060719 20060904 TIGR 2544.m00011
Gma.12474.1.S1_at	0.000828642	0.33366			AT2G28355.1	5e-05	LCR5 (Low-molecular-weight cysteine-rich 5)
GmaAffx.89407.1.A1_s_at	0.000764041	0.332157	2e-30	Cluster: Non-specific lipid transfer-like protein; n=1; Prosopis juliflora|Rep: Non-specific lipid transfer-like protein - Prosopsis juliflora (Mesquite)	AT2G38540.1	4e-21	LP1 (nonspecific lipid transfer protein 1)	AC147537_38.3	8e-28	Plant lipid transfer protein/Par allergen F EGN_Mt060719 20060904 TIGR 2766.m00007
GmaAffx.21668.1.A1_at	0.000641763	0.331446	1e-57	Cluster: Phytochelatin synthetase-like protein; n=1; Phaseolus vulgaris|Rep: Phytochelatin synthetase-like protein - Phaseolus vulgaris (Kidney	AT5G60920.1	1e-56	COB (COBRA)	CU024876_9.3	7e-35	Phytochelatin synthetase-like conserved region; Carbohydrate-binding H EGN_Mt060719 20060904 TIGR 4035.m00016
GmaAffx.89113.1.S1_x_at	0.000337816	0.330133	3e-97	Rep: Nodulin-26 - Glycine max (Soybean)	AT2G36830.1	1e-80	GAMMA-TIP (Tonoplast intrinsic protein (TIP) gamma); water channel	AC139841_25.3	4e-63	Major intrinsic protein F EGN_Mt060719 20060904 TIGR 2414.m00012
Gma.6264.1.S1_at	0.000502311	0.329406	3e-14	Rep: F28K19.24 - Arabidopsis thaliana (Mouse-ear cress)	AT1G78020.1	6e-16	senescence-associated protein-related	CR940309_35.4	2e-30	Protein of unknown function DUF581 F EGN_Mt060719 20060904 TIGR 3752.m00024
GmaAffx.51133.1.S1_at	0.000620448	0.32923			AT1G67040.1	2e-05	similar to unknown protein [Arabidopsis thaliana] (TAIR:AT5G26910.2); similar to Os03g0302900 [Oryza sativa (japonica
Gma.10606.1.S1_at	0.000858573	0.329109
Gma.16484.1.S1_at	0.000159218	0.327322	8e-35	Cluster: Trypsin inhibitor p20; n=2; core eudicotyledons|Rep: Trypsin inhibitor p20 - Glycine max (Soybean)	AT1G73330.1	3e-14	ATDR4 (Arabidopsis thaliana drought-repressed 4)	AC149806_10.4	2e-19	Kunitz inhibitor ST1-like F EGN_Mt060719 20060904 TIGR 2953.m00030
Gma.3316.1.A1_at	0.000258937	0.326421	8e-60	Cluster: Histone H2A variant 1; n=9; Magnoliophyta|Rep: Histone H2A variant 1 - Arabidopsis thaliana (Mouse-ear cress)	AT3G54560.1	2e-61	histone H2A.F/Z	AC151823_27.4	9e-55	Histone H2A; Histone-fold E EGN_Mt060719 20060904 TIGR 3070.m00030
GmaAffx.90617.1.S1_s_at	0.000442492	0.324093	0	Cluster: Glycoside hydrolase, family 1; n=1; Medicago truncatula|Rep: Glycoside hydrolase, family 1 - Medicago truncatula (Barrel medic)	AT2G44480.1	1e-157	glycosyl hydrolase family 1 protein	AC156629_7.4	1e-163	Glycoside hydrolase, family 1 E EGN_Mt060719 20060904 TIGR 3200.m00009
Gma.12669.1.A1_at	0.0008363	0.322289	2e-26	Cluster: Os10g0135600 protein; n=3; Oryza sativa (japonica cultivar-group)|Rep: Os10g0135600 protein - Oryza sativa (japonica cultivar-group)	AT5G16120.1	1e-24	hydrolase, alpha/beta fold family protein	AC146563_11.3	6e-38	Alpha/beta hydrolase E EGN_Mt060719 20060904 TIGR 2625.m00021 IMGA|AC186200_3.3 Alpha/beta hydrolase
Gma.15844.1.A1_at	0.000400565	0.315217	1e-50	Cluster: STS14 protein precursor; n=2; Solanum tuberosum|Rep: STS14 protein precursor - Solanum tuberosum (Potato)	AT5G66590.1	9e-48	allergen V5/Tpx-1-related family protein	CR931807_9.4	2e-60	Allergen V5/Tpx-1 related F EGN_Mt060719 20060904 TIGR 3714.m00013
Gma.5319.1.S1_at	0.000950567	0.313259	1e-14	Cluster: Arabinogalactan peptide 20 precursor; n=1; Arabidopsis thaliana|Rep: Arabinogalactan peptide 20 precursor - Arabidopsis thaliana (Mouse-ear cress)	AT3G61640.1	3e-16	AGP20 (ARABINOGALACTAN PROTEIN 20)	CT963079_14.3	2e-09	Protein of unknown function DUF1070 H EGN_Mt060719 20060904 TIGR 3966.m00015
GmaAffx.31772.1.S1_at	0.000821421	0.30736	2e-06	Cluster: Hypothetical protein; n=1; Medicago truncatula|Rep: Hypothetical protein - Medicago truncatula (Barrel medic)				CT963078_11.3	1e-16	Protein of unknown function DUF620 E EGN_Mt060719 20060904 TIGR 3965.m00014
Gma.4325.1.S1_s_at	0.000929528	0.306981	8e-59	Cluster: 3-hydroxyisobutyryl-coenzyme A hydrolase; n=1; Arabidopsis thaliana|Rep: 3-hydroxyisobutyryl-coenzyme A hydrolase - Arabidopsis	AT1G06550.1	2e-60	enoyl-CoA hydratase/isomerase family protein	AC182815_20.3	2e-26	3-hydroxyisobutyryl-CoA hydrolase/ catalytic , putative E EGN_Mt060719 20060904 TIGR 3639.m00018
GmaAffx.71468.1.S1_at	0.000762482	0.306643
GmaAffx.93591.1.S1_s_at	0.000211597	0.303915	0	Rep: Lipoxygenase - Phaseolus vulgaris (Kidney bean) (French bean)	AT3G22400.1	1e-163	lipoxygenase, putative	AC137554_13.4	0	Lipoxygenase E EGN_Mt060719 20060904 TIGR 2332.m00013
Gma.16213.1.S1_at	0.000710733	0.303272	0	Rep: Ascorbate oxidase - Glycine max (Soybean)	AT5G21100.1	1e-152	L-ascorbate oxidase, putative	CT033766_35.4	3e-39	Copper-resistance protein CopA H EGN_Mt060719 20060904 TIGR 3878.m00058
Gma.4759.1.A1_at	0.000820963	0.3016	5e-39	Cluster: Prokaryotic transcription elongation factor GreA/GreB region; n=1; Medicago truncatula|Rep: Prokaryotic transcription elongation factor GreA/GreB				AC121237_43.5	6e-41	hypothetical protein H EGN_Mt060719 20060904 TIGR 2068.m00017
Gma.13494.1.A1_at	0.000712666	0.29904	8e-40	Cluster: Kinesin-like protein NACK1; n=1; Nicotiana tabacum|Rep: Kinesin-like protein NACK1 - Nicotiana tabacum (Common tobacco)	AT1G18370.1	6e-39	HIK (HINKEL); microtubule motor	AC124967_23.3	2e-28	Kinesin, motor region E EGN_Mt060719 20060904 TIGR 2133.m00015
GmaAffx.274.1.A1_at	0.000555314	0.298277
GmaAffx.70258.1.S1_s_at	2.17e-05	0.293067	0	Cluster: Flavanone 3-hydroxylase; n=2; Glycine max|Rep: Flavanone 3-hydroxylase - Glycine max (Soybean)	AT3G51240.1	1e-169	F3H (TRANSPARENT TESTA 6); naringenin 3-dioxygenase	AC138453_24.4	1e-180	2OG-Fe(II) oxygenase F EGN_Mt060719 20060904 TIGR 2386.m00024
Gma.6862.1.S1_s_at	0.000258834	0.292264	0	Cluster: HMG I/Y like protein; n=1; Glycine max|Rep: HMG I/Y like protein - Glycine max (Soybean)	AT1G48620.1	1e-44	histone H1/H5 family protein	AC139526_21.4	6e-90	High mobility group proteins HMG-I and HMG-Y; Linker histone, N-terminal F EGN_Mt060719 20060904 TIGR 2402.m00033
Gma.7415.1.S1_at	9.93e-05	0.291457	2e-70	Rep: At1g32540/T9G5_1 - Arabidopsis thaliana (Mouse-ear cress)	AT1G32540.2	3e-72	LOL1 (LSD ONE LIKE 1)	AC154036_12.4	8e-20	Zinc finger, LSD1-type - 3prime partial H EGN_Mt060719 20060904 TIGR 3161.m00001
GmaAffx.30709.1.S1_at	0.000641175	0.291201	6e-12	Rep: At5g01450 - Arabidopsis thaliana (Mouse-ear cress)	AT5G01450.1	1e-13	protein binding / zinc ion binding	AC158501_16.4	1e-05	Zinc finger, RING-type H EGN_Mt060719 20060904 TIGR 3271.m00014
GmaAffx.48718.1.S1_at	0.000211654	0.288791	1e-32	Cluster: Putative membrane protein; n=1; Emiliania huxleyi virus 86|Rep: Putative membrane protein - Emiliania huxleyi virus 86	AT4G18670.1	7e-31	leucine-rich repeat family protein / extensin family protein	AC149471_20.4	4e-26	Extensin-like region E EGN_Mt060719 20060904 TIGR 2916.m00012
Gma.2182.1.S1_at	0.000428921	0.288168	1e-145	Cluster: Pectin methylesterase isoform alpha; n=1; Vigna radiata var. radiata|Rep: Pectin methylesterase isoform alpha - Phaseolus aureus (Mung bean) (Vigna	AT4G02320.1	1e-133	pectinesterase family protein	AC137821_15.4	1e-119	Pectinesterase; Pectinesterase inhibitor F EGN_Mt060719 20060904 TIGR 2345.m00014 IMGA|AC171395_2.3 Pectinesterase;
Gma.13340.2.S1_a_at	0.000504329	0.280819	1e-151	Cluster: Glycosyltransferase NTGT5b; n=2; Nicotiana tabacum|Rep: Glycosyltransferase NTGT5b - Nicotiana tabacum (Common tobacco)	AT1G22370.2	1e-147	UDP-glucoronosyl/UDP-glucosyl transferase family protein	AC121245_18.5	1e-132	UDP-glucuronosyl/UDP-glucosyltransferase E EGN_Mt060719 20060904 TIGR 2075.m00021
GmaAffx.713.1.S1_at	0.000102724	0.280531	5e-69	Cluster: Putative phospholipase; n=1; Arabidopsis thaliana|Rep: Putative phospholipase - Arabidopsis thaliana (Mouse-ear cress)	AT5G19290.1	1e-70	esterase/lipase/thioesterase family protein	AC152937_18.4	9e-28	Alpha/beta hydrolase E EGN_Mt060719 20060904 TIGR 3131.m00008
GmaAffx.29818.1.A1_at	0.000674491	0.280365
GmaAffx.68853.1.S1_at	0.000349964	0.279874	1e-12	Cluster: Hypothetical protein At1g15260; n=2; Arabidopsis thaliana|Rep: Hypothetical protein At1g15260 - Arabidopsis thaliana (Mouse-ear cress)	AT1G15260.1	3e-14	similar to unknown protein [Arabidopsis thaliana] (TAIR:AT3G16070.1)	AC155101_26.4	2e-14	hypothetical protein H EGN_Mt060719 20060904 TIGR 3169.m00013
Gma.16487.1.S1_at	0.000699044	0.279487	9e-49	Cluster: F25I16.1 protein; n=1; Arabidopsis thaliana|Rep: F25I16.1 protein - Arabidopsis thaliana (Mouse-ear cress)	AT1G18650.1	2e-50	glycosyl hydrolase family protein 17	CT027665_23.4	4e-50	Lipase, active site; X8 F EGN_Mt060719 20060904 TIGR 3859.m00015
Gma.12547.1.A1_at	0.000715176	0.27708	1e-50	Cluster: Histidine-containing phosphotransfer protein; n=1; Catharanthus roseus|Rep: Histidine-containing phosphotransfer protein -	AT3G21510.1	1e-48	AHP1 (HISTIDINE-CONTAINING PHOSPHOTRANSMITTER 3); histidine phosphotransfer kinase	AC188382_15.3	4e-58	Hpt E EGN_Mt060719 20060904 TIGR 3684.m00034 IMGA|AC174299_2.3 Hpt chr01_pseudomolecule_IMGAG 16989494-16987733 E
Gma.6016.1.S1_s_at	0.000125981	0.274958	1e-146	Cluster: Pterocarpan reductase; n=1; Lotus japonicus|Rep: Pterocarpan reductase - Lotus japonicus	AT4G39230.1	1e-130	isoflavone reductase, putative	CT485798_13.5	1e-124	NmrA-like F EGN_Mt060719 20060904 TIGR 3887.m00003
Gma.5402.1.S1_at	0.000305445	0.2705	0	Cluster: Putative serine carboxypeptidase precursor; n=2; Pisum sativum|Rep: Putative serine carboxypeptidase precursor - Pisum sativum (Garden pea)	AT3G63470.1	1e-171	SCPL40 (serine carboxypeptidase-like 40); serine carboxypeptidase	CT010518_29.5	0	Peptidase S10, serine carboxypeptidase E EGN_Mt060719 20060904 TIGR 3840.m00017
GmaAffx.67044.1.S1_at	0.00082785	0.266014
GmaAffx.10927.1.S1_at	0.000690911	0.262674	2e-20	Cluster: Kinesin related protein; n=1; Solanum lycopersicum|Rep: Kinesin related protein - Solanum lycopersicum (Tomato) (Lycopersicon esculentum)	AT4G26660.1	8e-19	similar to unknown protein [Arabidopsis thaliana] (TAIR:AT5G55520.2); similar to kinesin related protein [Lycopersicon	AC121232_3.3	6e-33	Kinesin, motor region; Kinesin-related H EGN_Mt060719 20060904 TIGR 2063.m00002
Gma.8533.1.S1_at	0.000336497	0.261209	1e-88	Cluster: MYB transcription factor MYB115; n=1; Glycine max|Rep: MYB transcription factor MYB115 - Glycine max (Soybean)	AT5G35550.1	2e-39	TT2 (TRANSPARENT TESTA 2); DNA binding / transcription factor	AC144645_9.5	1e-59	Homeodomain-related E EGN_Mt060719 20060904 TIGR 2545.m00008
Gma.12342.1.S1_s_at	0.000715376	0.260406	0	Cluster: Unidentified precursor; n=2; Papilionoideae|Rep: Unidentified precursor - Medicago sativa (Alfalfa)	AT5G11420.1	1e-159	similar to unknown protein [Arabidopsis thaliana] (TAIR:AT5G25460.1); similar to unknown [Ricinus communis] (GB:CAB02653.1);	AC161398_9.3	1e-141	Galactose-binding like F EGN_Mt060719 20060904 TIGR 3330.m00011
Gma.13153.1.S1_at	6.9e-06	0.258565	3e-32	Cluster: Kunitz trypsin inhibitor precursor; n=1; Glycine max|Rep: Kunitz trypsin inhibitor precursor - Glycine max (Soybean)	AT1G73260.1	5e-09	trypsin and protease inhibitor family protein / Kunitz family protein	AC149806_10.4	3e-13	Kunitz inhibitor ST1-like F EGN_Mt060719 20060904 TIGR 2953.m00030
Gma.8436.1.S1_at	0.000544353	0.258117	0	Cluster: G2/mitotic-specific cyclin S13-6; n=3; Glycine max|Rep: G2/mitotic-specific cyclin S13-6 - Glycine max (Soybean)	AT5G06150.1	1e-129	CYC1BAT (CYCLIN B 1;2); cyclin-dependent protein kinase regulator	AC169076_22.4	0	Cyclin, N-terminal E EGN_Mt060719 20060904 TIGR 3424.m00013
GmaAffx.87254.1.S1_at	0.000606978	0.254637						AC126785_42.4	1e-05	Xanthine/uracil/vitamin C permease E EGN_Mt060719 20060904 TIGR 2171.m00022
Gma.4593.1.S1_a_at	0.000100757	0.252559
GmaAffx.11662.1.S1_at	0.000556405	0.250516
GmaAffx.3046.1.A1_at	0.00011423	0.250376	1e-35	Cluster: Hypothetical protein F4H6.15; n=3; Arabidopsis thaliana|Rep: Hypothetical protein F4H6.15 - Arabidopsis thaliana (Mouse-ear cress)	AT4G04630.1	3e-37	similar to unknown protein [Arabidopsis thaliana] (TAIR:AT4G21970.1); similar to Protein of unknown function, DUF584 [Medicago	AC147435_19.4	8e-32	Protein of unknown function DUF584 E EGN_Mt060719 20060904 TIGR 2752.m00018
GmaAffx.10631.1.S1_at	0.000689092	0.250019
Gma.10904.1.S1_at	0.000540637	0.244599	2e-45	Cluster: Trypsin inhibitor p20; n=2; core eudicotyledons|Rep: Trypsin inhibitor p20 - Glycine max (Soybean)	AT1G73260.1	5e-11	trypsin and protease inhibitor family protein / Kunitz family protein	AC149806_10.4	1e-13	Kunitz inhibitor ST1-like F EGN_Mt060719 20060904 TIGR 2953.m00030
Gma.6016.2.S1_s_at	9.01e-05	0.244027	1e-146	Cluster: Pterocarpan reductase; n=1; Lotus japonicus|Rep: Pterocarpan reductase - Lotus japonicus	AT4G39230.1	1e-130	isoflavone reductase, putative	CT485798_13.5	1e-124	NmrA-like F EGN_Mt060719 20060904 TIGR 3887.m00003
Gma.12776.1.A1_at	0.000167995	0.243499	1e-26	Cluster: Putative naphthoate synthase menB; n=1; Oryza sativa (japonica cultivar-group)|Rep: Putative naphthoate synthase menB - Oryza sativa (japonica	AT1G60550.1	1e-26	naphthoate synthase, putative / dihydroxynaphthoic acid synthetase, putative / DHNA synthetase, putative	AC146588_28.5	2e-07	hypothetical protein H EGN_Mt060719 20060904 TIGR 2643.m00003 IMGA|AC174337_37.3 hypothetical protein
GmaAffx.23189.1.S1_at	0.000444837	0.240369	1e-48	Cluster: Vegetative storage protein-like; n=2; Arabidopsis thaliana|Rep: Vegetative storage protein-like - Arabidopsis thaliana (Mouse-ear cress)	AT5G44020.1	2e-50	acid phosphatase class B family protein	AC174281_21.4	2e-91	Plant acid phosphatase E EGN_Mt060719 20060904 TIGR 3516.m00011
GmaAffx.3369.2.A1_at	0.000523175	0.240153	5e-11	Cluster: Probable xyloglucan endotransglucosylase/hydrolase protein 32 precursor; n=1; Arabidopsis thaliana|Rep: Probable xyloglucan	AT2G36870.1	1e-12	xyloglucan:xyloglucosyl transferase, putative / xyloglucan endotransglycosylase, putative /	AC137829_31.4	1e-09	Glycoside hydrolase, family 16; Xyloglucan endo-transglycosylase, C-terminal E EGN_Mt060719 20060904 TIGR 2353.m00025
Gma.13062.1.S1_at	0.000261888	0.238943	6e-94	Cluster: (1-4)-beta-mannan endohydrolase; n=1; Eucalyptus globulus subsp. globulus|Rep: (1-4)-beta-mannan endohydrolase - Eucalyptus globulus	AT5G66460.1	3e-87	(1-4)-beta-mannan endohydrolase, putative	AC137669_17.5	1e-105	Glycoside hydrolase, family 5 F EGN_Mt060719 20060904 TIGR 2338.m00013
Gma.15792.1.S1_at	0.000556112	0.238889	1e-155	Cluster: Sterol desaturase; n=2; Medicago truncatula|Rep: Sterol desaturase - Medicago truncatula (Barrel medic)	AT1G02205.1	1e-154	CER1 (ECERIFERUM 1)	AC185525_14.3	1e-165	Sterol desaturase E EGN_Mt060719 20060904 TIGR 3658.m00004
GmaAffx.3697.1.S1_at	0.000127542	0.236342	1e-100	Cluster: Pathogenesis-related protein-like protein; n=2; Medicago truncatula|Rep: Pathogenesis-related protein-like protein - Medicago truncatula (Barrel	AT1G78780.2	1e-88	pathogenesis-related family protein	AC151598_16.5	1e-102	Pathogen-related protein, related F EGN_Mt060719 20060904 TIGR 3040.m00009
GmaAffx.62153.1.S1_at	0.000530215	0.236148
Gma.3212.1.S1_at	0.000618152	0.235947	4e-84	Cluster: At1g30520/F26G16_3; n=1; Arabidopsis thaliana|Rep: At1g30520/F26G16_3 - Arabidopsis thaliana (Mouse-ear cress)	AT1G30520.1	7e-86	acyl-activating enzyme 14 (AAE14)	AC144503_5.4	2e-13	AMP-dependent synthetase and ligase F EGN_Mt060719 20060904 TIGR 2525.m00004
GmaAffx.13543.1.A1_at	0.000894581	0.233655	2e-72	Cluster: Beta-D-glucosidase precursor; n=1; Tropaeolum majus|Rep: Beta-D-glucosidase precursor - Tropaeolum majus (Common nasturtium)	AT5G20940.1	1e-70	glycosyl hydrolase family 3 protein	AC148816_20.4	9e-67	Glycoside hydrolase, family 3, N-terminal; Glycoside hydrolase, family 3, C-terminal E EGN_Mt060719 20060904 TIGR
GmaAffx.21782.1.A1_at	0.000652476	0.231363	3e-21	Cluster: Putative kinase interacting protein, identical; n=1; Solanum demissum|Rep: Putative kinase interacting protein, identical - Solanum demissum (Wild	AT3G17680.1	9e-09	similar to unknown protein [Arabidopsis thaliana] (TAIR:AT1G48405.1); similar to Putative kinase interacting protein,
Gma.3893.2.S1_at	0.000228125	0.231338	1e-133	Cluster: F17A17.37 protein; n=3; Arabidopsis thaliana|Rep: F17A17.37 protein - Arabidopsis thaliana (Mouse-ear cress)	AT3G08030.1	1e-135	similar to unknown protein [Arabidopsis thaliana] (TAIR:AT2G41800.1); similar to Os03g0807700 [Oryza sativa (japonica	AC174305_5.3	1e-91	Galactose-binding like E EGN_Mt060719 20060904 TIGR 3540.m00003
GmaAffx.43188.1.A1_at	0.000267646	0.230362
GmaAffx.58549.1.S1_at	0.00095196	0.230097	5e-45	Cluster: Hypothetical protein; n=1; Medicago truncatula|Rep: Hypothetical protein - Medicago truncatula (Barrel medic)	AT1G54320.1	1e-41	LEM3 (ligand-effect modulator 3) family protein / CDC50 family protein	AC137521_18.3	8e-46	Protein of unknown function DUF284, transmembrane eukaryotic H EGN_Mt060719 20060904 TIGR 2327.m00040
Gma.5793.1.S1_s_at	0.00039853	0.228545	1e-157	Cluster: Stem 31 kDa glycoprotein precursor; n=2; Glycine max|Rep: Stem 31 kDa glycoprotein precursor - Glycine max (Soybean)	AT4G25150.1	5e-52	acid phosphatase, putative	AC162161_23.5	3e-74	Plant acid phosphatase F EGN_Mt060719 20060904 TIGR 3351.m00010
GmaAffx.30578.1.A1_at	0.000430525	0.228525	7e-17	Cluster: Flavin-containing monooxygenase family protein FMO1; n=1; Gossypium hirsutum|Rep: Flavin-containing monooxygenase family protein FMO1 -	AT1G62540.1	1e-17	flavin-containing monooxygenase family protein / FMO family protein	AC174144_21.4	3e-40	FAD-dependent pyridine nucleotide-disulphide oxidoreductase; Dimethylaniline monooxygenase, N-oxide-forming E
Gma.13380.1.A1_s_at	0.000409997	0.226852	2e-21	Cluster: Os06g0523300 protein; n=2; Oryza sativa (japonica cultivar-group)|Rep: Os06g0523300 protein - Oryza sativa (japonica cultivar-group)	AT3G55570.1	7e-17	similar to unknown protein [Arabidopsis thaliana] (TAIR:AT3G09950.1); similar to hypothetical protein [Oryza sativa (japonica	CR954191_13.4	8e-15	hypothetical protein H EGN_Mt060719 20060904 TIGR 3761.m00019
GmaAffx.60751.1.S1_at	0.000160668	0.225426
GmaAffx.88580.1.A1_at	0.000545752	0.222963
GmaAffx.8707.1.S1_at	0.00061969	0.221773	2e-52	Cluster: Mitotic cyclin b1-type; n=1; Glycine max|Rep: Mitotic cyclin b1-type - Glycine max (Soybean)	AT5G06150.1	3e-29	CYC1BAT (CYCLIN B 1;2); cyclin-dependent protein kinase regulator	CR954185_24.5	9e-44	Cyclin, N-terminal E EGN_Mt060719 20060904 TIGR 3755.m00001
Gma.10701.2.S1_at	0.000800077	0.221425
Gma.2066.1.S1_a_at	0.000267985	0.21986	3e-09	Rep: Early nodulin 36A - Glycine max (Soybean)
Gma.6796.1.S1_at	0.0007294	0.218739	1e-160	Cluster: Cysteine proteinase precursor; n=2; Phaseolus vulgaris|Rep: Cysteine proteinase precursor - Phaseolus vulgaris (Kidney bean) (French bean)	AT1G47128.1	1e-121	cysteine proteinase (RD21A) / thiol protease	AC150207_18.4	1e-125	Granulin; Peptidase C1A, papain E EGN_Mt060719 20060904 TIGR 2962.m00016
Gma.16122.1.S1_at	0.000270637	0.212529	1e-156	Cluster: Endo-1,4-beta-glucanase; n=1; Glycine max|Rep: Endo-1,4-beta-glucanase - Glycine max (Soybean)	AT4G02290.1	1e-134	glycosyl hydrolase family 9 protein	AC174141_26.4	1e-145	Glycoside transferase, six-hairpin, subgroup F EGN_Mt060719 20060904 TIGR 3505.m00004
Gma.2058.1.S1_at	0.000110525	0.211226	1e-163	Rep: Patellin-6 - Arabidopsis thaliana (Mouse-ear cress)	AT3G51670.1	1e-164	SEC14 cytosolic factor family protein / phosphoglyceride transfer family protein	AC148755_1.4	8e-91	emp24/gp25L/p24; Cellular retinaldehyde-binding/triple function, N-terminal F EGN_Mt060719 20060904 TIGR 2852.m00016
Gma.4614.1.S1_at	0.000359474	0.209072	3e-51	Cluster: AMP-dependent synthetase and ligase; n=1; Medicago truncatula|Rep: AMP-dependent synthetase and ligase - Medicago truncatula (Barrel medic)	AT2G47240.1	1e-38	long-chain-fatty-acid--CoA ligase family protein / long-chain acyl-CoA synthetase family protein	AC135465_20.4	3e-53	AMP-dependent synthetase and ligase E EGN_Mt060719 20060904 TIGR 2272.m00020
GmaAffx.15191.2.S1_at	0.000561246	0.20577	7e-45	Rep: GT-2 factor - Glycine max (Soybean)	AT1G76880.1	2e-41	trihelix DNA-binding protein, putative	AC152054_23.4	1e-62	Homeodomain-related E EGN_Mt060719 20060904 TIGR 3081.m00029
Gma.6574.1.S1_at	0.000933622	0.20555
GmaAffx.67003.1.S1_at	0.000942737	0.20524	7e-26	Cluster: Tubby protein-like; n=1; Oryza sativa (japonica cultivar-group)|Rep: Tubby protein-like - Oryza sativa (japonica cultivar-group)	AT1G16070.1	9e-26	AtTLP8 (TUBBY LIKE PROTEIN 8); transcription factor	AC165276_4.3	1e-09	Tubby; Cyclin-like F-box E EGN_Mt060719 20060904 TIGR 3374.m00026
GmaAffx.26533.1.A1_s_at	0.000551797	0.204081	1e-105	Cluster: Hypothetical protein OJ1212_C10.15; n=1; Oryza sativa (japonica cultivar-group)|Rep: Hypothetical protein OJ1212_C10.15 - Oryza sativa (japonica	AT4G28940.1	1e-107	catalytic	AC122722_24.5	5e-19	hypothetical protein - 5prime partial H EGN_Mt060719 20060904 TIGR 2090.m00038
Gma.9720.1.S1_at	0.000801201	0.203995	0	Cluster: Transketolase, C-terminal-like; n=1; Medicago truncatula|Rep: Transketolase, C-terminal-like - Medicago truncatula (Barrel medic)	AT2G45290.1	0	transketolase, putative	AC146329_8.4	0	Transketolase, C-terminal-like F EGN_Mt060719 20060904 TIGR 2602.m00012
Gma.6126.1.S1_at	0.000606457	0.2026						AC144806_20.4	5e-06	hypothetical protein E EGN_Mt060719 20060904 TIGR 2565.m00002
Gma.1127.1.S1_at	0.000129094	0.201721	5e-06	Cluster: Hypothetical protein; n=1; Dictyostelium discoideum AX4|Rep: Hypothetical protein - Dictyostelium discoideum AX4				AC148291_50.4	1e-05	ZF-HD homeobox protein Cys/His-rich dimerisation region E EGN_Mt060719 20060904 TIGR 2804.m00009
Gma.4325.1.S1_at	0.000475268	0.200073	8e-59	Cluster: 3-hydroxyisobutyryl-coenzyme A hydrolase; n=1; Arabidopsis thaliana|Rep: 3-hydroxyisobutyryl-coenzyme A hydrolase - Arabidopsis	AT1G06550.1	2e-60	enoyl-CoA hydratase/isomerase family protein	AC182815_20.3	2e-26	3-hydroxyisobutyryl-CoA hydrolase/ catalytic , putative E EGN_Mt060719 20060904 TIGR 3639.m00018
Gma.4695.1.A1_at	0.00058147	0.200009	1e-41	Rep: Cellulose synthase - Medicago truncatula (Barrel medic)	AT1G02730.1	4e-42	ATCSLD5 (Cellulose synthase-like D5); cellulose synthase	AC145329_1.4	1e-43	Cellulose synthase - 5prime partial E EGN_Mt060719 20060904 TIGR 2589.m00033
GmaAffx.42116.1.S1_at	0.000204462	0.195784	1e-26	Cluster: Chalcone synthase 2; n=19; core eudicotyledons|Rep: Chalcone synthase 2 - Glycine max (Soybean)	AT5G13930.1	4e-23	CHS (CHALCONE SYNTHASE); naringenin-chalcone synthase	AC137823_21.5	8e-26	Chalcone and stilbene synthases, C-terminal F EGN_Mt060719 20060904 TIGR 2347.m00023
Gma.10997.1.S1_at	0.000165457	0.194575	2e-46	Cluster: F25I16.1 protein; n=1; Arabidopsis thaliana|Rep: F25I16.1 protein - Arabidopsis thaliana (Mouse-ear cress)	AT1G18650.1	3e-48	glycosyl hydrolase family protein 17	CT027665_23.4	8e-48	Lipase, active site; X8 F EGN_Mt060719 20060904 TIGR 3859.m00015
GmaAffx.41491.1.S1_at	0.000764495	0.194468	6e-23	Cluster: Expressed protein; n=1; Arabidopsis thaliana|Rep: Expressed protein - Arabidopsis thaliana (Mouse-ear cress)	AT2G44930.1	1e-24	similar to unknown protein [Arabidopsis thaliana] (TAIR:AT2G28580.1); similar to Plant protein of unknown function [Medicago	AC148602_13.3	7e-18	Glycosyl transferase, family 14; Plant protein of unknown function E EGN_Mt060719 20060904 TIGR 2841.m00001
GmaAffx.82617.1.S1_at	0.000744204	0.194345	1e-160	Cluster: Pectinesterase; n=1; Arabidopsis thaliana|Rep: Pectinesterase - Arabidopsis thaliana (Mouse-ear cress)	AT5G04970.1	1e-162	pectinesterase, putative	CT030192_8.4	0	Pectinesterase; Pectinesterase inhibitor; Haem peroxidase F EGN_Mt060719 20060904 TIGR 3868.m00022
Gma.17426.1.S1_at	0.00080943	0.188371	2e-62	Cluster: G2/mitotic-specific cyclin-1; n=3; Medicago sativa|Rep: G2/mitotic-specific cyclin-1 - Medicago varia (Alfalfa)	AT1G20610.1	5e-49	CYCB2;3 (CYCLIN B2;3); cyclin-dependent protein kinase regulator	AC152421_25.5	7e-63	Cyclin, N-terminal E EGN_Mt060719 20060904 TIGR 3107.m00022
GmaAffx.29461.1.S1_at	0.000174593	0.187682
Gma.2284.1.S1_at	0.000553238	0.185956	1e-167	Cluster: Cyclin-dependent kinases CDKB; n=2; Papilionoideae|Rep: Cyclin-dependent kinases CDKB - Glycine max (Soybean)	AT1G20930.1	1e-146	CDKB2;2 (CYCLIN-DEPENDENT KINASE B2;2); kinase	AC144481_7.3	1e-158	Protein kinase F EGN_Mt060719 20060904 TIGR 2520.m00014
Gma.13463.1.S1_at	0.000412609	0.185136	3e-07	Cluster: Putative SF16 protein; n=1; Arabidopsis thaliana|Rep: Putative SF16 protein - Arabidopsis thaliana (Mouse-ear cress)	AT2G26180.1	6e-09	IQD6 (IQ-domain 6); calmodulin binding	CR956434_21.4	4e-21	IQ calmodulin-binding region E EGN_Mt060719 20060904 TIGR 3783.m00010
GmaAffx.86235.1.S1_at	0.000582054	0.184515	3e-30	Rep: DNA topoisomerase 2 - Pisum sativum (Garden pea)	AT3G23890.1	8e-18	TOPII (TOPOISOMERASE II); ATP binding / DNA binding / DNA topoisomerase (ATP-hydrolyzing)	CT573421_21.4	3e-20	Topoisomerase II H EGN_Mt060719 20060904 TIGR 3915.m00009
GmaAffx.49458.1.S1_at	0.000809131	0.184467	2e-46	Cluster: Protein kinase PKN/PRK1, effector; n=1; Medicago truncatula|Rep: Protein kinase PKN/PRK1, effector - Medicago truncatula (Barrel medic)	AT5G47380.1	1e-40	similar to unknown protein [Arabidopsis thaliana] (TAIR:AT5G66600.1); similar to hypothetical protein 24.t00022 [Brassica	AC137077_29.4	1e-53	Protein kinase PKN/PRK1, effector E EGN_Mt060719 20060904 TIGR 2319.m00016
GmaAffx.80004.1.S1_at	0.000293294	0.181917	4e-45	Rep: At1g01250 - Arabidopsis thaliana (Mouse-ear cress)	AT1G01250.1	1e-46	AP2 domain-containing transcription factor, putative	AC166046_1.3	4e-31	Pathogenesis-related transcriptional factor and ERF F EGN_Mt060719 20060904 TIGR 3385.m00012
Gma.10969.1.S1_x_at	0.000621942	0.181221	0	Rep: Lipoxygenase-4 - Glycine max (Soybean)	AT1G55020.1	0	LOX1 (Lipoxygenase 1); lipoxygenase	AC149580_19.5	0	Lipoxygenase E EGN_Mt060719 20060904 TIGR 2936.m00015
Gma.5303.1.A1_at	0.000608502	0.181091	7e-44	Cluster: Similarity to APC-binding protein EB1; n=1; Arabidopsis thaliana|Rep: Similarity to APC-binding protein EB1 - Arabidopsis thaliana (Mouse-ear cress)	AT5G67270.1	1e-45	ATEB1C (MICROTUBULE END BINDING PROTEIN 1); microtubule binding	CT573077_19.4	3e-63	Calponin-like actin-binding; EB1 E EGN_Mt060719 20060904 TIGR 3904.m00024
GmaAffx.85292.1.S1_at	0.000722526	0.180329	1e-43	Cluster: Putative chloroplast nucleoid DNA-binding protein cnd41; n=2; Oryza sativa (japonica cultivar-group)|Rep: Putative chloroplast nucleoid	AT5G10770.1	5e-33	chloroplast nucleoid DNA-binding protein, putative	AC161407_9.3	2e-74	Peptidase aspartic, active site E EGN_Mt060719 20060904 TIGR 3339.m00021
Gma.3314.1.S1_at	0.000572694	0.179199	2e-68	Rep: Multicystatin - Vigna unguiculata (Cowpea)	AT3G12490.2	3e-27	cysteine protease inhibitor, putative / cystatin, putative	AC138452_9.5	1e-24	Proteinase inhibitor I25, cystatin F EGN_Mt060719 20060904 TIGR 2385.m00010
GmaAffx.86037.1.S1_at	0.000394619	0.176799	2e-27	Cluster: Putative amino acid or GABA permease; n=3; Arabidopsis thaliana|Rep: Putative amino acid or GABA permease - Arabidopsis thaliana (Mouse-ear cress)	AT2G01170.2	4e-29	amino acid permease family protein	AC141112_30.4	5e-15	Amino acid/polyamine transporter I E EGN_Mt060719 20060904 TIGR 2467.m00004
GmaAffx.49465.1.A1_at	0.000874393	0.175184	4e-28	Cluster: Cysteine protease; n=1; Anthurium andraeanum|Rep: Cysteine protease - Anthurium andraeanum (Flamingo lily)	AT1G09850.1	4e-13	XBCP3 (XYLEM BARK CYSTEINE PEPTIDASE 3); cysteine-type peptidase	AC150207_18.4	1e-12	Granulin; Peptidase C1A, papain E EGN_Mt060719 20060904 TIGR 2962.m00016
GmaAffx.42116.1.S1_x_at	0.000102096	0.174841	1e-26	Cluster: Chalcone synthase 2; n=19; core eudicotyledons|Rep: Chalcone synthase 2 - Glycine max (Soybean)	AT5G13930.1	4e-23	CHS (CHALCONE SYNTHASE); naringenin-chalcone synthase	AC137823_21.5	8e-26	Chalcone and stilbene synthases, C-terminal F EGN_Mt060719 20060904 TIGR 2347.m00023
Gma.5313.1.S1_at	0.000291832	0.174498	0	Cluster: Dihydroflavonol-4-reductase DFR1; n=1; Glycine max|Rep: Dihydroflavonol-4-reductase DFR1 - Glycine max (Soybean)	AT5G42800.1	1e-138	DFR (DIHYDROFLAVONOL 4-REDUCTASE); dihydrokaempferol 4-reductase	AC155890_32.5	8e-81	NAD-dependent epimerase/dehydratase E EGN_Mt060719 20060904 TIGR 3185.m00011
Gma.10969.1.S1_at	0.00031459	0.173988	0	Rep: Lipoxygenase-4 - Glycine max (Soybean)	AT1G55020.1	0	LOX1 (Lipoxygenase 1); lipoxygenase	AC149580_19.5	0	Lipoxygenase E EGN_Mt060719 20060904 TIGR 2936.m00015
Gma.4216.1.S1_a_at	0.000191568	0.173211	1e-169	Cluster: Xyloglucan endotransglucosylase/hydrolase protein A precursor; n=1; Vigna angularis|Rep: Xyloglucan endotransglucosylase/hydrolase protein A	AT5G13870.1	1e-142	EXGT-A4 (ENDOXYLOGLUCAN TRANSFERASE A4); hydrolase, acting on glycosyl bonds	AC157890_26.4	1e-155	Glycoside hydrolase, family 16; Xyloglucan endo-transglycosylase, C-terminal F EGN_Mt060719 20060904 TIGR 3243.m00023
GmaAffx.90984.1.S1_s_at	0.000132264	0.166706	2e-74	Cluster: Cupin region; n=4; Medicago truncatula|Rep: Cupin region - Medicago truncatula (Barrel medic)	AT3G05950.1	4e-68	germin-like protein, putative	AC146559_16.3	1e-86	Cupin region F EGN_Mt060719 20060904 TIGR 2621.m00017
GmaAffx.6998.1.S1_at	0.000587189	0.163211	4e-23	Cluster: Arabidopsis thaliana genomic DNA, chromosome 5, P1 clone:MRO11; n=2; Arabidopsis thaliana|Rep: Arabidopsis thaliana genomic DNA,	AT5G23910.1	3e-30	microtubule motor	AC147202_13.4	1e-16	Helix-hairpin-helix motif; Kinesin, motor region; DNA polymerase beta, N-terminal-like E EGN_Mt060719 20060904 TIGR
GmaAffx.9121.1.S1_at	0.00028731	0.160726			AT1G63100.1	8e-06	scarecrow transcription factor family protein
Gma.659.1.S1_at	0.000918881	0.159673	7e-10	Cluster: Hypothetical protein; n=1; Schistosoma japonicum|Rep: Hypothetical protein - Schistosoma japonicum (Blood fluke)	AT4G11385.1	3e-06	unknown protein	AC148291_50.4	1e-07	ZF-HD homeobox protein Cys/His-rich dimerisation region E EGN_Mt060719 20060904 TIGR 2804.m00009
Gma.14235.1.A1_at	0.000680819	0.159267	1e-08	Cluster: Hypothetical protein; n=2; Arabidopsis thaliana|Rep: Hypothetical protein - Arabidopsis thaliana (Mouse-ear cress)	AT4G15830.1	2e-10	binding
GmaAffx.67373.1.S1_at	0.000243228	0.15854	9e-50	Rep: At4g38650 - Arabidopsis thaliana (Mouse-ear cress)	AT4G38650.1	2e-51	glycosyl hydrolase family 10 protein	CU024876_28.3	2e-58	Glycoside hydrolase, family 10; Galactose-binding like E EGN_Mt060719 20060904 TIGR 4035.m00005
Gma.5461.1.S1_at	6.74e-05	0.1567	0	Cluster: Flavanone 3-hydroxylase; n=2; Glycine max|Rep: Flavanone 3-hydroxylase - Glycine max (Soybean)	AT3G51240.1	1e-169	F3H (TRANSPARENT TESTA 6); naringenin 3-dioxygenase	AC138453_24.4	1e-180	2OG-Fe(II) oxygenase F EGN_Mt060719 20060904 TIGR 2386.m00024
Gma.10072.1.S1_at	0.000588333	0.155146	1e-157	Cluster: Protein HOTHEAD precursor; n=3; Arabidopsis thaliana|Rep: Protein HOTHEAD precursor - Arabidopsis thaliana (Mouse-ear cress)	AT1G72970.1	1e-159	HTH (HOTHEAD); aldehyde-lyase	AC155896_43.5	0	ABC transporter related; Choline dehydrogenase E EGN_Mt060719 20060904 TIGR 3191.m00009
Gma.8185.1.A1_at	0.000161474	0.15451
GmaAffx.52983.1.A1_at	0.000980373	0.15318			AT3G01140.1	1e-05	MYB106 (myb domain protein 106); DNA binding / transcription factor
GmaAffx.39265.1.S1_at	0.000425476	0.152387
Gma.1098.1.S1_at	0.000521502	0.152295	8e-17	Cluster: Hypothetical protein; n=1; Arabidopsis thaliana|Rep: Hypothetical protein - Arabidopsis thaliana (Mouse-ear cress)	AT3G02120.1	2e-18	hydroxyproline-rich glycoprotein family protein
GmaAffx.19740.1.A1_at	0.000692943	0.150866	2e-43	Cluster: MtN3 and saliva related transmembrane protein; n=1; Medicago truncatula|Rep: MtN3 and saliva related transmembrane protein - Medicago truncatula	AT5G13170.1	5e-42	nodulin MtN3 family protein	AC146866_30.4	3e-45	MtN3 and saliva related transmembrane protein E EGN_Mt060719 20060904 TIGR 2717.m00033
Gma.10465.1.S1_at	0.00093348	0.148701	9e-21	Cluster: Hypothetical protein; n=1; Medicago truncatula|Rep: Hypothetical protein - Medicago truncatula (Barrel medic)	AT3G05890.1	2e-21	RCI2B (RARE-COLD-INDUCIBLE 2B)	AC157894_43.5	1e-22	Protein of unknown function UPF0057 H EGN_Mt060719 20060904 TIGR 3247.m00020
Gma.2406.1.S1_at	0.000415979	0.148264	1e-117	Cluster: Major intrinsic protein; n=1; Medicago truncatula|Rep: Major intrinsic protein - Medicago truncatula (Barrel medic)	AT3G16240.1	1e-108	DELTA-TIP (delta tonoplast integral protein); water channel	AC138130_17.4	1e-118	Major intrinsic protein F EGN_Mt060719 20060904 TIGR 2376.m00019
Gma.12539.2.A1_at	0.000435434	0.147034
GmaAffx.27438.1.S1_at	0.000686279	0.143746	7e-10	Cluster: Hypothetical protein; n=1; Medicago truncatula|Rep: Hypothetical protein - Medicago truncatula (Barrel medic)				AC138131_18.4	7e-12	hypothetical protein E EGN_Mt060719 20060904 TIGR 2377.m00018
GmaAffx.20925.1.S1_at	0.000382888	0.141917	1e-111	Rep: Lipoxygenase - Corylus avellana (European hazel)	AT3G22400.1	2e-97	lipoxygenase, putative	AC151426_22.4	1e-117	Lipoxygenase E EGN_Mt060719 20060904 TIGR 3021.m00013
GmaAffx.73672.1.S1_at	0.00092499	0.141529						AC144481_21.3	1e-15	Kinesin, motor region H EGN_Mt060719 20060904 TIGR 2520.m00008
Gma.3969.1.S1_s_at	0.000447266	0.140353	6e-44	Cluster: Basic blue copper protein; n=1; Cicer arietinum|Rep: Basic blue copper protein - Cicer arietinum (Chickpea) (Garbanzo)	AT2G02850.1	2e-40	ARPN (PLANTACYANIN); copper ion binding	AC161863_13.4	9e-47	Blue (type 1) copper domain F EGN_Mt060719 20060904 TIGR 3346.m00012
GmaAffx.1301.78.S1_s_at	0.000157085	0.140036	0	Cluster: Glycoside hydrolase, family 1; n=1; Medicago truncatula|Rep: Glycoside hydrolase, family 1 - Medicago truncatula (Barrel medic)	AT2G44480.1	1e-157	glycosyl hydrolase family 1 protein	AC156629_7.4	1e-163	Glycoside hydrolase, family 1 E EGN_Mt060719 20060904 TIGR 3200.m00009
Gma.8489.1.S1_at	9.01e-05	0.138728	0	Cluster: Thiamin biosynthetic enzyme; n=4; Glycine max|Rep: Thiamin biosynthetic enzyme - Glycine max (Soybean)	AT5G54770.1	1e-149	THI1 (THIAZOLE REQUIRING)	AC140721_32.4	3e-07	Pollen Ole e 1 allergen and extensin H EGN_Mt060719 20060904 TIGR 2450.m00024
Gma.4374.1.S1_s_at	0.000791055	0.13708	1e-127	Cluster: Cytochrome P450 monooxygenase CYP92A29; n=1; Medicago truncatula|Rep: Cytochrome P450 monooxygenase CYP92A29 - Medicago truncatula (Barrel	AT2G45570.1	1e-65	CYP76C2 (cytochrome P450, family 76, subfamily C, polypeptide 2); oxygen binding	AC141114_7.4	5e-61	E-class P450, group I H EGN_Mt060719 20060904 TIGR 2469.m00007
Gma.8455.1.S1_at	0.000433534	0.136228	0	Cluster: Flavonoid 3'-hydroxylase; n=8; Glycine max|Rep: Flavonoid 3'-hydroxylase - Glycine max (Soybean)	AT5G07990.1	0	TT7 (TRANSPARENT TESTA 7); flavonoid 3'-monooxygenase/ oxygen binding	AC145330_15.4	1e-100	E-class P450, group I H EGN_Mt060719 20060904 TIGR 2590.m00015
GmaAffx.89828.1.S1_s_at	8.36e-05	0.133711	1e-151	Cluster: Isoflavone reductase homolog 1; n=1; Glycine max|Rep: Isoflavone reductase homolog 1 - Glycine max (Soybean)	AT1G75280.1	1e-116	isoflavone reductase, putative	CT485798_13.5	1e-158	NmrA-like F EGN_Mt060719 20060904 TIGR 3887.m00003
Gma.6633.2.S1_at	0.000832134	0.131495	2e-37	Cluster: Cyclin-specific ubiquitin carrier protein, putative; n=4; Arabidopsis thaliana|Rep: Cyclin-specific ubiquitin carrier protein, putative - Arabidopsis	AT1G50490.1	5e-42	UBC20 (ubiquitin-conjugating enzyme 20); ubiquitin-protein ligase	AC153351_2.4	2e-46	Ubiquitin-conjugating enzyme, E2 F EGN_Mt060719 20060904 TIGR 3149.m00013
GmaAffx.7047.1.S1_at	0.000615339	0.12781			AT4G16230.1	2e-05	GDSL-motif lipase/hydrolase family protein	AC159538_12.4	2e-09	Lipolytic enzyme, G-D-S-L H EGN_Mt060719 20060904 TIGR 3295.m00023
Gma.2317.1.A1_a_at	0.00033063	0.127359	1e-154	Rep: BURP - Medicago truncatula (Barrel medic)	AT5G25610.1	1e-111	RD22 (RESPONSIVE TO DESSICATION 22)	AC127429_16.5	1e-156	BURP F EGN_Mt060719 20060904 TIGR 2188.m00011
GmaAffx.91763.1.S1_s_at	0.000100882	0.126828	1e-169	Cluster: Xyloglucan endotransglucosylase/hydrolase protein A precursor; n=1; Vigna angularis|Rep: Xyloglucan endotransglucosylase/hydrolase protein A	AT5G13870.1	1e-142	EXGT-A4 (ENDOXYLOGLUCAN TRANSFERASE A4); hydrolase, acting on glycosyl bonds	AC157890_26.4	1e-155	Glycoside hydrolase, family 16; Xyloglucan endo-transglycosylase, C-terminal F EGN_Mt060719 20060904 TIGR 3243.m00023
GmaAffx.93128.1.S1_s_at	0.000584028	0.124269	6e-55	Rep: 98b - Daucus carota (Carrot)	AT4G23800.1	2e-48	high mobility group (HMG1/2) family protein	CT033770_22.5	2e-09	HMG1/2 (high mobility group) box F EGN_Mt060719 20060904 TIGR 3882.m00012
GmaAffx.91867.1.S1_at	0.000799606	0.121734
Gma.16134.1.A1_s_at	0.000169196	0.120202	2e-32	Rep: Acid phosphatase - Glycine max (Soybean)	AT4G25150.1	3e-17	acid phosphatase, putative	AC162161_3.5	5e-31	Plant acid phosphatase F EGN_Mt060719 20060904 TIGR 3351.m00011
Gma.8185.1.A1_s_at	0.000194837	0.115958
Gma.3969.2.S1_at	0.000711865	0.113347	6e-44	Cluster: Basic blue copper protein; n=1; Cicer arietinum|Rep: Basic blue copper protein - Cicer arietinum (Chickpea) (Garbanzo)	AT2G02850.1	2e-40	ARPN (PLANTACYANIN); copper ion binding	AC161863_13.4	9e-47	Blue (type 1) copper domain F EGN_Mt060719 20060904 TIGR 3346.m00012
Gma.10936.1.S1_s_at	0.000121534	0.113133	1e-155	Rep: Peroxidase precursor - Trifolium repens (Creeping white clover)	AT4G37520.1	1e-125	peroxidase 50 (PER50) (P50) (PRXR2)	AC144765_21.4	1e-160	Haem peroxidase, plant/fungal/bacterial F EGN_Mt060719 20060904 TIGR 2562.m00016
GmaAffx.74402.1.A1_at	0.00063062	0.110628
Gma.6481.1.S1_at	0.000715097	0.103861	6e-26	Cluster: MtN5 protein precursor; n=1; Medicago truncatula|Rep: MtN5 protein precursor - Medicago truncatula (Barrel medic)	AT5G55450.1	4e-20	protease inhibitor/seed storage/lipid transfer protein (LTP) family protein	CR936323_17.4	7e-28	Plant lipid transfer/seed storage/trypsin-alpha amylase inhibitor E EGN_Mt060719 20060904 TIGR 3734.m00016
GmaAffx.65929.1.A1_s_at	0.000753272	0.101123	1e-09	Cluster: Predicted membrane protein; n=1; Ostreococcus tauri|Rep: Predicted membrane protein - Ostreococcus tauri	AT3G22800.1	9e-10	leucine-rich repeat family protein / extensin family protein	AC144481_24.3	8e-11	Loricrin, putative I EGN_Mt060719 20060904 TIGR 2520.m00026
Gma.10216.2.S1_at	0.000237245	0.100096	1e-43	Cluster: O-methyltransferase, family 2; n=1; Medicago truncatula|Rep: O-methyltransferase, family 2 - Medicago truncatula (Barrel medic)	AT5G54160.1	7e-26	ATOMT1 (O-METHYLTRANSFERASE 1)	AC150443_24.5	2e-45	O-methyltransferase, family 2; Dimerisation E EGN_Mt060719 20060904 TIGR 2974.m00021
GmaAffx.49008.1.S1_at	0.00074905	0.0986718
Gma.4462.1.S1_at	0.000101384	0.0920541	1e-105	Cluster: Hypothetical protein OJ1212_C10.15; n=1; Oryza sativa (japonica cultivar-group)|Rep: Hypothetical protein OJ1212_C10.15 - Oryza sativa (japonica	AT4G28940.1	1e-107	catalytic	AC122722_24.5	5e-19	hypothetical protein - 5prime partial H EGN_Mt060719 20060904 TIGR 2090.m00038
Gma.1163.1.S1_at	8.22e-05	0.0893482	0	Cluster: Anthocyanidin synthase 3; n=3; Glycine max|Rep: Anthocyanidin synthase 3 - Glycine max (Soybean)	AT4G22880.1	1e-153	LDOX (TANNIN DEFICIENT SEED 4)	CR538722_19.4	9e-75	2OG-Fe(II) oxygenase E EGN_Mt060719 20060904 TIGR 3696.m00016
Gma.7993.1.S1_at	0.000824878	0.0890572	3e-91	Cluster: Extensin-like protein; n=1; Glycine max|Rep: Extensin-like protein - Glycine max (Soybean)	AT1G62510.1	5e-47	protease inhibitor/seed storage/lipid transfer protein (LTP) family protein	AC161862_22.4	2e-68	Plant lipid transfer/seed storage/trypsin-alpha amylase inhibitor F EGN_Mt060719 20060904 TIGR 3345.m00015
Gma.13597.1.A1_at	0.000970076	0.0822028	1e-106	Rep: AT5g47500/MNJ7_9 - Arabidopsis thaliana (Mouse-ear cress)	AT5G47500.1	1e-107	pectinesterase family protein	CR931740_20.4	1e-113	Pectinesterase E EGN_Mt060719 20060904 TIGR 3710.m00028
Gma.10216.1.S1_at	0.000126237	0.0727908	2e-96	Cluster: O-methyltransferase, family 2; n=1; Medicago truncatula|Rep: O-methyltransferase, family 2 - Medicago truncatula (Barrel medic)	AT5G54160.1	2e-73	ATOMT1 (O-METHYLTRANSFERASE 1)	AC150443_24.5	1e-98	O-methyltransferase, family 2; Dimerisation E EGN_Mt060719 20060904 TIGR 2974.m00021
Gma.322.2.S1_at	0.000261292	0.0698526	6e-23	Cluster: Putative glycine-rich protein; n=1; Medicago truncatula|Rep: Putative glycine-rich protein - Medicago truncatula (Barrel medic)	AT4G29030.1	5e-16	glycine-rich protein	AC150776_7.5	3e-25	hypothetical protein H EGN_Mt060719 20060904 TIGR 2988.m00007
Gma.16969.1.S1_s_at	0.000539461	0.0582428	2e-89	Cluster: OSIGBa0147H17.6 protein; n=2; Oryza sativa|Rep: OSIGBa0147H17.6 protein - Oryza sativa (Rice)	AT1G12570.1	6e-68	glucose-methanol-choline (GMC) oxidoreductase family protein	AC155896_43.5	1e-66	ABC transporter related; Choline dehydrogenase E EGN_Mt060719 20060904 TIGR 3191.m00009
Gma.15610.1.S1_at	0.000111805	0.0556537	6e-54	Cluster: Bet v I allergen; n=1; Medicago truncatula|Rep: Bet v I allergen - Medicago truncatula (Barrel medic)	AT1G24020.1	3e-43	Bet v I allergen family protein	AC126785_5.4	7e-56	Bet v I allergen F EGN_Mt060719 20060904 TIGR 2171.m00003
Gma.4216.2.S1_s_at	0.000326128	0.0529207	2e-83	Cluster: Xyloglucan endotransglucosylase/hydrolase protein A precursor; n=1; Vigna angularis|Rep: Xyloglucan endotransglucosylase/hydrolase protein A	AT5G13870.1	3e-73	EXGT-A4 (ENDOXYLOGLUCAN TRANSFERASE A4); hydrolase, acting on glycosyl bonds	AC157890_26.4	7e-80	Glycoside hydrolase, family 16; Xyloglucan endo-transglycosylase, C-terminal F EGN_Mt060719 20060904 TIGR 3243.m00023
Gma.10032.1.S1_at	0.00045609	0.0514609	4e-77	Cluster: Glutathione S-transferase GST 7; n=1; Glycine max|Rep: Glutathione S-transferase GST 7 - Glycine max (Soybean)	AT3G09270.1	3e-63	ATGSTU8 (Arabidopsis thaliana Glutathione S-transferase (class tau) 8); glutathione transferase	AC170582_16.4	2e-75	Glutathione S-transferase, C-terminal; Thioredoxin-like fold F EGN_Mt060719 20060904 TIGR 3458.m00025
Gma.924.1.S1_at	0.000199319	0.0501037
Gma.5359.1.S1_at	7.76e-05	0.0393471	5e-05	Rep: GHMYB10 - Gossypium hirsutum (Upland cotton)
GmaAffx.80720.1.S1_at	3.4e-05	0.0378359	4e-63	Cluster: Dihydroflavonol-4-reductase; n=1; Glycine max|Rep: Dihydroflavonol-4-reductase - Glycine max (Soybean)	AT5G42800.1	2e-40	DFR (DIHYDROFLAVONOL 4-REDUCTASE); dihydrokaempferol 4-reductase	AC155890_26.5	2e-22	NAD-dependent epimerase/dehydratase E EGN_Mt060719 20060904 TIGR 3185.m00028
GmaAffx.60984.1.S1_at	0.0005664	0.0321253	1e-40	Cluster: Arachidonic acid-induced DEA1; n=1; Solanum lycopersicum|Rep: Arachidonic acid-induced DEA1 - Solanum lycopersicum (Tomato) (Lycopersicon	AT1G62510.1	7e-41	protease inhibitor/seed storage/lipid transfer protein (LTP) family protein	AC161862_18.4	9e-58	Plant lipid transfer/seed storage/trypsin-alpha amylase inhibitor F EGN_Mt060719 20060904 TIGR 3345.m00014
GmaAffx.25768.1.S1_at	0.000418419	0.0308526	6e-36	Cluster: Disease resistance-responsive family protein; n=1; Arachis hypogaea|Rep: Disease resistance-responsive family protein - Arachis hypogaea	AT1G65870.1	2e-35	disease resistance-responsive family protein	CU013542_19.3	5e-37	Plant disease resistance response protein E EGN_Mt060719 20060904 TIGR 4024.m00015
GmaAffx.65531.1.S1_at	3.89e-05	0.0275257	1e-144	Cluster: O-methyltransferase; n=1; Glycyrrhiza echinata|Rep: O-methyltransferase - Glycyrrhiza echinata (Licorice)	AT5G54160.1	3e-78	ATOMT1 (O-METHYLTRANSFERASE 1)	AC167710_15.3	1e-115	O-methyltransferase, family 2; Dimerisation E EGN_Mt060719 20060904 TIGR 3411.m00035
Gma.3026.1.S1_at	2.42e-05	0.0167513
GmaAffx.43987.1.S1_at	3.17e-05	0.012892	8e-53	Cluster: Putative anthocyanidin reductase; n=1; Phaseolus coccineus|Rep: Putative anthocyanidin reductase - Phaseolus coccineus (Scarlet runner bean)	AT1G61720.1	1e-35	BAN (BANYULS)	AC155890_26.5	2e-15	NAD-dependent epimerase/dehydratase E EGN_Mt060719 20060904 TIGR 3185.m00028

## Sheet: B3vB1
Additional file 2: Differentially accumulating transcripts between stage three and stage one within genotypes.
Affymetrix Soy Genechip probesets with differential expression values between stage three and stage one are listed with the ratio of mean values from three biological replicates at stage three versus stage one within LoPro (tab A3vA1) or HiPro (tab B3vB1) along with Uniprot, Arabidopsis, and M. truncatula alignment descriptions.
Affy ID	p-value	Ratio of Means B3/B1	Uniprot E-Score	Uniprot Desc	Ath Accn	Ath E-Score	Ath Description	Medicago Locus	MT E-Score	MT Description
Gma.1017.1.S1_at	3.42e-07	754.532	0	Cluster: Beta-conglycinin, beta chain precursor; n=6; Glycine max|Rep: Beta-conglycinin, beta chain precursor - Glycine max (Soybean)	AT3G22640.1	3e-64	cupin family protein	AC148289_5.5	1e-143	Cupin, RmlC-type F EGN_Mt060719 20060904 TIGR 2802.m00003
Gma.1017.1.S1_s_at	5.12e-06	397.357	0	Cluster: Beta-conglycinin, beta chain precursor; n=6; Glycine max|Rep: Beta-conglycinin, beta chain precursor - Glycine max (Soybean)	AT3G22640.1	3e-64	cupin family protein	AC148289_5.5	1e-143	Cupin, RmlC-type F EGN_Mt060719 20060904 TIGR 2802.m00003
Gma.1017.2.S1_a_at	1.24e-05	175.154	0	Cluster: Beta-conglycinin, beta chain precursor; n=6; Glycine max|Rep: Beta-conglycinin, beta chain precursor - Glycine max (Soybean)	AT3G22640.1	3e-64	cupin family protein	AC148289_5.5	1e-143	Cupin, RmlC-type F EGN_Mt060719 20060904 TIGR 2802.m00003
AFFX-Gm_SucBP_5_at	4.98e-05	61.4685	0	Cluster: Sucrose-binding protein 2; n=2; Glycine max|Rep: Sucrose-binding protein 2 - Glycine max (Soybean)	AT3G22640.1	9e-49	cupin family protein	AC150981_15.4	1e-159	Cupin, RmlC-type F EGN_Mt060719 20060904 TIGR 3016.m00015
Gma.10058.1.S1_at	9.3e-05	55.3721	0	Cluster: Glycinin G3 precursor [Contains: Glycinin A subunit; Glycinin B subunit]; n=3; Glycine max|Rep: Glycinin G3 precursor [Contains: Glycinin A subunit;	AT4G28520.1	4e-75	CRU3 (CRUCIFERIN 3); nutrient reservoir	AC158374_10.4	1e-58	Cupin region F EGN_Mt060719 20060904 TIGR 3263.m00006
Gma.953.1.S1_at	4.57e-05	21.9065	4e-45	Cluster: Os01g0613300 protein; n=2; Oryza sativa (japonica cultivar-group)|Rep: Os01g0613300 protein - Oryza sativa (japonica cultivar-group)	AT1G29040.1	1e-46	similar to unknown protein [Oryza sativa (japonica cultivar-group)] (GB:BAD61226.1); similar to Os01g0613300 [Oryza sativa
GmaAffx.8078.1.S1_at	0.000387	21.4445	1e-19	Cluster: Expressed protein; n=1; Oryza sativa (japonica cultivar-group)|Rep: Expressed protein - Oryza sativa (japonica cultivar-group)	AT5G42290.1	1e-18	transcription activator-related
Gma.8486.1.S1_s_at	5.19e-05	17.2122	0	Cluster: Sucrose-binding protein 2; n=2; Glycine max|Rep: Sucrose-binding protein 2 - Glycine max (Soybean)	AT3G22640.1	9e-49	cupin family protein	AC150981_15.4	1e-159	Cupin, RmlC-type F EGN_Mt060719 20060904 TIGR 3016.m00015
GmaAffx.72203.1.A1_x_at	2.68e-05	15.3362	2e-35	Cluster: Putative cytochrome P450 monooxygenase; n=1; Cicer arietinum|Rep: Putative cytochrome P450 monooxygenase - Cicer arietinum (Chickpea) (Garbanzo)	AT5G25120.1	2e-25	CYP71B11 (cytochrome P450, family 71, subfamily B, polypeptide 11); oxygen binding	CT033764_13.4	8e-37	E-class P450, group I F EGN_Mt060719 20060904 TIGR 3876.m00033
GmaAffx.72203.1.A1_at	1.61e-05	14.9503	2e-35	Cluster: Putative cytochrome P450 monooxygenase; n=1; Cicer arietinum|Rep: Putative cytochrome P450 monooxygenase - Cicer arietinum (Chickpea) (Garbanzo)	AT5G25120.1	2e-25	CYP71B11 (cytochrome P450, family 71, subfamily B, polypeptide 11); oxygen binding	CT033764_13.4	8e-37	E-class P450, group I F EGN_Mt060719 20060904 TIGR 3876.m00033
GmaAffx.63272.1.S1_at	0.000166	13.8325	2e-27	Rep: Cystatin - Malus domestica (Apple) (Malus sylvestris)	AT2G31980.1	6e-23	cysteine proteinase inhibitor-related	AC147484_9.5	2e-31	Proteinase inhibitor I25, cystatin H EGN_Mt060719 20060904 TIGR 2758.m00007
Gma.15113.3.S1_at	4.72e-05	12.6772	7e-77	Cluster: Putataive glucan 1,3-beta-glucosidase; n=2; Oryza sativa (japonica cultivar-group)|Rep: Putataive glucan 1,3-beta-glucosidase - Oryza sativa				AC147959_24.3	1e-98	Glycoside hydrolase, family 5 H EGN_Mt060719 20060904 TIGR 2778.m00004
Gma.15113.1.S1_a_at	0.000106	11.9767	9e-79	Cluster: Putative Glucan 1,3-beta-glucosidase; n=1; Oryza sativa (japonica cultivar-group)|Rep: Putative Glucan 1,3-beta-glucosidase - Oryza sativa (japonica				AC147959_10.3	2e-96	Glycoside hydrolase, family 5; N-6 Adenine-specific DNA methylase E EGN_Mt060719 20060904 TIGR 2778.m00005
GmaAffx.83954.1.S1_at	7.58e-05	11.0261	7e-52	Cluster: Cytochrome P450 monooxygenase CYP83G1; n=1; Medicago truncatula|Rep: Cytochrome P450 monooxygenase CYP83G1 - Medicago truncatula (Barrel	AT3G26280.1	2e-29	CYP71B4 (cytochrome P450, family 71, subfamily B, polypeptide 4); oxygen binding	CT033764_4.4	4e-52	E-class P450, group I F EGN_Mt060719 20060904 TIGR 3876.m00023
Gma.664.1.S1_at	0.000159	10.5749	6e-59	Cluster: Hypothetical protein; n=1; Medicago truncatula|Rep: Hypothetical protein - Medicago truncatula (Barrel medic)	AT3G54510.1	4e-39	early-responsive to dehydration protein-related / ERD protein-related	AC130808_42.5	8e-61	Protein of unknown function DUF221 H EGN_Mt060719 20060904 TIGR 2210.m00007
Gma.947.1.S1_at	0.000151	10.3793	0	Rep: Seed lipoxygenase-1 - Glycine max (Soybean)	AT1G55020.1	0	LOX1 (Lipoxygenase 1); lipoxygenase	AC137554_13.4	0	Lipoxygenase E EGN_Mt060719 20060904 TIGR 2332.m00013
GmaAffx.56257.1.S1_at	8.28e-05	10.2647	4e-20	Cluster: Beta-conglycinin, alpha' chain precursor; n=8; Glycine max|Rep: Beta-conglycinin, alpha' chain precursor - Glycine max (Soybean)	AT5G03710.1	4e-06	similar to unknown protein [Arabidopsis thaliana] (TAIR:AT4G08710.1); similar to PREDICTED: hypothetical protein [Rattus norve	AC147178_6.4	2e-06	Cupin, RmlC-type H EGN_Mt060719 20060904 TIGR 2737.m00008
Gma.15113.1.S1_at	0.000123	10.2615	9e-79	Cluster: Putative Glucan 1,3-beta-glucosidase; n=1; Oryza sativa (japonica cultivar-group)|Rep: Putative Glucan 1,3-beta-glucosidase - Oryza sativa (japonica				AC147959_10.3	2e-96	Glycoside hydrolase, family 5; N-6 Adenine-specific DNA methylase E EGN_Mt060719 20060904 TIGR 2778.m00005
Gma.17250.1.A1_at	0.00019	10.1208	3e-12	Cluster: Glucosyltransferase IS5a (EC 2.4.1.-), salicylate-induced-common tobacco-related; n=1; Medicago truncatula|Rep: Glucosyltransferase IS5a (EC 2.4.1.-),	AT2G36800.1	1e-06	DOGT1 (DON-GLUCOSYLTRANSFERASE); UDP-glycosyltransferase/ transferase, transferring glycosyl groups	CT025837_14.4	2e-18	UDP-glucuronosyl/UDP-glucosyltransferase F EGN_Mt060719 20060904 TIGR 3845.m00008
GmaAffx.22552.1.S1_at	6.6e-05	9.39441	2e-55	Cluster: Putative peptide transporter; 37139-33250; n=1; Arabidopsis thaliana|Rep: Putative peptide transporter; 37139-33250 - Arabidopsis thaliana (Mouse-ear c	AT1G69870.1	3e-57	proton-dependent oligopeptide transport (POT) family protein	CT025842_2.4	1e-81	TGF-beta receptor, type I/II extracellular region F EGN_Mt060719 20060904 TIGR 3851.m00003
Gma.707.1.A1_at	0.000204	9.11491
GmaAffx.12935.1.S1_at	0.000283	8.22467	9e-35	Rep: OLE-5 - Coffea canephora (Robusta coffee)	AT1G48990.1	5e-27	glycine-rich protein / oleosin	AC166707_17.4	5e-15	Oleosin F EGN_Mt060719 20060904 TIGR 3399.m00016
Gma.16410.1.S1_at	0.000451	8.04635	1e-151	Cluster: Beta-conglycinin, beta chain precursor; n=6; Glycine max|Rep: Beta-conglycinin, beta chain precursor - Glycine max (Soybean)	AT3G22640.1	1e-24	cupin family protein	AC148289_5.5	2e-71	Cupin, RmlC-type F EGN_Mt060719 20060904 TIGR 2802.m00003
GmaAffx.16549.1.S1_at	6.07e-06	7.99093	7e-45	Rep: PreproMP73 - Cucurbita maxima (Pumpkin) (Winter squash)	AT2G18540.1	1e-34	cupin family protein	AC147178_6.4	3e-60	Cupin, RmlC-type H EGN_Mt060719 20060904 TIGR 2737.m00008
Gma.8534.1.S1_at	0.000182	7.62988	0	Cluster: 2'-hydroxy isoflavone/dihydroflavonol reductase homolog; n=1; Glycine max|Rep: 2'-hydroxy isoflavone/dihydroflavonol reductase homolog - Glycine	AT2G45400.1	1e-81	dihydroflavonol 4-reductase family / dihydrokaempferol 4-reductase family	AC155890_26.5	1e-125	NAD-dependent epimerase/dehydratase E EGN_Mt060719 20060904 TIGR 3185.m00028
Gma.16820.1.S1_s_at	5e-06	7.41003	0	Cluster: Glycinin G4 precursor [Contains: Glycinin A5 subunit; Glycinin A4 subunit; Glycinin B3 subunit]; n=7; Glycine|Rep: Glycinin G4 precursor [Contains:	AT5G44120.3	9e-51	CRA1 (CRUCIFERINA); nutrient reservoir	AC158374_17.4	0	Cupin region F EGN_Mt060719 20060904 TIGR 3263.m00009
Gma.8516.1.S1_at	0.000254	7.16296	1e-124	Cluster: Glutathione S-transferase GST 11; n=1; Glycine max|Rep: Glutathione S-transferase GST 11 - Glycine max (Soybean)	AT3G09270.1	1e-58	ATGSTU8 (Arabidopsis thaliana Glutathione S-transferase (class tau) 8); glutathione transferase	AC170582_16.4	1e-80	Glutathione S-transferase, C-terminal; Thioredoxin-like fold F EGN_Mt060719 20060904 TIGR 3458.m00025
GmaAffx.39349.1.S1_at	0.000284	6.94721	2e-17	Cluster: Os12g0514100 protein; n=1; Oryza sativa (japonica cultivar-group)|Rep: Os12g0514100 protein - Oryza sativa (japonica cultivar-group)	AT1G27350.1	2e-18	similar to unknown protein [Arabidopsis thaliana] (TAIR:AT1G27330.1); similar to membrane protein [Brassica juncea]
GmaAffx.85813.1.A1_at	0.000304	6.93815	2e-08	Rep: At5g25330 - Arabidopsis thaliana (Mouse-ear cress)	AT5G25330.1	3e-10	similar to unknown protein [Arabidopsis thaliana] (TAIR:AT4G32290.1); similar to Os12g0618800 [Oryza sativa (japonica	AC151482_17.3	1e-10	Protein of unknown function DUF266, plant H EGN_Mt060719 20060904 TIGR 3028.m00011
Gma.1250.1.S1_at	0.000396	6.78372	3e-17	Cluster: Hypothetical protein At1g19530; n=1; Arabidopsis thaliana|Rep: Hypothetical protein At1g19530 - Arabidopsis thaliana (Mouse-ear cress)	AT1G19530.1	5e-19	unknown protein	CR932965_12.5	3e-07	hypothetical protein F EGN_Mt060719 20060904 TIGR 3729.m00010
Gma.8205.1.S1_at	0.000473	6.77402	0	Cluster: Glycinin precursor [Contains: Glycinin A3 subunit; Glycinin B4 subunit]; n=11; Glycine|Rep: Glycinin precursor [Contains: Glycinin A3 subunit;	AT5G44120.3	6e-84	CRA1 (CRUCIFERINA); nutrient reservoir	AC158374_4.4	1e-179	Cupin region F EGN_Mt060719 20060904 TIGR 3263.m00008
GmaAffx.53185.1.S1_at	9.76e-05	6.71895	8e-14	Cluster: Hypothetical protein; n=1; Medicago truncatula|Rep: Hypothetical protein - Medicago truncatula (Barrel medic)				AC143341_5.4	1e-15	hypothetical protein F EGN_Mt060719 20060904 TIGR 2499.m00005
GmaAffx.93554.1.S1_at	0.000478	6.28202	2e-64	Cluster: Hypothetical protein; n=1; Medicago truncatula|Rep: Hypothetical protein - Medicago truncatula (Barrel medic)	AT2G45900.1	8e-31	similar to unknown protein [Arabidopsis thaliana] (TAIR:AT3G61380.1); similar to conserved hypothetical protein [Medicago	AC146341_47.4	3e-66	{, related E EGN_Mt060719 20060904 TIGR 2607.m00010
GmaAffx.81444.1.S1_at	5.19e-05	6.23966	3e-16	Cluster: 11-beta-hydroxysteroid dehydrogenase-like; n=2; Arabidopsis thaliana|Rep: 11-beta-hydroxysteroid dehydrogenase-like - Arabidopsis thaliana (Mouse-ear	AT5G50600.1	6e-18	short-chain dehydrogenase/reductase (SDR) family protein
GmaAffx.21514.1.A1_at	0.000425	5.87248			AT1G07985.1	1e-05	similar to expressed protein [Oryza sativa (japonica cultivar-group)] (GB:ABF97687.1); similar to hypothetical protein [Oryza
GmaAffx.7345.2.S1_at	0.000538	5.78221	9e-20	Cluster: Mitochondrial import inner membrane translocase, subunit Tim17/22; n=1; Medicago truncatula|Rep: Mitochondrial import inner membrane	AT4G16160.2	1e-16	ATOEP16-2/ATOEP16-S; protein translocase	AC126780_19.5	2e-21	Mitochondrial import inner membrane translocase, subunit Tim17/22 H EGN_Mt060719 20060904 TIGR 2166.m00027
GmaAffx.71222.1.S1_at	5.94e-05	5.57495	2e-43	Rep: SNF4b - Medicago truncatula (Barrel medic)	AT1G15330.1	1e-30	CBS domain-containing protein	AC159141_4.3	3e-45	CBS E EGN_Mt060719 20060904 TIGR 3282.m00006
GmaAffx.8314.1.A1_at	0.000323	5.36096						AC147178_6.4	1e-06	Cupin, RmlC-type H EGN_Mt060719 20060904 TIGR 2737.m00008
Gma.14653.2.S1_a_at	0.000586	5.14018	1e-170	Cluster: UDP-glucose 4-epimerase; n=1; Pisum sativum|Rep: UDP-glucose 4-epimerase - Pisum sativum (Garden pea)	AT1G12780.1	1e-163	UGE1 (UDP-D-glucose/UDP-D-galactose 4-epimerase 1); UDP-glucose 4-epimerase/ protein dimerization	AC142526_7.4	1e-119	NAD-dependent epimerase/dehydratase F EGN_Mt060719 20060904 TIGR 2494.m00011
Gma.1880.2.S1_at	7.77e-05	5.1298	2e-40	Rep: Oleosin 1 - Prunus dulcis (Almond) (Prunus amygdalus)	AT4G25140.1	3e-35	OLEO1 (OLEOSIN1)	AC166707_17.4	6e-43	Oleosin F EGN_Mt060719 20060904 TIGR 3399.m00016
Gma.6617.1.S1_at	0.00023	5.12662
Gma.5760.2.S1_at	0.00064	5.03348	9e-67	Cluster: Pathogenesis-related protein-like protein; n=2; Medicago truncatula|Rep: Pathogenesis-related protein-like protein - Medicago truncatula (Barrel	AT1G78780.2	3e-67	pathogenesis-related family protein	AC151598_16.5	1e-68	Pathogen-related protein, related F EGN_Mt060719 20060904 TIGR 3040.m00009
Gma.2986.1.S1_at	0.000181	4.92189	2e-49	Rep: Pv42p - Phaseolus vulgaris (Kidney bean) (French bean)	AT1G80090.1	7e-30	CBS domain-containing protein	AC159141_4.3	2e-43	CBS E EGN_Mt060719 20060904 TIGR 3282.m00006
GmaAffx.789.1.A1_at	0.00047	4.91516	2e-11	Cluster: Vesicle transport v-SNARE 11-like; n=2; Solanum tuberosum|Rep: Vesicle transport v-SNARE 11-like - Solanum tuberosum (Potato)	AT1G26670.1	5e-12	VTI12 (VESICAL TRANSPORT V-SNARE 12, vesical transport v-SNARE 12); SNARE binding / receptor	AC155888_15.4	2e-13	Vesicle transport v-SNARE; t-snare F EGN_Mt060719 20060904 TIGR 3183.m00012
GmaAffx.10587.1.A1_at	0.000332	4.79025	5e-39	Cluster: Hypothetical protein F28J12.190; n=1; Arabidopsis thaliana|Rep: Hypothetical protein F28J12.190 - Arabidopsis thaliana (Mouse-ear cress)	AT4G18530.1	1e-40	similar to unknown protein [Arabidopsis thaliana] (TAIR:AT1G11170.1); similar to Protein of unknown function DUF707 [Medicago	AC140551_4.5	1e-32	Protein of unknown function DUF707 E EGN_Mt060719 20060904 TIGR 2446.m00006
GmaAffx.65802.1.S1_at	0.000496	4.74144	3e-42	Cluster: Hypothetical protein; n=1; Medicago truncatula|Rep: Hypothetical protein - Medicago truncatula (Barrel medic)				AC151425_6.5	2e-44	hypothetical protein I EGN_Mt060719 20060904 TIGR 3020.m00010
GmaAffx.71277.1.S1_at	0.000142	4.67532
Gma.13356.1.S1_at	0.000788	4.59857	0	Cluster: Allergen Gly m Bd 28K; n=1; Glycine max|Rep: Allergen Gly m Bd 28K - Glycine max (Soybean)	AT2G28490.1	1e-122	cupin family protein	AC152176_46.4	1e-177	Cupin region E EGN_Mt060719 20060904 TIGR 3089.m00039
GmaAffx.73698.1.S1_at	4.94e-05	4.58796	7e-60	Rep: SNF4b - Medicago truncatula (Barrel medic)	AT1G15330.1	1e-43	CBS domain-containing protein	AC159141_4.3	3e-53	CBS E EGN_Mt060719 20060904 TIGR 3282.m00006
GmaAffx.75384.1.S1_at	0.000329	4.57811			AT1G24340.1	0.0001	EMB2421 (EMBRYO DEFECTIVE 2421); monooxygenase	CT963131_10.3	3e-08	Aromatic-ring hydroxylase; Thioredoxin-like fold E EGN_Mt060719 20060904 TIGR 3984.m00020 IMGA|CT967303_23.3
GmaAffx.11399.1.S1_at	0.000851	4.57571			AT1G70780.1	4e-05	similar to unknown protein [Arabidopsis thaliana] (TAIR:AT1G23150.1); similar to putative senescence-associated protein [Pisum
Gma.2863.1.S1_at	0.000122	4.43113	3e-85	Cluster: Hypothetical protein P0456A01.21; n=1; Oryza sativa (japonica cultivar-group)|Rep: Hypothetical protein P0456A01.21 - Oryza sativa (japonica	AT5G45690.1	6e-82	similar to unknown protein [Arabidopsis thaliana] (TAIR:AT4G18920.1); similar to Os01g0749000 [Oryza sativa (japonica	AC140547_32.5	2e-47	Protein of unknown function DUF1264 - 3prime partial H EGN_Mt060719 20060904 TIGR 2442.m00001
Gma.3000.2.S1_a_at	0.000451	4.41934
Gma.6864.1.A1_at	0.000652	4.38669
Gma.7056.1.S1_at	3.41e-05	4.36376	1e-18	Cluster: Hypothetical protein; n=1; Medicago truncatula|Rep: Hypothetical protein - Medicago truncatula (Barrel medic)				AC143341_5.4	1e-20	hypothetical protein F EGN_Mt060719 20060904 TIGR 2499.m00005
Gma.1747.2.S1_at	8.71e-06	4.34011	1e-25	Cluster: Nicotinate phosphoribosyltransferase related; n=1; Medicago truncatula|Rep: Nicotinate phosphoribosyltransferase related - Medicago truncatula	AT2G23420.1	3e-26	nicotinate phosphoribosyltransferase family protein / NAPRTase family protein	AC144431_10.4	1e-27	Nicotinate phosphoribosyltransferase related E EGN_Mt060719 20060904 TIGR 2513.m00011
Gma.2523.1.S1_s_at	0.000879	4.3262	5e-91	Rep: R 14 protein - Glycine max (Soybean)	AT2G15220.1	2e-74	secretory protein, putative	AC147496_30.3	2e-08	Plant Basic Secretory Protein E EGN_Mt060719 20060904 TIGR 2759.m00004
[truncated: 659 more rows]
