# Supplementary material for: Complementary genetic and genomic approaches help characterize the linkage group I seed protein QTL in soybean
Source: BMC Plant Biol. 2010 Mar 3;10:41. doi: 10.1186/1471-2229-10-41 (PMC2848761; doi:10.1186/1471-2229-10-41)
Supplement: Additional file 3 — Differentially accumulating transcripts between stage four and stage one within genotypes. Affymetrix® Soy Genechip probesets with differential expression values between stage four and stage one are listed with the ratio of mean values from three biological replicates at stage four versus stage one within LoPro (tab A4vA1) or HiPro (tab B4vB1) along with Uniprot, Arabidopsis, and M. truncatula alignment descriptions. [file 1471-2229-10-41-S3.XLS]

## Sheet: Unique 234 v 1
filtered/sorted unique A down	filtered/sorted unique A up		filtered/sorted unique B down	filtered/sorted unique B up
Gma.10230.1.A1_s_at	Gma.10027.1.S1_at		Gma.10.1.S1_at	Gma.10032.1.S1_at
Gma.10357.3.A1_at	Gma.10032.1.S1_at		Gma.10058.1.S1_at	Gma.10072.1.S1_at
Gma.1043.3.S1_at	Gma.10072.1.S1_at		Gma.1017.1.S1_at	Gma.10073.1.A1_at
Gma.1056.1.A1_at	Gma.10101.1.S1_at		Gma.1017.1.S1_s_at	Gma.10073.2.S1_at
Gma.10564.1.S1_at	Gma.10216.1.S1_at		Gma.1017.2.S1_a_at	Gma.10184.1.A1_at
Gma.10691.6.S1_at	Gma.10216.2.S1_at		Gma.1019.1.S1_at	Gma.10216.1.S1_a_at
Gma.10705.1.S1_a_at	Gma.10333.1.S1_at		Gma.10299.1.S1_at	Gma.10216.1.S1_at
Gma.10705.1.S1_at	Gma.10394.1.S1_at		Gma.10357.3.A1_at	Gma.10216.2.S1_at
Gma.10892.4.S1_at	Gma.10465.1.S1_at		Gma.10435.1.S1_at	Gma.10216.3.A1_a_at
Gma.10892.4.S1_s_at	Gma.10591.1.S1_at		Gma.1044.1.S1_at	Gma.10333.1.S1_at
Gma.10928.1.S1_at	Gma.10591.2.S1_at		Gma.10476.1.A1_at	Gma.10343.1.A1_a_at
Gma.10961.1.S1_at	Gma.10620.1.S1_at		Gma.10520.1.A1_at	Gma.10394.1.S1_at
Gma.10981.1.S1_at	Gma.10661.1.S1_a_at		Gma.1054.1.S1_at	Gma.10407.1.S1_at
Gma.11026.1.S1_at	Gma.10661.2.S1_at		Gma.10546.1.S1_at	Gma.10407.1.S1_s_at
Gma.11145.1.S1_at	Gma.10701.2.S1_at		Gma.10588.3.S1_at	Gma.10465.1.S1_at
Gma.11224.1.S1_s_at	Gma.10730.1.S1_at		Gma.10626.3.S1_at	Gma.10606.1.S1_at
Gma.11260.1.S1_at	Gma.10731.1.S1_x_at		Gma.10691.1.S1_at	Gma.10625.1.S1_at
Gma.11260.1.S1_x_at	Gma.10766.1.S1_at		Gma.10711.1.S1_a_at	Gma.10700.1.S1_at
Gma.1137.1.S1_a_at	Gma.10766.2.S1_at		Gma.10729.1.S1_s_at	Gma.10701.1.S1_at
Gma.12290.1.A1_at	Gma.10787.1.S1_a_at		Gma.10729.2.S1_at	Gma.10701.2.S1_at
Gma.12309.1.S1_at	Gma.10787.2.S1_a_at		Gma.1080.1.A1_at	Gma.10756.1.S1_s_at
Gma.12451.1.S1_at	Gma.10788.1.S1_at		Gma.10886.2.S1_at	Gma.10771.1.A1_a_at
Gma.12551.1.A1_at	Gma.10795.1.S1_at		Gma.10892.4.S1_s_at	Gma.10771.1.A1_at
Gma.12564.1.A1_at	Gma.10801.1.S1_at		Gma.10928.1.S1_at	Gma.10787.2.S1_a_at
Gma.12761.2.S1_at	Gma.10830.1.S1_at		Gma.10943.1.S1_at	Gma.10801.1.S1_at
Gma.12761.2.S1_x_at	Gma.10852.1.S1_a_at		Gma.10943.2.S1_x_at	Gma.10803.2.S1_at
Gma.1281.2.S1_at	Gma.10852.2.S1_at		Gma.10961.1.S1_at	Gma.10830.1.S1_at
Gma.12888.1.A1_s_at	Gma.10890.1.S1_at		Gma.1097.1.S1_at	Gma.10882.1.S1_s_at
Gma.12912.1.S1_at	Gma.10891.2.S1_a_at		Gma.10999.1.S1_at	Gma.10890.1.S1_at
Gma.12949.1.A1_at	Gma.10904.1.S1_at		Gma.110.1.S1_at	Gma.10891.2.S1_a_at
Gma.12960.1.S1_at	Gma.10904.1.S1_s_at		Gma.11028.2.S1_s_at	Gma.10904.1.S1_at
Gma.12979.1.A1_at	Gma.10936.1.S1_at		Gma.11119.2.S1_s_at	Gma.10904.1.S1_s_at
Gma.12989.1.S1_at	Gma.10936.1.S1_s_at		Gma.11135.2.S1_at	Gma.10936.1.S1_s_at
Gma.13046.1.S1_at	Gma.10947.1.S1_at		Gma.11145.1.S1_at	Gma.10947.1.S1_at
Gma.13322.1.S1_at	Gma.10969.1.S1_at		Gma.11162.1.S1_at	Gma.1096.1.S1_at
Gma.13408.2.A1_at	Gma.10969.1.S1_x_at		Gma.11168.1.S1_at	Gma.10969.1.S1_at
Gma.13580.3.S1_at	Gma.10969.2.S1_at		Gma.11219.3.S1_at	Gma.10969.1.S1_x_at
Gma.13615.1.S1_at	Gma.1098.1.S1_at		Gma.11260.1.S1_a_at	Gma.10969.2.S1_at
Gma.1362.1.S1_at	Gma.10980.1.S1_at		Gma.11260.1.S1_at	Gma.1098.1.S1_at
Gma.13658.1.A1_s_at	Gma.10991.1.S1_at		Gma.11260.1.S1_x_at	Gma.10980.1.S1_at
Gma.13802.1.S1_at	Gma.10997.1.S1_at		Gma.11267.3.S1_a_at	Gma.10988.3.S1_x_at
Gma.1386.1.S1_at	Gma.11002.1.S1_at		Gma.11326.1.S1_s_at	Gma.10997.1.S1_at
Gma.1394.1.S1_at	Gma.11024.1.S1_a_at		Gma.11345.1.S1_at	Gma.11002.1.S1_at
Gma.1394.2.S1_a_at	Gma.11024.4.S1_s_at		Gma.1135.1.A1_at	Gma.11006.1.S1_s_at
Gma.1394.2.S1_at	Gma.11024.5.S1_s_at		Gma.1144.1.S1_a_at	Gma.11096.1.S1_at
Gma.13954.1.A1_s_at	Gma.11025.1.S1_at		Gma.1144.2.S1_at	Gma.11144.2.S1_at
Gma.14057.1.S1_at	Gma.11037.1.S1_at		Gma.1147.1.S1_at	Gma.11166.1.S1_at
Gma.14126.1.A1_at	Gma.11082.1.S1_at		Gma.11522.2.S1_at	Gma.11166.1.S1_x_at
Gma.14147.1.A1_at	Gma.11123.1.S1_at		Gma.11747.1.A1_a_at	Gma.11174.1.S1_at
Gma.14345.1.S1_a_at	Gma.11123.1.S1_x_at		Gma.11747.2.S1_at	Gma.11242.3.S1_a_at
Gma.14345.1.S1_s_at	Gma.11126.1.S1_at		Gma.11769.2.A1_at	Gma.11254.1.S1_a_at
Gma.14610.1.A1_at	Gma.11126.1.S1_x_at		Gma.11944.1.S1_at	Gma.11254.1.S1_x_at
Gma.14806.1.A1_at	Gma.11166.1.S1_x_at		Gma.11973.1.S1_at	Gma.11254.3.S1_a_at
Gma.14852.1.S1_at	Gma.11183.1.S1_at		Gma.12082.1.S1_at	Gma.11254.3.S1_x_at
Gma.15130.1.S1_at	Gma.11189.2.A1_at		Gma.12094.1.A1_at	Gma.11269.1.S1_at
Gma.1519.1.S1_at	Gma.11242.1.S1_at		Gma.12177.2.S1_at	Gma.1127.1.S1_at
Gma.15212.1.S1_at	Gma.11242.2.S1_a_at		Gma.12290.1.A1_at	Gma.11298.2.S1_at
Gma.15464.2.S1_at	Gma.11242.2.S1_x_at		Gma.1248.1.S1_s_at	Gma.11298.3.S1_a_at
Gma.15499.1.S1_at	Gma.11254.1.S1_x_at		Gma.1250.1.S1_at	Gma.11324.2.S1_a_at
Gma.15569.1.S1_at	Gma.11258.1.S1_at		Gma.12551.1.A1_at	Gma.11336.2.S1_at
Gma.15578.1.S1_at	Gma.1127.1.S1_at		Gma.12564.1.A1_at	Gma.1136.1.A1_at
Gma.15651.1.S1_at	Gma.11299.3.S1_a_at		Gma.12761.2.S1_at	Gma.11362.1.S1_at
Gma.15898.1.S1_at	Gma.11299.3.S1_x_at		Gma.12761.2.S1_x_at	Gma.1143.2.S1_at
Gma.16025.1.A1_at	Gma.11328.1.S1_at		Gma.1281.2.S1_at	Gma.11531.1.S1_s_at
Gma.16069.1.S1_at	Gma.11401.1.A1_at		Gma.12960.1.S1_at	Gma.11558.1.A1_at
Gma.1621.1.A1_at	Gma.11420.1.S1_at		Gma.12977.1.S1_at	Gma.1163.1.S1_at
Gma.16554.2.S1_at	Gma.1163.1.S1_at		Gma.12979.1.A1_at	Gma.11711.1.A1_at
Gma.16599.1.S1_s_at	Gma.11803.1.S1_at		Gma.13002.1.S1_at	Gma.1178.1.S1_a_at
Gma.16772.1.S1_at	Gma.11860.2.S1_at		Gma.13013.2.S1_at	Gma.12045.1.S1_at
Gma.16811.1.S1_at	Gma.1187.1.S1_at		Gma.13046.1.S1_at	Gma.12259.1.S1_at
Gma.16832.1.S1_s_at	Gma.11993.1.S1_at		Gma.13047.2.S1_a_at	Gma.1226.1.S1_at
Gma.16863.1.S1_at	Gma.12048.1.S1_at		Gma.13121.1.S1_a_at	Gma.1243.1.S1_at
Gma.16956.1.S1_s_at	Gma.12235.1.S1_at		Gma.13151.2.A1_at	Gma.12446.1.A1_at
Gma.17041.1.S1_at	Gma.1226.1.S1_at		Gma.13179.1.A1_at	Gma.12482.1.A1_at
Gma.17192.1.A1_at	Gma.12342.1.S1_s_at		Gma.13188.1.A1_at	Gma.12483.1.A1_at
Gma.17217.1.S1_at	Gma.12372.1.S1_at		Gma.13277.1.A1_at	Gma.12531.1.S1_at
Gma.17244.1.A1_at	Gma.12474.1.S1_at		Gma.13342.1.A1_at	Gma.12539.1.S1_at
Gma.17311.1.A1_s_at	Gma.12481.1.S1_s_at		Gma.13356.1.S1_at	Gma.12539.2.A1_at
Gma.17318.1.S1_at	Gma.12513.2.S1_a_at		Gma.13408.2.A1_at	Gma.12561.1.A1_s_at
Gma.17326.1.A1_at	Gma.12514.1.S1_at		Gma.13443.1.S1_at	Gma.12585.1.A1_at
Gma.17374.1.S1_at	Gma.12535.1.S1_at		Gma.13549.1.S1_at	Gma.12590.1.A1_at
Gma.1747.1.S1_a_at	Gma.12539.1.S1_at		Gma.13583.1.A1_at	Gma.12629.1.S1_at
Gma.1747.2.S1_at	Gma.12539.2.A1_at		Gma.13658.1.A1_s_at	Gma.12663.1.A1_at
Gma.17556.1.S1_at	Gma.12547.1.A1_at		Gma.13739.1.A1_at	Gma.12669.1.A1_at
Gma.17688.1.S1_at	Gma.12561.1.A1_s_at		Gma.13802.1.S1_at	Gma.12765.1.A1_at
Gma.17688.1.S1_s_at	Gma.12585.1.A1_at		Gma.13809.1.A1_at	Gma.12775.2.A1_at
Gma.17702.2.S1_a_at	Gma.12590.1.A1_at		Gma.13834.1.S1_a_at	Gma.12776.1.A1_at
Gma.17735.1.S1_at	Gma.12599.1.S1_at		Gma.1386.1.S1_at	Gma.12819.1.A1_at
Gma.17758.1.S1_at	Gma.12607.1.A1_at		Gma.13881.1.S1_at	Gma.12893.1.A1_at
Gma.1777.1.A1_at	Gma.12669.1.A1_at		Gma.13900.1.S1_at	Gma.12928.1.A1_at
Gma.17917.1.S1_at	Gma.12758.1.S1_at		Gma.1394.1.S1_at	Gma.12935.1.A1_at
Gma.17923.1.S1_at	Gma.1277.1.S1_at		Gma.1394.2.S1_a_at	Gma.13007.1.A1_at
Gma.18022.1.S1_at	Gma.12776.1.A1_at		Gma.1394.2.S1_at	Gma.13009.1.S1_at
Gma.1842.1.S1_at	Gma.12822.1.S1_at		Gma.13966.1.S1_at	Gma.13015.1.A1_at
Gma.2074.1.S1_at	Gma.12838.1.A1_at		Gma.14021.1.S1_at	Gma.13018.1.A1_at
Gma.2234.2.S1_at	Gma.12889.1.A1_at		Gma.1406.1.S1_at	Gma.13021.1.A1_at
Gma.2236.1.S1_at	Gma.12893.1.A1_at		Gma.14106.1.A1_at	Gma.13027.1.A1_at
Gma.2243.2.S1_s_at	Gma.12894.1.S1_at		Gma.14147.1.A1_at	Gma.13028.1.A1_at
Gma.2377.1.S1_at	Gma.12928.1.A1_at		Gma.1416.1.S1_at	Gma.13036.1.S1_at
Gma.2386.1.S1_x_at	Gma.12935.1.A1_at		Gma.14218.1.A1_at	Gma.13045.1.S1_at
Gma.2442.1.S1_at	Gma.12959.1.S1_at		Gma.14272.1.S1_at	Gma.13056.1.S1_at
Gma.2590.1.A1_s_at	Gma.12990.2.S1_at		Gma.14283.1.S1_at	Gma.13062.1.S1_at
Gma.2666.1.S1_at	Gma.13007.1.A1_at		Gma.14369.1.S1_a_at	Gma.13072.2.S1_at
Gma.2780.1.A1_at	Gma.13009.1.S1_at		Gma.1451.1.S1_at	Gma.13091.2.S1_a_at
Gma.3182.1.S1_at	Gma.13018.1.A1_at		Gma.14567.1.S1_at	Gma.13110.2.S1_at
Gma.3519.1.S1_at	Gma.13036.1.S1_at		Gma.14567.2.S1_at	Gma.13118.2.S1_at
Gma.3557.2.S1_s_at	Gma.13056.1.S1_at		Gma.14653.2.S1_a_at	Gma.13118.2.S1_x_at
Gma.3595.2.S1_a_at	Gma.13056.2.S1_at		Gma.14852.1.S1_at	Gma.13128.1.S1_at
Gma.3754.1.S1_x_at	Gma.13062.1.S1_at		Gma.1495.1.S1_at	Gma.13147.1.S1_at
Gma.3801.1.S1_at	Gma.13072.2.S1_at		Gma.15064.1.S1_at	Gma.13157.1.A1_a_at
Gma.3858.1.S1_a_at	Gma.13086.1.S1_at		Gma.1511.1.S1_at	Gma.1316.2.S1_s_at
Gma.3986.1.S1_at	Gma.13091.2.S1_a_at		Gma.15113.1.S1_a_at	Gma.1316.6.S1_a_at
Gma.4032.1.A1_at	Gma.13099.1.S1_at		Gma.15113.1.S1_at	Gma.13164.1.S1_at
Gma.4091.1.S1_at	Gma.13115.1.S1_at		Gma.15113.3.S1_at	Gma.13202.1.A1_at
Gma.4091.1.S1_x_at	Gma.13118.2.S1_at		Gma.15167.1.S1_at	Gma.13204.2.A1_at
Gma.4172.1.S1_at	Gma.13118.2.S1_x_at		Gma.1519.1.S1_at	Gma.13240.1.A1_at
Gma.4206.1.S1_s_at	Gma.13128.1.S1_at		Gma.15212.1.S1_at	Gma.13245.1.S1_at
Gma.4276.1.S1_at	Gma.13153.1.S1_at		Gma.15462.2.S1_at	Gma.13259.1.A1_a_at
Gma.4310.2.S1_at	Gma.1316.2.S1_a_at		Gma.15511.1.S1_s_at	Gma.13259.2.S1_a_at
Gma.4312.2.S1_x_at	Gma.1316.2.S1_s_at		Gma.15534.1.S1_at	Gma.13278.1.A1_at
Gma.4312.3.S1_at	Gma.1316.2.S1_x_at		Gma.15578.1.S1_at	Gma.13282.1.A1_at
Gma.4370.1.S1_x_at	Gma.1316.5.S1_a_at		Gma.15660.1.S1_at	Gma.13293.1.S1_at
Gma.4482.2.S1_at	Gma.1316.5.S1_x_at		Gma.15686.1.A1_at	Gma.13296.1.S1_s_at
Gma.4487.2.S1_at	Gma.1316.6.S1_a_at		Gma.15687.1.A1_at	Gma.13296.3.S1_at
Gma.4594.1.A1_at	Gma.13162.1.A1_at		Gma.15695.1.A1_at	Gma.13394.1.A1_x_at
Gma.4624.1.S1_s_at	Gma.13167.1.S1_at		Gma.1576.1.S1_at	Gma.13396.1.A1_at
Gma.4708.1.A1_at	Gma.1319.1.S1_at		Gma.15823.1.S1_at	Gma.13412.1.A1_at
Gma.4748.1.A1_at	Gma.13204.2.A1_at		Gma.16022.1.S1_at	Gma.13414.1.A1_at
Gma.4761.1.S1_x_at	Gma.1321.1.S1_at		Gma.16022.2.S1_at	Gma.13453.1.A1_at
Gma.4765.1.A1_at	Gma.1326.1.S1_at		Gma.16025.1.A1_at	Gma.13463.1.S1_at
Gma.4954.1.A1_at	Gma.13267.1.A1_at		Gma.16043.1.S1_at	Gma.13494.1.A1_at
Gma.4954.2.S1_at	Gma.13278.1.A1_at		Gma.16069.1.S1_at	Gma.135.1.S1_at
Gma.4974.1.A1_s_at	Gma.13282.1.A1_at		Gma.16169.1.S1_at	Gma.13501.1.A1_at
Gma.4975.2.S1_a_at	Gma.13293.1.S1_at		Gma.16189.1.S1_at	Gma.13544.1.S1_at
Gma.5013.2.S1_at	Gma.13296.1.S1_s_at		Gma.16196.1.S1_at	Gma.13589.1.S1_at
Gma.5084.1.S1_at	Gma.13296.3.S1_at		Gma.16259.1.S1_at	Gma.13592.1.A1_at
Gma.5240.1.S1_a_at	Gma.13324.1.S1_at		Gma.16259.2.S1_a_at	Gma.13597.1.A1_at
Gma.525.1.S1_at	Gma.13340.1.S1_at		Gma.16280.1.A1_at	Gma.13636.1.A1_at
Gma.5250.2.A1_at	Gma.13340.2.S1_a_at		Gma.16280.2.S1_at	Gma.13646.1.A1_at
Gma.5269.1.S1_a_at	Gma.13380.1.A1_s_at		Gma.16337.1.A1_at	Gma.13662.1.S1_at
Gma.5269.2.S1_a_at	Gma.13382.1.A1_at		Gma.16337.2.S1_at	Gma.13668.1.S1_at
Gma.5277.1.S1_at	Gma.13395.1.A1_s_at		Gma.16410.1.S1_at	Gma.13695.1.A1_at
Gma.5300.1.S1_at	Gma.13419.1.A1_at		Gma.16450.1.S1_at	Gma.13723.1.A1_at
Gma.5510.1.S1_s_at	Gma.13463.1.S1_at		Gma.16599.1.S1_s_at	Gma.13747.1.A1_at
Gma.5510.2.S1_s_at	Gma.1347.1.S1_at		Gma.16669.1.S1_at	Gma.13796.1.A1_at
Gma.5561.1.A1_at	Gma.13477.1.A1_at		Gma.16672.2.S1_at	Gma.13844.1.A1_at
Gma.5584.1.S1_s_at	Gma.13494.1.A1_at		Gma.16677.1.S1_at	Gma.1385.1.A1_at
Gma.5634.1.S1_s_at	Gma.13544.1.S1_at		Gma.16703.2.S1_a_at	Gma.13863.1.A1_at
Gma.5730.1.S1_at	Gma.13597.1.A1_at		Gma.168.1.S1_at	Gma.13868.1.S1_at
Gma.5781.3.S1_at	Gma.13616.1.A1_at		Gma.16820.1.S1_s_at	Gma.13868.2.S1_a_at
Gma.5800.1.S1_at	Gma.13662.1.S1_at		Gma.16832.1.S1_s_at	Gma.13929.1.A1_at
Gma.5960.1.S1_at	Gma.13691.1.A1_at		Gma.16953.1.S1_at	Gma.13969.1.A1_at
Gma.6075.1.S1_s_at	Gma.13723.1.A1_at		Gma.16956.1.S1_s_at	Gma.13973.1.A1_at
Gma.6101.1.S1_at	Gma.13747.1.A1_at		Gma.17058.1.S1_at	Gma.14069.1.A1_at
Gma.6139.1.S1_at	Gma.13796.1.A1_at		Gma.17070.1.S1_at	Gma.14130.1.A1_at
Gma.6256.1.S1_s_at	Gma.13844.1.A1_at		Gma.17078.1.S1_at	Gma.14154.1.A1_at
Gma.6261.1.S1_a_at	Gma.13868.1.S1_at		Gma.17090.1.A1_at	Gma.14176.1.A1_at
Gma.6307.1.S1_at	Gma.13868.2.S1_a_at		Gma.17192.1.A1_at	Gma.14235.1.A1_at
Gma.635.1.A1_at	Gma.13960.1.A1_at		Gma.17207.1.S1_at	Gma.14246.1.S1_s_at
Gma.6458.1.S1_at	Gma.13962.1.A1_at		Gma.17218.1.S1_at	Gma.14306.1.A1_at
Gma.6477.1.S1_at	Gma.13973.1.A1_at		Gma.17250.1.A1_at	Gma.14367.1.S1_at
Gma.6498.1.A1_at	Gma.14130.1.A1_at		Gma.173.1.S1_at	Gma.14438.1.A1_at
Gma.6520.1.S1_a_at	Gma.14235.1.A1_at		Gma.17311.1.A1_s_at	Gma.14464.1.S1_at
Gma.6520.3.S1_a_at	Gma.14246.1.S1_s_at		Gma.17318.1.S1_at	Gma.14553.1.S1_at
Gma.6595.1.S1_at	Gma.14319.2.S1_at		Gma.17326.1.A1_at	Gma.14616.1.S1_at
Gma.6617.1.S1_at	Gma.14438.1.A1_at		Gma.17327.1.S1_at	Gma.14628.1.S1_at
Gma.6672.2.S1_at	Gma.14553.1.S1_at		Gma.17355.1.A1_at	Gma.14736.2.A1_at
Gma.6703.1.S1_at	Gma.1460.2.S1_a_at		Gma.17390.1.S1_at	Gma.14822.1.S1_at
Gma.6889.1.S1_at	Gma.14736.1.S1_at		Gma.17442.1.S1_at	Gma.14966.2.S1_at
Gma.6889.1.S1_x_at	Gma.14822.1.S1_at		Gma.1747.1.S1_a_at	Gma.14976.1.A1_at
Gma.698.1.S1_at	Gma.15030.1.A1_at		Gma.1747.2.S1_at	Gma.15048.1.A1_at
Gma.7178.1.S1_at	Gma.15048.1.A1_at		Gma.17489.1.S1_at	Gma.15101.1.A1_at
Gma.7198.1.S1_at	Gma.15222.1.S1_at		Gma.1750.1.S1_at	Gma.15184.1.S1_at
Gma.7209.1.A1_at	Gma.1524.1.S1_at		Gma.1750.3.A1_at	Gma.15241.1.S1_at
Gma.7318.1.A1_at	Gma.1526.2.S1_x_at		Gma.17511.1.S1_at	Gma.1534.1.S1_a_at
Gma.7389.1.S1_at	Gma.1527.1.S1_a_at		Gma.17556.1.S1_at	Gma.15510.1.S1_at
Gma.7452.1.A1_at	Gma.1527.1.S1_x_at		Gma.17599.1.S1_at	Gma.15574.1.S1_at
Gma.7644.2.S1_a_at	Gma.1527.2.S1_at		Gma.17636.1.S1_at	Gma.15575.1.S1_at
Gma.7672.1.S1_at	Gma.1534.1.S1_a_at		Gma.17649.1.S1_at	Gma.15577.1.S1_at
Gma.7719.1.A1_at	Gma.15346.1.A1_at		Gma.17702.1.S1_at	Gma.15583.1.S1_a_at
Gma.7867.2.S1_at	Gma.15376.1.A1_a_at		Gma.17732.1.S1_at	Gma.15604.1.S1_at
Gma.7942.1.A1_at	Gma.15510.1.S1_at		Gma.17735.1.S1_at	Gma.15610.1.S1_at
Gma.7958.1.S1_at	Gma.15564.1.S1_a_at		Gma.17758.1.S1_at	Gma.15650.1.A1_at
Gma.803.1.A1_at	Gma.15564.1.S1_at		Gma.17768.1.A1_at	Gma.15697.1.S1_at
Gma.8119.1.S1_s_at	Gma.15574.1.S1_at		Gma.1777.1.A1_at	Gma.15697.2.S1_at
Gma.8247.1.S1_s_at	Gma.15577.1.S1_at		Gma.17790.1.S1_at	Gma.15697.3.A1_at
Gma.8251.1.S1_a_at	Gma.15610.1.S1_at		Gma.17826.1.S1_s_at	Gma.15721.1.S1_at
Gma.8300.1.A1_at	Gma.15620.1.S1_at		Gma.17895.1.S1_s_at	Gma.15729.1.A1_at
Gma.8369.1.S1_at	Gma.15650.1.A1_at		Gma.17917.1.S1_at	Gma.15746.1.A1_at
Gma.8442.1.S1_at	Gma.15692.1.A1_at		Gma.17930.1.S1_at	Gma.15752.1.S1_at
Gma.8450.1.S1_at	Gma.15727.1.S1_at		Gma.17937.1.S1_at	Gma.15775.1.S1_at
Gma.8452.1.S1_s_at	Gma.15746.1.A1_at		Gma.17940.1.S1_at	Gma.15792.1.S1_at
Gma.8516.1.S1_at	Gma.15752.1.S1_at		Gma.17961.1.S1_at	Gma.15829.2.S1_a_at
Gma.8534.1.S1_at	Gma.15792.1.S1_at		Gma.18016.1.S1_a_at	Gma.15844.1.A1_at
Gma.856.1.A1_at	Gma.15816.1.A1_at		Gma.18022.1.S1_at	Gma.15847.2.S1_at
Gma.859.1.A1_at	Gma.15830.1.S1_s_at		Gma.18029.1.S1_at	Gma.15855.1.S1_at
Gma.8612.1.S1_at	Gma.15844.1.A1_at		Gma.1812.1.S1_at	Gma.15863.1.S1_s_at
Gma.862.1.A1_at	Gma.15863.1.S1_s_at		Gma.1816.1.S1_a_at	Gma.15965.1.S1_at
Gma.8687.1.A1_at	Gma.15909.1.A1_at		Gma.1841.1.S1_a_at	Gma.15971.1.S1_at
Gma.869.1.S1_at	Gma.15953.1.A1_at		Gma.1850.1.S1_at	Gma.15991.1.S1_at
Gma.8690.1.S1_at	Gma.15963.1.S1_at		Gma.1857.1.S1_at	Gma.15997.1.S1_at
Gma.876.1.S1_at	Gma.15965.1.S1_at		Gma.1871.1.S1_at	Gma.16011.1.A1_at
Gma.917.1.S1_at	Gma.15979.1.A1_at		Gma.1872.1.S1_at	Gma.16122.1.S1_at
Gma.9246.1.A1_a_at	Gma.16033.1.S1_at		Gma.1880.1.A1_at	Gma.16130.1.S1_at
Gma.9277.1.S1_at	Gma.16053.2.S1_a_at		Gma.1880.1.A1_x_at	Gma.16136.1.S1_at
Gma.9286.1.S1_s_at	Gma.16122.1.S1_at		Gma.1880.2.S1_at	Gma.16136.2.A1_at
Gma.9506.2.S1_a_at	Gma.16134.1.A1_s_at		Gma.1895.1.A1_at	Gma.1616.1.S1_at
Gma.9638.1.A1_at	Gma.16136.1.S1_at		Gma.1897.1.S1_s_at	Gma.16191.1.S1_at
Gma.9717.1.S1_at	Gma.16136.2.A1_at		Gma.1927.1.A1_at	Gma.16326.1.S1_at
Gma.9718.1.S1_at	Gma.16147.1.S1_at		Gma.1927.3.S1_at	Gma.16479.2.S1_at
Gma.9781.1.S1_at	Gma.16176.1.S1_at		Gma.1960.1.S1_at	Gma.16487.1.S1_at
Gma.9841.1.S1_at	Gma.16191.1.S1_at		Gma.1979.1.S1_a_at	Gma.16501.1.S1_at
Gma.9841.1.S1_s_at	Gma.16213.1.S1_at		Gma.1979.1.S1_at	Gma.16501.2.S1_a_at
Gma.9935.1.S1_s_at	Gma.16363.1.S1_at		Gma.2031.1.S1_s_at	Gma.16501.2.S1_at
GmaAffx.10045.1.S1_at	Gma.16428.1.S1_at		Gma.2041.1.S1_at	Gma.16507.1.S1_at
GmaAffx.10487.1.A1_at	Gma.16452.1.A1_at		Gma.2047.1.S1_at	Gma.16526.1.S1_at
GmaAffx.10540.1.S1_at	Gma.16484.1.S1_at		Gma.2073.1.S1_at	Gma.16566.1.S1_at
GmaAffx.10582.1.S1_at	Gma.16487.1.S1_at		Gma.2074.1.S1_at	Gma.16592.1.S1_at
GmaAffx.10649.1.S1_at	Gma.1650.2.S1_a_at		Gma.2074.2.A1_at	Gma.16610.1.S1_at
GmaAffx.1082.1.S1_at	Gma.16501.1.S1_at		Gma.2126.1.S1_at	Gma.16642.1.S1_at
GmaAffx.10908.1.S1_at	Gma.16501.2.S1_a_at		Gma.2234.2.S1_at	Gma.16696.1.S1_at
GmaAffx.11845.1.A1_at	Gma.16501.2.S1_at		Gma.2243.2.S1_s_at	Gma.16718.1.A1_at
GmaAffx.12252.1.S1_at	Gma.16596.1.S1_a_at		Gma.2253.1.S1_at	Gma.1677.1.S1_a_at
GmaAffx.12323.1.S1_at	Gma.16610.1.S1_at		Gma.2286.1.S1_at	Gma.1679.1.A1_at
GmaAffx.12937.1.A1_at	Gma.1665.3.S1_a_at		Gma.2308.1.S1_s_at	Gma.16792.1.A1_at
GmaAffx.1301.41.S1_at	Gma.16696.1.S1_at		Gma.2386.1.S1_a_at	Gma.16818.1.S1_s_at
GmaAffx.1301.47.A1_at	Gma.16718.1.A1_at		Gma.2386.1.S1_x_at	Gma.16818.1.S1_x_at
GmaAffx.1334.1.S1_at	Gma.1677.1.S1_a_at		Gma.2439.1.S1_at	Gma.16826.1.S1_at
GmaAffx.13587.1.S1_at	Gma.16792.1.A1_at		Gma.2505.1.S1_a_at	Gma.16866.1.A1_at
GmaAffx.13717.1.S1_at	Gma.16802.1.S1_at		Gma.2505.1.S1_at	Gma.16952.1.A1_at
GmaAffx.13986.1.A1_at	Gma.16829.1.S1_x_at		Gma.2505.2.S1_at	Gma.16969.1.S1_s_at
GmaAffx.14139.2.S1_at	Gma.16870.1.A1_at		Gma.2505.2.S1_x_at	Gma.17031.1.A1_at
GmaAffx.14338.1.S1_s_at	Gma.16913.1.S1_s_at		Gma.2523.1.S1_s_at	Gma.17066.1.S1_at
GmaAffx.14419.1.S1_at	Gma.16969.1.S1_s_at		Gma.2525.1.S1_at	Gma.17068.1.S1_at
GmaAffx.1518.1.S1_at	Gma.17031.1.A1_at		Gma.2537.1.S1_at	Gma.17190.1.S1_at
GmaAffx.15731.1.S1_at	Gma.17230.1.A1_at		Gma.2588.1.S1_at	Gma.17230.1.A1_at
GmaAffx.15953.1.A1_at	Gma.17285.1.A1_at		Gma.2590.1.A1_x_at	Gma.17263.1.A1_at
GmaAffx.16182.1.S1_s_at	Gma.17365.1.S1_at		Gma.2744.1.S1_at	Gma.17358.1.S1_at
GmaAffx.16297.1.S1_at	Gma.17426.1.S1_at		Gma.2744.2.S1_a_at	Gma.17365.1.S1_at
GmaAffx.16994.1.S1_at	Gma.17426.1.S1_s_at		Gma.2826.1.S1_at	Gma.17388.1.S1_at
GmaAffx.17041.1.S1_at	Gma.1757.1.S1_a_at		Gma.2863.1.S1_at	Gma.17391.1.S1_at
GmaAffx.17100.1.S1_at	Gma.17589.1.S1_at		Gma.2875.1.S1_at	Gma.174.1.A1_at
GmaAffx.17505.1.S1_at	Gma.17610.1.S1_at		Gma.2908.1.S1_at	Gma.17426.1.S1_at
GmaAffx.17955.1.S1_at	Gma.17610.1.S1_x_at		Gma.2912.1.S1_at	Gma.17426.1.S1_s_at
GmaAffx.18273.1.A1_at	Gma.17665.2.S1_at		Gma.2912.1.S1_s_at	Gma.17499.1.S1_at
GmaAffx.18376.1.A1_at	Gma.17720.1.S1_at		Gma.2935.1.S1_at	Gma.17504.1.S1_at
GmaAffx.18616.1.S1_at	Gma.17764.1.S1_at		Gma.2942.1.S1_at	Gma.17525.1.S1_at
GmaAffx.18649.1.S1_at	Gma.1778.1.S1_at		Gma.2986.1.S1_at	Gma.1757.3.A1_a_at
GmaAffx.18766.1.S1_at	Gma.1779.1.S1_at		Gma.2988.1.S1_at	Gma.1758.1.S1_a_at
GmaAffx.19467.1.S1_at	Gma.17805.1.A1_s_at		Gma.3.1.S1_at	Gma.1758.1.S1_at
GmaAffx.19498.1.S1_at	Gma.17821.1.A1_at		Gma.3000.1.S1_at	Gma.1758.1.S1_x_at
GmaAffx.19777.1.A1_at	Gma.17885.1.S1_at		Gma.3000.2.S1_a_at	Gma.17610.1.S1_at
GmaAffx.19806.1.A1_at	Gma.1791.1.S1_at		Gma.3044.1.S1_at	Gma.17610.2.S1_s_at
GmaAffx.19831.1.S1_at	Gma.1796.1.S1_at		Gma.3044.2.S1_s_at	Gma.17665.1.S1_at
GmaAffx.19977.1.S1_at	Gma.17968.1.S1_at		Gma.3113.1.S1_at	Gma.17665.2.S1_at
GmaAffx.2026.1.A1_at	Gma.18014.2.S1_x_at		Gma.3152.1.S1_at	Gma.17738.1.S1_at
GmaAffx.21003.3.S1_at	Gma.18064.1.S1_at		Gma.3154.1.S1_at	Gma.17756.1.A1_s_at
GmaAffx.21087.1.S1_at	Gma.18088.1.S1_at		Gma.3200.1.S1_at	Gma.17779.1.S1_at
GmaAffx.21180.1.S1_at	Gma.18106.1.S1_at		Gma.3208.2.S1_a_at	Gma.17805.1.A1_s_at
GmaAffx.21700.1.S1_at	Gma.1832.1.S1_at		Gma.3382.1.S1_s_at	Gma.17824.1.S1_at
GmaAffx.21743.1.S1_at	Gma.1871.2.S1_at		Gma.3395.1.S1_at	Gma.17828.1.S1_at
GmaAffx.22160.1.S1_at	Gma.1893.1.A1_at		Gma.3411.2.S1_at	Gma.17838.1.S1_at
GmaAffx.22552.1.S1_at	Gma.1910.1.S1_at		Gma.3448.1.A1_at	Gma.17844.1.S1_at
GmaAffx.22994.1.A1_at	Gma.1955.1.S1_a_at		Gma.3527.1.S1_at	Gma.17885.1.S1_at
GmaAffx.23295.1.S1_at	Gma.1955.4.S1_a_at		Gma.3705.1.S1_at	Gma.17922.1.S1_at
GmaAffx.23308.1.A1_at	Gma.1975.1.S1_s_at		Gma.3745.1.S1_at	Gma.18014.1.S1_a_at
GmaAffx.23406.2.S1_s_at	Gma.1988.1.S1_at		Gma.3754.1.S1_x_at	Gma.18014.2.S1_x_at
GmaAffx.23523.1.S1_at	Gma.1992.1.S1_at		Gma.3797.1.S1_at	Gma.18064.1.S1_at
GmaAffx.24226.1.S1_at	Gma.2006.1.S1_at		Gma.38.1.S1_at	Gma.18068.1.S1_at
GmaAffx.24292.1.S1_at	Gma.2026.1.S1_at		Gma.3818.1.S1_at	Gma.18088.1.S1_at
GmaAffx.25207.1.S1_at	Gma.2042.1.S1_at		Gma.3858.1.S1_a_at	Gma.1817.1.S1_at
GmaAffx.2538.1.S1_at	Gma.2058.1.S1_at		Gma.3858.2.S1_s_at	Gma.1817.1.S1_s_at
GmaAffx.25415.1.S1_at	Gma.2061.1.S1_s_at		Gma.3986.1.S1_at	Gma.1819.1.S1_at
GmaAffx.25724.1.S1_at	Gma.2066.1.S1_a_at		Gma.4036.1.S1_at	Gma.1832.1.S1_at
GmaAffx.26209.1.S1_at	Gma.2105.1.S1_at		Gma.4093.1.S1_at	Gma.186.1.S1_at
GmaAffx.26490.1.S1_at	Gma.2131.1.S1_at		Gma.4093.2.S1_at	Gma.1871.2.S1_at
GmaAffx.27238.1.A1_at	Gma.2182.1.S1_at		Gma.4201.1.A1_at	Gma.1879.1.S1_at
GmaAffx.27577.1.S1_at	Gma.2202.1.S1_at		Gma.4206.1.S1_s_at	Gma.1883.1.S1_at
GmaAffx.28057.1.S1_at	Gma.2222.1.S1_at		Gma.4276.1.S1_at	Gma.1893.1.A1_at
GmaAffx.28381.1.S1_at	Gma.2284.1.S1_at		Gma.4315.2.S1_a_at	Gma.1907.1.S1_at
GmaAffx.28926.1.A1_at	Gma.2284.2.A1_at		Gma.4317.1.S1_at	Gma.1910.1.S1_at
GmaAffx.28927.1.S1_at	Gma.2292.2.S1_a_at		Gma.432.1.S1_at	Gma.1955.1.S1_a_at
GmaAffx.30570.1.S1_at	Gma.2292.2.S1_at		Gma.440.1.S1_at	Gma.1955.4.S1_a_at
GmaAffx.31622.1.S1_at	Gma.2305.1.S1_at		Gma.4427.1.S1_at	Gma.2026.1.S1_at
GmaAffx.32318.1.A1_at	Gma.2316.1.S1_at		Gma.4518.1.A1_at	Gma.2058.1.S1_at
GmaAffx.32348.1.A1_at	Gma.2317.1.A1_a_at		Gma.4594.1.A1_at	Gma.2087.2.S1_at
GmaAffx.32759.1.S1_at	Gma.2360.1.S1_at		Gma.4624.1.S1_s_at	Gma.2151.1.S1_at
GmaAffx.33075.1.S1_at	Gma.2360.3.S1_at		Gma.4665.1.A1_at	Gma.2176.1.S1_at
GmaAffx.33753.1.S1_at	Gma.2360.3.S1_x_at		Gma.4708.1.A1_at	Gma.2204.1.S1_a_at
GmaAffx.34293.1.S1_at	Gma.2406.1.S1_at		Gma.4748.1.A1_at	Gma.2204.2.S1_at
GmaAffx.34646.1.S1_at	Gma.2415.1.S1_at		Gma.4754.1.S1_at	Gma.2210.1.S1_at
GmaAffx.34775.1.S1_at	Gma.2432.1.S1_at		Gma.4774.1.S1_at	Gma.2222.1.S1_at
GmaAffx.34961.1.S1_at	Gma.2446.1.S1_a_at		Gma.4876.1.S1_at	Gma.2284.1.S1_at
GmaAffx.35064.1.A1_at	Gma.2474.1.S1_at		Gma.4954.2.S1_at	Gma.2284.2.A1_at
GmaAffx.35242.1.S1_at	Gma.2487.2.S1_at		Gma.4974.1.A1_s_at	Gma.2292.2.S1_a_at
GmaAffx.35671.1.A1_at	Gma.2506.1.S1_at		Gma.4975.2.S1_a_at	Gma.2292.2.S1_at
GmaAffx.35952.1.S1_at	Gma.2511.1.S1_at		Gma.4979.1.S1_at	Gma.2307.1.S1_at
GmaAffx.36387.1.A1_at	Gma.2563.1.S1_a_at		Gma.4990.1.A1_at	Gma.2317.1.A1_a_at
GmaAffx.3712.1.S1_at	Gma.257.2.S1_a_at		Gma.5013.2.S1_at	Gma.2319.2.S1_at
GmaAffx.37199.1.S1_at	Gma.2570.1.S1_at		Gma.5038.1.A1_at	Gma.2338.1.S1_s_at
GmaAffx.37643.1.S1_at	Gma.26.1.S1_at		Gma.5040.1.S1_at	Gma.2360.1.S1_at
GmaAffx.38179.1.S1_at	Gma.2600.1.S1_a_at		Gma.5084.1.S1_at	Gma.2360.3.S1_x_at
GmaAffx.38191.1.S1_at	Gma.2600.1.S1_x_at		Gma.5240.1.S1_a_at	Gma.2419.1.A1_s_at
GmaAffx.38492.1.A1_s_at	Gma.2600.2.S1_at		Gma.5240.1.S1_at	Gma.2427.1.A1_at
GmaAffx.39137.1.S1_at	Gma.2705.1.S1_at		Gma.5299.1.S1_at	Gma.2430.1.S1_at
GmaAffx.39349.1.S1_at	Gma.2711.1.S1_a_at		Gma.5300.1.S1_at	Gma.2474.1.S1_at
GmaAffx.39529.1.S1_at	Gma.2715.1.S1_at		Gma.5355.1.A1_at	Gma.2474.2.S1_a_at
GmaAffx.40129.1.S1_at	Gma.2731.2.A1_at		Gma.5510.1.S1_s_at	Gma.2487.2.S1_at
GmaAffx.40660.1.S1_at	Gma.2731.2.A1_x_at		Gma.5510.2.S1_s_at	Gma.2521.2.S1_a_at
GmaAffx.40660.2.S1_at	Gma.2768.1.S1_at		Gma.5561.1.A1_at	Gma.2534.3.S1_x_at
GmaAffx.40889.1.S1_at	Gma.283.1.S1_at		Gma.5584.4.S1_s_at	Gma.2534.7.S1_x_at
GmaAffx.41230.1.A1_at	Gma.2834.1.S1_at		Gma.5623.1.S1_at	Gma.2563.1.S1_a_at
GmaAffx.41239.1.S1_at	Gma.2867.1.S1_a_at		Gma.5633.1.S1_at	Gma.2563.1.S1_at
GmaAffx.41891.1.S1_at	Gma.289.1.S1_s_at		Gma.5730.1.S1_at	Gma.2587.1.S1_at
GmaAffx.42211.1.S1_at	Gma.2991.2.S1_at		Gma.5736.1.S1_at	Gma.26.1.S1_at
GmaAffx.42302.1.S1_at	Gma.3026.1.S1_at		Gma.5737.1.S1_at	Gma.2600.1.S1_a_at
GmaAffx.4245.5.S1_at	Gma.3041.1.S1_at		Gma.5760.2.S1_at	Gma.2640.1.S1_at
GmaAffx.4245.5.S1_x_at	Gma.3048.1.S1_a_at		Gma.5781.3.S1_at	Gma.2711.1.S1_a_at
GmaAffx.42513.1.A1_at	Gma.3082.3.S1_at		Gma.5796.1.S1_at	Gma.2715.1.S1_at
GmaAffx.42739.1.S1_at	Gma.3161.1.S1_at		Gma.5800.1.S1_at	Gma.2731.2.A1_at
GmaAffx.43157.1.A1_at	Gma.3212.1.S1_at		Gma.5846.1.S1_at	Gma.283.1.S1_at
GmaAffx.44043.1.A1_at	Gma.3218.1.S1_a_at		Gma.5868.1.S1_at	Gma.2867.1.S1_a_at
GmaAffx.44451.1.A1_at	Gma.3218.2.S1_at		Gma.5930.1.S1_at	Gma.3026.1.S1_at
GmaAffx.44577.1.S1_at	Gma.322.2.S1_at		Gma.5960.1.S1_at	Gma.3033.1.S1_at
GmaAffx.4467.2.S1_at	Gma.3241.1.S1_a_at		Gma.6005.1.A1_at	Gma.3043.1.S1_at
GmaAffx.4467.3.S1_at	Gma.3241.1.S1_at		Gma.6059.1.S1_at	Gma.3048.1.S1_a_at
GmaAffx.45036.1.S1_at	Gma.3308.1.S1_at		Gma.607.1.S1_at	Gma.3082.2.S1_a_at
GmaAffx.45175.2.S1_at	Gma.3314.1.S1_a_at		Gma.6070.1.S1_at	Gma.3161.1.S1_at
GmaAffx.45213.1.S1_at	Gma.3314.1.S1_at		Gma.6081.1.S1_at	Gma.3185.1.S1_at
GmaAffx.45710.1.S1_at	Gma.3316.1.A1_at		Gma.6113.1.S1_at	Gma.3185.2.S1_at
GmaAffx.45897.1.S1_at	Gma.3419.1.S1_at		Gma.6223.1.S1_at	Gma.3218.1.S1_a_at
GmaAffx.46165.1.S1_at	Gma.3450.1.S1_at		Gma.6257.2.S1_a_at	Gma.3218.2.S1_at
GmaAffx.47275.1.S1_at	Gma.3454.1.S1_a_at		Gma.6316.1.S1_at	Gma.322.2.S1_at
GmaAffx.47615.1.S1_at	Gma.3588.1.S1_at		Gma.6331.1.S1_at	Gma.3241.1.S1_a_at
GmaAffx.47763.1.S1_at	Gma.3594.2.S1_a_at		Gma.6341.1.A1_at	Gma.3241.1.S1_at
GmaAffx.48130.1.S1_at	Gma.3594.2.S1_at		Gma.635.1.A1_at	Gma.3291.1.S1_at
GmaAffx.48416.1.S1_at	Gma.3594.2.S1_x_at		Gma.6356.1.S1_at	Gma.3298.1.S1_at
GmaAffx.48534.2.S1_at	Gma.3604.1.S1_at		Gma.6385.1.S1_at	Gma.3308.1.S1_at
GmaAffx.48855.1.S1_at	Gma.3604.4.S1_s_at		Gma.6411.1.S1_at	Gma.3314.1.S1_a_at
GmaAffx.48979.1.S1_at	Gma.3655.1.S1_at		Gma.648.1.S1_at	Gma.3314.1.S1_at
GmaAffx.48994.1.S1_at	Gma.3663.1.S1_at		Gma.6498.1.A1_at	Gma.3314.2.S1_x_at
GmaAffx.49777.1.S1_at	Gma.3723.1.S1_at		Gma.6507.2.S1_at	Gma.3433.1.S1_at
GmaAffx.50410.1.A1_at	Gma.3806.1.S1_at		Gma.6520.1.S1_a_at	Gma.350.1.S1_at
GmaAffx.50740.1.S1_at	Gma.3829.1.S1_at		Gma.6617.1.S1_at	Gma.3518.1.S1_at
GmaAffx.50955.1.S1_at	Gma.3893.2.S1_at		Gma.6632.1.A1_at	Gma.3537.1.S1_at
GmaAffx.51044.2.S1_at	Gma.3894.1.A1_at		Gma.6632.2.S1_at	Gma.3594.2.S1_a_at
GmaAffx.51290.1.S1_at	Gma.3902.2.S1_at		Gma.6633.1.S1_x_at	Gma.3594.2.S1_at
GmaAffx.51426.1.S1_at	Gma.395.1.S1_s_at		Gma.6633.2.A1_at	Gma.3594.2.S1_x_at
GmaAffx.51455.1.S1_at	Gma.3969.1.S1_s_at		Gma.6637.1.S1_at	Gma.3604.1.S1_at
GmaAffx.51472.1.S1_at	Gma.3969.2.S1_at		Gma.664.1.S1_at	Gma.3604.4.S1_s_at
GmaAffx.51621.1.S1_at	Gma.4.1.S1_at		Gma.6703.1.S1_at	Gma.3655.1.S1_at
GmaAffx.51831.1.S1_at	Gma.4031.1.S1_at		Gma.6720.1.A1_at	Gma.3663.1.S1_at
GmaAffx.51898.1.S1_at	Gma.4099.1.S1_at		Gma.6777.1.S1_at	Gma.3723.1.S1_at
GmaAffx.52231.1.A1_s_at	Gma.4111.1.S1_a_at		Gma.6822.1.S1_at	Gma.3749.1.S1_at
GmaAffx.52483.1.S1_at	Gma.4216.1.S1_a_at		Gma.6836.1.A1_s_at	Gma.3880.1.S1_at
GmaAffx.5278.1.S1_at	Gma.4216.2.S1_s_at		Gma.6857.1.A1_a_at	Gma.3893.2.S1_at
GmaAffx.53324.1.A1_at	Gma.4235.1.S1_s_at		Gma.6857.1.A1_at	Gma.3894.2.S1_at
GmaAffx.53489.1.A1_at	Gma.4251.1.A1_at		Gma.6864.1.A1_at	Gma.3904.1.S1_x_at
GmaAffx.54083.1.S1_at	Gma.4300.1.S1_at		Gma.6889.1.S1_at	Gma.395.1.S1_at
GmaAffx.54386.1.S1_at	Gma.4313.1.S1_a_at		Gma.6889.1.S1_x_at	Gma.395.1.S1_x_at
GmaAffx.5496.1.S1_at	Gma.4316.1.S1_at		Gma.6914.1.A1_at	Gma.3969.1.S1_s_at
GmaAffx.55124.1.S1_at	Gma.4325.1.S1_at		Gma.6917.1.S1_at	Gma.3969.2.S1_at
GmaAffx.552.1.S1_at	Gma.4325.1.S1_s_at		Gma.6925.1.S1_at	Gma.3992.1.S1_at
GmaAffx.55216.1.S1_at	Gma.4362.1.S1_a_at		Gma.6930.2.S1_at	Gma.4031.1.S1_at
GmaAffx.55387.1.S1_at	Gma.4374.1.S1_s_at		Gma.6935.1.S1_at	Gma.4216.1.S1_a_at
GmaAffx.55953.1.S1_at	Gma.4424.1.S1_at		Gma.698.1.S1_at	Gma.4216.1.S1_at
GmaAffx.56133.1.A1_at	Gma.4429.1.S1_at		Gma.6995.1.S1_at	Gma.4216.2.S1_s_at
GmaAffx.56281.1.S1_at	Gma.4459.1.S1_at		Gma.7012.2.S1_at	Gma.4269.2.S1_a_at
GmaAffx.56432.1.S1_at	Gma.4462.1.S1_at		Gma.7056.1.S1_at	Gma.4284.1.S1_a_at
GmaAffx.56692.1.S1_at	Gma.4479.1.S1_at		Gma.707.1.A1_at	Gma.4284.2.S1_s_at
GmaAffx.56888.1.S1_at	Gma.4512.1.S1_at		Gma.7158.1.A1_at	Gma.4294.3.S1_a_at
GmaAffx.5910.1.S1_at	Gma.4565.1.S1_s_at		Gma.7163.2.S1_at	Gma.4300.1.S1_s_at
GmaAffx.59231.1.S1_at	Gma.4569.1.S1_at		Gma.7178.1.S1_a_at	Gma.4300.3.S1_s_at
GmaAffx.59359.1.S1_at	Gma.4593.1.S1_a_at		Gma.7178.1.S1_at	Gma.4300.3.S1_x_at
GmaAffx.59766.1.S1_at	Gma.4593.1.S1_x_at		Gma.7195.1.A1_at	Gma.4322.2.S1_at
GmaAffx.59912.1.S1_at	Gma.4606.1.S1_at		Gma.7209.1.A1_at	Gma.4325.1.S1_at
GmaAffx.59938.1.S1_at	Gma.4611.1.A1_at		Gma.7227.1.S1_at	Gma.4325.1.S1_s_at
GmaAffx.6027.1.A1_at	Gma.4613.1.A1_a_at		Gma.7270.1.S1_at	Gma.4374.1.S1_a_at
GmaAffx.60359.1.S1_s_at	Gma.4613.5.A1_x_at		Gma.728.1.A1_at	Gma.4374.1.S1_at
GmaAffx.60439.2.S1_at	Gma.4614.1.S1_at		Gma.7328.1.A1_at	Gma.4374.1.S1_s_at
GmaAffx.60802.1.A1_at	Gma.4628.1.S1_at		Gma.7386.1.S1_at	Gma.4374.1.S1_x_at
GmaAffx.60965.1.S1_at	Gma.4695.1.A1_at		Gma.7419.1.A1_at	Gma.4375.1.A1_at
GmaAffx.62050.1.S1_at	Gma.4759.1.A1_at		Gma.7452.1.A1_at	Gma.4385.1.S1_s_at
GmaAffx.63472.1.S1_at	Gma.4867.1.S1_at		Gma.7469.1.A1_at	Gma.4423.2.S1_a_at
GmaAffx.63706.1.S1_s_at	Gma.492.1.S1_at		Gma.7513.1.S1_s_at	Gma.4424.1.S1_at
GmaAffx.63925.1.S1_at	Gma.4920.1.A1_at		Gma.7549.1.S1_at	Gma.4425.1.S1_a_at
GmaAffx.64018.1.S1_at	Gma.4997.1.S1_at		Gma.7573.1.S1_at	Gma.4425.2.S1_at
GmaAffx.64048.2.A1_s_at	Gma.5039.1.S1_s_at		Gma.758.1.S1_s_at	Gma.4459.1.S1_at
GmaAffx.64107.1.S1_at	Gma.5117.1.S1_at		Gma.7624.1.S1_at	Gma.4470.1.S1_s_at
GmaAffx.64832.1.S1_at	Gma.5124.1.S1_at		Gma.764.1.S1_s_at	Gma.4557.1.S1_at
GmaAffx.64943.2.S1_at	Gma.5173.2.S1_at		Gma.7652.1.S1_at	Gma.4565.1.S1_s_at
GmaAffx.64953.1.S1_at	Gma.5180.1.S1_at		Gma.7672.1.S1_at	Gma.4569.1.S1_at
GmaAffx.65280.1.A1_at	Gma.5204.1.S1_at		Gma.768.2.S1_at	Gma.4606.1.S1_at
GmaAffx.65281.1.S1_at	Gma.5205.1.A1_at		Gma.7685.1.S1_at	Gma.4614.1.S1_at
GmaAffx.65448.1.S1_at	Gma.5257.1.A1_at		Gma.7686.1.S1_at	Gma.4695.1.A1_at
GmaAffx.6609.1.A1_at	Gma.5267.1.S1_at		Gma.7713.1.S1_at	Gma.470.1.S1_at
GmaAffx.66195.1.S1_at	Gma.5283.1.S1_at		Gma.7756.1.A1_at	Gma.4716.2.S1_at
GmaAffx.6624.1.A1_at	Gma.5287.1.S1_at		Gma.7861.1.S1_at	Gma.4723.1.A1_at
GmaAffx.66622.1.S1_at	Gma.5303.1.A1_at		Gma.7867.1.S1_at	Gma.4838.1.A1_at
GmaAffx.67113.1.S1_at	Gma.5313.1.S1_at		Gma.7867.2.S1_at	Gma.4867.1.S1_at
GmaAffx.67175.1.S1_at	Gma.5319.1.S1_at		Gma.79.1.S1_s_at	Gma.4920.1.A1_at
GmaAffx.67209.1.S1_at	Gma.5359.1.S1_at		Gma.79.1.S1_x_at	Gma.4958.1.A1_at
GmaAffx.67489.1.S1_at	Gma.5363.1.S1_at		Gma.7964.3.S1_at	Gma.4997.1.S1_at
GmaAffx.67744.1.S1_at	Gma.5386.1.A1_at		Gma.7994.1.A1_at	Gma.5029.1.S1_at
GmaAffx.6810.1.S1_at	Gma.5402.1.S1_at		Gma.8006.1.A1_s_at	Gma.5039.1.S1_s_at
GmaAffx.68482.1.S1_at	Gma.5447.2.S1_at		Gma.8112.1.A1_at	Gma.504.1.S1_at
GmaAffx.68487.1.S1_at	Gma.5461.1.S1_at		Gma.8125.1.S1_at	Gma.5117.1.S1_at
GmaAffx.6867.1.A1_at	Gma.5469.1.S1_at		Gma.8156.1.S1_at	Gma.5124.1.S1_at
GmaAffx.68716.1.A1_at	Gma.549.1.S1_at		Gma.8205.1.S1_at	Gma.5180.1.S1_at
GmaAffx.68807.1.S1_at	Gma.5493.1.S1_a_at		Gma.8215.1.S1_at	Gma.5204.1.S1_at
GmaAffx.69001.1.S1_at	Gma.5493.1.S1_at		Gma.8215.2.S1_at	Gma.5205.1.A1_at
GmaAffx.70235.1.S1_at	Gma.5503.1.S1_at		Gma.8247.1.S1_s_at	Gma.5205.2.S1_at
GmaAffx.70235.2.S1_at	Gma.5524.1.S1_at		Gma.8251.1.S1_a_at	Gma.5241.2.S1_a_at
GmaAffx.70472.1.A1_at	Gma.5547.1.A1_a_at		Gma.8318.1.A1_at	Gma.5257.1.A1_at
GmaAffx.70478.1.A1_at	Gma.561.1.S1_at		Gma.8362.1.S1_at	Gma.5267.1.S1_at
GmaAffx.70519.1.A1_at	Gma.5672.1.A1_at		Gma.8369.1.S1_at	Gma.5283.1.S1_at
GmaAffx.70659.1.A1_at	Gma.5672.3.S1_a_at		Gma.8434.1.S1_s_at	Gma.5290.1.S1_at
GmaAffx.71038.1.S1_at	Gma.5747.2.S1_a_at		Gma.8445.1.S1_at	Gma.5313.1.S1_at
GmaAffx.71151.1.S1_at	Gma.5786.2.S1_at		Gma.8452.1.S1_s_at	Gma.5319.1.S1_at
GmaAffx.71236.1.S1_at	Gma.5789.1.S1_at		Gma.8467.1.S1_at	Gma.5359.1.S1_at
GmaAffx.71277.1.S1_at	Gma.5793.1.S1_s_at		Gma.8481.1.S1_at	Gma.5385.2.S1_at
GmaAffx.71484.1.S1_at	Gma.585.1.S1_at		Gma.8486.1.S1_s_at	Gma.5394.1.S1_at
GmaAffx.71543.1.S1_at	Gma.5971.1.S1_at		Gma.8516.1.S1_at	Gma.5402.1.S1_at
GmaAffx.71585.2.S1_at	Gma.6016.1.S1_s_at		Gma.8528.1.S1_at	Gma.5425.1.S1_at
GmaAffx.71674.1.S1_at	Gma.6016.2.S1_s_at		Gma.8531.1.S1_at	Gma.5427.2.S1_a_at
GmaAffx.71961.1.A1_at	Gma.6038.1.S1_at		Gma.8534.1.S1_at	Gma.5447.2.S1_at
GmaAffx.71999.1.S1_at	Gma.6091.1.S1_at		Gma.8540.1.S1_at	Gma.5461.1.S1_at
GmaAffx.72305.1.S1_at	Gma.612.1.A1_at		Gma.859.1.A1_at	Gma.5469.1.S1_at
GmaAffx.7254.1.A1_at	Gma.6126.1.S1_at		Gma.8606.1.S1_at	Gma.5503.1.S1_at
GmaAffx.72933.1.S1_at	Gma.6136.1.S1_at		Gma.8612.1.S1_at	Gma.5524.1.S1_at
GmaAffx.73027.1.S1_at	Gma.6152.1.S1_at		Gma.8616.1.A1_at	Gma.5547.1.A1_a_at
GmaAffx.73092.1.S1_at	Gma.6166.1.S1_at		Gma.862.1.A1_at	Gma.5672.3.S1_a_at
GmaAffx.73422.1.S1_at	Gma.6211.1.S1_at		Gma.8687.1.A1_at	Gma.5744.1.S1_at
GmaAffx.73439.1.S1_at	Gma.6264.1.S1_at		Gma.8690.1.S1_at	Gma.5747.2.S1_a_at
GmaAffx.73536.1.S1_at	Gma.6267.1.S1_at		Gma.871.1.S1_at	Gma.5756.1.S1_at
GmaAffx.73629.1.S1_at	Gma.6303.2.S1_at		Gma.8737.1.S1_at	Gma.5775.1.S1_at
GmaAffx.74050.1.S1_at	Gma.6339.1.S1_s_at		Gma.876.1.S1_at	Gma.5786.2.S1_at
GmaAffx.74375.1.S1_at	Gma.6389.1.S1_at		Gma.8776.1.S1_at	Gma.5788.1.S1_at
GmaAffx.74546.1.S1_at	Gma.6426.1.S1_at		Gma.879.1.A1_a_at	Gma.5789.1.S1_at
GmaAffx.74648.1.S1_at	Gma.6481.1.S1_at		Gma.8984.1.S1_at	Gma.5790.1.S1_x_at
GmaAffx.74847.1.S1_at	Gma.6496.1.S1_s_at		Gma.9.1.S1_at	Gma.5793.1.S1_s_at
GmaAffx.75384.1.S1_at	Gma.6528.1.A1_at		Gma.9.1.S1_s_at	Gma.5810.1.S1_at
GmaAffx.7627.1.S1_at	Gma.6528.2.S1_at		Gma.917.1.S1_at	Gma.585.1.S1_at
GmaAffx.76283.1.S1_at	Gma.6557.1.S1_s_at		Gma.9177.1.S1_at	Gma.5851.2.S1_s_at
GmaAffx.76452.1.S1_at	Gma.6564.1.S1_at		Gma.918.1.S1_at	Gma.5911.1.S1_at
GmaAffx.76609.1.S1_at	Gma.6574.1.S1_at		Gma.9206.1.A1_at	Gma.5949.1.A1_at
GmaAffx.77047.1.S1_at	Gma.6587.1.S1_at		Gma.9218.1.S1_at	Gma.5971.1.S1_at
GmaAffx.77056.1.S1_at	Gma.659.1.S1_at		Gma.9238.1.S1_at	Gma.5994.1.S1_at
GmaAffx.77177.1.S1_at	Gma.6633.2.S1_at		Gma.9277.1.S1_at	Gma.6015.1.A1_at
GmaAffx.77408.1.S1_at	Gma.6644.1.S1_at		Gma.9286.1.S1_s_at	Gma.6016.1.S1_s_at
GmaAffx.78064.1.S1_at	Gma.665.1.S1_s_at		Gma.939.1.A1_at	Gma.6016.2.S1_s_at
GmaAffx.78127.1.S1_at	Gma.6664.1.S1_s_at		Gma.9406.1.S1_at	Gma.6062.2.S1_a_at
GmaAffx.7838.3.S1_s_at	Gma.6664.2.S1_at		Gma.9444.1.S1_at	Gma.6091.1.S1_at
GmaAffx.78747.1.S1_at	Gma.667.3.S1_at		Gma.947.1.S1_at	Gma.6093.1.S1_at
GmaAffx.78829.1.S1_at	Gma.6672.1.S1_a_at		Gma.9511.1.S1_at	Gma.6102.1.S1_at
GmaAffx.78940.1.A1_at	Gma.6672.1.S1_at		Gma.9519.2.S1_at	Gma.612.1.A1_at
GmaAffx.78983.1.S1_at	Gma.6672.2.S1_at		Gma.953.1.S1_at	Gma.613.3.A1_at
GmaAffx.79107.2.S1_at	Gma.6672.2.S1_x_at		Gma.9578.1.A1_at	Gma.6136.1.S1_at
GmaAffx.80028.1.S1_at	Gma.6694.1.S1_at		Gma.9638.1.A1_at	Gma.6166.1.S1_at
GmaAffx.80249.1.S1_at	Gma.6796.1.S1_at		Gma.9718.1.S1_at	Gma.6201.1.S1_at
GmaAffx.80400.1.S1_at	Gma.6810.1.A1_at		Gma.9752.1.S1_at	Gma.6264.1.S1_at
GmaAffx.80463.1.S1_at	Gma.6845.1.S1_at		Gma.9935.1.S1_s_at	Gma.6282.1.S1_at
GmaAffx.8083.1.S1_at	Gma.6862.1.S1_s_at		GmaAffx.10045.1.S1_at	Gma.6344.1.S1_s_at
GmaAffx.80869.1.S1_s_at	Gma.6868.1.S1_a_at		GmaAffx.10118.1.S1_x_at	Gma.6453.1.S1_at
GmaAffx.80898.1.S1_at	Gma.6886.1.A1_at		GmaAffx.10540.1.S1_at	Gma.6462.2.S1_a_at
GmaAffx.81061.1.S1_at	Gma.6894.1.S1_at		GmaAffx.10578.1.S1_at	Gma.6462.3.S1_s_at
GmaAffx.81234.1.A1_at	Gma.6924.2.S1_a_at		GmaAffx.10582.1.S1_at	Gma.647.1.S1_at
GmaAffx.81662.1.S1_at	Gma.6951.1.S1_at		GmaAffx.10587.1.A1_at	Gma.6481.1.S1_at
GmaAffx.8248.1.S1_at	Gma.6987.1.S1_at		GmaAffx.10590.1.S1_s_at	Gma.6488.1.S1_at
GmaAffx.82676.1.S1_at	Gma.7080.1.S1_s_at		GmaAffx.11118.1.A1_at	Gma.6496.1.S1_s_at
GmaAffx.8287.1.S1_at	Gma.7095.1.A1_at		GmaAffx.11180.1.A1_at	Gma.6551.1.S1_s_at
GmaAffx.82887.1.S1_at	Gma.7100.1.A1_at		GmaAffx.11343.1.S1_at	Gma.6574.1.S1_at
GmaAffx.82934.1.S1_at	Gma.7164.1.A1_at		GmaAffx.11383.1.S1_at	Gma.6587.1.S1_at
GmaAffx.83017.1.S1_at	Gma.7180.2.S1_at		GmaAffx.11399.1.S1_at	Gma.659.1.S1_at
GmaAffx.8310.1.A1_at	Gma.7196.1.S1_at		GmaAffx.11433.1.S1_at	Gma.6597.1.S1_at
GmaAffx.83317.3.S1_at	Gma.7214.1.S1_at		GmaAffx.1184.1.S1_s_at	Gma.6629.1.S1_at
GmaAffx.83908.1.S1_at	Gma.7404.1.A1_at		GmaAffx.11840.1.S1_at	Gma.6633.2.S1_at
GmaAffx.84261.1.S1_at	Gma.7415.1.S1_at		GmaAffx.12007.1.A1_at	Gma.6672.1.S1_a_at
GmaAffx.84367.1.S1_at	Gma.7435.1.S1_at		GmaAffx.12252.1.S1_at	Gma.6672.1.S1_at
GmaAffx.84407.1.S1_at	Gma.7447.1.S1_s_at		GmaAffx.12369.1.A1_at	Gma.6672.2.S1_x_at
GmaAffx.84414.1.S1_at	Gma.7487.1.S1_at		GmaAffx.12534.1.A1_at	Gma.6709.1.S1_at
GmaAffx.84877.1.S1_at	Gma.7599.1.S1_a_at		GmaAffx.12653.1.S1_at	Gma.6724.1.S1_at
GmaAffx.85096.1.S1_at	Gma.7607.1.A1_at		GmaAffx.12704.1.A1_at	Gma.6760.1.S1_at
GmaAffx.85103.1.S1_at	Gma.7673.1.S1_at		GmaAffx.1271.1.S1_at	Gma.6773.1.S1_at
GmaAffx.85150.2.S1_at	Gma.7710.1.S1_at		GmaAffx.12929.1.A1_at	Gma.6781.1.S1_at
GmaAffx.85287.2.S1_at	Gma.7729.1.S1_at		GmaAffx.12933.1.S1_at	Gma.6796.1.S1_at
GmaAffx.85405.1.S1_at	Gma.79.2.S1_at		GmaAffx.12935.1.S1_at	Gma.6810.1.A1_at
GmaAffx.85444.1.S1_at	Gma.79.4.S1_s_at		GmaAffx.12937.1.A1_at	Gma.6811.2.S1_a_at
GmaAffx.85957.1.S1_at	Gma.79.5.S1_s_at		GmaAffx.1301.59.S1_at	Gma.6811.2.S1_at
GmaAffx.86084.1.S1_at	Gma.7972.1.S1_at		GmaAffx.1331.1.S1_at	Gma.6811.2.S1_x_at
GmaAffx.86151.1.S1_at	Gma.7993.1.S1_at		GmaAffx.1331.1.S1_x_at	Gma.6846.1.S1_at
GmaAffx.86173.1.A1_at	Gma.8020.2.S1_at		GmaAffx.13587.1.S1_at	Gma.6849.1.S1_at
GmaAffx.86183.1.S1_at	Gma.8022.2.S1_at		GmaAffx.13717.1.S1_at	Gma.6862.1.S1_s_at
GmaAffx.86183.2.S1_at	Gma.8185.1.A1_at		GmaAffx.13986.1.A1_at	Gma.6868.1.S1_a_at
GmaAffx.86258.1.S1_x_at	Gma.8185.1.A1_s_at		GmaAffx.14338.1.S1_s_at	Gma.6886.1.A1_at
GmaAffx.86321.1.S1_at	Gma.8218.1.S1_at		GmaAffx.14608.1.S1_at	Gma.6951.1.S1_at
GmaAffx.86390.1.S1_at	Gma.8225.1.A1_at		GmaAffx.14846.1.S1_at	Gma.7037.1.S1_at
GmaAffx.86464.2.S1_at	Gma.8347.1.S1_at		GmaAffx.14904.1.S1_at	Gma.706.2.S1_at
GmaAffx.86588.1.S1_at	Gma.8371.1.S1_at		GmaAffx.14953.1.S1_at	Gma.7060.1.S1_at
GmaAffx.86592.1.A1_at	Gma.84.1.S1_at		GmaAffx.1518.1.S1_at	Gma.7061.1.S1_at
GmaAffx.86592.2.A1_at	Gma.84.2.S1_at		GmaAffx.15225.1.A1_at	Gma.7061.2.S1_at
GmaAffx.86592.2.S1_at	Gma.8436.1.S1_at		GmaAffx.15471.3.S1_x_at	Gma.7078.1.S1_at
GmaAffx.86835.1.S1_at	Gma.8436.1.S1_s_at		GmaAffx.15731.1.S1_at	Gma.7087.1.S1_at
GmaAffx.87407.3.S1_at	Gma.8437.1.S1_at		GmaAffx.15904.1.S1_at	Gma.7092.1.S1_at
GmaAffx.87539.1.S1_at	Gma.8455.1.S1_at		GmaAffx.15910.2.S1_at	Gma.7092.2.S1_at
GmaAffx.87730.1.S1_at	Gma.8488.1.S1_at		GmaAffx.15953.1.A1_at	Gma.7095.1.A1_at
GmaAffx.87850.1.S1_at	Gma.8489.1.S1_at		GmaAffx.16182.1.S1_s_at	Gma.7129.1.S1_at
GmaAffx.88219.1.S1_at	Gma.8495.1.S1_at		GmaAffx.16271.1.S1_at	Gma.717.1.A1_at
GmaAffx.88358.1.S1_at	Gma.8496.1.S1_at		GmaAffx.16549.1.S1_at	Gma.7180.1.S1_a_at
GmaAffx.89045.1.A1_s_at	Gma.8512.1.S1_at		GmaAffx.16569.1.S1_at	Gma.7180.1.S1_at
GmaAffx.89071.1.A1_at	Gma.8533.1.S1_at		GmaAffx.16622.1.S1_at	Gma.7180.2.S1_at
GmaAffx.8932.6.S1_s_at	Gma.8573.1.S1_at		GmaAffx.16994.1.S1_at	Gma.7182.1.S1_at
GmaAffx.89406.1.A1_at	Gma.8594.1.S1_at		GmaAffx.17295.1.S1_at	Gma.719.1.A1_at
GmaAffx.8973.2.S1_at	Gma.8614.1.S1_at		GmaAffx.17408.1.S1_at	Gma.7324.1.A1_at
GmaAffx.89772.10.A1_s_at	Gma.8674.2.A1_at		GmaAffx.17505.1.S1_at	Gma.7332.1.S1_at
GmaAffx.89772.13.S1_s_at	Gma.8777.1.A1_at		GmaAffx.17564.1.S1_at	Gma.7404.1.A1_at
GmaAffx.89772.2.S1_at	Gma.883.1.S1_at		GmaAffx.17955.1.S1_at	Gma.7418.1.S1_at
GmaAffx.89772.2.S1_x_at	Gma.8939.1.S1_at		GmaAffx.1816.1.S1_at	Gma.7435.1.S1_at
GmaAffx.89786.1.S1_at	Gma.8942.1.S1_at		GmaAffx.18376.1.A1_at	Gma.7447.1.S1_s_at
GmaAffx.89881.1.S1_s_at	Gma.9049.1.S1_at		GmaAffx.1852.1.A1_at	Gma.7447.2.S1_x_at
GmaAffx.90353.1.S1_at	Gma.9069.1.S1_at		GmaAffx.18616.1.S1_at	Gma.7544.1.A1_at
GmaAffx.90921.1.S1_s_at	Gma.9083.1.S1_at		GmaAffx.18649.1.S1_at	Gma.7587.1.S1_at
GmaAffx.90956.1.S1_s_at	Gma.9083.2.S1_at		GmaAffx.18744.1.A1_at	Gma.7607.1.A1_at
GmaAffx.91159.1.S1_at	Gma.9089.1.A1_at		GmaAffx.18766.1.S1_at	Gma.7608.1.S1_at
GmaAffx.91653.1.S1_s_at	Gma.9106.1.S1_at		GmaAffx.19806.1.A1_at	Gma.7646.1.A1_at
GmaAffx.9199.1.S1_at	Gma.9110.1.S1_at		GmaAffx.19850.2.S1_at	Gma.7646.2.S1_at
GmaAffx.92157.1.S1_at	Gma.9128.1.A1_at		GmaAffx.19977.1.S1_at	Gma.7673.1.S1_at
GmaAffx.92192.1.S1_s_at	Gma.9165.1.A1_at		GmaAffx.2012.1.S1_at	Gma.7725.1.S1_at
GmaAffx.92210.1.S1_at	Gma.9167.1.S1_at		GmaAffx.20282.1.S1_at	Gma.7761.2.S1_at
GmaAffx.92699.1.S1_s_at	Gma.9185.1.S1_at		GmaAffx.20700.1.S1_at	Gma.7811.1.A1_at
GmaAffx.92851.1.S1_s_at	Gma.9202.1.S1_at		GmaAffx.21003.1.S1_at	Gma.7813.2.S1_at
GmaAffx.93149.1.S1_s_at	Gma.924.1.S1_at		GmaAffx.21003.3.S1_x_at	Gma.7831.1.S1_s_at
GmaAffx.93235.1.S1_s_at	Gma.9363.1.S1_at		GmaAffx.21087.1.S1_at	Gma.7889.1.A1_at
GmaAffx.93248.1.S1_at	Gma.9436.1.S1_at		GmaAffx.21180.1.S1_at	Gma.7892.1.A1_at
GmaAffx.93248.1.S1_s_at	Gma.9507.1.S1_at		GmaAffx.2146.1.A1_at	Gma.79.2.S1_at
GmaAffx.93254.1.S1_at	Gma.9672.1.S1_at		GmaAffx.21497.1.S1_at	Gma.79.4.S1_s_at
GmaAffx.93515.1.S1_s_at	Gma.9710.1.A1_at		GmaAffx.21514.1.A1_at	Gma.79.5.S1_s_at
GmaAffx.93554.1.S1_at	Gma.9720.1.S1_at		GmaAffx.2155.1.S1_at	Gma.795.1.A1_at
GmaAffx.9636.1.S1_at	Gma.9721.1.S1_at		GmaAffx.21743.1.S1_at	Gma.796.1.S1_at
soybean_rRNA_1057_RC_at	Gma.982.1.S1_at		GmaAffx.21925.1.S1_at	Gma.7993.1.S1_at
soybean_rRNA_114_RC_at	Gma.9839.1.S1_at		GmaAffx.21980.1.S1_at	Gma.802.3.S1_x_at
soybean_rRNA_1352_at	Gma.987.1.S1_at		GmaAffx.22160.1.S1_at	Gma.8096.1.S1_at
soybean_rRNA_1531_RC_at	GmaAffx.10290.1.S1_at		GmaAffx.22164.1.S1_at	Gma.8185.1.A1_at
soybean_rRNA_1665_RC_at	GmaAffx.10521.1.A1_at		GmaAffx.22524.1.S1_at	Gma.8185.1.A1_s_at
soybean_rRNA_1692_RC_at	GmaAffx.10631.1.S1_at		GmaAffx.22552.1.S1_at	Gma.8192.1.S1_at
soybean_rRNA_1721_RC_at	GmaAffx.10790.1.S1_at		GmaAffx.22687.1.S1_at	Gma.8212.1.S1_at
soybean_rRNA_176_at	GmaAffx.10927.1.S1_at		GmaAffx.22804.1.S1_at	Gma.8225.1.A1_at
soybean_rRNA_485_RC_at	GmaAffx.11454.1.S1_at		GmaAffx.22814.1.S1_at	Gma.8351.2.S1_s_at
soybean_rRNA_57_RC_at	GmaAffx.11559.1.A1_at		GmaAffx.2282.1.A1_at	Gma.838.1.S1_at
soybean_rRNA_776_RC_at	GmaAffx.1165.1.S1_at		GmaAffx.2290.1.S1_at	Gma.8395.1.A1_at
soybean_rRNA_918_RC_at	GmaAffx.11662.1.S1_at		GmaAffx.23523.1.S1_at	Gma.8421.1.S1_at
	GmaAffx.12238.1.S1_at		GmaAffx.24102.1.S1_at	Gma.8422.1.A1_at
	GmaAffx.12507.1.S1_at		GmaAffx.24292.1.S1_at	Gma.8430.1.S1_x_at
	GmaAffx.12665.1.A1_at		GmaAffx.24383.1.A1_at	Gma.8436.1.S1_at
	GmaAffx.12694.1.S1_at		GmaAffx.24413.1.A1_at	Gma.8436.1.S1_s_at
	GmaAffx.12927.1.A1_at		GmaAffx.24981.1.A1_at	Gma.8437.1.S1_at
	GmaAffx.1301.114.A1_at		GmaAffx.25478.1.S1_at	Gma.8444.1.S1_at
	GmaAffx.1301.78.S1_s_at		GmaAffx.26500.1.S1_at	Gma.8449.1.S1_s_at
	GmaAffx.1301.96.A1_s_at		GmaAffx.26790.1.S1_at	Gma.8455.1.S1_at
	GmaAffx.13543.1.A1_at		GmaAffx.26854.2.S1_at	Gma.8472.1.S1_at
	GmaAffx.13806.1.S1_at		GmaAffx.269.1.S1_at	Gma.8488.1.S1_at
	GmaAffx.15031.1.S1_at		GmaAffx.27004.1.S1_at	Gma.8533.1.S1_at
	GmaAffx.15191.1.S1_at		GmaAffx.2710.1.S1_at	Gma.8571.1.S1_at
	GmaAffx.15191.2.S1_at		GmaAffx.27789.1.S1_at	Gma.8573.1.S1_at
	GmaAffx.15844.1.A1_at		GmaAffx.27789.1.S1_x_at	Gma.8614.1.S1_at
	GmaAffx.15983.2.S1_s_at		GmaAffx.28057.1.S1_at	Gma.8674.1.A1_a_at
	GmaAffx.16106.1.S1_at		GmaAffx.28119.1.S1_at	Gma.8674.2.A1_at
	GmaAffx.1620.3.S1_s_at		GmaAffx.28381.1.S1_at	Gma.868.1.S1_s_at
	GmaAffx.16201.1.S1_at		GmaAffx.28926.1.A1_at	Gma.8744.1.S1_at
	GmaAffx.16408.1.A1_at		GmaAffx.29210.1.S1_at	Gma.8747.1.A1_at
	GmaAffx.16523.1.S1_at		GmaAffx.29417.1.S1_at	Gma.8747.2.S1_at
	GmaAffx.1694.1.S1_at		GmaAffx.295.1.A1_s_at	Gma.8904.1.S1_at
	GmaAffx.16959.1.S1_at		GmaAffx.29769.2.S1_at	Gma.8939.1.S1_at
	GmaAffx.16982.1.S1_at		GmaAffx.2981.1.A1_at	Gma.8942.1.S1_at
	GmaAffx.17086.1.S1_at		GmaAffx.2981.2.S1_at	Gma.896.1.S1_at
	GmaAffx.17518.2.S1_at		GmaAffx.30119.1.S1_at	Gma.9089.1.A1_at
	GmaAffx.17559.1.A1_at		GmaAffx.30301.1.S1_at	Gma.9106.1.S1_at
	GmaAffx.17856.1.S1_at		GmaAffx.30570.1.S1_at	Gma.9165.1.A1_at
	GmaAffx.1877.1.A1_at		GmaAffx.30593.1.S1_at	Gma.919.1.A1_at
	GmaAffx.190.1.S1_at		GmaAffx.30724.1.S1_at	Gma.9221.1.S1_at
	GmaAffx.19686.1.S1_at		GmaAffx.31569.1.S1_at	Gma.9592.1.A1_at
	GmaAffx.19740.1.A1_at		GmaAffx.32206.1.S1_at	Gma.9655.1.S1_at
	GmaAffx.19819.1.A1_at		GmaAffx.32318.1.A1_at	Gma.9672.1.S1_at
	GmaAffx.19954.1.A1_at		GmaAffx.32352.1.A1_at	Gma.9710.1.A1_at
	GmaAffx.19954.2.S1_at		GmaAffx.32352.1.S1_at	Gma.9711.1.A1_at
	GmaAffx.20041.1.S1_at		GmaAffx.32622.1.S1_at	Gma.9720.1.S1_at
	GmaAffx.20146.1.S1_at		GmaAffx.32759.1.S1_at	Gma.9721.1.S1_at
	GmaAffx.20440.1.S1_at		GmaAffx.33085.1.S1_at	Gma.9832.1.S1_at
	GmaAffx.20514.1.A1_at		GmaAffx.33714.1.S1_at	Gma.987.1.S1_at
	GmaAffx.20925.1.S1_at		GmaAffx.33714.2.S1_at	Gma.9875.1.S1_at
	GmaAffx.20974.1.S1_at		GmaAffx.34178.1.S1_at	Gma.9882.1.S1_at
	GmaAffx.2157.1.S1_at		GmaAffx.34293.1.S1_at	Gma.9961.1.S1_at
	GmaAffx.21596.1.S1_at		GmaAffx.34646.1.S1_at	GmaAffx.10078.1.S1_at
	GmaAffx.21599.1.S1_s_at		GmaAffx.34646.2.S1_at	GmaAffx.10143.1.S1_at
	GmaAffx.21668.1.A1_at		GmaAffx.34893.1.A1_at	GmaAffx.10483.1.A1_at
	GmaAffx.21782.1.A1_at		GmaAffx.35242.1.S1_at	GmaAffx.10517.1.S1_at
	GmaAffx.21787.1.A1_at		GmaAffx.35671.1.A1_at	GmaAffx.10629.1.S1_s_at
	GmaAffx.21887.1.A1_at		GmaAffx.35729.1.S1_s_at	GmaAffx.10631.1.S1_at
	GmaAffx.21924.1.S1_at		GmaAffx.35729.2.S1_at	GmaAffx.10734.1.S1_at
	GmaAffx.22396.1.S1_at		GmaAffx.3711.1.A1_at	GmaAffx.10790.1.S1_at
	GmaAffx.23189.1.S1_at		GmaAffx.37199.1.S1_at	GmaAffx.10919.1.S1_at
	GmaAffx.23620.1.S1_s_at		GmaAffx.37800.1.S1_at	GmaAffx.10927.1.S1_at
	GmaAffx.24064.1.S1_at		GmaAffx.38191.1.S1_at	GmaAffx.11228.1.A1_at
	GmaAffx.24384.1.A1_at		GmaAffx.38683.1.S1_at	GmaAffx.11601.1.S1_at
	GmaAffx.24408.1.A1_at		GmaAffx.38765.1.S1_at	GmaAffx.11819.1.S1_at
	GmaAffx.24470.1.S1_at		GmaAffx.38793.1.S1_at	GmaAffx.11889.1.S1_at
	GmaAffx.25145.1.A1_at		GmaAffx.39349.1.S1_at	GmaAffx.12014.1.A1_at
	GmaAffx.25470.1.S1_at		GmaAffx.39529.1.S1_at	GmaAffx.12058.1.S1_s_at
	GmaAffx.2556.1.S1_at		GmaAffx.39645.1.S1_at	GmaAffx.12305.1.S1_at
	GmaAffx.25759.1.S1_at		GmaAffx.39734.1.S1_at	GmaAffx.12339.1.S1_at
	GmaAffx.25768.1.S1_at		GmaAffx.40114.1.A1_at	GmaAffx.12370.1.S1_at
	GmaAffx.25878.1.S1_at		GmaAffx.40114.1.S1_at	GmaAffx.12674.1.A1_at
	GmaAffx.25965.1.S1_at		GmaAffx.40377.2.S1_at	GmaAffx.12694.1.S1_at
	GmaAffx.265.2.S1_at		GmaAffx.40432.1.S1_at	GmaAffx.12886.1.A1_at
	GmaAffx.26533.1.A1_s_at		GmaAffx.405.1.S1_at	GmaAffx.12927.1.A1_at
	GmaAffx.27056.1.S1_at		GmaAffx.40660.2.S1_at	GmaAffx.1301.110.A1_s_at
	GmaAffx.274.1.A1_at		GmaAffx.40679.2.S1_s_at	GmaAffx.13543.1.A1_at
	GmaAffx.27438.1.S1_at		GmaAffx.41380.1.S1_at	GmaAffx.13872.1.S1_at
	GmaAffx.27505.1.A1_s_at		GmaAffx.41500.1.A1_at	GmaAffx.13898.1.S1_at
	GmaAffx.27554.1.S1_at		GmaAffx.41843.2.S1_at	GmaAffx.14404.1.S1_at
	GmaAffx.28067.1.S1_at		GmaAffx.41891.1.S1_at	GmaAffx.1441.1.S1_at
	GmaAffx.2833.2.S1_at		GmaAffx.42302.1.S1_at	GmaAffx.147.1.S1_at
	GmaAffx.28382.1.S1_at		GmaAffx.42314.1.S1_at	GmaAffx.15191.1.S1_at
	GmaAffx.28803.1.S1_at		GmaAffx.42349.2.S1_at	GmaAffx.15191.2.S1_at
	GmaAffx.28927.3.S1_at		GmaAffx.4245.5.S1_at	GmaAffx.15811.1.A1_at
	GmaAffx.28944.1.A1_at		GmaAffx.42513.1.A1_at	GmaAffx.15844.1.A1_at
	GmaAffx.29461.1.S1_at		GmaAffx.42525.1.A1_at	GmaAffx.15861.1.S1_at
	GmaAffx.29661.1.A1_at		GmaAffx.42593.1.A1_at	GmaAffx.16026.1.S1_at
	GmaAffx.2970.1.A1_at		GmaAffx.42748.1.S1_at	GmaAffx.16201.1.S1_at
	GmaAffx.29705.2.S1_s_at		GmaAffx.42931.1.S1_at	GmaAffx.16320.1.S1_at
	GmaAffx.29818.1.A1_at		GmaAffx.43260.1.S1_at	GmaAffx.16392.1.A1_at
	GmaAffx.30011.1.S1_at		GmaAffx.43703.1.S1_at	GmaAffx.16401.1.S1_at
	GmaAffx.30024.1.S1_at		GmaAffx.4382.2.S1_at	GmaAffx.16625.1.S1_at
	GmaAffx.30164.1.A1_at		GmaAffx.44319.1.S1_at	GmaAffx.16982.1.S1_at
	GmaAffx.30219.1.A1_at		GmaAffx.44368.1.S1_at	GmaAffx.17436.1.S1_at
	GmaAffx.3046.1.A1_at		GmaAffx.44446.1.A1_at	GmaAffx.17500.1.A1_at
	GmaAffx.30578.1.A1_at		GmaAffx.4467.2.S1_at	GmaAffx.17538.1.S1_at
	GmaAffx.30709.1.S1_at		GmaAffx.4467.3.S1_at	GmaAffx.17559.1.A1_at
	GmaAffx.310.1.S1_at		GmaAffx.44856.1.A1_at	GmaAffx.17904.2.S1_at
	GmaAffx.31007.1.S1_at		GmaAffx.45036.1.S1_at	GmaAffx.18415.1.S1_at
	GmaAffx.3113.1.S1_s_at		GmaAffx.45050.1.S1_at	GmaAffx.18418.1.S1_at
	GmaAffx.31406.1.S1_at		GmaAffx.45175.2.S1_at	GmaAffx.1877.1.A1_at
	GmaAffx.31772.1.S1_at		GmaAffx.45213.1.S1_at	GmaAffx.190.1.S1_at
	GmaAffx.32011.1.S1_at		GmaAffx.45710.1.S1_at	GmaAffx.19499.1.S1_at
	GmaAffx.32011.2.S1_at		GmaAffx.45739.1.S1_at	GmaAffx.19636.1.S1_at
	GmaAffx.32256.1.S1_at		GmaAffx.45900.1.S1_at	GmaAffx.19742.1.A1_at
	GmaAffx.32393.1.S1_at		GmaAffx.46108.1.S1_at	GmaAffx.19819.1.A1_at
	GmaAffx.33377.1.A1_at		GmaAffx.47228.1.S1_at	GmaAffx.19970.1.S1_at
	GmaAffx.33615.1.S1_at		GmaAffx.47493.1.S1_at	GmaAffx.20041.1.S1_s_at
	GmaAffx.3369.2.A1_at		GmaAffx.47615.1.S1_at	GmaAffx.20440.1.S1_at
	GmaAffx.35130.1.S1_at		GmaAffx.47763.1.S1_at	GmaAffx.20465.1.A1_at
	GmaAffx.35378.1.S1_s_at		GmaAffx.478.1.S1_at	GmaAffx.20514.1.A1_at
	GmaAffx.35948.1.A1_at		GmaAffx.478.4.S1_at	GmaAffx.20866.1.S1_at
	GmaAffx.36701.2.S1_at		GmaAffx.47823.1.S1_at	GmaAffx.20925.1.S1_at
	GmaAffx.3697.1.S1_at		GmaAffx.4788.1.S1_at	GmaAffx.20974.1.S1_at
	GmaAffx.36973.1.S1_at		GmaAffx.4788.2.S1_at	GmaAffx.21292.1.S1_at
	GmaAffx.37155.1.S1_at		GmaAffx.48306.1.S1_at	GmaAffx.21387.1.A1_at
	GmaAffx.3727.1.S1_at		GmaAffx.48416.1.S1_at	GmaAffx.2157.1.S1_at
	GmaAffx.37842.1.S1_at		GmaAffx.48534.1.S1_at	GmaAffx.21596.1.S1_at
	GmaAffx.37874.1.A1_at		GmaAffx.48534.2.S1_at	GmaAffx.21668.1.A1_at
	GmaAffx.38430.1.S1_at		GmaAffx.48565.1.S1_at	GmaAffx.21734.1.S1_at
	GmaAffx.38919.1.S1_at		GmaAffx.49138.1.S1_at	GmaAffx.21782.1.S1_at
	GmaAffx.38949.1.S1_s_at		GmaAffx.49231.1.S1_at	GmaAffx.21787.1.A1_at
	GmaAffx.39259.1.A1_at		GmaAffx.49393.1.S1_at	GmaAffx.21924.1.S1_at
	GmaAffx.39265.1.S1_at		GmaAffx.49549.1.S1_at	GmaAffx.22027.1.S1_at
	GmaAffx.40256.1.A1_at		GmaAffx.49640.1.S1_at	GmaAffx.22136.1.S1_at
	GmaAffx.4029.1.S1_at		GmaAffx.49655.1.S1_at	GmaAffx.22178.1.S1_at
	GmaAffx.40574.1.S1_at		GmaAffx.50725.1.S1_at	GmaAffx.22396.1.S1_at
	GmaAffx.40760.1.S1_at		GmaAffx.50725.2.S1_s_at	GmaAffx.22592.1.S1_at
	GmaAffx.40965.1.A1_at		GmaAffx.50935.1.S1_at	GmaAffx.22751.1.A1_at
	GmaAffx.41491.1.S1_at		GmaAffx.51045.1.S1_at	GmaAffx.2310.1.A1_at
	GmaAffx.42116.1.S1_at		GmaAffx.51131.1.S1_s_at	GmaAffx.23189.1.S1_at
	GmaAffx.42116.1.S1_x_at		GmaAffx.51409.1.S1_at	GmaAffx.23473.2.S1_at
	GmaAffx.42925.1.S1_s_at		GmaAffx.51468.1.S1_at	GmaAffx.2356.1.S1_at
	GmaAffx.4299.1.S1_at		GmaAffx.51799.1.S1_at	GmaAffx.2356.2.A1_at
	GmaAffx.43168.1.S1_at		GmaAffx.51898.1.S1_at	GmaAffx.23702.1.S1_at
	GmaAffx.43188.1.A1_at		GmaAffx.52640.1.S1_at	GmaAffx.23924.1.S1_at
	GmaAffx.43291.1.S1_at		GmaAffx.52752.2.S1_at	GmaAffx.24064.1.S1_at
	GmaAffx.43744.1.S1_at		GmaAffx.52766.1.S1_at	GmaAffx.24064.2.S1_s_at
	GmaAffx.43987.1.S1_at		GmaAffx.53185.1.S1_at	GmaAffx.24083.1.S1_at
	GmaAffx.44031.1.S1_at		GmaAffx.53256.1.S1_at	GmaAffx.24470.1.S1_at
	GmaAffx.44301.1.S1_at		GmaAffx.53324.1.A1_at	GmaAffx.24564.1.S1_at
	GmaAffx.45786.1.S1_at		GmaAffx.53331.1.S1_at	GmaAffx.25145.1.A1_at
	GmaAffx.45957.1.S1_at		GmaAffx.53489.1.A1_at	GmaAffx.25347.1.S1_at
	GmaAffx.46418.1.S1_at		GmaAffx.5406.1.S1_at	GmaAffx.2556.1.S1_at
	GmaAffx.46786.1.S1_at		GmaAffx.54083.1.S1_at	GmaAffx.25759.1.S1_at
	GmaAffx.47232.1.A1_at		GmaAffx.54145.1.S1_at	GmaAffx.25768.1.S1_at
	GmaAffx.47700.1.A1_at		GmaAffx.54955.1.S1_at	GmaAffx.25834.1.S1_at
	GmaAffx.47829.1.A1_at		GmaAffx.55382.1.S1_s_at	GmaAffx.25965.1.S1_at
	GmaAffx.48156.1.A1_at		GmaAffx.55387.1.S1_at	GmaAffx.26169.1.S1_at
	GmaAffx.48250.1.S1_at		GmaAffx.55450.1.S1_at	GmaAffx.26271.1.S1_at
	GmaAffx.48338.1.S1_at		GmaAffx.55953.1.S1_at	GmaAffx.26324.1.S1_at
	GmaAffx.48538.1.S1_at		GmaAffx.55988.1.S1_at	GmaAffx.26333.1.S1_at
	GmaAffx.48558.1.S1_at		GmaAffx.56257.1.S1_at	GmaAffx.26457.1.S1_at
	GmaAffx.48718.1.S1_at		GmaAffx.56272.1.S1_at	GmaAffx.26584.2.S1_at
	GmaAffx.4898.1.S1_at		GmaAffx.56692.1.S1_at	GmaAffx.26740.1.S1_at
	GmaAffx.4898.2.S1_at		GmaAffx.56800.1.A1_at	GmaAffx.27056.1.S1_at
	GmaAffx.49008.1.S1_at		GmaAffx.57775.1.S1_s_at	GmaAffx.27158.3.S1_at
	GmaAffx.49458.1.S1_at		GmaAffx.58079.1.S1_at	GmaAffx.2736.1.S1_at
	GmaAffx.49465.1.A1_at		GmaAffx.58838.1.S1_at	GmaAffx.274.1.A1_at
	GmaAffx.50026.1.S1_at		GmaAffx.59231.1.S1_at	GmaAffx.27422.1.S1_at
	GmaAffx.50221.1.S1_at		GmaAffx.59330.1.S1_at	GmaAffx.27438.1.S1_at
	GmaAffx.50396.1.S1_at		GmaAffx.59359.1.S1_at	GmaAffx.2755.1.A1_at
	GmaAffx.50677.1.S1_s_at		GmaAffx.59452.1.S1_at	GmaAffx.28067.1.S1_at
	GmaAffx.50946.1.S1_at		GmaAffx.59815.1.S1_at	GmaAffx.2833.1.S1_at
	GmaAffx.51133.1.S1_at		GmaAffx.6009.1.A1_at	GmaAffx.2833.2.S1_at
	GmaAffx.5167.1.S1_at		GmaAffx.60257.1.S1_at	GmaAffx.28382.1.S1_at
	GmaAffx.52052.1.S1_at		GmaAffx.6027.1.A1_at	GmaAffx.28735.1.S1_at
	GmaAffx.52057.1.S1_at		GmaAffx.60673.1.S1_at	GmaAffx.28909.1.S1_at
	GmaAffx.52752.1.S1_s_at		GmaAffx.60802.1.A1_at	GmaAffx.29044.1.S1_at
	GmaAffx.52752.2.S1_at		GmaAffx.60969.1.S1_at	GmaAffx.29347.1.S1_at
	GmaAffx.52983.1.A1_at		GmaAffx.61277.1.S1_at	GmaAffx.29461.1.S1_at
	GmaAffx.53010.1.A1_at		GmaAffx.61944.1.S1_at	GmaAffx.29628.1.A1_at
	GmaAffx.53018.1.S1_at		GmaAffx.62856.1.S1_at	GmaAffx.29661.1.A1_at
	GmaAffx.53173.1.S1_at		GmaAffx.62877.1.A1_at	GmaAffx.30057.1.S1_at
	GmaAffx.53712.2.A1_at		GmaAffx.62958.1.S1_at	GmaAffx.30176.1.A1_at
	GmaAffx.53934.1.S1_at		GmaAffx.63054.1.S1_at	GmaAffx.30219.1.A1_at
	GmaAffx.54174.1.S1_at		GmaAffx.63272.1.S1_at	GmaAffx.30248.1.S1_at
	GmaAffx.54447.1.S1_at		GmaAffx.63611.1.S1_at	GmaAffx.30261.1.A1_at
	GmaAffx.54494.1.S1_at		GmaAffx.63706.1.S1_s_at	GmaAffx.30344.1.S1_at
	GmaAffx.55784.1.S1_at		GmaAffx.63925.1.S1_at	GmaAffx.3046.1.A1_at
	GmaAffx.55997.1.S1_at		GmaAffx.64357.1.S1_at	GmaAffx.30578.1.A1_at
	GmaAffx.56042.1.S1_at		GmaAffx.64787.1.S1_at	GmaAffx.30709.1.S1_at
	GmaAffx.56217.1.A1_at		GmaAffx.64794.1.S1_at	GmaAffx.30851.2.S1_at
	GmaAffx.56720.1.A1_at		GmaAffx.64832.1.S1_at	GmaAffx.310.1.S1_at
	GmaAffx.57177.1.S1_at		GmaAffx.65225.1.A1_at	GmaAffx.31007.1.S1_at
	GmaAffx.57265.1.S1_s_at		GmaAffx.65280.1.A1_at	GmaAffx.31202.1.S1_at
	GmaAffx.57489.1.S1_at		GmaAffx.65281.1.S1_at	GmaAffx.31212.1.A1_at
	GmaAffx.57640.1.S1_at		GmaAffx.65334.1.A1_at	GmaAffx.31772.1.S1_at
	GmaAffx.57766.1.S1_at		GmaAffx.65448.1.S1_at	GmaAffx.3215.1.A1_at
	GmaAffx.58057.1.S1_at		GmaAffx.65477.1.S1_at	GmaAffx.3222.1.S1_at
	GmaAffx.58294.1.A1_at		GmaAffx.65580.1.S1_at	GmaAffx.32258.1.S1_at
	GmaAffx.58294.2.S1_at		GmaAffx.65802.1.S1_at	GmaAffx.33377.1.A1_at
	GmaAffx.58549.1.S1_at		GmaAffx.66000.1.S1_at	GmaAffx.34894.1.S1_at
	GmaAffx.58948.1.S1_at		GmaAffx.66106.1.S1_at	GmaAffx.35130.1.S1_at
	GmaAffx.59308.1.S1_at		GmaAffx.66195.1.A1_at	GmaAffx.35346.1.S1_at
	GmaAffx.59856.2.S1_at		GmaAffx.6624.1.A1_at	GmaAffx.3550.1.S1_at
	GmaAffx.59860.1.S1_at		GmaAffx.6633.1.A1_s_at	GmaAffx.35506.1.S1_at
	GmaAffx.60035.1.S1_at		GmaAffx.66858.2.S1_at	GmaAffx.3599.1.S1_at
	GmaAffx.60112.1.S1_at		GmaAffx.66873.1.S1_at	GmaAffx.36409.1.S1_at
	GmaAffx.60112.1.S1_s_at		GmaAffx.66987.1.S1_at	GmaAffx.36701.2.S1_at
	GmaAffx.60141.2.S1_at		GmaAffx.67291.1.S1_at	GmaAffx.36875.1.S1_x_at
	GmaAffx.60751.1.S1_at		GmaAffx.67435.1.S1_at	GmaAffx.36878.1.S1_at
	GmaAffx.60759.1.A1_at		GmaAffx.67489.1.S1_at	GmaAffx.3693.1.S1_at
	GmaAffx.60984.1.S1_at		GmaAffx.67643.1.S1_s_at	GmaAffx.36967.1.S1_at
	GmaAffx.61286.1.S1_at		GmaAffx.67864.1.S1_at	GmaAffx.3697.1.S1_at
	GmaAffx.61950.1.S1_at		GmaAffx.6790.1.S1_at	GmaAffx.36973.1.S1_at
	GmaAffx.62153.1.S1_at		GmaAffx.67937.1.S1_at	GmaAffx.3727.1.S1_at
	GmaAffx.62256.1.S1_at		GmaAffx.67969.1.S1_at	GmaAffx.37677.1.S1_at
	GmaAffx.6271.1.S1_at		GmaAffx.67969.2.A1_at	GmaAffx.37677.1.S1_s_at
	GmaAffx.63157.1.S1_at		GmaAffx.68845.1.S1_at	GmaAffx.3782.1.S1_at
	GmaAffx.63233.1.S1_at		GmaAffx.68942.1.S1_at	GmaAffx.37842.1.S1_at
	GmaAffx.63392.1.S1_at		GmaAffx.68962.1.S1_at	GmaAffx.37974.1.A1_at
	GmaAffx.63499.1.S1_at		GmaAffx.69373.1.S1_s_at	GmaAffx.38161.1.S1_at
	GmaAffx.63973.1.S1_at		GmaAffx.69748.1.S1_at	GmaAffx.38596.1.A1_at
	GmaAffx.64204.1.S1_at		GmaAffx.69899.1.A1_at	GmaAffx.38919.2.S1_at
	GmaAffx.64205.1.S1_at		GmaAffx.70235.1.S1_at	GmaAffx.39169.1.S1_at
	GmaAffx.65048.1.S1_s_at		GmaAffx.70235.2.S1_at	GmaAffx.39265.1.S1_at
	GmaAffx.65503.1.S1_at		GmaAffx.70478.1.A1_at	GmaAffx.39476.1.S1_at
	GmaAffx.65531.1.S1_at		GmaAffx.70659.1.A1_at	GmaAffx.39483.1.A1_at
	GmaAffx.65596.1.S1_at		GmaAffx.70969.1.S1_at	GmaAffx.39605.1.S1_at
	GmaAffx.6571.1.S1_at		GmaAffx.71151.1.S1_at	GmaAffx.39703.1.S1_at
	GmaAffx.65842.1.A1_at		GmaAffx.71222.1.S1_at	GmaAffx.39703.2.S1_s_at
	GmaAffx.65885.1.A1_s_at		GmaAffx.71236.1.S1_at	GmaAffx.40019.1.S1_at
	GmaAffx.65929.1.A1_s_at		GmaAffx.71277.1.S1_at	GmaAffx.40256.1.A1_at
	GmaAffx.65939.1.A1_at		GmaAffx.71382.1.A1_at	GmaAffx.40276.1.S1_at
	GmaAffx.66228.1.S1_at		GmaAffx.71386.1.S1_at	GmaAffx.4029.1.S1_at
	GmaAffx.66595.1.A1_at		GmaAffx.71484.2.S1_at	GmaAffx.40399.1.S1_at
	GmaAffx.66676.1.S1_at		GmaAffx.71519.1.A1_at	GmaAffx.40574.1.S1_at
	GmaAffx.67003.1.S1_at		GmaAffx.71543.1.S1_at	GmaAffx.40948.1.S1_at
	GmaAffx.67044.1.S1_at		GmaAffx.71674.1.S1_at	GmaAffx.40965.1.A1_at
	GmaAffx.67054.2.S1_s_at		GmaAffx.71814.1.S1_at	GmaAffx.41486.1.A1_at
	GmaAffx.67373.1.S1_at		GmaAffx.71999.1.S1_at	GmaAffx.41618.1.S1_at
	GmaAffx.67477.2.S1_at		GmaAffx.72203.1.A1_at	GmaAffx.42428.1.S1_at
	GmaAffx.67543.1.A1_at		GmaAffx.72203.1.A1_x_at	GmaAffx.42464.1.S1_at
	GmaAffx.68175.1.S1_at		GmaAffx.72305.1.S1_at	GmaAffx.42543.1.A1_at
	GmaAffx.68244.1.S1_at		GmaAffx.7254.1.A1_at	GmaAffx.42615.1.S1_at
	GmaAffx.68339.1.S1_at		GmaAffx.72566.1.S1_at	GmaAffx.42677.1.S1_at
	GmaAffx.6841.2.S1_at		GmaAffx.72579.1.S1_at	GmaAffx.42925.1.S1_s_at
	GmaAffx.68814.1.S1_at		GmaAffx.72933.1.S1_at	GmaAffx.4294.1.S1_at
	GmaAffx.68853.1.S1_at		GmaAffx.7338.1.S1_at	GmaAffx.43168.1.S1_at
	GmaAffx.68940.1.S1_at		GmaAffx.73439.1.S1_at	GmaAffx.43188.1.A1_at
	GmaAffx.69688.6.S1_s_at		GmaAffx.7345.2.S1_at	GmaAffx.43291.1.S1_at
	GmaAffx.69746.1.S1_at		GmaAffx.73629.1.S1_at	GmaAffx.43394.1.S1_s_at
	GmaAffx.6998.1.S1_at		GmaAffx.73695.1.S1_at	GmaAffx.43636.1.S1_at
	GmaAffx.70145.1.S1_at		GmaAffx.73698.1.S1_at	GmaAffx.4389.1.A1_at
	GmaAffx.70258.1.S1_s_at		GmaAffx.73708.1.S1_at	GmaAffx.4389.2.S1_at
	GmaAffx.7047.1.S1_at		GmaAffx.74145.1.S1_at	GmaAffx.4389.3.S1_at
	GmaAffx.70536.1.A1_at		GmaAffx.74298.1.S1_at	GmaAffx.43987.1.S1_at
	GmaAffx.70932.1.S1_at		GmaAffx.74375.1.S1_at	GmaAffx.44140.1.S1_at
	GmaAffx.70954.1.S1_at		GmaAffx.74546.1.S1_at	GmaAffx.44301.1.S1_at
	GmaAffx.71068.1.S1_at		GmaAffx.74573.1.S1_at	GmaAffx.44314.2.S1_at
	GmaAffx.71069.1.S1_at		GmaAffx.74648.1.S1_at	GmaAffx.44576.1.S1_at
	GmaAffx.713.1.S1_at		GmaAffx.74684.1.S1_at	GmaAffx.44767.1.S1_at
	GmaAffx.71333.1.S1_at		GmaAffx.75247.1.S1_at	GmaAffx.44813.1.A1_at
	GmaAffx.71468.1.S1_at		GmaAffx.75384.1.S1_at	GmaAffx.45432.1.S1_at
	GmaAffx.71763.1.S1_at		GmaAffx.75863.1.S1_at	GmaAffx.45511.1.S1_at
	GmaAffx.7197.1.A1_at		GmaAffx.75978.1.S1_at	GmaAffx.45690.1.S1_at
	GmaAffx.7215.1.A1_at		GmaAffx.75978.3.S1_s_at	GmaAffx.45862.1.S1_at
	GmaAffx.7217.1.A1_at		GmaAffx.76023.1.S1_at	GmaAffx.45862.1.S1_s_at
	GmaAffx.72179.1.A1_at		GmaAffx.76284.1.S1_at	GmaAffx.45957.1.S1_at
	GmaAffx.72743.1.S1_at		GmaAffx.76504.1.S1_at	GmaAffx.46303.1.S1_at
	GmaAffx.7290.1.A1_at		GmaAffx.76722.1.S1_at	GmaAffx.46418.1.S1_at
	GmaAffx.73107.1.S1_at		GmaAffx.77056.1.S1_at	GmaAffx.46883.1.S1_at
	GmaAffx.73273.1.S1_at		GmaAffx.77408.1.S1_at	GmaAffx.46896.1.S1_at
	GmaAffx.73345.1.S1_s_at		GmaAffx.77655.1.S1_at	GmaAffx.47101.1.A1_at
	GmaAffx.73486.1.S1_s_at		GmaAffx.7766.2.S1_at	GmaAffx.47256.1.S1_at
	GmaAffx.73672.1.S1_at		GmaAffx.77985.1.S1_at	GmaAffx.47408.1.S1_at
	GmaAffx.73770.1.S1_at		GmaAffx.7805.1.S1_at	GmaAffx.47646.1.S1_at
	GmaAffx.74014.1.S1_at		GmaAffx.78127.1.S1_at	GmaAffx.47700.1.A1_at
	GmaAffx.7416.3.S1_at		GmaAffx.78358.2.S1_at	GmaAffx.47706.1.A1_at
	GmaAffx.74187.1.S1_at		GmaAffx.78359.1.S1_at	GmaAffx.4776.1.A1_at
	GmaAffx.74402.1.A1_at		GmaAffx.78677.1.S1_at	GmaAffx.47788.1.A1_at
	GmaAffx.74676.2.S1_at		GmaAffx.789.1.A1_at	GmaAffx.47829.1.A1_at
	GmaAffx.74830.1.S1_s_at		GmaAffx.79107.1.A1_at	GmaAffx.47906.2.S1_at
	GmaAffx.74884.1.A1_at		GmaAffx.79107.2.S1_at	GmaAffx.48199.1.S1_at
	GmaAffx.74933.1.S1_at		GmaAffx.79126.1.S1_at	GmaAffx.48250.1.S1_at
	GmaAffx.75004.1.S1_at		GmaAffx.79221.1.S1_at	GmaAffx.48250.3.S1_at
	GmaAffx.75144.1.A1_at		GmaAffx.79221.2.S1_at	GmaAffx.48260.1.S1_at
	GmaAffx.75552.3.S1_at		GmaAffx.79829.1.S1_at	GmaAffx.48357.1.S1_at
	GmaAffx.76002.1.S1_at		GmaAffx.79849.1.S1_at	GmaAffx.4844.1.S1_at
	GmaAffx.76494.3.S1_at		GmaAffx.79966.1.S1_at	GmaAffx.48558.1.S1_at
	GmaAffx.76524.2.S1_at		GmaAffx.80249.1.S1_at	GmaAffx.48718.1.S1_at
	GmaAffx.76814.1.S1_at		GmaAffx.80343.1.S1_at	GmaAffx.49008.1.S1_at
	GmaAffx.76827.1.S1_at		GmaAffx.80376.1.S1_at	GmaAffx.49059.1.S1_at
	GmaAffx.773.1.S1_at		GmaAffx.80453.1.S1_at	GmaAffx.4920.2.S1_at
	GmaAffx.77556.1.S1_at		GmaAffx.80463.1.S1_at	GmaAffx.49253.1.S1_at
	GmaAffx.77647.1.S1_at		GmaAffx.8078.1.S1_at	GmaAffx.49458.1.S1_at
	GmaAffx.77758.1.S1_x_at		GmaAffx.8083.1.S1_at	GmaAffx.49465.1.A1_at
	GmaAffx.77918.1.S1_at		GmaAffx.80898.1.S1_at	GmaAffx.50026.1.S1_at
	GmaAffx.78077.1.S1_at		GmaAffx.8099.1.S1_at	GmaAffx.50095.4.S1_s_at
	GmaAffx.78326.1.S1_at		GmaAffx.80998.1.S1_at	GmaAffx.5013.1.S1_at
	GmaAffx.78539.1.S1_at		GmaAffx.81233.1.A1_at	GmaAffx.50221.1.S1_at
	GmaAffx.78601.1.S1_s_at		GmaAffx.81444.1.S1_at	GmaAffx.50396.1.S1_at
	GmaAffx.792.2.S1_at		GmaAffx.81640.1.S1_at	GmaAffx.50714.1.S1_at
	GmaAffx.79401.1.S1_at		GmaAffx.82078.1.S1_at	GmaAffx.50999.1.S1_at
	GmaAffx.79591.1.A1_at		GmaAffx.82160.1.S1_at	GmaAffx.51070.1.S1_at
	GmaAffx.79943.1.A1_at		GmaAffx.82224.1.S1_at	GmaAffx.51133.1.S1_at
	GmaAffx.80004.1.S1_at		GmaAffx.82263.1.S1_s_at	GmaAffx.51445.1.S1_at
	GmaAffx.80271.1.S1_at		GmaAffx.82344.1.S1_at	GmaAffx.5167.1.S1_at
	GmaAffx.80346.1.S1_at		GmaAffx.82676.1.S1_at	GmaAffx.51683.1.A1_at
	GmaAffx.80403.1.S1_at		GmaAffx.82836.2.S1_s_at	GmaAffx.52051.1.S1_at
	GmaAffx.80654.1.S1_at		GmaAffx.8288.1.S1_at	GmaAffx.52057.1.S1_at
	GmaAffx.80720.1.S1_at		GmaAffx.82887.1.S1_at	GmaAffx.52337.1.A1_at
	GmaAffx.81027.1.A1_at		GmaAffx.82994.2.S1_at	GmaAffx.52514.1.S1_at
	GmaAffx.8109.1.S1_at		GmaAffx.8309.1.A1_at	GmaAffx.52594.1.S1_at
	GmaAffx.81334.1.S1_at		GmaAffx.8310.1.A1_at	GmaAffx.52704.2.S1_at
	GmaAffx.81361.2.S1_at		GmaAffx.8314.1.A1_at	GmaAffx.52752.1.S1_s_at
	GmaAffx.81725.1.S1_at		GmaAffx.8316.1.S1_at	GmaAffx.52752.2.S1_at
	GmaAffx.81750.1.S1_at		GmaAffx.8320.1.S1_at	GmaAffx.53018.1.S1_at
	GmaAffx.81774.1.S1_at		GmaAffx.83418.1.S1_at	GmaAffx.53206.1.S1_at
	GmaAffx.82467.1.S1_at		GmaAffx.83427.1.A1_at	GmaAffx.53717.1.S1_at
	GmaAffx.82528.1.S1_at		GmaAffx.83657.2.S1_at	GmaAffx.53934.1.S1_at
	GmaAffx.82528.2.S1_at		GmaAffx.83678.1.S1_at	GmaAffx.54381.1.S1_at
	GmaAffx.82528.2.S1_s_at		GmaAffx.83880.1.A1_at	GmaAffx.54537.1.S1_at
	GmaAffx.82617.1.S1_at		GmaAffx.83880.2.S1_at	GmaAffx.54716.1.S1_s_at
	GmaAffx.83116.1.S1_at		GmaAffx.839.1.S1_at	GmaAffx.55121.1.A1_at
	GmaAffx.83503.1.A1_at		GmaAffx.83954.1.S1_at	GmaAffx.55148.1.S1_at
	GmaAffx.83593.1.S1_at		GmaAffx.84046.1.A1_at	GmaAffx.55240.1.S1_at
	GmaAffx.83880.1.A1_at		GmaAffx.84261.1.S1_at	GmaAffx.55352.1.S1_at
	GmaAffx.84206.1.S1_at		GmaAffx.84367.1.S1_at	GmaAffx.55540.1.S1_at
	GmaAffx.84302.1.S1_at		GmaAffx.84430.1.S1_at	GmaAffx.55739.1.S1_at
	GmaAffx.84809.1.S1_at		GmaAffx.84475.1.S1_at	GmaAffx.5579.1.S1_at
	GmaAffx.85164.1.S1_s_at		GmaAffx.84500.1.S1_at	GmaAffx.55932.1.S1_at
	GmaAffx.85292.1.S1_at		GmaAffx.84873.1.S1_at	GmaAffx.56054.1.S1_at
	GmaAffx.85872.1.S1_at		GmaAffx.84877.1.S1_at	GmaAffx.56123.1.A1_at
	GmaAffx.85890.1.S1_at		GmaAffx.84879.1.S1_at	GmaAffx.56217.1.A1_at
	GmaAffx.86037.1.S1_at		GmaAffx.84890.2.S1_at	GmaAffx.56671.1.S1_at
	GmaAffx.86068.1.S1_at		GmaAffx.84927.1.S1_at	GmaAffx.56720.1.A1_at
	GmaAffx.86086.1.S1_at		GmaAffx.85094.1.S1_at	GmaAffx.57177.1.S1_at
	GmaAffx.86136.1.S1_at		GmaAffx.85096.1.S1_at	GmaAffx.57263.1.S1_at
	GmaAffx.86235.1.S1_at		GmaAffx.85129.1.S1_at	GmaAffx.57341.1.S1_at
	GmaAffx.86246.1.S1_at		GmaAffx.85382.1.S1_s_at	GmaAffx.57364.1.S1_at
	GmaAffx.86447.1.S1_at		GmaAffx.85405.1.S1_at	GmaAffx.57415.1.S1_at
	GmaAffx.86537.1.A1_at		GmaAffx.85638.1.S1_at	GmaAffx.57563.1.S1_at
	GmaAffx.86989.1.A1_at		GmaAffx.85662.1.S1_at	GmaAffx.57766.1.S1_at
	GmaAffx.8707.1.S1_at		GmaAffx.85754.1.S1_at	GmaAffx.57797.1.S1_at
	GmaAffx.87254.1.S1_at		GmaAffx.85813.1.A1_at	GmaAffx.57801.1.S1_at
	GmaAffx.87279.1.S1_at		GmaAffx.85832.1.S1_at	GmaAffx.58038.1.S1_at
	GmaAffx.87361.1.S1_at		GmaAffx.85999.1.S1_at	GmaAffx.58057.1.S1_at
	GmaAffx.87656.2.S1_at		GmaAffx.86000.1.S1_at	GmaAffx.58294.1.A1_at
	GmaAffx.87773.1.S1_at		GmaAffx.86183.2.S1_at	GmaAffx.58294.2.S1_at
	GmaAffx.87862.1.S1_at		GmaAffx.86233.1.S1_at	GmaAffx.58393.1.S1_at
	GmaAffx.88070.1.A1_at		GmaAffx.86464.1.S1_s_at	GmaAffx.58549.1.S1_at
	GmaAffx.88138.1.S1_s_at		GmaAffx.86588.1.S1_at	GmaAffx.58555.1.S1_at
	GmaAffx.88173.1.S1_at		GmaAffx.86664.1.S1_at	GmaAffx.58749.1.S1_at
	GmaAffx.88580.1.A1_at		GmaAffx.86756.1.S1_at	GmaAffx.5879.1.S1_at
	GmaAffx.8889.1.S1_s_at		GmaAffx.86848.1.S1_at	GmaAffx.58893.1.S1_at
	GmaAffx.89113.1.S1_x_at		GmaAffx.87009.1.S1_at	GmaAffx.58898.1.S1_at
	GmaAffx.89407.1.A1_s_at		GmaAffx.87317.1.S1_s_at	GmaAffx.58948.1.S1_at
	GmaAffx.89772.17.S1_s_at		GmaAffx.87446.1.S1_at	GmaAffx.59065.2.S1_at
	GmaAffx.89772.6.A1_s_at		GmaAffx.87603.1.S1_at	GmaAffx.59308.1.S1_at
	GmaAffx.89772.6.S1_s_at		GmaAffx.87704.2.S1_at	GmaAffx.59411.1.S1_at
	GmaAffx.89772.7.A1_s_at		GmaAffx.87730.1.S1_at	GmaAffx.59470.1.S1_at
	GmaAffx.89828.1.S1_s_at		GmaAffx.87757.1.S1_at	GmaAffx.5992.1.A1_at
	GmaAffx.90045.1.S1_at		GmaAffx.8778.1.A1_at	GmaAffx.59973.1.S1_at
	GmaAffx.90134.1.S1_s_at		GmaAffx.8778.3.S1_at	GmaAffx.59986.1.A1_at
	GmaAffx.9016.1.S1_at		GmaAffx.87803.1.S1_at	GmaAffx.59986.2.S1_at
	GmaAffx.90515.1.S1_s_at		GmaAffx.87875.1.S1_at	GmaAffx.60035.1.S1_at
	GmaAffx.90617.1.S1_s_at		GmaAffx.88006.1.A1_at	GmaAffx.60057.1.S1_at
	GmaAffx.90679.1.S1_s_at		GmaAffx.88219.1.S1_at	GmaAffx.60096.1.S1_at
	GmaAffx.90962.1.S1_at		GmaAffx.88548.1.S1_at	GmaAffx.60353.1.S1_at
	GmaAffx.90984.1.S1_s_at		GmaAffx.88625.1.A1_at	GmaAffx.60672.1.S1_at
	GmaAffx.91195.1.S1_at		GmaAffx.88833.1.S1_at	GmaAffx.60751.1.S1_at
	GmaAffx.9121.1.S1_at		GmaAffx.89045.1.A1_s_at	GmaAffx.60759.1.A1_at
	GmaAffx.91465.1.S1_s_at		GmaAffx.89071.1.A1_at	GmaAffx.60849.1.A1_at
	GmaAffx.91470.1.S1_at		GmaAffx.89071.1.S1_s_at	GmaAffx.60913.1.S1_at
	GmaAffx.91630.1.S1_s_at		GmaAffx.89083.1.S1_at	GmaAffx.60984.1.S1_at
	GmaAffx.91701.1.S1_x_at		GmaAffx.89126.1.A1_at	GmaAffx.61016.1.S1_at
	GmaAffx.91763.1.S1_s_at		GmaAffx.89126.1.S1_x_at	GmaAffx.61115.1.S1_at
	GmaAffx.91763.1.S1_x_at		GmaAffx.89241.1.A1_at	GmaAffx.61348.1.S1_at
	GmaAffx.91867.1.S1_at		GmaAffx.89269.1.A1_s_at	GmaAffx.61406.1.A1_at
	GmaAffx.91964.1.S1_at		GmaAffx.89300.1.S1_s_at	GmaAffx.61427.1.A1_at
	GmaAffx.92070.1.S1_at		GmaAffx.89368.1.S1_s_at	GmaAffx.61518.1.A1_at
	GmaAffx.92074.1.A1_s_at		GmaAffx.89427.1.S1_s_at	GmaAffx.6181.1.S1_at
	GmaAffx.92105.1.S1_s_at		GmaAffx.89694.1.A1_at	GmaAffx.61868.1.S1_at
	GmaAffx.92128.1.S1_s_at		GmaAffx.89772.13.S1_s_at	GmaAffx.61923.1.S1_at
	GmaAffx.92141.1.S1_at		GmaAffx.89869.1.S1_s_at	GmaAffx.61950.1.S1_at
	GmaAffx.92244.1.S1_at		GmaAffx.89878.1.S1_x_at	GmaAffx.62043.1.S1_at
	GmaAffx.92608.1.S1_s_at		GmaAffx.89881.1.A1_at	GmaAffx.62153.1.S1_at
	GmaAffx.92791.1.S1_at		GmaAffx.89906.1.S1_s_at	GmaAffx.62174.1.S1_at
	GmaAffx.92825.1.S1_s_at		GmaAffx.90113.1.S1_at	GmaAffx.62195.1.S1_at
	GmaAffx.92976.1.S1_s_at		GmaAffx.90135.1.S1_s_at	GmaAffx.62256.1.S1_at
	GmaAffx.93063.1.S1_at		GmaAffx.90322.1.S1_at	GmaAffx.62297.1.S1_at
	GmaAffx.93116.1.S1_at		GmaAffx.90357.1.S1_s_at	GmaAffx.6250.1.A1_at
	GmaAffx.93128.1.S1_s_at		GmaAffx.90368.1.A1_at	GmaAffx.62630.1.S1_at
	GmaAffx.93211.1.S1_s_at		GmaAffx.90398.1.S1_x_at	GmaAffx.6270.1.S1_at
	GmaAffx.93517.1.S1_s_at		GmaAffx.90453.1.S1_at	GmaAffx.6271.1.S1_at
	GmaAffx.93553.1.S1_s_at		GmaAffx.90705.1.A1_s_at	GmaAffx.62901.1.S1_at
	GmaAffx.93571.1.S1_s_at		GmaAffx.90956.1.S1_s_at	GmaAffx.62924.1.S1_at
	GmaAffx.93591.1.S1_s_at		GmaAffx.90968.1.S1_at	GmaAffx.62941.1.S1_at
	GmaAffx.93652.1.S1_s_at		GmaAffx.90970.1.S1_s_at	GmaAffx.63157.1.S1_at
	GmaAffx.93655.1.S1_s_at		GmaAffx.91205.1.S1_at	GmaAffx.63186.1.A1_at
	GmaAffx.9605.1.S1_at		GmaAffx.91329.1.S1_at	GmaAffx.63446.1.S1_at
	GmaAffx.9686.1.A1_at		GmaAffx.91370.1.S1_at	GmaAffx.63499.1.S1_at
			GmaAffx.91479.1.S1_s_at	GmaAffx.63516.1.S1_at
			GmaAffx.9152.1.S1_at	GmaAffx.63534.1.S1_at
			GmaAffx.91588.1.S1_at	GmaAffx.64222.1.S1_at
			GmaAffx.91648.1.S1_s_at	GmaAffx.64480.1.A1_at
			GmaAffx.91653.1.S1_s_at	GmaAffx.64519.1.S1_at
			GmaAffx.91722.1.S1_s_at	GmaAffx.64606.1.S1_at
			GmaAffx.91843.1.S1_s_at	GmaAffx.64805.1.S1_at
			GmaAffx.92166.1.S1_at	GmaAffx.65048.1.S1_s_at
			GmaAffx.92177.1.S1_at	GmaAffx.65410.1.S1_at
			GmaAffx.92219.1.S1_at	GmaAffx.65531.1.S1_at
			GmaAffx.92499.1.S1_s_at	GmaAffx.65546.1.S1_at
			GmaAffx.92514.1.S1_s_at	GmaAffx.65596.1.S1_at
			GmaAffx.92617.1.S1_s_at	GmaAffx.6571.1.S1_at
			GmaAffx.92625.1.S1_s_at	GmaAffx.65758.1.S1_at
			GmaAffx.92676.1.S1_s_at	GmaAffx.65885.1.A1_at
			GmaAffx.92699.1.S1_s_at	GmaAffx.65929.1.A1_s_at
			GmaAffx.92743.1.S1_s_at	GmaAffx.66262.1.S1_at
			GmaAffx.92887.1.S1_s_at	GmaAffx.66407.1.A1_at
			GmaAffx.92936.1.S1_s_at	GmaAffx.66589.1.S1_at
			GmaAffx.92946.1.S1_at	GmaAffx.66617.1.S1_at
			GmaAffx.93149.1.S1_s_at	GmaAffx.66648.1.S1_at
			GmaAffx.93189.1.S1_at	GmaAffx.66676.1.S1_at
			GmaAffx.93189.1.S1_s_at	GmaAffx.66680.2.S1_at
			GmaAffx.93235.1.S1_s_at	GmaAffx.66979.1.S1_at
			GmaAffx.93248.1.S1_at	GmaAffx.67003.1.S1_at
			GmaAffx.93248.1.S1_s_at	GmaAffx.67044.1.S1_at
			GmaAffx.93258.1.S1_at	GmaAffx.67373.1.S1_at
			GmaAffx.93286.1.S1_at	GmaAffx.67477.2.S1_at
			GmaAffx.93342.1.S1_s_at	GmaAffx.67477.3.S1_at
			GmaAffx.93385.1.S1_at	GmaAffx.67543.1.A1_at
			GmaAffx.93468.1.S1_s_at	GmaAffx.67621.1.S1_at
			GmaAffx.93554.1.S1_at	GmaAffx.68175.1.S1_at
			GmaAffx.93605.1.S1_at	GmaAffx.68244.1.S1_at
			GmaAffx.9400.1.S1_at	GmaAffx.68735.1.A1_at
			GmaAffx.9568.2.S1_at	GmaAffx.68853.1.S1_at
			GmaAffx.9926.1.A1_at	GmaAffx.69019.1.S1_at
			soybean_rRNA_1391_RC_at	GmaAffx.69545.1.S1_at
			soybean_rRNA_1479_RC_at	GmaAffx.69688.6.S1_s_at
			soybean_rRNA_1665_RC_at	GmaAffx.69703.1.S1_at
			soybean_rRNA_176_RC_at	GmaAffx.69775.1.S1_at
			soybean_rRNA_637_RC_at	GmaAffx.6998.1.S1_at
			soybean_rRNA_692_RC_at	GmaAffx.70258.1.S1_s_at
			soybean_rRNA_718_RC_at	GmaAffx.70350.1.S1_at
				GmaAffx.70414.1.S1_at
				GmaAffx.7044.1.S1_at
				GmaAffx.7047.1.S1_at
				GmaAffx.70536.1.A1_at
				GmaAffx.70589.1.S1_x_at
				GmaAffx.70703.2.S1_at
				GmaAffx.70932.1.S1_at
				GmaAffx.70954.1.S1_at
				GmaAffx.71051.1.S1_at
				GmaAffx.71230.1.S1_at
				GmaAffx.713.1.S1_at
				GmaAffx.71333.1.S1_at
				GmaAffx.71385.1.S1_at
				GmaAffx.71468.1.S1_at
				GmaAffx.71618.1.S1_at
				GmaAffx.71701.1.S1_at
				GmaAffx.71745.1.S1_at
				GmaAffx.71763.1.S1_at
				GmaAffx.71901.1.S1_s_at
				GmaAffx.71960.1.A1_at
				GmaAffx.7197.1.A1_at
				GmaAffx.72116.1.A1_at
				GmaAffx.72116.2.S1_at
				GmaAffx.7215.1.A1_at
				GmaAffx.7217.1.A1_at
				GmaAffx.72179.1.A1_at
				GmaAffx.7220.1.S1_at
				GmaAffx.7290.1.A1_at
				GmaAffx.73021.1.S1_at
				GmaAffx.73273.1.S1_at
				GmaAffx.73434.1.S1_at
				GmaAffx.73672.1.S1_at
				GmaAffx.73770.1.S1_at
				GmaAffx.73797.1.S1_at
				GmaAffx.73940.1.S1_at
				GmaAffx.73990.1.S1_at
				GmaAffx.7401.1.A1_at
				GmaAffx.74014.1.S1_at
				GmaAffx.74014.1.S1_x_at
				GmaAffx.74165.1.S1_at
				GmaAffx.74187.1.S1_at
				GmaAffx.74256.1.S1_at
				GmaAffx.74336.1.S1_at
				GmaAffx.74336.2.S1_at
				GmaAffx.74402.1.A1_at
				GmaAffx.74410.1.A1_at
				GmaAffx.74676.2.S1_at
				GmaAffx.74771.1.S1_at
				GmaAffx.74830.1.S1_s_at
				GmaAffx.74884.1.A1_at
				GmaAffx.75004.1.S1_at
				GmaAffx.75144.1.A1_at
				GmaAffx.75167.1.S1_at
				GmaAffx.75479.1.S1_at
				GmaAffx.75528.1.S1_at
				GmaAffx.7575.1.S1_at
				GmaAffx.76152.1.S1_at
				GmaAffx.76251.1.S1_at
				GmaAffx.76293.1.S1_at
				GmaAffx.768.1.A1_at
				GmaAffx.76836.1.S1_at
				GmaAffx.77556.1.S1_at
				GmaAffx.77758.1.S1_x_at
				GmaAffx.77908.1.S1_at
				GmaAffx.77909.1.S1_at
				GmaAffx.78028.2.S1_at
				GmaAffx.78202.1.S1_at
				GmaAffx.78326.1.A1_at
				GmaAffx.78326.1.S1_at
				GmaAffx.78483.1.S1_at
				GmaAffx.78539.1.S1_at
				GmaAffx.78601.1.S1_s_at
				GmaAffx.78843.1.A1_at
				GmaAffx.79146.1.S1_at
				GmaAffx.79241.1.S1_at
				GmaAffx.79401.1.S1_at
				GmaAffx.79599.1.S1_at
				GmaAffx.79846.1.S1_at
				GmaAffx.79919.1.S1_at
				GmaAffx.79943.1.A1_at
				GmaAffx.79963.1.S1_at
				GmaAffx.80004.1.S1_at
				GmaAffx.80047.1.S1_at
				GmaAffx.8024.1.A1_at
				GmaAffx.80271.1.S1_at
				GmaAffx.80378.1.S1_at
				GmaAffx.80388.1.S1_at
				GmaAffx.80403.1.S1_at
				GmaAffx.80600.1.S1_at
				GmaAffx.80651.1.S1_at
				GmaAffx.80654.1.S1_at
				GmaAffx.80720.1.S1_at
				GmaAffx.80849.1.S1_at
				GmaAffx.80959.1.S1_at
				GmaAffx.80986.1.S1_s_at
				GmaAffx.8113.1.S1_at
				GmaAffx.81219.1.A1_s_at
				GmaAffx.81415.1.S1_at
				GmaAffx.81641.1.S1_s_at
				GmaAffx.81701.1.S1_at
				GmaAffx.81725.1.S1_at
				GmaAffx.81750.1.S1_at
				GmaAffx.81897.1.S1_at
				GmaAffx.82082.1.S1_at
				GmaAffx.82096.1.S1_at
				GmaAffx.82285.1.S1_at
				GmaAffx.82467.1.S1_at
				GmaAffx.82528.1.S1_at
				GmaAffx.82528.2.S1_at
				GmaAffx.82528.2.S1_s_at
				GmaAffx.82550.1.S1_at
				GmaAffx.82861.1.S1_at
				GmaAffx.82910.1.S1_at
				GmaAffx.8293.1.S1_at
				GmaAffx.82998.1.S1_at
				GmaAffx.83030.1.S1_at
				GmaAffx.83037.1.S1_at
				GmaAffx.83103.1.S1_at
				GmaAffx.83171.1.S1_at
				GmaAffx.83593.1.S1_at
				GmaAffx.83593.2.S1_at
				GmaAffx.83668.1.S1_at
				GmaAffx.83805.1.S1_at
				GmaAffx.83828.1.S1_at
				GmaAffx.83880.1.A1_at
				GmaAffx.84607.1.S1_at
				GmaAffx.84607.2.S1_at
				GmaAffx.84721.3.S1_at
				GmaAffx.84795.1.S1_at
				GmaAffx.84809.1.S1_at
				GmaAffx.85164.1.S1_at
				GmaAffx.85190.1.S1_at
				GmaAffx.85278.1.S1_at
				GmaAffx.85292.1.S1_at
				GmaAffx.85383.1.S1_at
				GmaAffx.85466.1.S1_at
				GmaAffx.85718.1.S1_at
				GmaAffx.85872.1.S1_at
				GmaAffx.85890.1.S1_at
				GmaAffx.86037.1.S1_at
				GmaAffx.86062.1.S1_s_at
				GmaAffx.86068.1.S1_at
				GmaAffx.86095.1.S1_at
				GmaAffx.86235.1.S1_at
				GmaAffx.86246.1.S1_at
				GmaAffx.86447.1.S1_at
				GmaAffx.86997.1.A1_at
				GmaAffx.87027.1.S1_at
				GmaAffx.87089.1.S1_at
				GmaAffx.87093.1.S1_at
				GmaAffx.87191.1.S1_at
				GmaAffx.87254.1.S1_at
				GmaAffx.87294.1.S1_at
				GmaAffx.87356.1.S1_at
				GmaAffx.87361.1.S1_at
				GmaAffx.87413.1.S1_at
				GmaAffx.87656.1.S1_at
				GmaAffx.87656.2.S1_at
				GmaAffx.87721.1.S1_at
				GmaAffx.87753.1.S1_at
				GmaAffx.87798.1.S1_at
				GmaAffx.88070.1.A1_at
				GmaAffx.88134.1.S1_at
				GmaAffx.88138.1.S1_s_at
				GmaAffx.88207.2.S1_at
				GmaAffx.88251.1.S1_s_at
				GmaAffx.88371.1.S1_at
				GmaAffx.88580.1.A1_at
				GmaAffx.88683.1.S1_at
				GmaAffx.8889.1.S1_s_at
				GmaAffx.89077.1.A1_s_at
				GmaAffx.89113.1.S1_x_at
				GmaAffx.89158.1.S1_at
				GmaAffx.89407.1.A1_s_at
				GmaAffx.89772.17.S1_s_at
				GmaAffx.89772.6.A1_s_at
				GmaAffx.89772.6.S1_s_at
				GmaAffx.89828.1.S1_s_at
				GmaAffx.90130.1.S1_s_at
				GmaAffx.90134.1.S1_s_at
				GmaAffx.90527.1.S1_at
				GmaAffx.90613.1.S1_at
				GmaAffx.90617.1.S1_s_at
				GmaAffx.90639.1.S1_s_at
				GmaAffx.90679.1.S1_s_at
				GmaAffx.90759.1.S1_at
				GmaAffx.91000.1.S1_s_at
				GmaAffx.91025.1.S1_x_at
				GmaAffx.91087.1.S1_s_at
				GmaAffx.91151.1.S1_s_at
				GmaAffx.9121.1.S1_at
				GmaAffx.91330.1.S1_at
				GmaAffx.91339.1.S1_at
				GmaAffx.91513.1.S1_s_at
				GmaAffx.91547.1.S1_at
				GmaAffx.91549.1.S1_at
				GmaAffx.91630.1.S1_s_at
				GmaAffx.91701.1.S1_x_at
				GmaAffx.91763.1.S1_x_at
				GmaAffx.91867.1.S1_at
				GmaAffx.91908.1.S1_at
				GmaAffx.91964.1.S1_at
				GmaAffx.91964.1.S1_s_at
				GmaAffx.91988.1.S1_s_at
				GmaAffx.92074.1.A1_s_at
				GmaAffx.92128.1.S1_s_at
				GmaAffx.92142.1.S1_s_at
				GmaAffx.92167.1.A1_s_at
				GmaAffx.92244.1.S1_at
				GmaAffx.92590.1.S1_at
				GmaAffx.92608.1.S1_s_at
				GmaAffx.92722.1.S1_at
				GmaAffx.92917.1.S1_s_at
				GmaAffx.93026.1.S1_at
				GmaAffx.93026.1.S1_s_at
				GmaAffx.93128.1.S1_s_at
				GmaAffx.93153.1.S1_s_at
				GmaAffx.93190.1.S1_s_at
				GmaAffx.93212.1.S1_at
				GmaAffx.93212.1.S1_s_at
				GmaAffx.93212.1.S1_x_at
				GmaAffx.9348.1.S1_at
				GmaAffx.93517.1.S1_s_at
				GmaAffx.93517.1.S1_x_at
				GmaAffx.93521.1.S1_at
				GmaAffx.93591.1.S1_s_at
				GmaAffx.9530.1.S1_at
				GmaAffx.9605.1.S1_at
				GmaAffx.9618.1.S1_at
				GmaAffx.9844.1.S1_at

## Sheet: A234 v A1
AffyID DOWN in A	ratio			AffyID UP in A	ratio
Gma.4206.1.S1_s_at	A4vA1			Gma.5793.1.S1_s_at	A4vA1
Gma.5510.1.S1_s_at	A4vA1			Gma.289.1.S1_s_at	A4vA1
Gma.6101.1.S1_at	A4vA1			Gma.5039.1.S1_s_at	A4vA1
Gma.6256.1.S1_s_at	A4vA1			Gma.17610.1.S1_at	A4vA1
Gma.10564.1.S1_at	A4vA1			Gma.17610.1.S1_x_at	A4vA1
Gma.8516.1.S1_at	A4vA1			Gma.5313.1.S1_at	A4vA1
Gma.8452.1.S1_s_at	A4vA1			Gma.10969.1.S1_at	A4vA1
Gma.8442.1.S1_at	A4vA1			GmaAffx.92976.1.S1_s_at	A4vA1
Gma.876.1.S1_at	A4vA1			Gma.6038.1.S1_at	A4vA1
Gma.2590.1.A1_s_at	A4vA1			Gma.10620.1.S1_at	A4vA1
Gma.16832.1.S1_s_at	A4vA1			Gma.1779.1.S1_at	A4vA1
Gma.1394.1.S1_at	A4vA1			Gma.8489.1.S1_at	A4vA1
Gma.4624.1.S1_s_at	A4vA1			Gma.3161.1.S1_at	A4vA1
Gma.15499.1.S1_at	A4vA1			Gma.5672.1.A1_at	A4vA1
Gma.1519.1.S1_at	A4vA1			Gma.4235.1.S1_s_at	A4vA1
Gma.525.1.S1_at	A4vA1			Gma.8512.1.S1_at	A4vA1
Gma.10892.4.S1_at	A4vA1			Gma.8488.1.S1_at	A4vA1
Gma.10892.4.S1_s_at	A4vA1			Gma.8437.1.S1_at	A4vA1
Gma.17923.1.S1_at	A4vA1			GmaAffx.90134.1.S1_s_at	A4vA1
Gma.4954.1.A1_at	A4vA1			Gma.1796.1.S1_at	A4vA1
GmaAffx.93149.1.S1_s_at	A4vA1			Gma.2131.1.S1_at	A4vA1
Gma.13322.1.S1_at	A4vA1			Gma.257.2.S1_a_at	A4vA1
Gma.4974.1.A1_s_at	A4vA1			Gma.4593.1.S1_a_at	A4vA1
Gma.6498.1.A1_at	A4vA1			Gma.16696.1.S1_at	A4vA1
Gma.12290.1.A1_at	A4vA1			Gma.5461.1.S1_at	A4vA1
GmaAffx.91653.1.S1_s_at	A4vA1			Gma.16913.1.S1_s_at	A4vA1
Gma.10705.1.S1_a_at	A4vA1			Gma.13167.1.S1_at	A4vA1
Gma.10705.1.S1_at	A4vA1			Gma.26.1.S1_at	A4vA1
Gma.11224.1.S1_s_at	A4vA1			Gma.3314.1.S1_a_at	A4vA1
GmaAffx.78983.1.S1_at	A4vA1			Gma.3314.1.S1_at	A4vA1
Gma.7198.1.S1_at	A4vA1			Gma.1163.1.S1_at	A4vA1
GmaAffx.22552.1.S1_at	A4vA1			Gma.6862.1.S1_s_at	A4vA1
Gma.7209.1.A1_at	A4vA1			Gma.4.1.S1_at	A4vA1
Gma.1621.1.A1_at	A4vA1			Gma.8436.1.S1_at	A4vA1
Gma.7644.2.S1_a_at	A4vA1			Gma.8436.1.S1_s_at	A4vA1
GmaAffx.34646.1.S1_at	A4vA1			Gma.8495.1.S1_at	A4vA1
Gma.12979.1.A1_at	A4vA1			Gma.10969.2.S1_at	A4vA1
Gma.5561.1.A1_at	A4vA1			Gma.2731.2.A1_at	A4vA1
GmaAffx.53489.1.A1_at	A4vA1			GmaAffx.1301.96.A1_s_at	A4vA1
Gma.12949.1.A1_at	A4vA1			Gma.2731.2.A1_x_at	A4vA1
Gma.9286.1.S1_s_at	A4vA1			Gma.4613.1.A1_a_at	A4vA1
Gma.3519.1.S1_at	A4vA1			Gma.4613.5.A1_x_at	A4vA1
Gma.3182.1.S1_at	A4vA1			Gma.11037.1.S1_at	A4vA1
Gma.8690.1.S1_at	A4vA1			Gma.11123.1.S1_at	A4vA1
Gma.5084.1.S1_at	A4vA1			Gma.11123.1.S1_x_at	A4vA1
Gma.2236.1.S1_at	A4vA1			Gma.15376.1.A1_a_at	A4vA1
Gma.4276.1.S1_at	A4vA1			Gma.1316.6.S1_a_at	A4vA1
GmaAffx.86588.1.S1_at	A4vA1			GmaAffx.69688.6.S1_s_at	A4vA1
Gma.6307.1.S1_at	A4vA1			Gma.1992.1.S1_at	A4vA1
Gma.10928.1.S1_at	A4vA1			Gma.79.2.S1_at	A4vA1
GmaAffx.35952.1.S1_at	A4vA1			Gma.2360.1.S1_at	A4vA1
Gma.1056.1.A1_at	A4vA1			Gma.1316.2.S1_a_at	A4vA1
Gma.1386.1.S1_at	A4vA1			Gma.1316.2.S1_s_at	A4vA1
Gma.7672.1.S1_at	A4vA1			Gma.1316.2.S1_x_at	A4vA1
Gma.1747.1.S1_a_at	A4vA1			Gma.2317.1.A1_a_at	A4vA1
Gma.8369.1.S1_at	A4vA1			GmaAffx.90617.1.S1_s_at	A4vA1
Gma.12451.1.S1_at	A4vA1			Gma.15610.1.S1_at	A4vA1
Gma.11145.1.S1_at	A4vA1			Gma.11183.1.S1_at	A4vA1
GmaAffx.84367.1.S1_at	A4vA1			Gma.10591.1.S1_at	A4vA1
GmaAffx.10908.1.S1_at	A4vA1			Gma.5672.3.S1_a_at	A4vA1
GmaAffx.23523.1.S1_at	A4vA1			Gma.8347.1.S1_at	A4vA1
Gma.15569.1.S1_at	A4vA1			Gma.10766.1.S1_at	A4vA1
Gma.4761.1.S1_x_at	A4vA1			Gma.17885.1.S1_at	A4vA1
GmaAffx.93248.1.S1_at	A4vA1			Gma.1319.1.S1_at	A4vA1
GmaAffx.93248.1.S1_s_at	A4vA1			Gma.10730.1.S1_at	A4vA1
Gma.8612.1.S1_at	A4vA1			Gma.13118.2.S1_at	A4vA1
GmaAffx.67489.1.S1_at	A4vA1			Gma.13118.2.S1_x_at	A4vA1
GmaAffx.1518.1.S1_at	A4vA1			Gma.1975.1.S1_s_at	A4vA1
Gma.17917.1.S1_at	A4vA1			Gma.3316.1.A1_at	A4vA1
GmaAffx.22160.1.S1_at	A4vA1			Gma.10852.1.S1_a_at	A4vA1
GmaAffx.74375.1.S1_at	A4vA1			Gma.3969.1.S1_s_at	A4vA1
GmaAffx.48994.1.S1_at	A4vA1			Gma.1955.1.S1_a_at	A4vA1
Gma.7958.1.S1_at	A4vA1			Gma.2026.1.S1_at	A4vA1
Gma.14147.1.A1_at	A4vA1			Gma.5469.1.S1_at	A4vA1
Gma.6703.1.S1_at	A4vA1			Gma.11002.1.S1_at	A4vA1
Gma.15578.1.S1_at	A4vA1			Gma.2305.1.S1_at	A4vA1
Gma.17758.1.S1_at	A4vA1			Gma.6016.1.S1_s_at	A4vA1
Gma.13802.1.S1_at	A4vA1			Gma.10830.1.S1_at	A4vA1
GmaAffx.19831.1.S1_at	A4vA1			Gma.10980.1.S1_at	A4vA1
Gma.4765.1.A1_at	A4vA1			Gma.15510.1.S1_at	A4vA1
Gma.2780.1.A1_at	A4vA1			Gma.4997.1.S1_at	A4vA1
Gma.862.1.A1_at	A4vA1			Gma.10890.1.S1_at	A4vA1
Gma.14345.1.S1_a_at	A4vA1			Gma.3969.2.S1_at	A4vA1
Gma.14345.1.S1_s_at	A4vA1			Gma.3308.1.S1_at	A4vA1
GmaAffx.8083.1.S1_at	A4vA1			GmaAffx.73486.1.S1_s_at	A4vA1
Gma.12960.1.S1_at	A4vA1			Gma.3450.1.S1_at	A4vA1
GmaAffx.45710.1.S1_at	A4vA1			Gma.6091.1.S1_at	A4vA1
GmaAffx.53324.1.A1_at	A4vA1			Gma.10591.2.S1_at	A4vA1
GmaAffx.73629.1.S1_at	A4vA1			Gma.9507.1.S1_at	A4vA1
GmaAffx.24292.1.S1_at	A4vA1			Gma.4512.1.S1_at	A4vA1
Gma.6520.1.S1_a_at	A4vA1			Gma.13099.1.S1_at	A4vA1
Gma.13046.1.S1_at	A4vA1			Gma.12547.1.A1_at	A4vA1
Gma.4032.1.A1_at	A4vA1			Gma.9165.1.A1_at	A4vA1
Gma.4312.2.S1_x_at	A4vA1			Gma.11189.2.A1_at	A4vA1
Gma.8687.1.A1_at	A4vA1			Gma.7447.1.S1_s_at	A4vA1
GmaAffx.8287.1.S1_at	A4vA1			Gma.2042.1.S1_at	A4vA1
Gma.17311.1.A1_s_at	A4vA1			GmaAffx.89407.1.A1_s_at	A4vA1
Gma.18022.1.S1_at	A4vA1			Gma.10852.2.S1_at	A4vA1
GmaAffx.44043.1.A1_at	A4vA1			Gma.1226.1.S1_at	A4vA1
GmaAffx.6810.1.S1_at	A4vA1			GmaAffx.91630.1.S1_s_at	A4vA1
GmaAffx.47763.1.S1_at	A4vA1			Gma.10788.1.S1_at	A4vA1
GmaAffx.13986.1.A1_at	A4vA1			Gma.17589.1.S1_at	A4vA1
GmaAffx.25415.1.S1_at	A4vA1			Gma.3893.2.S1_at	A4vA1
GmaAffx.34293.1.S1_at	A4vA1			Gma.10766.2.S1_at	A4vA1
GmaAffx.69001.1.S1_at	A4vA1			Gma.10731.1.S1_x_at	A4vA1
GmaAffx.51472.1.S1_at	A4vA1			Gma.13018.1.A1_at	A4vA1
GmaAffx.55124.1.S1_at	A4vA1			Gma.2360.3.S1_at	A4vA1
Gma.15212.1.S1_at	A4vA1			Gma.2360.3.S1_x_at	A4vA1
GmaAffx.16994.1.S1_at	A4vA1			Gma.10947.1.S1_at	A4vA1
GmaAffx.35064.1.A1_at	A4vA1			Gma.3419.1.S1_at	A4vA1
Gma.9246.1.A1_a_at	A4vA1			Gma.7214.1.S1_at	A4vA1
GmaAffx.22994.1.A1_at	A4vA1			Gma.17720.1.S1_at	A4vA1
Gma.7318.1.A1_at	A4vA1			Gma.4216.1.S1_a_at	A4vA1
GmaAffx.38191.1.S1_at	A4vA1			Gma.16596.1.S1_a_at	A4vA1
GmaAffx.23295.1.S1_at	A4vA1			Gma.10216.1.S1_at	A4vA1
Gma.12912.1.S1_at	A4vA1			Gma.5524.1.S1_at	A4vA1
GmaAffx.31622.1.S1_at	A4vA1			Gma.2202.1.S1_at	A4vA1
GmaAffx.10487.1.A1_at	A4vA1			Gma.13162.1.A1_at	A4vA1
Gma.17192.1.A1_at	A4vA1			Gma.6136.1.S1_at	A4vA1
Gma.8247.1.S1_s_at	A4vA1			Gma.10904.1.S1_at	A4vA1
Gma.16863.1.S1_at	A4vA1			Gma.10904.1.S1_s_at	A4vA1
GmaAffx.6867.1.A1_at	A4vA1			Gma.5363.1.S1_at	A4vA1
Gma.803.1.A1_at	A4vA1			Gma.10997.1.S1_at	A4vA1
Gma.15464.2.S1_at	A4vA1			Gma.5493.1.S1_a_at	A4vA1
GmaAffx.92851.1.S1_s_at	A4vA1			Gma.5493.1.S1_at	A4vA1
Gma.6889.1.S1_at	A4vA1			Gma.1534.1.S1_a_at	A4vA1
Gma.6889.1.S1_x_at	A4vA1			Gma.4565.1.S1_s_at	A4vA1
Gma.1281.2.S1_at	A4vA1			Gma.12514.1.S1_at	A4vA1
Gma.11260.1.S1_at	A4vA1			Gma.13296.1.S1_s_at	A4vA1
Gma.11260.1.S1_x_at	A4vA1			Gma.10032.1.S1_at	A4vA1
Gma.1362.1.S1_at	A4vA1			Gma.15863.1.S1_s_at	A4vA1
Gma.15651.1.S1_at	A4vA1			Gma.15844.1.A1_at	A4vA1
Gma.8251.1.S1_a_at	A4vA1			Gma.13036.1.S1_at	A4vA1
Gma.9841.1.S1_at	A4vA1			Gma.1098.1.S1_at	A4vA1
Gma.9841.1.S1_s_at	A4vA1			Gma.16969.1.S1_s_at	A4vA1
Gma.1394.2.S1_a_at	A4vA1			Gma.11024.1.S1_a_at	A4vA1
Gma.1394.2.S1_at	A4vA1			Gma.3588.1.S1_at	A4vA1
Gma.3858.1.S1_a_at	A4vA1			Gma.2705.1.S1_at	A4vA1
Gma.6261.1.S1_a_at	A4vA1			Gma.4462.1.S1_at	A4vA1
Gma.2666.1.S1_at	A4vA1			Gma.1460.2.S1_a_at	A4vA1
GmaAffx.85096.1.S1_at	A4vA1			Gma.1187.1.S1_at	A4vA1
Gma.1137.1.S1_a_at	A4vA1			Gma.2222.1.S1_at	A4vA1
Gma.2243.2.S1_s_at	A4vA1			Gma.883.1.S1_at	A4vA1
Gma.5634.1.S1_s_at	A4vA1			Gma.3604.1.S1_at	A4vA1
GmaAffx.87539.1.S1_at	A4vA1			Gma.2284.1.S1_at	A4vA1
GmaAffx.1301.41.S1_at	A4vA1			Gma.15222.1.S1_at	A4vA1
Gma.5250.2.A1_at	A4vA1			Gma.16134.1.A1_s_at	A4vA1
Gma.5013.2.S1_at	A4vA1			Gma.16191.1.S1_at	A4vA1
Gma.15130.1.S1_at	A4vA1			Gma.7196.1.S1_at	A4vA1
Gma.4310.2.S1_at	A4vA1			Gma.9202.1.S1_at	A4vA1
Gma.5240.1.S1_a_at	A4vA1			Gma.2284.2.A1_at	A4vA1
Gma.5800.1.S1_at	A4vA1			Gma.10801.1.S1_at	A4vA1
Gma.9935.1.S1_s_at	A4vA1			Gma.15792.1.S1_at	A4vA1
Gma.4172.1.S1_at	A4vA1			Gma.15965.1.S1_at	A4vA1
Gma.16956.1.S1_s_at	A4vA1			Gma.7435.1.S1_at	A4vA1
GmaAffx.71484.1.S1_at	A4vA1			Gma.5319.1.S1_at	A4vA1
Gma.12309.1.S1_at	A4vA1			Gma.8573.1.S1_at	A4vA1
Gma.4091.1.S1_x_at	A4vA1			Gma.15030.1.A1_at	A4vA1
Gma.16811.1.S1_at	A4vA1			Gma.5303.1.A1_at	A4vA1
Gma.1747.2.S1_at	A4vA1			Gma.12893.1.A1_at	A4vA1
Gma.3754.1.S1_x_at	A4vA1			Gma.13278.1.A1_at	A4vA1
GmaAffx.552.1.S1_at	A4vA1			Gma.3806.1.S1_at	A4vA1
Gma.2234.2.S1_at	A4vA1			Gma.5205.1.A1_at	A4vA1
GmaAffx.40660.1.S1_at	A4vA1			GmaAffx.25470.1.S1_at	A4vA1
GmaAffx.24226.1.S1_at	A4vA1			GmaAffx.19954.1.A1_at	A4vA1
GmaAffx.51621.1.S1_at	A4vA1			GmaAffx.58294.1.A1_at	A4vA1
Gma.1043.3.S1_at	A4vA1			Gma.8185.1.A1_at	A4vA1
GmaAffx.33753.1.S1_at	A4vA1			Gma.8185.1.A1_s_at	A4vA1
Gma.698.1.S1_at	A4vA1			Gma.7095.1.A1_at	A4vA1
GmaAffx.55387.1.S1_at	A4vA1			Gma.4251.1.A1_at	A4vA1
GmaAffx.10582.1.S1_at	A4vA1			Gma.17805.1.A1_s_at	A4vA1
GmaAffx.4467.2.S1_at	A4vA1			GmaAffx.57177.1.S1_at	A4vA1
GmaAffx.86258.1.S1_x_at	A4vA1			GmaAffx.56217.1.A1_at	A4vA1
Gma.2377.1.S1_at	A4vA1			Gma.7607.1.A1_at	A4vA1
Gma.5781.3.S1_at	A4vA1			GmaAffx.30578.1.A1_at	A4vA1
Gma.3801.1.S1_at	A4vA1			Gma.14235.1.A1_at	A4vA1
Gma.10961.1.S1_at	A4vA1			Gma.1832.1.S1_at	A4vA1
GmaAffx.15731.1.S1_at	A4vA1			Gma.13796.1.A1_at	A4vA1
GmaAffx.77408.1.S1_at	A4vA1			Gma.16792.1.A1_at	A4vA1
GmaAffx.56692.1.S1_at	A4vA1			Gma.10936.1.S1_at	A4vA1
GmaAffx.83908.1.S1_at	A4vA1			Gma.10936.1.S1_s_at	A4vA1
GmaAffx.82934.1.S1_at	A4vA1			Gma.11166.1.S1_x_at	A4vA1
GmaAffx.54083.1.S1_at	A4vA1			Gma.1757.1.S1_a_at	A4vA1
Gma.3595.2.S1_a_at	A4vA1			Gma.4362.1.S1_a_at	A4vA1
GmaAffx.48534.2.S1_at	A4vA1			Gma.3594.2.S1_a_at	A4vA1
GmaAffx.85444.1.S1_at	A4vA1			Gma.3594.2.S1_at	A4vA1
GmaAffx.76283.1.S1_at	A4vA1			Gma.3594.2.S1_x_at	A4vA1
GmaAffx.39349.1.S1_at	A4vA1			Gma.6303.2.S1_at	A4vA1
GmaAffx.71236.1.S1_at	A4vA1			Gma.9720.1.S1_at	A4vA1
Gma.16069.1.S1_at	A4vA1			GmaAffx.89828.1.S1_s_at	A4vA1
Gma.4312.3.S1_at	A4vA1			Gma.8371.1.S1_at	A4vA1
GmaAffx.64832.1.S1_at	A4vA1			Gma.12372.1.S1_at	A4vA1
GmaAffx.88358.1.S1_at	A4vA1			Gma.6894.1.S1_at	A4vA1
Gma.9718.1.S1_at	A4vA1			Gma.6672.1.S1_a_at	A4vA1
Gma.12989.1.S1_at	A4vA1			Gma.6672.1.S1_at	A4vA1
Gma.15898.1.S1_at	A4vA1			Gma.14246.1.S1_s_at	A4vA1
Gma.14057.1.S1_at	A4vA1			Gma.13868.2.S1_a_at	A4vA1
Gma.13615.1.S1_at	A4vA1			Gma.13868.1.S1_at	A4vA1
GmaAffx.78747.1.S1_at	A4vA1			Gma.5786.2.S1_at	A4vA1
GmaAffx.55216.1.S1_at	A4vA1			Gma.2600.1.S1_a_at	A4vA1
GmaAffx.63472.1.S1_at	A4vA1			Gma.2600.1.S1_x_at	A4vA1
Gma.7719.1.A1_at	A4vA1			Gma.4569.1.S1_at	A4vA1
GmaAffx.32759.1.S1_at	A4vA1			Gma.7729.1.S1_at	A4vA1
GmaAffx.12252.1.S1_at	A4vA1			Gma.18014.2.S1_x_at	A4vA1
GmaAffx.89045.1.A1_s_at	A4vA1			Gma.2446.1.S1_a_at	A4vA1
GmaAffx.86464.2.S1_at	A4vA1			Gma.12822.1.S1_at	A4vA1
GmaAffx.65281.1.S1_at	A4vA1			Gma.3218.1.S1_a_at	A4vA1
Gma.16025.1.A1_at	A4vA1			Gma.2066.1.S1_a_at	A4vA1
GmaAffx.59359.1.S1_at	A4vA1			Gma.11025.1.S1_at	A4vA1
GmaAffx.14338.1.S1_s_at	A4vA1			Gma.665.1.S1_s_at	A4vA1
GmaAffx.84877.1.S1_at	A4vA1			Gma.12758.1.S1_at	A4vA1
GmaAffx.4467.3.S1_at	A4vA1			Gma.322.2.S1_at	A4vA1
GmaAffx.8973.2.S1_at	A4vA1			Gma.1347.1.S1_at	A4vA1
GmaAffx.45175.2.S1_at	A4vA1			Gma.5747.2.S1_a_at	A4vA1
GmaAffx.10540.1.S1_at	A4vA1			Gma.12481.1.S1_s_at	A4vA1
Gma.17217.1.S1_at	A4vA1			Gma.4429.1.S1_at	A4vA1
GmaAffx.46165.1.S1_at	A4vA1			Gma.10333.1.S1_at	A4vA1
Gma.12551.1.A1_at	A4vA1			Gma.7415.1.S1_at	A4vA1
GmaAffx.16182.1.S1_s_at	A4vA1			Gma.7972.1.S1_at	A4vA1
GmaAffx.75384.1.S1_at	A4vA1			Gma.2563.1.S1_a_at	A4vA1
GmaAffx.85150.2.S1_at	A4vA1			Gma.13296.3.S1_at	A4vA1
GmaAffx.39529.1.S1_at	A4vA1			Gma.3454.1.S1_a_at	A4vA1
Gma.12761.2.S1_x_at	A4vA1			Gma.4606.1.S1_at	A4vA1
Gma.859.1.A1_at	A4vA1			Gma.3212.1.S1_at	A4vA1
Gma.17735.1.S1_at	A4vA1			Gma.3894.1.A1_at	A4vA1
GmaAffx.80463.1.S1_at	A4vA1			Gma.6924.2.S1_a_at	A4vA1
GmaAffx.42211.1.S1_at	A4vA1			Gma.4325.1.S1_at	A4vA1
GmaAffx.71543.1.S1_at	A4vA1			Gma.4325.1.S1_s_at	A4vA1
GmaAffx.82887.1.S1_at	A4vA1			Gma.4216.2.S1_s_at	A4vA1
GmaAffx.82676.1.S1_at	A4vA1			GmaAffx.13806.1.S1_at	A4vA1
GmaAffx.18376.1.A1_at	A4vA1			Gma.5503.1.S1_at	A4vA1
GmaAffx.41230.1.A1_at	A4vA1			Gma.5971.1.S1_at	A4vA1
Gma.9717.1.S1_at	A4vA1			Gma.1791.1.S1_at	A4vA1
Gma.4975.2.S1_a_at	A4vA1			Gma.16484.1.S1_at	A4vA1
GmaAffx.76609.1.S1_at	A4vA1			Gma.7487.1.S1_at	A4vA1
GmaAffx.68807.1.S1_at	A4vA1			Gma.1893.1.A1_at	A4vA1
GmaAffx.79107.2.S1_at	A4vA1			Gma.2058.1.S1_at	A4vA1
Gma.9506.2.S1_a_at	A4vA1			Gma.6796.1.S1_at	A4vA1
GmaAffx.86183.1.S1_at	A4vA1			Gma.15620.1.S1_at	A4vA1
GmaAffx.85405.1.S1_at	A4vA1			Gma.14822.1.S1_at	A4vA1
GmaAffx.86321.1.S1_at	A4vA1			Gma.17665.2.S1_at	A4vA1
GmaAffx.86183.2.S1_at	A4vA1			Gma.9049.1.S1_at	A4vA1
GmaAffx.70235.1.S1_at	A4vA1			GmaAffx.68940.1.S1_at	A4vA1
GmaAffx.40660.2.S1_at	A4vA1			Gma.9083.1.S1_at	A4vA1
GmaAffx.68482.1.S1_at	A4vA1			Gma.4614.1.S1_at	A4vA1
GmaAffx.74648.1.S1_at	A4vA1			Gma.15830.1.S1_s_at	A4vA1
GmaAffx.70235.2.S1_at	A4vA1			Gma.15963.1.S1_at	A4vA1
GmaAffx.68487.1.S1_at	A4vA1			Gma.1910.1.S1_at	A4vA1
GmaAffx.86390.1.S1_at	A4vA1			Gma.16501.2.S1_a_at	A4vA1
GmaAffx.60965.1.S1_at	A4vA1			Gma.16501.2.S1_at	A4vA1
GmaAffx.8248.1.S1_at	A4vA1			Gma.16501.1.S1_at	A4vA1
GmaAffx.87407.3.S1_at	A4vA1			Gma.13086.1.S1_at	A4vA1
Gma.6458.1.S1_at	A4vA1			Gma.5287.1.S1_at	A4vA1
Gma.5960.1.S1_at	A4vA1			Gma.16428.1.S1_at	A4vA1
GmaAffx.4245.5.S1_at	A4vA1			Gma.6694.1.S1_at	A4vA1
GmaAffx.4245.5.S1_x_at	A4vA1			Gma.8614.1.S1_at	A4vA1
GmaAffx.48130.1.S1_at	A4vA1			Gma.13282.1.A1_at	A4vA1
GmaAffx.86084.1.S1_at	A4vA1			Gma.5547.1.A1_a_at	A4vA1
GmaAffx.48855.1.S1_at	A4vA1			Gma.10465.1.S1_at	A4vA1
GmaAffx.23406.2.S1_s_at	A4vA1			Gma.3655.1.S1_at	A4vA1
GmaAffx.8310.1.A1_at	A4vA1			Gma.2182.1.S1_at	A4vA1
GmaAffx.25724.1.S1_at	A4vA1			Gma.16610.1.S1_at	A4vA1
GmaAffx.56888.1.S1_at	A4vA1			Gma.5447.2.S1_at	A4vA1
GmaAffx.80249.1.S1_at	A4vA1			Gma.7100.1.A1_at	A4vA1
GmaAffx.40889.1.S1_at	A4vA1			Gma.8225.1.A1_at	A4vA1
Gma.4482.2.S1_at	A4vA1			Gma.15577.1.S1_at	A4vA1
GmaAffx.74050.1.S1_at	A4vA1			Gma.5257.1.A1_at	A4vA1
Gma.5730.1.S1_at	A4vA1			GmaAffx.9121.1.S1_at	A4vA1
Gma.3557.2.S1_s_at	A4vA1			Gma.12669.1.A1_at	A4vA1
GmaAffx.72305.1.S1_at	A4vA1			GmaAffx.92074.1.A1_s_at	A4vA1
GmaAffx.76452.1.S1_at	A4vA1			Gma.16122.1.S1_at	A4vA1
GmaAffx.71999.1.S1_at	A4vA1			Gma.13009.1.S1_at	A4vA1
GmaAffx.87850.1.S1_at	A4vA1			Gma.5180.1.S1_at	A4vA1
GmaAffx.73092.1.S1_at	A4vA1			Gma.6987.1.S1_at	A4vA1
Gma.1777.1.A1_at	A4vA1			Gma.13597.1.A1_at	A4vA1
GmaAffx.73422.1.S1_at	A4vA1			Gma.18088.1.S1_at	A4vA1
GmaAffx.56432.1.S1_at	A4vA1			GmaAffx.20146.1.S1_at	A4vA1
GmaAffx.48416.1.S1_at	A4vA1			Gma.3663.1.S1_at	A4vA1
Gma.13658.1.A1_s_at	A4vA1			Gma.12585.1.A1_at	A4vA1
Gma.13408.2.A1_at	A4vA1			Gma.15979.1.A1_at	A4vA1
Gma.12888.1.A1_s_at	A4vA1			Gma.13115.1.S1_at	A4vA1
Gma.13954.1.A1_s_at	A4vA1			Gma.8218.1.S1_at	A4vA1
GmaAffx.49777.1.S1_at	A4vA1			Gma.17764.1.S1_at	A4vA1
GmaAffx.73027.1.S1_at	A4vA1			Gma.7710.1.S1_at	A4vA1
Gma.17688.1.S1_s_at	A4vA1			Gma.15909.1.A1_at	A4vA1
Gma.10357.3.A1_at	A4vA1			Gma.6267.1.S1_at	A4vA1
Gma.12564.1.A1_at	A4vA1			Gma.17426.1.S1_at	A4vA1
GmaAffx.30570.1.S1_at	A4vA1			Gma.17426.1.S1_s_at	A4vA1
GmaAffx.63925.1.S1_at	A4vA1			Gma.16718.1.A1_at	A4vA1
GmaAffx.9199.1.S1_at	A4vA1			Gma.8777.1.A1_at	A4vA1
GmaAffx.13587.1.S1_at	A4vA1			Gma.7164.1.A1_at	A4vA1
GmaAffx.73439.1.S1_at	A4vA1			GmaAffx.9016.1.S1_at	A4vA1
Gma.17374.1.S1_at	A4vA1			Gma.13267.1.A1_at	A4vA1
Gma.9781.1.S1_at	A4vA1			Gma.5117.1.S1_at	A4vA1
Gma.14806.1.A1_at	A4vA1			GmaAffx.21599.1.S1_s_at	A4vA1
GmaAffx.63706.1.S1_s_at	A4vA1			GmaAffx.70536.1.A1_at	A4vA1
GmaAffx.41891.1.S1_at	A4vA1			Gma.2316.1.S1_at	A4vA1
GmaAffx.59231.1.S1_at	A4vA1			Gma.5124.1.S1_at	A4vA1
GmaAffx.84407.1.S1_at	A4vA1			GmaAffx.3697.1.S1_at	A4vA1
Gma.10981.1.S1_at	A4vA1			Gma.12935.1.A1_at	A4vA1
GmaAffx.90956.1.S1_s_at	A4vA1			GmaAffx.1877.1.A1_at	A4vA1
GmaAffx.55953.1.S1_at	A4vA1			GmaAffx.65503.1.S1_at	A4vA1
GmaAffx.28381.1.S1_at	A4vA1			GmaAffx.713.1.S1_at	A4vA1
GmaAffx.64953.1.S1_at	A4vA1			GmaAffx.16201.1.S1_at	A4vA1
GmaAffx.25207.1.S1_at	A4vA1			Gma.10661.1.S1_a_at	A4vA1
GmaAffx.45897.1.S1_at	A4vA1			Gma.7404.1.A1_at	A4vA1
GmaAffx.64018.1.S1_at	A4vA1			GmaAffx.20925.1.S1_at	A4vA1
Gma.5277.1.S1_at	A4vA1			GmaAffx.25768.1.S1_at	A4vA1
Gma.2442.1.S1_at	A4vA1			Gma.13007.1.A1_at	A4vA1
GmaAffx.48979.1.S1_at	A4vA1			GmaAffx.38919.1.S1_at	A4vA1
GmaAffx.16297.1.S1_at	A4vA1			Gma.6886.1.A1_at	A4vA1
GmaAffx.80869.1.S1_s_at	A4vA1			GmaAffx.6998.1.S1_at	A4vA1
GmaAffx.67209.1.S1_at	A4vA1			GmaAffx.24470.1.S1_at	A4vA1
GmaAffx.78064.1.S1_at	A4vA1			GmaAffx.37842.1.S1_at	A4vA1
Gma.17556.1.S1_at	A4vA1			Gma.4920.1.A1_at	A4vA1
GmaAffx.71674.1.S1_at	A4vA1			Gma.6868.1.S1_a_at	A4vA1
GmaAffx.5278.1.S1_at	A4vA1			GmaAffx.65939.1.A1_at	A4vA1
GmaAffx.50955.1.S1_at	A4vA1			GmaAffx.55997.1.S1_at	A4vA1
GmaAffx.83017.1.S1_at	A4vA1			Gma.13960.1.A1_at	A4vA1
Gma.6617.1.S1_at	A4vA1			Gma.16452.1.A1_at	A4vA1
GmaAffx.59938.1.S1_at	A4vA1			GmaAffx.16523.1.S1_at	A4vA1
GmaAffx.78829.1.S1_at	A4vA1			Gma.15692.1.A1_at	A4vA1
GmaAffx.5910.1.S1_at	A4vA1			GmaAffx.2556.1.S1_at	A4vA1
GmaAffx.72933.1.S1_at	A4vA1			Gma.612.1.A1_at	A4vA1
GmaAffx.1082.1.S1_at	A4vA1			GmaAffx.58549.1.S1_at	A4vA1
GmaAffx.2026.1.A1_at	A4vA1			Gma.14130.1.A1_at	A4vA1
GmaAffx.18273.1.A1_at	A4vA1			Gma.17365.1.S1_at	A4vA1
GmaAffx.64048.2.A1_s_at	A4vA1			Gma.12776.1.A1_at	A4vA1
GmaAffx.66195.1.S1_at	A4vA1			GmaAffx.47700.1.A1_at	A4vA1
GmaAffx.50410.1.A1_at	A4vA1			GmaAffx.83880.1.A1_at	A4vA1
GmaAffx.86592.2.A1_at	A4vA1			GmaAffx.74014.1.S1_at	A4vA1
GmaAffx.86592.2.S1_at	A4vA1			Gma.12838.1.A1_at	A4vA1
GmaAffx.81061.1.S1_at	A4vA1			GmaAffx.73273.1.S1_at	A4vA1
Gma.7452.1.A1_at	A4vA1			Gma.13293.1.S1_at	A4vA1
GmaAffx.65280.1.A1_at	A4vA1			GmaAffx.3046.1.A1_at	A4vA1
GmaAffx.19777.1.A1_at	A4vA1			GmaAffx.19819.1.A1_at	A4vA1
GmaAffx.6027.1.A1_at	A4vA1			GmaAffx.10521.1.A1_at	A4vA1
GmaAffx.42513.1.A1_at	A4vA1			GmaAffx.43168.1.S1_at	A4vA1
Gma.856.1.A1_at	A4vA1			Gma.6810.1.A1_at	A4vA1
GmaAffx.12937.1.A1_at	A4vA1			Gma.9089.1.A1_at	A4vA1
GmaAffx.23308.1.A1_at	A4vA1			GmaAffx.66595.1.A1_at	A4vA1
GmaAffx.32318.1.A1_at	A4vA1			GmaAffx.3727.1.S1_at	A4vA1
GmaAffx.35671.1.A1_at	A4vA1			GmaAffx.6571.1.S1_at	A4vA1
GmaAffx.36387.1.A1_at	A4vA1			GmaAffx.21668.1.A1_at	A4vA1
GmaAffx.43157.1.A1_at	A4vA1			GmaAffx.83593.1.S1_at	A4vA1
GmaAffx.44451.1.A1_at	A4vA1			GmaAffx.30219.1.A1_at	A4vA1
GmaAffx.52231.1.A1_s_at	A4vA1			Gma.7180.2.S1_at	A4vA1
GmaAffx.6624.1.A1_at	A4vA1			Gma.13973.1.A1_at	A4vA1
GmaAffx.68716.1.A1_at	A4vA1			Gma.12894.1.S1_at	A4vA1
Gma.10230.1.A1_s_at	A4vA1			GmaAffx.53934.1.S1_at	A4vA1
GmaAffx.70472.1.A1_at	A4vA1			Gma.2415.1.S1_at	A4vA1
GmaAffx.11845.1.A1_at	A4vA1			GmaAffx.39259.1.A1_at	A4vA1
GmaAffx.27238.1.A1_at	A4vA1			GmaAffx.37874.1.A1_at	A4vA1
GmaAffx.6609.1.A1_at	A4vA1			GmaAffx.3369.2.A1_at	A4vA1
GmaAffx.89772.2.S1_at	A4vA1			Gma.2711.1.S1_a_at	A4vA1
GmaAffx.89772.2.S1_x_at	A4vA1			GmaAffx.7047.1.S1_at	A4vA1
GmaAffx.89786.1.S1_at	A4vA1			GmaAffx.2970.1.A1_at	A4vA1
GmaAffx.89881.1.S1_s_at	A4vA1			GmaAffx.86989.1.A1_at	A4vA1
GmaAffx.89406.1.A1_at	A4vA1			Gma.12959.1.S1_at	A4vA1
GmaAffx.89772.10.A1_s_at	A4vA1			Gma.13662.1.S1_at	A4vA1
GmaAffx.89071.1.A1_at	A4vA1			GmaAffx.86447.1.S1_at	A4vA1
GmaAffx.93254.1.S1_at	A4vA1			GmaAffx.66228.1.S1_at	A4vA1
GmaAffx.93235.1.S1_s_at	A4vA1			GmaAffx.21924.1.S1_at	A4vA1
GmaAffx.92157.1.S1_at	A4vA1			Gma.2292.2.S1_a_at	A4vA1
GmaAffx.90921.1.S1_s_at	A4vA1			Gma.2292.2.S1_at	A4vA1
GmaAffx.90353.1.S1_at	A4vA1			GmaAffx.49465.1.A1_at	A4vA1
GmaAffx.17041.1.S1_at	A4vA1			Gma.15048.1.A1_at	A4vA1
GmaAffx.54386.1.S1_at	A4vA1			Gma.79.4.S1_s_at	A4vA1
GmaAffx.67113.1.S1_at	A4vA1			Gma.13723.1.A1_at	A4vA1
GmaAffx.45213.1.S1_at	A4vA1			Gma.17031.1.A1_at	A4vA1
GmaAffx.41239.1.S1_at	A4vA1			GmaAffx.11559.1.A1_at	A4vA1
GmaAffx.21087.1.S1_at	A4vA1			GmaAffx.53018.1.S1_at	A4vA1
GmaAffx.21743.1.S1_at	A4vA1			GmaAffx.190.1.S1_at	A4vA1
GmaAffx.21700.1.S1_at	A4vA1			GmaAffx.53010.1.A1_at	A4vA1
GmaAffx.74546.1.S1_at	A4vA1			GmaAffx.78601.1.S1_s_at	A4vA1
GmaAffx.10649.1.S1_at	A4vA1			GmaAffx.89772.17.S1_s_at	A4vA1
GmaAffx.51898.1.S1_at	A4vA1			Gma.1277.1.S1_at	A4vA1
GmaAffx.21180.1.S1_at	A4vA1			Gma.1316.5.S1_a_at	A4vA1
GmaAffx.26209.1.S1_at	A4vA1			Gma.1316.5.S1_x_at	A4vA1
GmaAffx.84414.1.S1_at	A4vA1			Gma.6339.1.S1_s_at	A4vA1
GmaAffx.19977.1.S1_at	A4vA1			Gma.6481.1.S1_at	A4vA1
GmaAffx.56281.1.S1_at	A4vA1			Gma.3723.1.S1_at	A4vA1
GmaAffx.78127.1.S1_at	A4vA1			Gma.4479.1.S1_at	A4vA1
GmaAffx.80028.1.S1_at	A4vA1			Gma.13324.1.S1_at	A4vA1
GmaAffx.44577.1.S1_at	A4vA1			Gma.8020.2.S1_at	A4vA1
GmaAffx.37643.1.S1_at	A4vA1			Gma.5267.1.S1_at	A4vA1
GmaAffx.34961.1.S1_at	A4vA1			Gma.2600.2.S1_at	A4vA1
GmaAffx.51426.1.S1_at	A4vA1			Gma.2511.1.S1_at	A4vA1
GmaAffx.71277.1.S1_at	A4vA1			Gma.1526.2.S1_x_at	A4vA1
GmaAffx.19498.1.S1_at	A4vA1			Gma.10661.2.S1_at	A4vA1
GmaAffx.92210.1.S1_at	A4vA1			Gma.6951.1.S1_at	A4vA1
Gma.10691.6.S1_at	A4vA1			Gma.15752.1.S1_at	A4vA1
GmaAffx.50740.1.S1_at	A4vA1			Gma.2506.1.S1_at	A4vA1
GmaAffx.5496.1.S1_at	A4vA1			Gma.4628.1.S1_at	A4vA1
GmaAffx.9636.1.S1_at	A4vA1			Gma.3241.1.S1_a_at	A4vA1
GmaAffx.18766.1.S1_at	A4vA1			Gma.3241.1.S1_at	A4vA1
GmaAffx.59766.1.S1_at	A4vA1			Gma.11420.1.S1_at	A4vA1
Gma.5510.2.S1_s_at	A4vA1			Gma.4424.1.S1_at	A4vA1
GmaAffx.21003.3.S1_at	A4vA1			Gma.6587.1.S1_at	A4vA1
GmaAffx.8932.6.S1_s_at	A4vA1			Gma.84.1.S1_at	A4vA1
GmaAffx.86173.1.A1_at	A4vA1			GmaAffx.92128.1.S1_s_at	A4vA1
soybean_rRNA_176_at	A4vA1			Gma.3082.3.S1_at	A4vA1
soybean_rRNA_1352_at	A4vA1			Gma.13153.1.S1_at	A4vA1
soybean_rRNA_57_RC_at	A4vA1			Gma.924.1.S1_at	A4vA1
soybean_rRNA_114_RC_at	A4vA1			Gma.7080.1.S1_s_at	A4vA1
soybean_rRNA_485_RC_at	A4vA1			Gma.1778.1.S1_at	A4vA1
soybean_rRNA_776_RC_at	A4vA1			GmaAffx.80654.1.S1_at	A4vA1
soybean_rRNA_918_RC_at	A4vA1			GmaAffx.20041.1.S1_at	A4vA1
soybean_rRNA_1057_RC_at	A4vA1			Gma.8674.2.A1_at	A4vA1
soybean_rRNA_1531_RC_at	A4vA1			Gma.11024.4.S1_s_at	A4vA1
soybean_rRNA_1665_RC_at	A4vA1			Gma.2474.1.S1_at	A4vA1
soybean_rRNA_1692_RC_at	A4vA1			GmaAffx.50396.1.S1_at	A4vA1
soybean_rRNA_1721_RC_at	A4vA1			Gma.6152.1.S1_at	A4vA1
Gma.4206.1.S1_s_at	A3vA1			GmaAffx.76827.1.S1_at	A4vA1
Gma.5510.1.S1_s_at	A3vA1			GmaAffx.52752.1.S1_s_at	A4vA1
Gma.10564.1.S1_at	A3vA1			Gma.13072.2.S1_at	A4vA1
Gma.8516.1.S1_at	A3vA1			Gma.10216.2.S1_at	A4vA1
Gma.8452.1.S1_s_at	A3vA1			Gma.12235.1.S1_at	A4vA1
Gma.8450.1.S1_at	A3vA1			Gma.2487.2.S1_at	A4vA1
Gma.8442.1.S1_at	A3vA1			GmaAffx.15031.1.S1_at	A4vA1
Gma.5584.1.S1_s_at	A3vA1			Gma.12513.2.S1_a_at	A4vA1
Gma.2590.1.A1_s_at	A3vA1			Gma.6672.2.S1_at	A4vA1
Gma.8534.1.S1_at	A3vA1			Gma.6672.2.S1_x_at	A4vA1
Gma.16832.1.S1_s_at	A3vA1			Gma.84.2.S1_at	A4vA1
Gma.1394.1.S1_at	A3vA1			GmaAffx.66676.1.S1_at	A4vA1
Gma.8119.1.S1_s_at	A3vA1			Gma.6264.1.S1_at	A4vA1
Gma.17702.2.S1_a_at	A3vA1			GmaAffx.82528.1.S1_at	A4vA1
Gma.4954.1.A1_at	A3vA1			Gma.12990.2.S1_at	A4vA1
GmaAffx.93149.1.S1_s_at	A3vA1			Gma.6564.1.S1_at	A4vA1
Gma.1842.1.S1_at	A3vA1			GmaAffx.24064.1.S1_at	A4vA1
Gma.2386.1.S1_x_at	A3vA1			Gma.10072.1.S1_at	A4vA1
GmaAffx.22552.1.S1_at	A3vA1			Gma.1650.2.S1_a_at	A4vA1
Gma.12979.1.A1_at	A3vA1			GmaAffx.44031.1.S1_at	A4vA1
Gma.9286.1.S1_s_at	A3vA1			GmaAffx.71069.1.S1_at	A4vA1
Gma.6477.1.S1_at	A3vA1			Gma.16147.1.S1_at	A4vA1
Gma.5084.1.S1_at	A3vA1			GmaAffx.52752.2.S1_at	A4vA1
GmaAffx.35952.1.S1_at	A3vA1			Gma.15746.1.A1_at	A4vA1
Gma.1386.1.S1_at	A3vA1			Gma.10787.1.S1_a_at	A4vA1
Gma.4370.1.S1_x_at	A3vA1			Gma.4031.1.S1_at	A4vA1
Gma.1747.1.S1_a_at	A3vA1			GmaAffx.265.2.S1_at	A4vA1
Gma.6139.1.S1_at	A3vA1			GmaAffx.16959.1.S1_at	A4vA1
Gma.8300.1.A1_at	A3vA1			Gma.17821.1.A1_at	A4vA1
Gma.7389.1.S1_at	A3vA1			GmaAffx.10631.1.S1_at	A4vA1
Gma.869.1.S1_at	A3vA1			Gma.10787.2.S1_a_at	A4vA1
Gma.7958.1.S1_at	A3vA1			Gma.3829.1.S1_at	A4vA1
Gma.6703.1.S1_at	A3vA1			Gma.13544.1.S1_at	A4vA1
Gma.7178.1.S1_at	A3vA1			GmaAffx.84302.1.S1_at	A4vA1
GmaAffx.19831.1.S1_at	A3vA1			Gma.11328.1.S1_at	A4vA1
Gma.16772.1.S1_at	A3vA1			Gma.1677.1.S1_a_at	A4vA1
Gma.16599.1.S1_s_at	A3vA1			Gma.10394.1.S1_at	A4vA1
Gma.4765.1.A1_at	A3vA1			Gma.16136.1.S1_at	A4vA1
Gma.12960.1.S1_at	A3vA1			Gma.14553.1.S1_at	A4vA1
GmaAffx.53324.1.A1_at	A3vA1			Gma.11803.1.S1_at	A4vA1
Gma.7942.1.A1_at	A3vA1			GmaAffx.81774.1.S1_at	A4vA1
Gma.4748.1.A1_at	A3vA1			Gma.11860.2.S1_at	A4vA1
Gma.8687.1.A1_at	A3vA1			Gma.7673.1.S1_at	A4vA1
GmaAffx.18649.1.S1_at	A3vA1			Gma.10991.1.S1_at	A4vA1
GmaAffx.15953.1.A1_at	A3vA1			GmaAffx.71763.1.S1_at	A4vA1
GmaAffx.44043.1.A1_at	A3vA1			Gma.16176.1.S1_at	A4vA1
Gma.4594.1.A1_at	A3vA1			Gma.13062.1.S1_at	A4vA1
GmaAffx.69001.1.S1_at	A3vA1			GmaAffx.85890.1.S1_at	A4vA1
GmaAffx.16994.1.S1_at	A3vA1			GmaAffx.73107.1.S1_at	A4vA1
GmaAffx.60802.1.A1_at	A3vA1			Gma.9069.1.S1_at	A4vA1
GmaAffx.17505.1.S1_at	A3vA1			Gma.4759.1.A1_at	A4vA1
GmaAffx.23295.1.S1_at	A3vA1			GmaAffx.65531.1.S1_at	A4vA1
GmaAffx.2538.1.S1_at	A3vA1			GmaAffx.77647.1.S1_at	A4vA1
GmaAffx.19806.1.A1_at	A3vA1			Gma.2867.1.S1_a_at	A4vA1
Gma.17318.1.S1_at	A3vA1			GmaAffx.87773.1.S1_at	A4vA1
GmaAffx.31622.1.S1_at	A3vA1			Gma.14736.1.S1_at	A4vA1
Gma.4708.1.A1_at	A3vA1			GmaAffx.15191.1.S1_at	A4vA1
GmaAffx.28926.1.A1_at	A3vA1			GmaAffx.93128.1.S1_s_at	A4vA1
GmaAffx.26490.1.S1_at	A3vA1			GmaAffx.67477.2.S1_at	A4vA1
Gma.8247.1.S1_s_at	A3vA1			GmaAffx.8109.1.S1_at	A4vA1
Gma.11026.1.S1_at	A3vA1			Gma.9721.1.S1_at	A4vA1
Gma.15464.2.S1_at	A3vA1			GmaAffx.58294.2.S1_at	A4vA1
GmaAffx.92851.1.S1_s_at	A3vA1			GmaAffx.87862.1.S1_at	A4vA1
Gma.11260.1.S1_x_at	A3vA1			Gma.13395.1.A1_s_at	A4vA1
Gma.9841.1.S1_at	A3vA1			GmaAffx.27554.1.S1_at	A4vA1
Gma.9841.1.S1_s_at	A3vA1			Gma.6528.1.A1_at	A4vA1
Gma.1394.2.S1_a_at	A3vA1			Gma.283.1.S1_at	A4vA1
Gma.1394.2.S1_at	A3vA1			GmaAffx.71068.1.S1_at	A4vA1
GmaAffx.18616.1.S1_at	A3vA1			GmaAffx.85872.1.S1_at	A4vA1
Gma.6261.1.S1_a_at	A3vA1			Gma.16363.1.S1_at	A4vA1
Gma.6520.3.S1_a_at	A3vA1			GmaAffx.68175.1.S1_at	A4vA1
GmaAffx.87730.1.S1_at	A3vA1			Gma.9106.1.S1_at	A4vA1
Gma.917.1.S1_at	A3vA1			Gma.13128.1.S1_at	A4vA1
Gma.4310.2.S1_at	A3vA1			GmaAffx.87279.1.S1_at	A4vA1
GmaAffx.51290.1.S1_at	A3vA1			GmaAffx.90679.1.S1_s_at	A4vA1
Gma.14852.1.S1_at	A3vA1			GmaAffx.48718.1.S1_at	A4vA1
GmaAffx.77056.1.S1_at	A3vA1			GmaAffx.86235.1.S1_at	A4vA1
GmaAffx.86151.1.S1_at	A3vA1			Gma.8022.2.S1_at	A4vA1
Gma.12309.1.S1_at	A3vA1			Gma.1524.1.S1_at	A4vA1
Gma.4091.1.S1_at	A3vA1			GmaAffx.19686.1.S1_at	A4vA1
GmaAffx.1301.47.A1_at	A3vA1			GmaAffx.15983.2.S1_s_at	A4vA1
GmaAffx.40129.1.S1_at	A3vA1			GmaAffx.792.2.S1_at	A4vA1
Gma.1747.2.S1_at	A3vA1			GmaAffx.47232.1.A1_at	A4vA1
Gma.5300.1.S1_at	A3vA1			Gma.5386.1.A1_at	A4vA1
GmaAffx.93515.1.S1_s_at	A3vA1			GmaAffx.80271.1.S1_at	A4vA1
GmaAffx.51621.1.S1_at	A3vA1			GmaAffx.38949.1.S1_s_at	A4vA1
Gma.2074.1.S1_at	A3vA1			GmaAffx.69746.1.S1_at	A4vA1
GmaAffx.77177.1.S1_at	A3vA1			GmaAffx.57766.1.S1_at	A4vA1
GmaAffx.1334.1.S1_at	A3vA1			Gma.9083.2.S1_at	A4vA1
GmaAffx.55387.1.S1_at	A3vA1			GmaAffx.86086.1.S1_at	A4vA1
GmaAffx.4467.2.S1_at	A3vA1			Gma.9672.1.S1_at	A4vA1
GmaAffx.88219.1.S1_at	A3vA1			GmaAffx.3113.1.S1_s_at	A4vA1
Gma.2377.1.S1_at	A3vA1			GmaAffx.16106.1.S1_at	A4vA1
Gma.13580.3.S1_at	A3vA1			GmaAffx.773.1.S1_at	A4vA1
GmaAffx.14419.1.S1_at	A3vA1			Gma.6211.1.S1_at	A4vA1
Gma.17041.1.S1_at	A3vA1			GmaAffx.76814.1.S1_at	A4vA1
GmaAffx.84261.1.S1_at	A3vA1			GmaAffx.2157.1.S1_at	A4vA1
GmaAffx.19467.1.S1_at	A3vA1			GmaAffx.4898.1.S1_at	A4vA1
GmaAffx.54083.1.S1_at	A3vA1			GmaAffx.15191.2.S1_at	A4vA1
Gma.4954.2.S1_at	A3vA1			GmaAffx.6841.2.S1_at	A4vA1
GmaAffx.80400.1.S1_at	A3vA1			GmaAffx.81750.1.S1_at	A4vA1
GmaAffx.64943.2.S1_at	A3vA1			GmaAffx.67054.2.S1_s_at	A4vA1
GmaAffx.48534.2.S1_at	A3vA1			GmaAffx.85292.1.S1_at	A4vA1
GmaAffx.39349.1.S1_at	A3vA1			GmaAffx.63157.1.S1_at	A4vA1
Gma.16069.1.S1_at	A3vA1			GmaAffx.65596.1.S1_at	A4vA1
GmaAffx.64832.1.S1_at	A3vA1			Gma.2991.2.S1_at	A4vA1
GmaAffx.88358.1.S1_at	A3vA1			GmaAffx.19954.2.S1_at	A4vA1
Gma.9718.1.S1_at	A3vA1			GmaAffx.78539.1.S1_at	A4vA1
GmaAffx.78747.1.S1_at	A3vA1			GmaAffx.49458.1.S1_at	A4vA1
GmaAffx.12252.1.S1_at	A3vA1			GmaAffx.60984.1.S1_at	A4vA1
GmaAffx.89045.1.A1_s_at	A3vA1			GmaAffx.58057.1.S1_at	A4vA1
Gma.16025.1.A1_at	A3vA1			GmaAffx.44301.1.S1_at	A4vA1
Gma.9638.1.A1_at	A3vA1			Gma.561.1.S1_at	A4vA1
GmaAffx.86835.1.S1_at	A3vA1			GmaAffx.55784.1.S1_at	A4vA1
GmaAffx.84877.1.S1_at	A3vA1			Gma.10891.2.S1_a_at	A4vA1
GmaAffx.45175.2.S1_at	A3vA1			GmaAffx.40574.1.S1_at	A4vA1
GmaAffx.10540.1.S1_at	A3vA1			GmaAffx.62256.1.S1_at	A4vA1
GmaAffx.66622.1.S1_at	A3vA1			GmaAffx.1694.1.S1_at	A4vA1
GmaAffx.51455.1.S1_at	A3vA1			Gma.13056.1.S1_at	A4vA1
Gma.4487.2.S1_at	A3vA1			GmaAffx.82467.1.S1_at	A4vA1
GmaAffx.75384.1.S1_at	A3vA1			GmaAffx.50946.1.S1_at	A4vA1
Gma.7867.2.S1_at	A3vA1			Gma.15727.1.S1_at	A4vA1
Gma.12761.2.S1_at	A3vA1			Gma.14319.2.S1_at	A4vA1
Gma.12761.2.S1_x_at	A3vA1			GmaAffx.43987.1.S1_at	A4vA1
Gma.859.1.A1_at	A3vA1			GmaAffx.59308.1.S1_at	A4vA1
Gma.17735.1.S1_at	A3vA1			GmaAffx.72743.1.S1_at	A4vA1
GmaAffx.77047.1.S1_at	A3vA1			Gma.17968.1.S1_at	A4vA1
GmaAffx.67744.1.S1_at	A3vA1			Gma.13056.2.S1_at	A4vA1
Gma.9277.1.S1_at	A3vA1			GmaAffx.84809.1.S1_at	A4vA1
GmaAffx.71543.1.S1_at	A3vA1			Gma.6166.1.S1_at	A4vA1
GmaAffx.82887.1.S1_at	A3vA1			GmaAffx.74676.2.S1_at	A4vA1
GmaAffx.51044.2.S1_at	A3vA1			GmaAffx.86068.1.S1_at	A4vA1
GmaAffx.83317.3.S1_at	A3vA1			GmaAffx.76524.2.S1_at	A4vA1
GmaAffx.74847.1.S1_at	A3vA1			Gma.10701.2.S1_at	A4vA1
GmaAffx.41230.1.A1_at	A3vA1			GmaAffx.68244.1.S1_at	A4vA1
Gma.9717.1.S1_at	A3vA1			GmaAffx.68339.1.S1_at	A4vA1
GmaAffx.10045.1.S1_at	A3vA1			GmaAffx.83116.1.S1_at	A4vA1
GmaAffx.85103.1.S1_at	A3vA1			Gma.4316.1.S1_at	A4vA1
GmaAffx.47615.1.S1_at	A3vA1			GmaAffx.57265.1.S1_s_at	A4vA1
Gma.635.1.A1_at	A3vA1			GmaAffx.87656.2.S1_at	A4vA1
GmaAffx.85405.1.S1_at	A3vA1			Gma.13382.1.A1_at	A4vA1
GmaAffx.12323.1.S1_at	A3vA1			GmaAffx.48558.1.S1_at	A4vA1
GmaAffx.86321.1.S1_at	A3vA1			GmaAffx.67003.1.S1_at	A4vA1
GmaAffx.34775.1.S1_at	A3vA1			GmaAffx.80403.1.S1_at	A4vA1
GmaAffx.60439.2.S1_at	A3vA1			GmaAffx.82528.2.S1_at	A4vA1
Gma.17326.1.A1_at	A3vA1			GmaAffx.82528.2.S1_s_at	A4vA1
GmaAffx.70235.1.S1_at	A3vA1			GmaAffx.31772.1.S1_at	A4vA1
GmaAffx.40660.2.S1_at	A3vA1			GmaAffx.62153.1.S1_at	A4vA1
GmaAffx.68482.1.S1_at	A3vA1			Gma.3026.1.S1_at	A4vA1
GmaAffx.71151.1.S1_at	A3vA1			GmaAffx.27438.1.S1_at	A4vA1
GmaAffx.70235.2.S1_at	A3vA1			GmaAffx.74830.1.S1_s_at	A4vA1
GmaAffx.60359.1.S1_s_at	A3vA1			GmaAffx.1301.78.S1_s_at	A4vA1
GmaAffx.37199.1.S1_at	A3vA1			GmaAffx.35130.1.S1_at	A4vA1
GmaAffx.60965.1.S1_at	A3vA1			GmaAffx.70954.1.S1_at	A4vA1
GmaAffx.87407.3.S1_at	A3vA1			GmaAffx.63392.1.S1_at	A4vA1
GmaAffx.4245.5.S1_at	A3vA1			Gma.4099.1.S1_at	A4vA1
GmaAffx.48855.1.S1_at	A3vA1			GmaAffx.75004.1.S1_at	A4vA1
GmaAffx.23406.2.S1_s_at	A3vA1			GmaAffx.45957.1.S1_at	A4vA1
GmaAffx.42739.1.S1_at	A3vA1			GmaAffx.64204.1.S1_at	A4vA1
GmaAffx.85957.1.S1_at	A3vA1			GmaAffx.76002.1.S1_at	A4vA1
Gma.6595.1.S1_at	A3vA1			GmaAffx.10790.1.S1_at	A4vA1
Gma.16554.2.S1_at	A3vA1			GmaAffx.77556.1.S1_at	A4vA1
Gma.3557.2.S1_s_at	A3vA1			Gma.13463.1.S1_at	A4vA1
GmaAffx.72305.1.S1_at	A3vA1			GmaAffx.16982.1.S1_at	A4vA1
GmaAffx.17100.1.S1_at	A3vA1			Gma.6644.1.S1_at	A4vA1
GmaAffx.33075.1.S1_at	A3vA1			GmaAffx.32011.1.S1_at	A4vA1
GmaAffx.80898.1.S1_at	A3vA1			GmaAffx.63233.1.S1_at	A4vA1
Gma.1777.1.A1_at	A3vA1			GmaAffx.8707.1.S1_at	A4vA1
GmaAffx.73536.1.S1_at	A3vA1			GmaAffx.79943.1.A1_at	A4vA1
GmaAffx.56432.1.S1_at	A3vA1			GmaAffx.68814.1.S1_at	A4vA1
GmaAffx.48416.1.S1_at	A3vA1			GmaAffx.40760.1.S1_at	A4vA1
GmaAffx.38492.1.A1_s_at	A3vA1			Gma.6557.1.S1_s_at	A4vA1
Gma.12888.1.A1_s_at	A3vA1			GmaAffx.68853.1.S1_at	A4vA1
Gma.17244.1.A1_at	A3vA1			Gma.12539.1.S1_at	A4vA1
GmaAffx.45036.1.S1_at	A3vA1			GmaAffx.87361.1.S1_at	A4vA1
Gma.17688.1.S1_at	A3vA1			GmaAffx.85164.1.S1_s_at	A4vA1
Gma.17688.1.S1_s_at	A3vA1			GmaAffx.48156.1.A1_at	A4vA1
Gma.12564.1.A1_at	A3vA1			GmaAffx.48250.1.S1_at	A4vA1
Gma.14126.1.A1_at	A3vA1			GmaAffx.20440.1.S1_at	A4vA1
GmaAffx.30570.1.S1_at	A3vA1			GmaAffx.32256.1.S1_at	A4vA1
GmaAffx.92192.1.S1_s_at	A3vA1			GmaAffx.36973.1.S1_at	A4vA1
GmaAffx.73439.1.S1_at	A3vA1			GmaAffx.32011.2.S1_at	A4vA1
Gma.17374.1.S1_at	A3vA1			GmaAffx.16408.1.A1_at	A4vA1
GmaAffx.67175.1.S1_at	A3vA1			GmaAffx.27056.1.S1_at	A4vA1
GmaAffx.63706.1.S1_s_at	A3vA1			GmaAffx.7416.3.S1_at	A4vA1
GmaAffx.59912.1.S1_at	A3vA1			GmaAffx.54447.1.S1_at	A4vA1
GmaAffx.41891.1.S1_at	A3vA1			Gma.10027.1.S1_at	A4vA1
GmaAffx.59231.1.S1_at	A3vA1			GmaAffx.80346.1.S1_at	A4vA1
GmaAffx.90956.1.S1_s_at	A3vA1			Gma.15574.1.S1_at	A4vA1
Gma.3986.1.S1_at	A3vA1			GmaAffx.71333.1.S1_at	A4vA1
GmaAffx.39137.1.S1_at	A3vA1			Gma.5173.2.S1_at	A4vA1
GmaAffx.62050.1.S1_at	A3vA1			GmaAffx.81361.2.S1_at	A4vA1
GmaAffx.80869.1.S1_s_at	A3vA1			GmaAffx.60751.1.S1_at	A4vA1
GmaAffx.65448.1.S1_at	A3vA1			GmaAffx.74187.1.S1_at	A4vA1
GmaAffx.83017.1.S1_at	A3vA1			GmaAffx.29705.2.S1_s_at	A4vA1
Gma.6617.1.S1_at	A3vA1			GmaAffx.4898.2.S1_at	A4vA1
GmaAffx.81662.1.S1_at	A3vA1			GmaAffx.43291.1.S1_at	A4vA1
GmaAffx.7627.1.S1_at	A3vA1			Gma.9710.1.A1_at	A4vA1
GmaAffx.7254.1.A1_at	A3vA1			GmaAffx.53712.2.A1_at	A4vA1
GmaAffx.86592.1.A1_at	A3vA1			GmaAffx.17559.1.A1_at	A4vA1
GmaAffx.70659.1.A1_at	A3vA1			GmaAffx.49008.1.S1_at	A4vA1
GmaAffx.65280.1.A1_at	A3vA1			GmaAffx.30011.1.S1_at	A4vA1
GmaAffx.78940.1.A1_at	A3vA1			Gma.4313.1.S1_a_at	A4vA1
GmaAffx.56133.1.A1_at	A3vA1			Gma.987.1.S1_at	A4vA1
GmaAffx.12937.1.A1_at	A3vA1			GmaAffx.8889.1.S1_s_at	A4vA1
GmaAffx.32348.1.A1_at	A3vA1			GmaAffx.25965.1.S1_at	A4vA1
GmaAffx.52231.1.A1_s_at	A3vA1			GmaAffx.59860.1.S1_at	A4vA1
GmaAffx.70478.1.A1_at	A3vA1			Gma.16136.2.A1_at	A4vA1
GmaAffx.70519.1.A1_at	A3vA1			Gma.13844.1.A1_at	A4vA1
GmaAffx.71961.1.A1_at	A3vA1			Gma.5359.1.S1_at	A4vA1
GmaAffx.81234.1.A1_at	A3vA1			GmaAffx.11454.1.S1_at	A4vA1
GmaAffx.89772.2.S1_at	A3vA1			Gma.12561.1.A1_s_at	A4vA1
GmaAffx.89772.2.S1_x_at	A3vA1			Gma.13380.1.A1_s_at	A4vA1
GmaAffx.89772.13.S1_s_at	A3vA1			Gma.13340.2.S1_a_at	A4vA1
GmaAffx.89786.1.S1_at	A3vA1			Gma.13204.2.A1_at	A4vA1
GmaAffx.89881.1.S1_s_at	A3vA1			Gma.12539.2.A1_at	A4vA1
GmaAffx.89772.10.A1_s_at	A3vA1			GmaAffx.1301.114.A1_at	A4vA1
GmaAffx.93254.1.S1_at	A3vA1			Gma.13419.1.A1_at	A4vA1
GmaAffx.91159.1.S1_at	A3vA1			Gma.17285.1.A1_at	A4vA1
GmaAffx.90353.1.S1_at	A3vA1			GmaAffx.20514.1.A1_at	A4vA1
GmaAffx.93554.1.S1_at	A3vA1			GmaAffx.50677.1.S1_s_at	A4vA1
GmaAffx.17955.1.S1_at	A3vA1			GmaAffx.59856.2.S1_at	A4vA1
GmaAffx.27577.1.S1_at	A3vA1			Gma.12590.1.A1_at	A4vA1
GmaAffx.35242.1.S1_at	A3vA1			Gma.12889.1.A1_at	A4vA1
GmaAffx.41239.1.S1_at	A3vA1			Gma.12928.1.A1_at	A4vA1
GmaAffx.21743.1.S1_at	A3vA1			Gma.13616.1.A1_at	A4vA1
GmaAffx.42302.1.S1_at	A3vA1			Gma.13691.1.A1_at	A4vA1
GmaAffx.52483.1.S1_at	A3vA1			Gma.14438.1.A1_at	A4vA1
GmaAffx.47275.1.S1_at	A3vA1			Gma.15650.1.A1_at	A4vA1
GmaAffx.10649.1.S1_at	A3vA1			Gma.16870.1.A1_at	A4vA1
GmaAffx.51831.1.S1_at	A3vA1			GmaAffx.29661.1.A1_at	A4vA1
GmaAffx.38179.1.S1_at	A3vA1			GmaAffx.74884.1.A1_at	A4vA1
GmaAffx.13717.1.S1_at	A3vA1			GmaAffx.79591.1.A1_at	A4vA1
GmaAffx.85287.2.S1_at	A3vA1			GmaAffx.57640.1.S1_at	A4vA1
GmaAffx.34961.1.S1_at	A3vA1			GmaAffx.10290.1.S1_at	A4vA1
GmaAffx.64107.1.S1_at	A3vA1			GmaAffx.23620.1.S1_s_at	A4vA1
GmaAffx.92210.1.S1_at	A3vA1			GmaAffx.75144.1.A1_at	A4vA1
GmaAffx.9636.1.S1_at	A3vA1			Gma.13747.1.A1_at	A4vA1
GmaAffx.14139.2.S1_at	A3vA1			Gma.11082.1.S1_at	A4vA1
GmaAffx.28057.1.S1_at	A3vA1			GmaAffx.65929.1.A1_s_at	A4vA1
GmaAffx.71585.2.S1_at	A3vA1			Gma.6574.1.S1_at	A4vA1
Gma.5510.2.S1_s_at	A3vA1			GmaAffx.25878.1.S1_at	A4vA1
GmaAffx.7838.3.S1_s_at	A3vA1			GmaAffx.93116.1.S1_at	A4vA1
GmaAffx.21003.3.S1_at	A3vA1			GmaAffx.92608.1.S1_s_at	A4vA1
GmaAffx.92699.1.S1_s_at	A3vA1			GmaAffx.92070.1.S1_at	A4vA1
soybean_rRNA_114_RC_at	A3vA1			Gma.3604.4.S1_s_at	A4vA1
soybean_rRNA_1057_RC_at	A3vA1			GmaAffx.91964.1.S1_at	A4vA1
Gma.5269.1.S1_a_at	A2vA1			GmaAffx.35378.1.S1_s_at	A4vA1
Gma.14610.1.A1_at	A2vA1			GmaAffx.51133.1.S1_at	A4vA1
GmaAffx.28927.1.S1_at	A2vA1			GmaAffx.92244.1.S1_at	A4vA1
Gma.6075.1.S1_s_at	A2vA1			Gma.12048.1.S1_at	A4vA1
Gma.6672.2.S1_at	A2vA1			GmaAffx.53173.1.S1_at	A4vA1
GmaAffx.71038.1.S1_at	A2vA1			GmaAffx.64205.1.S1_at	A4vA1
Gma.5269.2.S1_a_at	A2vA1			GmaAffx.63973.1.S1_at	A4vA1
GmaAffx.3712.1.S1_at	A2vA1			GmaAffx.58948.1.S1_at	A4vA1
GmaAffx.92192.1.S1_s_at	A2vA1			GmaAffx.92825.1.S1_s_at	A4vA1
				GmaAffx.86246.1.S1_at	A4vA1
				GmaAffx.88173.1.S1_at	A4vA1
				Gma.8939.1.S1_at	A4vA1
				GmaAffx.79401.1.S1_at	A4vA1
				Gma.8942.1.S1_at	A4vA1
				GmaAffx.61286.1.S1_at	A4vA1
				GmaAffx.1165.1.S1_at	A4vA1
				GmaAffx.6271.1.S1_at	A4vA1
				GmaAffx.37155.1.S1_at	A4vA1
				GmaAffx.60035.1.S1_at	A4vA1
				Gma.659.1.S1_at	A4vA1
				GmaAffx.73770.1.S1_at	A4vA1
				GmaAffx.54174.1.S1_at	A4vA1
				GmaAffx.28803.1.S1_at	A4vA1
				GmaAffx.30709.1.S1_at	A4vA1
				GmaAffx.86037.1.S1_at	A4vA1
				Gma.5283.1.S1_at	A4vA1
				GmaAffx.73345.1.S1_s_at	A4vA1
				GmaAffx.42925.1.S1_s_at	A4vA1
				GmaAffx.73672.1.S1_at	A4vA1
				GmaAffx.22396.1.S1_at	A4vA1
				GmaAffx.28067.1.S1_at	A4vA1
				GmaAffx.78077.1.S1_at	A4vA1
				Gma.13477.1.A1_at	A4vA1
				Gma.13962.1.A1_at	A4vA1
				GmaAffx.12238.1.S1_at	A4vA1
				GmaAffx.310.1.S1_at	A4vA1
				GmaAffx.65048.1.S1_s_at	A4vA1
				Gma.9436.1.S1_at	A4vA1
				GmaAffx.42116.1.S1_at	A4vA1
				GmaAffx.42116.1.S1_x_at	A4vA1
				GmaAffx.5167.1.S1_at	A4vA1
				GmaAffx.20974.1.S1_at	A4vA1
				GmaAffx.1620.3.S1_s_at	A4vA1
				GmaAffx.27505.1.A1_s_at	A4vA1
				GmaAffx.70258.1.S1_s_at	A4vA1
				Gma.3041.1.S1_at	A4vA1
				GmaAffx.50221.1.S1_at	A4vA1
				Gma.1127.1.S1_at	A4vA1
				GmaAffx.52052.1.S1_at	A4vA1
				GmaAffx.52057.1.S1_at	A4vA1
				Gma.6389.1.S1_at	A4vA1
				GmaAffx.50026.1.S1_at	A4vA1
				Gma.492.1.S1_at	A4vA1
				GmaAffx.28382.1.S1_at	A4vA1
				GmaAffx.57489.1.S1_at	A4vA1
				GmaAffx.9605.1.S1_at	A4vA1
				GmaAffx.7290.1.A1_at	A4vA1
				GmaAffx.24408.1.A1_at	A4vA1
				GmaAffx.41491.1.S1_at	A4vA1
				GmaAffx.31406.1.S1_at	A4vA1
				GmaAffx.4029.1.S1_at	A4vA1
				GmaAffx.54494.1.S1_at	A4vA1
				GmaAffx.76494.3.S1_at	A4vA1
				Gma.6633.2.S1_at	A4vA1
				GmaAffx.78326.1.S1_at	A4vA1
				GmaAffx.60112.1.S1_at	A4vA1
				GmaAffx.60112.1.S1_s_at	A4vA1
				GmaAffx.21782.1.A1_at	A4vA1
				GmaAffx.17856.1.S1_at	A4vA1
				GmaAffx.25145.1.A1_at	A4vA1
				Gma.1955.4.S1_a_at	A4vA1
				Gma.11024.5.S1_s_at	A4vA1
				GmaAffx.88070.1.A1_at	A4vA1
				GmaAffx.21887.1.A1_at	A4vA1
				GmaAffx.83503.1.A1_at	A4vA1
				GmaAffx.9686.1.A1_at	A4vA1
				GmaAffx.60759.1.A1_at	A4vA1
				GmaAffx.28944.1.A1_at	A4vA1
				Gma.17230.1.A1_at	A4vA1
				GmaAffx.40965.1.A1_at	A4vA1
				Gma.13494.1.A1_at	A4vA1
				Gma.4695.1.A1_at	A4vA1
				GmaAffx.12665.1.A1_at	A4vA1
				GmaAffx.26533.1.A1_s_at	A4vA1
				GmaAffx.40256.1.A1_at	A4vA1
				GmaAffx.43188.1.A1_at	A4vA1
				GmaAffx.52983.1.A1_at	A4vA1
				GmaAffx.67543.1.A1_at	A4vA1
				GmaAffx.72179.1.A1_at	A4vA1
				GmaAffx.81027.1.A1_at	A4vA1
				GmaAffx.15844.1.A1_at	A4vA1
				GmaAffx.33377.1.A1_at	A4vA1
				GmaAffx.21787.1.A1_at	A4vA1
				GmaAffx.274.1.A1_at	A4vA1
				GmaAffx.30164.1.A1_at	A4vA1
				GmaAffx.7197.1.A1_at	A4vA1
				GmaAffx.7215.1.A1_at	A4vA1
				GmaAffx.7217.1.A1_at	A4vA1
				GmaAffx.56720.1.A1_at	A4vA1
				GmaAffx.86537.1.A1_at	A4vA1
				GmaAffx.88580.1.A1_at	A4vA1
				GmaAffx.74402.1.A1_at	A4vA1
				Gma.12607.1.A1_at	A4vA1
				GmaAffx.89772.6.A1_s_at	A4vA1
				GmaAffx.89772.6.S1_s_at	A4vA1
				GmaAffx.89772.7.A1_s_at	A4vA1
				GmaAffx.90984.1.S1_s_at	A4vA1
				GmaAffx.91195.1.S1_at	A4vA1
				GmaAffx.92791.1.S1_at	A4vA1
				GmaAffx.91763.1.S1_s_at	A4vA1
				GmaAffx.91763.1.S1_x_at	A4vA1
				GmaAffx.92141.1.S1_at	A4vA1
				GmaAffx.90962.1.S1_at	A4vA1
				GmaAffx.90515.1.S1_s_at	A4vA1
				GmaAffx.91867.1.S1_at	A4vA1
				GmaAffx.91470.1.S1_at	A4vA1
				GmaAffx.90045.1.S1_at	A4vA1
				GmaAffx.93063.1.S1_at	A4vA1
				GmaAffx.81725.1.S1_at	A4vA1
				GmaAffx.46418.1.S1_at	A4vA1
				GmaAffx.12507.1.S1_at	A4vA1
				GmaAffx.17086.1.S1_at	A4vA1
				GmaAffx.21596.1.S1_at	A4vA1
				GmaAffx.70145.1.S1_at	A4vA1
				Gma.6016.2.S1_s_at	A4vA1
				GmaAffx.88138.1.S1_s_at	A4vA1
				GmaAffx.80004.1.S1_at	A4vA1
				GmaAffx.48538.1.S1_at	A4vA1
				GmaAffx.75552.3.S1_at	A4vA1
				GmaAffx.71468.1.S1_at	A4vA1
				GmaAffx.4299.1.S1_at	A4vA1
				GmaAffx.46786.1.S1_at	A4vA1
				GmaAffx.25759.1.S1_at	A4vA1
				GmaAffx.10927.1.S1_at	A4vA1
				GmaAffx.80720.1.S1_at	A4vA1
				GmaAffx.36701.2.S1_at	A4vA1
				GmaAffx.77758.1.S1_x_at	A4vA1
				Gma.13091.2.S1_a_at	A4vA1
				GmaAffx.56042.1.S1_at	A4vA1
				GmaAffx.60141.2.S1_at	A4vA1
				Gma.11299.3.S1_a_at	A4vA1
				Gma.11299.3.S1_x_at	A4vA1
				Gma.6528.2.S1_at	A4vA1
				GmaAffx.93517.1.S1_s_at	A4vA1
				GmaAffx.91465.1.S1_s_at	A4vA1
				GmaAffx.81334.1.S1_at	A4vA1
				Gma.79.5.S1_s_at	A4vA1
				GmaAffx.93652.1.S1_s_at	A4vA1
				GmaAffx.93655.1.S1_s_at	A4vA1
				Gma.5793.1.S1_s_at	A3vA1
				Gma.6664.1.S1_s_at	A3vA1
				Gma.15564.1.S1_a_at	A3vA1
				Gma.15564.1.S1_at	A3vA1
				Gma.17610.1.S1_at	A3vA1
				Gma.17610.1.S1_x_at	A3vA1
				Gma.5313.1.S1_at	A3vA1
				Gma.10969.1.S1_at	A3vA1
				Gma.10969.1.S1_x_at	A3vA1
				Gma.2570.1.S1_at	A3vA1
				Gma.1321.1.S1_at	A3vA1
				Gma.8496.1.S1_at	A3vA1
				Gma.8489.1.S1_at	A3vA1
				Gma.8455.1.S1_at	A3vA1
				Gma.585.1.S1_at	A3vA1
				Gma.8488.1.S1_at	A3vA1
				Gma.2131.1.S1_at	A3vA1
				Gma.4593.1.S1_a_at	A3vA1
				Gma.4593.1.S1_x_at	A3vA1
				Gma.16696.1.S1_at	A3vA1
				Gma.5461.1.S1_at	A3vA1
				Gma.2105.1.S1_at	A3vA1
				Gma.3314.1.S1_a_at	A3vA1
				Gma.3314.1.S1_at	A3vA1
				Gma.1163.1.S1_at	A3vA1
				Gma.6862.1.S1_s_at	A3vA1
				Gma.4.1.S1_at	A3vA1
				Gma.8533.1.S1_at	A3vA1
				Gma.8436.1.S1_at	A3vA1
				Gma.4300.1.S1_at	A3vA1
				Gma.16829.1.S1_x_at	A3vA1
				Gma.2731.2.A1_at	A3vA1
				Gma.2731.2.A1_x_at	A3vA1
				Gma.11123.1.S1_at	A3vA1
				Gma.11123.1.S1_x_at	A3vA1
				Gma.15376.1.A1_a_at	A3vA1
				Gma.1316.6.S1_a_at	A3vA1
				Gma.2360.1.S1_at	A3vA1
				Gma.2317.1.A1_a_at	A3vA1
				GmaAffx.90617.1.S1_s_at	A3vA1
				Gma.15610.1.S1_at	A3vA1
				Gma.11183.1.S1_at	A3vA1
				Gma.8347.1.S1_at	A3vA1
				Gma.13118.2.S1_x_at	A3vA1
				Gma.3316.1.A1_at	A3vA1
				Gma.3969.1.S1_s_at	A3vA1
				Gma.2026.1.S1_at	A3vA1
				Gma.11126.1.S1_at	A3vA1
				Gma.11126.1.S1_x_at	A3vA1
				Gma.6016.1.S1_s_at	A3vA1
				Gma.11254.1.S1_x_at	A3vA1
				Gma.10890.1.S1_at	A3vA1
				Gma.3969.2.S1_at	A3vA1
				Gma.2834.1.S1_at	A3vA1
				Gma.3308.1.S1_at	A3vA1
				Gma.9167.1.S1_at	A3vA1
				Gma.4459.1.S1_at	A3vA1
				Gma.6091.1.S1_at	A3vA1
				Gma.12547.1.A1_at	A3vA1
				Gma.1527.1.S1_a_at	A3vA1
				Gma.1527.1.S1_x_at	A3vA1
				Gma.1527.2.S1_at	A3vA1
				Gma.1226.1.S1_at	A3vA1
				GmaAffx.91630.1.S1_s_at	A3vA1
				Gma.10788.1.S1_at	A3vA1
				Gma.3893.2.S1_at	A3vA1
				Gma.6664.2.S1_at	A3vA1
				Gma.3419.1.S1_at	A3vA1
				Gma.7214.1.S1_at	A3vA1
				Gma.3048.1.S1_a_at	A3vA1
				Gma.4216.1.S1_a_at	A3vA1
				Gma.10216.1.S1_at	A3vA1
				Gma.11242.2.S1_a_at	A3vA1
				Gma.11242.2.S1_x_at	A3vA1
				Gma.11242.1.S1_at	A3vA1
				Gma.10904.1.S1_at	A3vA1
				Gma.10997.1.S1_at	A3vA1
				Gma.12474.1.S1_at	A3vA1
				Gma.2715.1.S1_at	A3vA1
				Gma.10032.1.S1_at	A3vA1
				Gma.18106.1.S1_at	A3vA1
				Gma.15844.1.A1_at	A3vA1
				Gma.1098.1.S1_at	A3vA1
				Gma.16969.1.S1_s_at	A3vA1
				Gma.11258.1.S1_at	A3vA1
				Gma.1871.2.S1_at	A3vA1
				Gma.16487.1.S1_at	A3vA1
				Gma.4462.1.S1_at	A3vA1
				Gma.7993.1.S1_at	A3vA1
				Gma.1326.1.S1_at	A3vA1
				Gma.2284.1.S1_at	A3vA1
				Gma.16134.1.A1_s_at	A3vA1
				Gma.4867.1.S1_at	A3vA1
				GmaAffx.70932.1.S1_at	A3vA1
				Gma.15792.1.S1_at	A3vA1
				Gma.11993.1.S1_at	A3vA1
				Gma.982.1.S1_at	A3vA1
				Gma.5303.1.A1_at	A3vA1
				Gma.6126.1.S1_at	A3vA1
				Gma.8185.1.A1_at	A3vA1
				Gma.8185.1.A1_s_at	A3vA1
				Gma.15816.1.A1_at	A3vA1
				Gma.15953.1.A1_at	A3vA1
				GmaAffx.30578.1.A1_at	A3vA1
				Gma.14235.1.A1_at	A3vA1
				Gma.16792.1.A1_at	A3vA1
				Gma.10936.1.S1_s_at	A3vA1
				Gma.11166.1.S1_x_at	A3vA1
				Gma.9720.1.S1_at	A3vA1
				GmaAffx.89828.1.S1_s_at	A3vA1
				Gma.12372.1.S1_at	A3vA1
				Gma.7599.1.S1_a_at	A3vA1
				Gma.14246.1.S1_s_at	A3vA1
				Gma.2600.1.S1_a_at	A3vA1
				Gma.2600.1.S1_x_at	A3vA1
				Gma.2446.1.S1_a_at	A3vA1
				Gma.3218.1.S1_a_at	A3vA1
				Gma.2066.1.S1_a_at	A3vA1
				Gma.12342.1.S1_s_at	A3vA1
				Gma.16213.1.S1_at	A3vA1
				Gma.549.1.S1_at	A3vA1
				Gma.12758.1.S1_at	A3vA1
				Gma.322.2.S1_at	A3vA1
				Gma.7415.1.S1_at	A3vA1
				Gma.6426.1.S1_at	A3vA1
				Gma.3212.1.S1_at	A3vA1
				Gma.2061.1.S1_s_at	A3vA1
				Gma.3894.1.A1_at	A3vA1
				Gma.3218.2.S1_at	A3vA1
				Gma.4325.1.S1_at	A3vA1
				Gma.4325.1.S1_s_at	A3vA1
				Gma.4216.2.S1_s_at	A3vA1
				Gma.2406.1.S1_at	A3vA1
				Gma.6845.1.S1_at	A3vA1
				Gma.16484.1.S1_at	A3vA1
				Gma.7487.1.S1_at	A3vA1
				Gma.2058.1.S1_at	A3vA1
				Gma.1988.1.S1_at	A3vA1
				Gma.6796.1.S1_at	A3vA1
				Gma.9110.1.S1_at	A3vA1
				Gma.15620.1.S1_at	A3vA1
				Gma.17665.2.S1_at	A3vA1
				Gma.4614.1.S1_at	A3vA1
				GmaAffx.12694.1.S1_at	A3vA1
				Gma.16428.1.S1_at	A3vA1
				Gma.13282.1.A1_at	A3vA1
				Gma.10465.1.S1_at	A3vA1
				Gma.2182.1.S1_at	A3vA1
				Gma.16610.1.S1_at	A3vA1
				GmaAffx.9121.1.S1_at	A3vA1
				Gma.16122.1.S1_at	A3vA1
				Gma.5180.1.S1_at	A3vA1
				Gma.3663.1.S1_at	A3vA1
				Gma.15979.1.A1_at	A3vA1
				GmaAffx.82617.1.S1_at	A3vA1
				Gma.2432.1.S1_at	A3vA1
				Gma.17426.1.S1_at	A3vA1
				Gma.5124.1.S1_at	A3vA1
				GmaAffx.3697.1.S1_at	A3vA1
				GmaAffx.713.1.S1_at	A3vA1
				GmaAffx.20925.1.S1_at	A3vA1
				GmaAffx.25768.1.S1_at	A3vA1
				GmaAffx.6998.1.S1_at	A3vA1
				GmaAffx.29461.1.S1_at	A3vA1
				GmaAffx.37842.1.S1_at	A3vA1
				Gma.6868.1.S1_a_at	A3vA1
				GmaAffx.65939.1.A1_at	A3vA1
				Gma.16452.1.A1_at	A3vA1
				GmaAffx.16523.1.S1_at	A3vA1
				GmaAffx.11662.1.S1_at	A3vA1
				Gma.17365.1.S1_at	A3vA1
				Gma.12776.1.A1_at	A3vA1
				Gma.12838.1.A1_at	A3vA1
				Gma.667.3.S1_at	A3vA1
				Gma.16053.2.S1_a_at	A3vA1
				GmaAffx.3046.1.A1_at	A3vA1
				GmaAffx.19740.1.A1_at	A3vA1
				GmaAffx.21668.1.A1_at	A3vA1
				GmaAffx.67373.1.S1_at	A3vA1
				GmaAffx.53934.1.S1_at	A3vA1
				GmaAffx.3369.2.A1_at	A3vA1
				Gma.2711.1.S1_a_at	A3vA1
				GmaAffx.7047.1.S1_at	A3vA1
				GmaAffx.35948.1.A1_at	A3vA1
				GmaAffx.49465.1.A1_at	A3vA1
				GmaAffx.39265.1.S1_at	A3vA1
				Gma.17031.1.A1_at	A3vA1
				GmaAffx.53010.1.A1_at	A3vA1
				Gma.4111.1.S1_a_at	A3vA1
				Gma.6481.1.S1_at	A3vA1
				Gma.8020.2.S1_at	A3vA1
				Gma.5267.1.S1_at	A3vA1
				Gma.1526.2.S1_x_at	A3vA1
				Gma.5402.1.S1_at	A3vA1
				Gma.4628.1.S1_at	A3vA1
				Gma.12599.1.S1_at	A3vA1
				Gma.5204.1.S1_at	A3vA1
				Gma.1665.3.S1_a_at	A3vA1
				Gma.6496.1.S1_s_at	A3vA1
				Gma.10795.1.S1_at	A3vA1
				Gma.13153.1.S1_at	A3vA1
				Gma.395.1.S1_s_at	A3vA1
				Gma.924.1.S1_at	A3vA1
				GmaAffx.2833.2.S1_at	A3vA1
				Gma.1778.1.S1_at	A3vA1
				GmaAffx.80654.1.S1_at	A3vA1
				Gma.4374.1.S1_s_at	A3vA1
				Gma.2474.1.S1_at	A3vA1
				Gma.9839.1.S1_at	A3vA1
				Gma.10216.2.S1_at	A3vA1
				Gma.2487.2.S1_at	A3vA1
				GmaAffx.66676.1.S1_at	A3vA1
				Gma.6264.1.S1_at	A3vA1
				Gma.6564.1.S1_at	A3vA1
				Gma.10072.1.S1_at	A3vA1
				Gma.5789.1.S1_at	A3vA1
				Gma.15746.1.A1_at	A3vA1
				Gma.4031.1.S1_at	A3vA1
				Gma.3902.2.S1_at	A3vA1
				GmaAffx.16959.1.S1_at	A3vA1
				Gma.8594.1.S1_at	A3vA1
				GmaAffx.10631.1.S1_at	A3vA1
				Gma.3829.1.S1_at	A3vA1
				GmaAffx.86136.1.S1_at	A3vA1
				Gma.16802.1.S1_at	A3vA1
				Gma.11860.2.S1_at	A3vA1
				Gma.7673.1.S1_at	A3vA1
				Gma.13340.1.S1_at	A3vA1
				Gma.16176.1.S1_at	A3vA1
				Gma.13062.1.S1_at	A3vA1
				GmaAffx.85890.1.S1_at	A3vA1
				Gma.4611.1.A1_at	A3vA1
				Gma.4759.1.A1_at	A3vA1
				GmaAffx.65531.1.S1_at	A3vA1
				GmaAffx.92105.1.S1_s_at	A3vA1
				GmaAffx.93128.1.S1_s_at	A3vA1
				GmaAffx.84206.1.S1_at	A3vA1
				Gma.13395.1.A1_s_at	A3vA1
				Gma.16033.1.S1_at	A3vA1
				Gma.11401.1.A1_at	A3vA1
				Gma.2006.1.S1_at	A3vA1
				GmaAffx.68175.1.S1_at	A3vA1
				GmaAffx.48718.1.S1_at	A3vA1
				Gma.9363.1.S1_at	A3vA1
				GmaAffx.86235.1.S1_at	A3vA1
				Gma.9185.1.S1_at	A3vA1
				GmaAffx.23189.1.S1_at	A3vA1
				Gma.5386.1.A1_at	A3vA1
				GmaAffx.15191.2.S1_at	A3vA1
				GmaAffx.85292.1.S1_at	A3vA1
				GmaAffx.19954.2.S1_at	A3vA1
				GmaAffx.78539.1.S1_at	A3vA1
				GmaAffx.49458.1.S1_at	A3vA1
				GmaAffx.60984.1.S1_at	A3vA1
				GmaAffx.44301.1.S1_at	A3vA1
				Gma.15346.1.A1_at	A3vA1
				GmaAffx.43987.1.S1_at	A3vA1
				GmaAffx.17518.2.S1_at	A3vA1
				GmaAffx.74676.2.S1_at	A3vA1
				Gma.10701.2.S1_at	A3vA1
				Gma.13382.1.A1_at	A3vA1
				Gma.10101.1.S1_at	A3vA1
				GmaAffx.80403.1.S1_at	A3vA1
				Gma.9128.1.A1_at	A3vA1
				GmaAffx.62153.1.S1_at	A3vA1
				Gma.3026.1.S1_at	A3vA1
				GmaAffx.27438.1.S1_at	A3vA1
				GmaAffx.74830.1.S1_s_at	A3vA1
				GmaAffx.1301.78.S1_s_at	A3vA1
				GmaAffx.70954.1.S1_at	A3vA1
				Gma.4099.1.S1_at	A3vA1
				GmaAffx.13543.1.A1_at	A3vA1
				GmaAffx.75004.1.S1_at	A3vA1
				GmaAffx.64204.1.S1_at	A3vA1
				GmaAffx.31007.1.S1_at	A3vA1
				GmaAffx.10790.1.S1_at	A3vA1
				Gma.13463.1.S1_at	A3vA1
				GmaAffx.32011.1.S1_at	A3vA1
				GmaAffx.63233.1.S1_at	A3vA1
				GmaAffx.8707.1.S1_at	A3vA1
				GmaAffx.68853.1.S1_at	A3vA1
				GmaAffx.48250.1.S1_at	A3vA1
				GmaAffx.32393.1.S1_at	A3vA1
				GmaAffx.36973.1.S1_at	A3vA1
				GmaAffx.43744.1.S1_at	A3vA1
				GmaAffx.71333.1.S1_at	A3vA1
				GmaAffx.60751.1.S1_at	A3vA1
				Gma.2768.1.S1_at	A3vA1
				GmaAffx.49008.1.S1_at	A3vA1
				Gma.4313.1.S1_a_at	A3vA1
				Gma.18064.1.S1_at	A3vA1
				GmaAffx.59860.1.S1_at	A3vA1
				GmaAffx.30024.1.S1_at	A3vA1
				Gma.5359.1.S1_at	A3vA1
				Gma.13380.1.A1_s_at	A3vA1
				Gma.13340.2.S1_a_at	A3vA1
				Gma.12539.2.A1_at	A3vA1
				Gma.12590.1.A1_at	A3vA1
				GmaAffx.87254.1.S1_at	A3vA1
				GmaAffx.65929.1.A1_s_at	A3vA1
				Gma.6574.1.S1_at	A3vA1
				GmaAffx.51133.1.S1_at	A3vA1
				GmaAffx.53173.1.S1_at	A3vA1
				GmaAffx.63973.1.S1_at	A3vA1
				Gma.12535.1.S1_at	A3vA1
				GmaAffx.92825.1.S1_s_at	A3vA1
				GmaAffx.86246.1.S1_at	A3vA1
				GmaAffx.54174.1.S1_at	A3vA1
				GmaAffx.30709.1.S1_at	A3vA1
				GmaAffx.86037.1.S1_at	A3vA1
				Gma.5283.1.S1_at	A3vA1
				GmaAffx.78077.1.S1_at	A3vA1
				GmaAffx.310.1.S1_at	A3vA1
				GmaAffx.77918.1.S1_at	A3vA1
				GmaAffx.45786.1.S1_at	A3vA1
				GmaAffx.42116.1.S1_at	A3vA1
				GmaAffx.42116.1.S1_x_at	A3vA1
				GmaAffx.70258.1.S1_s_at	A3vA1
				Gma.1127.1.S1_at	A3vA1
				GmaAffx.52052.1.S1_at	A3vA1
				GmaAffx.65885.1.A1_s_at	A3vA1
				GmaAffx.67044.1.S1_at	A3vA1
				GmaAffx.7290.1.A1_at	A3vA1
				GmaAffx.24408.1.A1_at	A3vA1
				GmaAffx.41491.1.S1_at	A3vA1
				GmaAffx.29818.1.A1_at	A3vA1
				Gma.6633.2.S1_at	A3vA1
				GmaAffx.21782.1.A1_at	A3vA1
				GmaAffx.83503.1.A1_at	A3vA1
				Gma.13494.1.A1_at	A3vA1
				Gma.4695.1.A1_at	A3vA1
				GmaAffx.12927.1.A1_at	A3vA1
				GmaAffx.26533.1.A1_s_at	A3vA1
				GmaAffx.43188.1.A1_at	A3vA1
				GmaAffx.47829.1.A1_at	A3vA1
				GmaAffx.24384.1.A1_at	A3vA1
				GmaAffx.274.1.A1_at	A3vA1
				GmaAffx.30164.1.A1_at	A3vA1
				GmaAffx.7217.1.A1_at	A3vA1
				GmaAffx.88580.1.A1_at	A3vA1
				GmaAffx.65842.1.A1_at	A3vA1
				GmaAffx.74402.1.A1_at	A3vA1
				GmaAffx.89113.1.S1_x_at	A3vA1
				GmaAffx.90984.1.S1_s_at	A3vA1
				GmaAffx.93591.1.S1_s_at	A3vA1
				GmaAffx.92791.1.S1_at	A3vA1
				GmaAffx.91763.1.S1_s_at	A3vA1
				GmaAffx.91867.1.S1_at	A3vA1
				GmaAffx.93211.1.S1_s_at	A3vA1
				GmaAffx.93063.1.S1_at	A3vA1
				GmaAffx.93553.1.S1_s_at	A3vA1
				GmaAffx.63499.1.S1_at	A3vA1
				GmaAffx.21596.1.S1_at	A3vA1
				GmaAffx.38430.1.S1_at	A3vA1
				Gma.6016.2.S1_s_at	A3vA1
				GmaAffx.74933.1.S1_at	A3vA1
				GmaAffx.80004.1.S1_at	A3vA1
				GmaAffx.48538.1.S1_at	A3vA1
				GmaAffx.71468.1.S1_at	A3vA1
				GmaAffx.46786.1.S1_at	A3vA1
				GmaAffx.10927.1.S1_at	A3vA1
				GmaAffx.48338.1.S1_at	A3vA1
				GmaAffx.80720.1.S1_at	A3vA1
				GmaAffx.61950.1.S1_at	A3vA1
				GmaAffx.28927.3.S1_at	A3vA1
				GmaAffx.93517.1.S1_s_at	A3vA1
				GmaAffx.93571.1.S1_s_at	A3vA1
				GmaAffx.91701.1.S1_x_at	A3vA1
				GmaAffx.93591.1.S1_s_at	A2vA1
				GmaAffx.33615.1.S1_at	A2vA1
				GmaAffx.46786.1.S1_at	A2vA1

## Sheet: B234 v B1
AffyID DOWN in B	ratio			AffyID UP in B	ratio
Gma.8205.1.S1_at	B4vB1			Gma.5793.1.S1_s_at	B4vB1
GmaAffx.85382.1.S1_s_at	B4vB1			Gma.10882.1.S1_s_at	B4vB1
Gma.6633.1.S1_x_at	B4vB1			Gma.5039.1.S1_s_at	B4vB1
Gma.1897.1.S1_s_at	B4vB1			Gma.17610.1.S1_at	B4vB1
Gma.1857.1.S1_at	B4vB1			Gma.3518.1.S1_at	B4vB1
Gma.1816.1.S1_a_at	B4vB1			Gma.5313.1.S1_at	B4vB1
GmaAffx.89300.1.S1_s_at	B4vB1			Gma.10969.1.S1_at	B4vB1
Gma.2308.1.S1_s_at	B4vB1			Gma.10969.1.S1_x_at	B4vB1
Gma.1017.1.S1_at	B4vB1			Gma.12045.1.S1_at	B4vB1
Gma.1017.1.S1_s_at	B4vB1			Gma.470.1.S1_at	B4vB1
Gma.4206.1.S1_s_at	B4vB1			Gma.8422.1.A1_at	B4vB1
Gma.15534.1.S1_at	B4vB1			GmaAffx.90639.1.S1_s_at	B4vB1
Gma.5510.1.S1_s_at	B4vB1			Gma.3291.1.S1_at	B4vB1
Gma.2073.1.S1_at	B4vB1			Gma.186.1.S1_at	B4vB1
GmaAffx.91648.1.S1_s_at	B4vB1			Gma.3161.1.S1_at	B4vB1
Gma.38.1.S1_at	B4vB1			Gma.8455.1.S1_at	B4vB1
Gma.10058.1.S1_at	B4vB1			Gma.1178.1.S1_a_at	B4vB1
Gma.2253.1.S1_at	B4vB1			Gma.8449.1.S1_s_at	B4vB1
Gma.3.1.S1_at	B4vB1			Gma.8421.1.S1_at	B4vB1
Gma.8528.1.S1_at	B4vB1			Gma.585.1.S1_at	B4vB1
Gma.2912.1.S1_at	B4vB1			Gma.8430.1.S1_x_at	B4vB1
Gma.2912.1.S1_s_at	B4vB1			Gma.16826.1.S1_at	B4vB1
Gma.1872.1.S1_at	B4vB1			Gma.16818.1.S1_s_at	B4vB1
Gma.8481.1.S1_at	B4vB1			Gma.8444.1.S1_at	B4vB1
Gma.8486.1.S1_s_at	B4vB1			Gma.8488.1.S1_at	B4vB1
Gma.2505.1.S1_a_at	B4vB1			Gma.8437.1.S1_at	B4vB1
Gma.2505.1.S1_at	B4vB1			GmaAffx.90134.1.S1_s_at	B4vB1
Gma.8516.1.S1_at	B4vB1			Gma.17610.2.S1_s_at	B4vB1
Gma.8452.1.S1_s_at	B4vB1			Gma.174.1.A1_at	B4vB1
Gma.8540.1.S1_at	B4vB1			Gma.8472.1.S1_at	B4vB1
Gma.8531.1.S1_at	B4vB1			Gma.16696.1.S1_at	B4vB1
Gma.8434.1.S1_s_at	B4vB1			Gma.5461.1.S1_at	B4vB1
Gma.8445.1.S1_at	B4vB1			Gma.26.1.S1_at	B4vB1
Gma.10.1.S1_at	B4vB1			Gma.3314.1.S1_a_at	B4vB1
Gma.8467.1.S1_at	B4vB1			Gma.3314.1.S1_at	B4vB1
Gma.9.1.S1_at	B4vB1			Gma.1163.1.S1_at	B4vB1
Gma.9.1.S1_s_at	B4vB1			Gma.6862.1.S1_s_at	B4vB1
Gma.168.1.S1_at	B4vB1			Gma.3537.1.S1_at	B4vB1
Gma.432.1.S1_at	B4vB1			Gma.8533.1.S1_at	B4vB1
Gma.8606.1.S1_at	B4vB1			Gma.8436.1.S1_s_at	B4vB1
Gma.876.1.S1_at	B4vB1			Gma.135.1.S1_at	B4vB1
Gma.79.1.S1_s_at	B4vB1			Gma.4300.1.S1_s_at	B4vB1
Gma.79.1.S1_x_at	B4vB1			Gma.4375.1.A1_at	B4vB1
Gma.1248.1.S1_s_at	B4vB1			Gma.7831.1.S1_s_at	B4vB1
Gma.1812.1.S1_at	B4vB1			Gma.10969.2.S1_at	B4vB1
Gma.2047.1.S1_at	B4vB1			Gma.2731.2.A1_at	B4vB1
Gma.2590.1.A1_x_at	B4vB1			GmaAffx.93190.1.S1_s_at	B4vB1
Gma.11345.1.S1_at	B4vB1			Gma.14976.1.A1_at	B4vB1
Gma.947.1.S1_at	B4vB1			Gma.1316.6.S1_a_at	B4vB1
Gma.13356.1.S1_at	B4vB1			GmaAffx.69688.6.S1_s_at	B4vB1
GmaAffx.92499.1.S1_s_at	B4vB1			GmaAffx.93153.1.S1_s_at	B4vB1
Gma.8534.1.S1_at	B4vB1			Gma.79.2.S1_at	B4vB1
Gma.173.1.S1_at	B4vB1			Gma.2360.1.S1_at	B4vB1
Gma.6070.1.S1_at	B4vB1			Gma.1316.2.S1_s_at	B4vB1
Gma.16832.1.S1_s_at	B4vB1			Gma.2317.1.A1_a_at	B4vB1
Gma.16820.1.S1_s_at	B4vB1			GmaAffx.90617.1.S1_s_at	B4vB1
Gma.5584.4.S1_s_at	B4vB1			Gma.15610.1.S1_at	B4vB1
Gma.11162.1.S1_at	B4vB1			Gma.5672.3.S1_a_at	B4vB1
Gma.1394.1.S1_at	B4vB1			Gma.1243.1.S1_at	B4vB1
Gma.15823.1.S1_at	B4vB1			Gma.1096.1.S1_at	B4vB1
Gma.11119.2.S1_s_at	B4vB1			Gma.17885.1.S1_at	B4vB1
Gma.4427.1.S1_at	B4vB1			Gma.13118.2.S1_x_at	B4vB1
Gma.14272.1.S1_at	B4vB1			Gma.10700.1.S1_at	B4vB1
GmaAffx.93468.1.S1_s_at	B4vB1			Gma.11174.1.S1_at	B4vB1
Gma.16043.1.S1_at	B4vB1			Gma.3969.1.S1_s_at	B4vB1
GmaAffx.89869.1.S1_s_at	B4vB1			Gma.1955.1.S1_a_at	B4vB1
Gma.4624.1.S1_s_at	B4vB1			Gma.2026.1.S1_at	B4vB1
Gma.11326.1.S1_s_at	B4vB1			Gma.5851.2.S1_s_at	B4vB1
Gma.1519.1.S1_at	B4vB1			Gma.5469.1.S1_at	B4vB1
GmaAffx.89126.1.S1_x_at	B4vB1			Gma.11002.1.S1_at	B4vB1
Gma.4876.1.S1_at	B4vB1			Gma.3314.2.S1_x_at	B4vB1
Gma.17489.1.S1_at	B4vB1			Gma.6016.1.S1_s_at	B4vB1
Gma.10892.4.S1_s_at	B4vB1			Gma.18014.1.S1_a_at	B4vB1
Gma.3154.1.S1_at	B4vB1			Gma.10830.1.S1_at	B4vB1
Gma.3382.1.S1_s_at	B4vB1			Gma.10980.1.S1_at	B4vB1
Gma.2505.2.S1_at	B4vB1			Gma.15510.1.S1_at	B4vB1
Gma.2505.2.S1_x_at	B4vB1			Gma.11254.1.S1_a_at	B4vB1
Gma.1960.1.S1_at	B4vB1			Gma.11254.1.S1_x_at	B4vB1
Gma.1144.1.S1_a_at	B4vB1			Gma.4997.1.S1_at	B4vB1
Gma.2041.1.S1_at	B4vB1			Gma.10890.1.S1_at	B4vB1
Gma.2908.1.S1_at	B4vB1			Gma.6849.1.S1_at	B4vB1
Gma.7513.1.S1_s_at	B4vB1			Gma.3969.2.S1_at	B4vB1
GmaAffx.2146.1.A1_at	B4vB1			Gma.3308.1.S1_at	B4vB1
Gma.10711.1.S1_a_at	B4vB1			Gma.7078.1.S1_at	B4vB1
GmaAffx.93149.1.S1_s_at	B4vB1			Gma.15583.1.S1_a_at	B4vB1
GmaAffx.53185.1.S1_at	B4vB1			Gma.6773.1.S1_at	B4vB1
Gma.4974.1.A1_s_at	B4vB1			Gma.15775.1.S1_at	B4vB1
Gma.4036.1.S1_at	B4vB1			Gma.4459.1.S1_at	B4vB1
Gma.6498.1.A1_at	B4vB1			Gma.6091.1.S1_at	B4vB1
Gma.8112.1.A1_at	B4vB1			Gma.1616.1.S1_at	B4vB1
GmaAffx.67435.1.S1_at	B4vB1			Gma.3043.1.S1_at	B4vB1
Gma.8215.1.S1_at	B4vB1			Gma.9165.1.A1_at	B4vB1
Gma.12290.1.A1_at	B4vB1			Gma.7447.1.S1_s_at	B4vB1
Gma.1871.1.S1_at	B4vB1			GmaAffx.89407.1.A1_s_at	B4vB1
GmaAffx.91653.1.S1_s_at	B4vB1			Gma.1226.1.S1_at	B4vB1
Gma.8776.1.S1_at	B4vB1			GmaAffx.91630.1.S1_s_at	B4vB1
Gma.6917.1.S1_at	B4vB1			Gma.2338.1.S1_s_at	B4vB1
Gma.2386.1.S1_a_at	B4vB1			Gma.4423.2.S1_a_at	B4vB1
Gma.6356.1.S1_at	B4vB1			Gma.3893.2.S1_at	B4vB1
GmaAffx.74145.1.S1_at	B4vB1			Gma.13018.1.A1_at	B4vB1
Gma.5040.1.S1_at	B4vB1			Gma.2360.3.S1_x_at	B4vB1
Gma.11168.1.S1_at	B4vB1			Gma.10947.1.S1_at	B4vB1
Gma.16410.1.S1_at	B4vB1			Gma.12446.1.A1_at	B4vB1
Gma.16169.1.S1_at	B4vB1			Gma.2151.1.S1_at	B4vB1
Gma.17649.1.S1_at	B4vB1			Gma.3048.1.S1_a_at	B4vB1
Gma.17636.1.S1_at	B4vB1			Gma.4216.1.S1_a_at	B4vB1
Gma.14021.1.S1_at	B4vB1			Gma.4216.1.S1_at	B4vB1
Gma.1841.1.S1_a_at	B4vB1			Gma.10073.1.A1_at	B4vB1
Gma.7686.1.S1_at	B4vB1			Gma.10216.1.S1_a_at	B4vB1
GmaAffx.22552.1.S1_at	B4vB1			Gma.10216.1.S1_at	B4vB1
Gma.1019.1.S1_at	B4vB1			Gma.5524.1.S1_at	B4vB1
Gma.8362.1.S1_at	B4vB1			Gma.9221.1.S1_at	B4vB1
Gma.7209.1.A1_at	B4vB1			Gma.7892.1.A1_at	B4vB1
Gma.8156.1.S1_at	B4vB1			Gma.6136.1.S1_at	B4vB1
GmaAffx.34646.1.S1_at	B4vB1			GmaAffx.5879.1.S1_at	B4vB1
Gma.7469.1.A1_at	B4vB1			Gma.3433.1.S1_at	B4vB1
Gma.871.1.S1_at	B4vB1			Gma.10904.1.S1_at	B4vB1
Gma.12979.1.A1_at	B4vB1			Gma.10904.1.S1_s_at	B4vB1
Gma.939.1.A1_at	B4vB1			Gma.10997.1.S1_at	B4vB1
Gma.5561.1.A1_at	B4vB1			Gma.5744.1.S1_at	B4vB1
Gma.6632.1.A1_at	B4vB1			GmaAffx.13898.1.S1_at	B4vB1
Gma.6341.1.A1_at	B4vB1			Gma.7418.1.S1_at	B4vB1
GmaAffx.22164.1.S1_at	B4vB1			Gma.3185.1.S1_at	B4vB1
Gma.4518.1.A1_at	B4vB1			Gma.1534.1.S1_a_at	B4vB1
Gma.15064.1.S1_at	B4vB1			Gma.4565.1.S1_s_at	B4vB1
Gma.8125.1.S1_at	B4vB1			Gma.7587.1.S1_at	B4vB1
Gma.6864.1.A1_at	B4vB1			Gma.13296.1.S1_s_at	B4vB1
GmaAffx.53489.1.A1_at	B4vB1			Gma.2715.1.S1_at	B4vB1
Gma.11973.1.S1_at	B4vB1			Gma.10032.1.S1_at	B4vB1
GmaAffx.11343.1.S1_at	B4vB1			Gma.15863.1.S1_s_at	B4vB1
Gma.9286.1.S1_s_at	B4vB1			Gma.11144.2.S1_at	B4vB1
GmaAffx.10578.1.S1_at	B4vB1			Gma.15844.1.A1_at	B4vB1
Gma.17250.1.A1_at	B4vB1			Gma.8674.1.A1_a_at	B4vB1
Gma.17070.1.S1_at	B4vB1			Gma.13036.1.S1_at	B4vB1
Gma.6223.1.S1_at	B4vB1			Gma.1098.1.S1_at	B4vB1
GmaAffx.12704.1.A1_at	B4vB1			Gma.16969.1.S1_s_at	B4vB1
Gma.6411.1.S1_at	B4vB1			Gma.9711.1.A1_at	B4vB1
Gma.1979.1.S1_a_at	B4vB1			Gma.9592.1.A1_at	B4vB1
Gma.1979.1.S1_at	B4vB1			Gma.10771.1.A1_a_at	B4vB1
GmaAffx.93342.1.S1_s_at	B4vB1			Gma.10771.1.A1_at	B4vB1
Gma.6257.2.S1_a_at	B4vB1			Gma.1871.2.S1_at	B4vB1
Gma.2031.1.S1_s_at	B4vB1			Gma.16487.1.S1_at	B4vB1
Gma.13002.1.S1_at	B4vB1			Gma.3749.1.S1_at	B4vB1
Gma.6836.1.A1_s_at	B4vB1			Gma.7993.1.S1_at	B4vB1
GmaAffx.9152.1.S1_at	B4vB1			Gma.1679.1.A1_at	B4vB1
Gma.8690.1.S1_at	B4vB1			Gma.2222.1.S1_at	B4vB1
Gma.1406.1.S1_at	B4vB1			Gma.3604.1.S1_at	B4vB1
Gma.5084.1.S1_at	B4vB1			Gma.2284.1.S1_at	B4vB1
Gma.7270.1.S1_at	B4vB1			Gma.4284.1.S1_a_at	B4vB1
Gma.1750.1.S1_at	B4vB1			Gma.4284.2.S1_s_at	B4vB1
Gma.4276.1.S1_at	B4vB1			Gma.13412.1.A1_at	B4vB1
Gma.7624.1.S1_at	B4vB1			Gma.16191.1.S1_at	B4vB1
GmaAffx.86588.1.S1_at	B4vB1			Gma.8395.1.A1_at	B4vB1
Gma.10928.1.S1_at	B4vB1			Gma.4867.1.S1_at	B4vB1
Gma.1144.2.S1_at	B4vB1			Gma.2284.2.A1_at	B4vB1
Gma.5930.1.S1_at	B4vB1			Gma.10606.1.S1_at	B4vB1
Gma.3000.2.S1_a_at	B4vB1			Gma.8747.1.A1_at	B4vB1
Gma.3000.1.S1_at	B4vB1			Gma.10801.1.S1_at	B4vB1
Gma.15511.1.S1_s_at	B4vB1			Gma.15792.1.S1_at	B4vB1
Gma.16022.1.S1_at	B4vB1			Gma.1758.1.S1_x_at	B4vB1
Gma.17940.1.S1_at	B4vB1			Gma.838.1.S1_at	B4vB1
Gma.6925.1.S1_at	B4vB1			GmaAffx.86095.1.S1_at	B4vB1
Gma.4774.1.S1_at	B4vB1			Gma.15965.1.S1_at	B4vB1
Gma.11267.3.S1_a_at	B4vB1			Gma.11531.1.S1_s_at	B4vB1
Gma.1250.1.S1_at	B4vB1			Gma.2419.1.A1_s_at	B4vB1
Gma.7652.1.S1_at	B4vB1			Gma.14616.1.S1_at	B4vB1
Gma.11944.1.S1_at	B4vB1			Gma.13021.1.A1_at	B4vB1
Gma.1386.1.S1_at	B4vB1			Gma.7435.1.S1_at	B4vB1
GmaAffx.25478.1.S1_at	B4vB1			Gma.5319.1.S1_at	B4vB1
Gma.7672.1.S1_at	B4vB1			Gma.17838.1.S1_at	B4vB1
Gma.16669.1.S1_at	B4vB1			Gma.8573.1.S1_at	B4vB1
Gma.12977.1.S1_at	B4vB1			Gma.17828.1.S1_at	B4vB1
Gma.10299.1.S1_at	B4vB1			GmaAffx.80959.1.S1_at	B4vB1
Gma.15113.1.S1_a_at	B4vB1			Gma.12893.1.A1_at	B4vB1
Gma.15113.1.S1_at	B4vB1			Gma.13278.1.A1_at	B4vB1
Gma.8369.1.S1_at	B4vB1			GmaAffx.12058.1.S1_s_at	B4vB1
Gma.5038.1.A1_at	B4vB1			Gma.5205.1.A1_at	B4vB1
GmaAffx.15904.1.S1_at	B4vB1			GmaAffx.43394.1.S1_s_at	B4vB1
Gma.7227.1.S1_at	B4vB1			GmaAffx.32258.1.S1_at	B4vB1
GmaAffx.6790.1.S1_at	B4vB1			GmaAffx.87413.1.S1_at	B4vB1
Gma.11145.1.S1_at	B4vB1			GmaAffx.74410.1.A1_at	B4vB1
GmaAffx.84367.1.S1_at	B4vB1			GmaAffx.58294.1.A1_at	B4vB1
Gma.18016.1.S1_a_at	B4vB1			Gma.8185.1.A1_at	B4vB1
Gma.2988.1.S1_at	B4vB1			Gma.8185.1.A1_s_at	B4vB1
Gma.607.1.S1_at	B4vB1			Gma.7095.1.A1_at	B4vB1
Gma.13121.1.S1_a_at	B4vB1			Gma.11558.1.A1_at	B4vB1
Gma.2588.1.S1_at	B4vB1			Gma.17805.1.A1_s_at	B4vB1
GmaAffx.38683.1.S1_at	B4vB1			GmaAffx.57177.1.S1_at	B4vB1
GmaAffx.23523.1.S1_at	B4vB1			Gma.13646.1.A1_at	B4vB1
Gma.14567.1.S1_at	B4vB1			GmaAffx.56217.1.A1_at	B4vB1
Gma.16196.1.S1_at	B4vB1			Gma.17068.1.S1_at	B4vB1
GmaAffx.14608.1.S1_at	B4vB1			Gma.9961.1.S1_at	B4vB1
Gma.2286.1.S1_at	B4vB1			Gma.15604.1.S1_at	B4vB1
Gma.7419.1.A1_at	B4vB1			Gma.7607.1.A1_at	B4vB1
Gma.17930.1.S1_at	B4vB1			GmaAffx.30578.1.A1_at	B4vB1
GmaAffx.93248.1.S1_at	B4vB1			Gma.13668.1.S1_at	B4vB1
GmaAffx.93248.1.S1_s_at	B4vB1			Gma.13394.1.A1_x_at	B4vB1
Gma.1147.1.S1_at	B4vB1			Gma.14235.1.A1_at	B4vB1
Gma.4754.1.S1_at	B4vB1			Gma.1832.1.S1_at	B4vB1
Gma.440.1.S1_at	B4vB1			Gma.13796.1.A1_at	B4vB1
GmaAffx.92936.1.S1_s_at	B4vB1			Gma.16792.1.A1_at	B4vB1
Gma.13549.1.S1_at	B4vB1			GmaAffx.4389.1.A1_at	B4vB1
GmaAffx.89427.1.S1_s_at	B4vB1			Gma.11324.2.S1_a_at	B4vB1
Gma.8612.1.S1_at	B4vB1			Gma.10936.1.S1_s_at	B4vB1
Gma.7012.2.S1_at	B4vB1			Gma.11166.1.S1_at	B4vB1
Gma.764.1.S1_s_at	B4vB1			Gma.11166.1.S1_x_at	B4vB1
GmaAffx.40432.1.S1_at	B4vB1			Gma.3594.2.S1_a_at	B4vB1
Gma.17218.1.S1_at	B4vB1			Gma.3594.2.S1_at	B4vB1
GmaAffx.67489.1.S1_at	B4vB1			Gma.3594.2.S1_x_at	B4vB1
Gma.2126.1.S1_at	B4vB1			Gma.802.3.S1_x_at	B4vB1
Gma.7386.1.S1_at	B4vB1			Gma.11269.1.S1_at	B4vB1
Gma.9218.1.S1_at	B4vB1			Gma.9720.1.S1_at	B4vB1
GmaAffx.1518.1.S1_at	B4vB1			GmaAffx.89828.1.S1_s_at	B4vB1
Gma.10691.1.S1_at	B4vB1			Gma.6672.1.S1_a_at	B4vB1
Gma.953.1.S1_at	B4vB1			Gma.6672.1.S1_at	B4vB1
Gma.6995.1.S1_at	B4vB1			Gma.14246.1.S1_s_at	B4vB1
Gma.17917.1.S1_at	B4vB1			Gma.13868.2.S1_a_at	B4vB1
GmaAffx.34646.2.S1_at	B4vB1			Gma.13868.1.S1_at	B4vB1
Gma.16703.2.S1_a_at	B4vB1			Gma.5786.2.S1_at	B4vB1
GmaAffx.55382.1.S1_s_at	B4vB1			Gma.3880.1.S1_at	B4vB1
Gma.7685.1.S1_at	B4vB1			Gma.4385.1.S1_s_at	B4vB1
GmaAffx.22160.1.S1_at	B4vB1			Gma.2600.1.S1_a_at	B4vB1
Gma.16450.1.S1_at	B4vB1			Gma.4569.1.S1_at	B4vB1
GmaAffx.11840.1.S1_at	B4vB1			Gma.18014.2.S1_x_at	B4vB1
Gma.13047.2.S1_a_at	B4vB1			Gma.5029.1.S1_at	B4vB1
Gma.17961.1.S1_at	B4vB1			Gma.3218.1.S1_a_at	B4vB1
GmaAffx.59815.1.S1_at	B4vB1			Gma.4294.3.S1_a_at	B4vB1
GmaAffx.405.1.S1_at	B4vB1			Gma.7037.1.S1_at	B4vB1
GmaAffx.39645.1.S1_at	B4vB1			Gma.322.2.S1_at	B4vB1
GmaAffx.74375.1.S1_at	B4vB1			Gma.6282.1.S1_at	B4vB1
Gma.13834.1.S1_a_at	B4vB1			Gma.5747.2.S1_a_at	B4vB1
GmaAffx.69748.1.S1_at	B4vB1			Gma.9832.1.S1_at	B4vB1
Gma.14147.1.A1_at	B4vB1			Gma.10333.1.S1_at	B4vB1
Gma.6703.1.S1_at	B4vB1			Gma.5994.1.S1_at	B4vB1
Gma.15578.1.S1_at	B4vB1			Gma.2563.1.S1_a_at	B4vB1
Gma.6777.1.S1_at	B4vB1			Gma.2563.1.S1_at	B4vB1
Gma.7178.1.S1_a_at	B4vB1			Gma.13296.3.S1_at	B4vB1
Gma.17758.1.S1_at	B4vB1			Gma.4606.1.S1_at	B4vB1
GmaAffx.8316.1.S1_at	B4vB1			Gma.6760.1.S1_at	B4vB1
Gma.13802.1.S1_at	B4vB1			Gma.6062.2.S1_a_at	B4vB1
GmaAffx.61944.1.S1_at	B4vB1			Gma.10756.1.S1_s_at	B4vB1
GmaAffx.4788.1.S1_at	B4vB1			Gma.5949.1.A1_at	B4vB1
Gma.6930.2.S1_at	B4vB1			Gma.3218.2.S1_at	B4vB1
GmaAffx.53256.1.S1_at	B4vB1			Gma.10625.1.S1_at	B4vB1
Gma.16599.1.S1_s_at	B4vB1			Gma.3904.1.S1_x_at	B4vB1
GmaAffx.44319.1.S1_at	B4vB1			Gma.4325.1.S1_at	B4vB1
Gma.8006.1.A1_s_at	B4vB1			Gma.4325.1.S1_s_at	B4vB1
GmaAffx.48306.1.S1_at	B4vB1			Gma.4216.2.S1_s_at	B4vB1
Gma.862.1.A1_at	B4vB1			Gma.13045.1.S1_at	B4vB1
Gma.7195.1.A1_at	B4vB1			Gma.5503.1.S1_at	B4vB1
Gma.10943.1.S1_at	B4vB1			Gma.17665.1.S1_at	B4vB1
Gma.10476.1.A1_at	B4vB1			Gma.5971.1.S1_at	B4vB1
Gma.13188.1.A1_at	B4vB1			Gma.7180.1.S1_a_at	B4vB1
Gma.758.1.S1_s_at	B4vB1			Gma.7180.1.S1_at	B4vB1
GmaAffx.1271.1.S1_at	B4vB1			Gma.1907.1.S1_at	B4vB1
GmaAffx.22804.1.S1_at	B4vB1			Gma.1893.1.A1_at	B4vB1
GmaAffx.86464.1.S1_s_at	B4vB1			GmaAffx.25347.1.S1_at	B4vB1
GmaAffx.8083.1.S1_at	B4vB1			Gma.2058.1.S1_at	B4vB1
GmaAffx.8099.1.S1_at	B4vB1			Gma.11096.1.S1_at	B4vB1
Gma.7328.1.A1_at	B4vB1			Gma.6796.1.S1_at	B4vB1
Gma.15687.1.A1_at	B4vB1			Gma.14822.1.S1_at	B4vB1
Gma.12960.1.S1_at	B4vB1			GmaAffx.22178.1.S1_at	B4vB1
GmaAffx.80453.1.S1_at	B4vB1			Gma.17665.2.S1_at	B4vB1
GmaAffx.2981.1.A1_at	B4vB1			Gma.7182.1.S1_at	B4vB1
GmaAffx.2290.1.S1_at	B4vB1			Gma.4614.1.S1_at	B4vB1
GmaAffx.45710.1.S1_at	B4vB1			Gma.1910.1.S1_at	B4vB1
Gma.16280.1.A1_at	B4vB1			Gma.5790.1.S1_x_at	B4vB1
GmaAffx.20282.1.S1_at	B4vB1			Gma.16501.2.S1_a_at	B4vB1
GmaAffx.73629.1.S1_at	B4vB1			Gma.16501.2.S1_at	B4vB1
GmaAffx.24292.1.S1_at	B4vB1			Gma.16501.1.S1_at	B4vB1
Gma.6520.1.S1_a_at	B4vB1			Gma.3992.1.S1_at	B4vB1
Gma.16677.1.S1_at	B4vB1			Gma.2430.1.S1_at	B4vB1
Gma.7756.1.A1_at	B4vB1			GmaAffx.12694.1.S1_at	B4vB1
Gma.13046.1.S1_at	B4vB1			Gma.8614.1.S1_at	B4vB1
GmaAffx.74684.1.S1_at	B4vB1			Gma.13282.1.A1_at	B4vB1
Gma.15462.2.S1_at	B4vB1			Gma.5547.1.A1_a_at	B4vB1
Gma.10520.1.A1_at	B4vB1			Gma.13259.1.A1_a_at	B4vB1
Gma.4748.1.A1_at	B4vB1			Gma.10465.1.S1_at	B4vB1
Gma.8687.1.A1_at	B4vB1			Gma.10407.1.S1_at	B4vB1
GmaAffx.2282.1.A1_at	B4vB1			Gma.10407.1.S1_s_at	B4vB1
GmaAffx.26500.1.S1_at	B4vB1			Gma.3655.1.S1_at	B4vB1
Gma.1895.1.A1_at	B4vB1			Gma.2210.1.S1_at	B4vB1
Gma.8318.1.A1_at	B4vB1			Gma.7092.1.S1_at	B4vB1
Gma.1080.1.A1_at	B4vB1			Gma.6709.1.S1_at	B4vB1
Gma.2935.1.S1_at	B4vB1			GmaAffx.28735.1.S1_at	B4vB1
GmaAffx.70969.1.S1_at	B4vB1			Gma.16610.1.S1_at	B4vB1
Gma.15686.1.A1_at	B4vB1			Gma.5447.2.S1_at	B4vB1
GmaAffx.18649.1.S1_at	B4vB1			Gma.16866.1.A1_at	B4vB1
GmaAffx.15953.1.A1_at	B4vB1			Gma.7725.1.S1_at	B4vB1
Gma.918.1.S1_at	B4vB1			Gma.7608.1.S1_at	B4vB1
Gma.17311.1.A1_s_at	B4vB1			Gma.8225.1.A1_at	B4vB1
Gma.18022.1.S1_at	B4vB1			GmaAffx.6270.1.S1_at	B4vB1
GmaAffx.45900.1.S1_at	B4vB1			Gma.896.1.S1_at	B4vB1
GmaAffx.12369.1.A1_at	B4vB1			Gma.15577.1.S1_at	B4vB1
GmaAffx.47763.1.S1_at	B4vB1			Gma.5257.1.A1_at	B4vB1
Gma.16337.1.A1_at	B4vB1			GmaAffx.9121.1.S1_at	B4vB1
GmaAffx.42748.1.S1_at	B4vB1			GmaAffx.82861.1.S1_at	B4vB1
Gma.4594.1.A1_at	B4vB1			Gma.12669.1.A1_at	B4vB1
GmaAffx.13986.1.A1_at	B4vB1			GmaAffx.92074.1.A1_s_at	B4vB1
GmaAffx.9926.1.A1_at	B4vB1			GmaAffx.10143.1.S1_at	B4vB1
GmaAffx.34293.1.S1_at	B4vB1			Gma.16122.1.S1_at	B4vB1
GmaAffx.49231.1.S1_at	B4vB1			GmaAffx.4294.1.S1_at	B4vB1
GmaAffx.48534.1.S1_at	B4vB1			Gma.13009.1.S1_at	B4vB1
Gma.15212.1.S1_at	B4vB1			Gma.5911.1.S1_at	B4vB1
GmaAffx.27004.1.S1_at	B4vB1			GmaAffx.7044.1.S1_at	B4vB1
GmaAffx.12935.1.S1_at	B4vB1			Gma.5180.1.S1_at	B4vB1
GmaAffx.6009.1.A1_at	B4vB1			Gma.6846.1.S1_at	B4vB1
GmaAffx.12534.1.A1_at	B4vB1			Gma.2204.1.S1_a_at	B4vB1
GmaAffx.24383.1.A1_at	B4vB1			Gma.14306.1.A1_at	B4vB1
GmaAffx.50725.1.S1_at	B4vB1			Gma.8212.1.S1_at	B4vB1
GmaAffx.24413.1.A1_at	B4vB1			Gma.13597.1.A1_at	B4vB1
GmaAffx.1852.1.A1_at	B4vB1			Gma.1385.1.A1_at	B4vB1
GmaAffx.42593.1.A1_at	B4vB1			Gma.13015.1.A1_at	B4vB1
GmaAffx.10590.1.S1_s_at	B4vB1			Gma.18088.1.S1_at	B4vB1
GmaAffx.60802.1.A1_at	B4vB1			Gma.16526.1.S1_at	B4vB1
GmaAffx.17505.1.S1_at	B4vB1			Gma.3082.2.S1_a_at	B4vB1
GmaAffx.38191.1.S1_at	B4vB1			Gma.16326.1.S1_at	B4vB1
GmaAffx.38765.1.S1_at	B4vB1			Gma.3663.1.S1_at	B4vB1
Gma.13966.1.S1_at	B4vB1			Gma.12585.1.A1_at	B4vB1
Gma.8616.1.A1_at	B4vB1			Gma.8571.1.S1_at	B4vB1
Gma.6857.1.A1_a_at	B4vB1			Gma.16642.1.S1_at	B4vB1
Gma.6857.1.A1_at	B4vB1			Gma.15721.1.S1_at	B4vB1
Gma.14567.2.S1_at	B4vB1			GmaAffx.54381.1.S1_at	B4vB1
Gma.11747.1.A1_a_at	B4vB1			GmaAffx.40399.1.S1_at	B4vB1
GmaAffx.44368.1.S1_at	B4vB1			Gma.16130.1.S1_at	B4vB1
GmaAffx.8288.1.S1_at	B4vB1			GmaAffx.71230.1.S1_at	B4vB1
GmaAffx.19806.1.A1_at	B4vB1			GmaAffx.30057.1.S1_at	B4vB1
Gma.17937.1.S1_at	B4vB1			Gma.15729.1.A1_at	B4vB1
Gma.17318.1.S1_at	B4vB1			Gma.17426.1.S1_at	B4vB1
Gma.17327.1.S1_at	B4vB1			Gma.17426.1.S1_s_at	B4vB1
Gma.2986.1.S1_at	B4vB1			Gma.16718.1.A1_at	B4vB1
Gma.4708.1.A1_at	B4vB1			GmaAffx.11601.1.S1_at	B4vB1
Gma.4665.1.A1_at	B4vB1			Gma.12775.2.A1_at	B4vB1
Gma.9238.1.S1_at	B4vB1			GmaAffx.9348.1.S1_at	B4vB1
GmaAffx.2710.1.S1_at	B4vB1			Gma.13240.1.A1_at	B4vB1
Gma.13739.1.A1_at	B4vB1			Gma.8096.1.S1_at	B4vB1
GmaAffx.12007.1.A1_at	B4vB1			GmaAffx.8113.1.S1_at	B4vB1
Gma.8737.1.S1_at	B4vB1			Gma.9655.1.S1_at	B4vB1
GmaAffx.47823.1.S1_at	B4vB1			Gma.5117.1.S1_at	B4vB1
GmaAffx.28926.1.A1_at	B4vB1			Gma.7646.1.A1_at	B4vB1
GmaAffx.15225.1.A1_at	B4vB1			Gma.5788.1.S1_at	B4vB1
Gma.728.1.A1_at	B4vB1			Gma.4838.1.A1_at	B4vB1
GmaAffx.79107.1.A1_at	B4vB1			Gma.14628.1.S1_at	B4vB1
Gma.12094.1.A1_at	B4vB1			GmaAffx.70536.1.A1_at	B4vB1
Gma.1880.1.A1_at	B4vB1			Gma.11298.3.S1_a_at	B4vB1
Gma.1880.1.A1_x_at	B4vB1			Gma.6093.1.S1_at	B4vB1
Gma.13342.1.A1_at	B4vB1			Gma.5124.1.S1_at	B4vB1
Gma.2875.1.S1_at	B4vB1			GmaAffx.3697.1.S1_at	B4vB1
Gma.6889.1.S1_at	B4vB1			GmaAffx.42428.1.S1_at	B4vB1
Gma.6889.1.S1_x_at	B4vB1			Gma.12935.1.A1_at	B4vB1
Gma.1281.2.S1_at	B4vB1			GmaAffx.21387.1.A1_at	B4vB1
Gma.11260.1.S1_a_at	B4vB1			GmaAffx.1877.1.A1_at	B4vB1
Gma.11260.1.S1_at	B4vB1			GmaAffx.713.1.S1_at	B4vB1
Gma.11260.1.S1_x_at	B4vB1			GmaAffx.16201.1.S1_at	B4vB1
Gma.6637.1.S1_at	B4vB1			Gma.7404.1.A1_at	B4vB1
Gma.1451.1.S1_at	B4vB1			GmaAffx.55932.1.S1_at	B4vB1
Gma.8251.1.S1_a_at	B4vB1			GmaAffx.20925.1.S1_at	B4vB1
Gma.5760.2.S1_at	B4vB1			Gma.16011.1.A1_at	B4vB1
Gma.2863.1.S1_at	B4vB1			Gma.4723.1.A1_at	B4vB1
Gma.14653.2.S1_a_at	B4vB1			GmaAffx.43636.1.S1_at	B4vB1
Gma.16259.1.S1_at	B4vB1			GmaAffx.25768.1.S1_at	B4vB1
Gma.17790.1.S1_at	B4vB1			GmaAffx.39169.1.S1_at	B4vB1
Gma.2826.1.S1_at	B4vB1			Gma.13007.1.A1_at	B4vB1
Gma.6316.1.S1_at	B4vB1			Gma.6886.1.A1_at	B4vB1
Gma.4315.2.S1_a_at	B4vB1			Gma.9875.1.S1_at	B4vB1
Gma.17732.1.S1_at	B4vB1			GmaAffx.6998.1.S1_at	B4vB1
Gma.1394.2.S1_a_at	B4vB1			GmaAffx.24470.1.S1_at	B4vB1
Gma.1394.2.S1_at	B4vB1			GmaAffx.29461.1.S1_at	B4vB1
Gma.1416.1.S1_at	B4vB1			Gma.7544.1.A1_at	B4vB1
Gma.3858.1.S1_a_at	B4vB1			GmaAffx.37842.1.S1_at	B4vB1
Gma.3858.2.S1_s_at	B4vB1			Gma.11298.2.S1_at	B4vB1
GmaAffx.18616.1.S1_at	B4vB1			Gma.7061.1.S1_at	B4vB1
Gma.5796.1.S1_at	B4vB1			Gma.4920.1.A1_at	B4vB1
GmaAffx.85096.1.S1_at	B4vB1			GmaAffx.7401.1.A1_at	B4vB1
Gma.7056.1.S1_at	B4vB1			Gma.6868.1.S1_a_at	B4vB1
Gma.3152.1.S1_at	B4vB1			GmaAffx.10517.1.S1_at	B4vB1
Gma.2243.2.S1_s_at	B4vB1			GmaAffx.30344.1.S1_at	B4vB1
GmaAffx.4382.2.S1_at	B4vB1			Gma.13589.1.S1_at	B4vB1
Gma.3044.1.S1_at	B4vB1			Gma.1883.1.S1_at	B4vB1
GmaAffx.86664.1.S1_at	B4vB1			GmaAffx.2556.1.S1_at	B4vB1
GmaAffx.80376.1.S1_at	B4vB1			Gma.612.1.A1_at	B4vB1
Gma.9511.1.S1_at	B4vB1			Gma.15101.1.A1_at	B4vB1
Gma.2942.1.S1_at	B4vB1			GmaAffx.58549.1.S1_at	B4vB1
Gma.7549.1.S1_at	B4vB1			Gma.8744.1.S1_at	B4vB1
Gma.1511.1.S1_at	B4vB1			Gma.11711.1.A1_at	B4vB1
Gma.7861.1.S1_at	B4vB1			Gma.14130.1.A1_at	B4vB1
Gma.7163.2.S1_at	B4vB1			Gma.12776.1.A1_at	B4vB1
Gma.3527.1.S1_at	B4vB1			GmaAffx.47700.1.A1_at	B4vB1
Gma.11028.2.S1_s_at	B4vB1			GmaAffx.83880.1.A1_at	B4vB1
Gma.5013.2.S1_at	B4vB1			GmaAffx.74014.1.S1_at	B4vB1
GmaAffx.92887.1.S1_s_at	B4vB1			GmaAffx.74014.1.S1_x_at	B4vB1
Gma.1576.1.S1_at	B4vB1			GmaAffx.29044.1.S1_at	B4vB1
Gma.4979.1.S1_at	B4vB1			GmaAffx.1441.1.S1_at	B4vB1
Gma.1097.1.S1_at	B4vB1			GmaAffx.73273.1.S1_at	B4vB1
GmaAffx.22814.1.S1_at	B4vB1			Gma.13293.1.S1_at	B4vB1
GmaAffx.87730.1.S1_at	B4vB1			GmaAffx.15861.1.S1_at	B4vB1
Gma.2439.1.S1_at	B4vB1			Gma.7761.2.S1_at	B4vB1
Gma.4317.1.S1_at	B4vB1			Gma.14069.1.A1_at	B4vB1
GmaAffx.90970.1.S1_s_at	B4vB1			GmaAffx.22751.1.A1_at	B4vB1
Gma.3705.1.S1_at	B4vB1			GmaAffx.19819.1.A1_at	B4vB1
Gma.17599.1.S1_at	B4vB1			GmaAffx.43168.1.S1_at	B4vB1
GmaAffx.91722.1.S1_s_at	B4vB1			GmaAffx.6250.1.A1_at	B4vB1
GmaAffx.65802.1.S1_at	B4vB1			GmaAffx.28909.1.S1_at	B4vB1
Gma.1850.1.S1_at	B4vB1			Gma.6810.1.A1_at	B4vB1
Gma.5240.1.S1_a_at	B4vB1			Gma.9089.1.A1_at	B4vB1
Gma.5240.1.S1_at	B4vB1			GmaAffx.47101.1.A1_at	B4vB1
GmaAffx.67864.1.S1_at	B4vB1			GmaAffx.8293.1.S1_at	B4vB1
Gma.14852.1.S1_at	B4vB1			GmaAffx.3727.1.S1_at	B4vB1
GmaAffx.84879.1.S1_at	B4vB1			Gma.14367.1.S1_at	B4vB1
Gma.3200.1.S1_at	B4vB1			GmaAffx.6571.1.S1_at	B4vB1
GmaAffx.16271.1.S1_at	B4vB1			GmaAffx.64480.1.A1_at	B4vB1
Gma.16189.1.S1_at	B4vB1			GmaAffx.53206.1.S1_at	B4vB1
GmaAffx.67969.1.S1_at	B4vB1			Gma.12663.1.A1_at	B4vB1
Gma.4093.1.S1_at	B4vB1			GmaAffx.4776.1.A1_at	B4vB1
Gma.5800.1.S1_at	B4vB1			GmaAffx.72116.1.A1_at	B4vB1
Gma.2525.1.S1_at	B4vB1			GmaAffx.60849.1.A1_at	B4vB1
Gma.9935.1.S1_s_at	B4vB1			GmaAffx.21668.1.A1_at	B4vB1
Gma.5737.1.S1_at	B4vB1			GmaAffx.66589.1.S1_at	B4vB1
GmaAffx.7338.1.S1_at	B4vB1			GmaAffx.41618.1.S1_at	B4vB1
Gma.3745.1.S1_at	B4vB1			GmaAffx.67373.1.S1_at	B4vB1
GmaAffx.35729.1.S1_s_at	B4vB1			GmaAffx.12886.1.A1_at	B4vB1
Gma.16956.1.S1_s_at	B4vB1			GmaAffx.30219.1.A1_at	B4vB1
GmaAffx.54145.1.S1_at	B4vB1			GmaAffx.22136.1.S1_at	B4vB1
GmaAffx.77056.1.S1_at	B4vB1			Gma.7180.2.S1_at	B4vB1
Gma.16280.2.S1_at	B4vB1			Gma.13973.1.A1_at	B4vB1
Gma.10435.1.S1_at	B4vB1			GmaAffx.40276.1.S1_at	B4vB1
GmaAffx.76284.1.S1_at	B4vB1			GmaAffx.53934.1.S1_at	B4vB1
GmaAffx.73708.1.S1_at	B4vB1			Gma.15697.1.S1_at	B4vB1
Gma.17826.1.S1_s_at	B4vB1			GmaAffx.62901.1.S1_at	B4vB1
Gma.7573.1.S1_at	B4vB1			GmaAffx.10483.1.A1_at	B4vB1
GmaAffx.35729.2.S1_at	B4vB1			Gma.2711.1.S1_a_at	B4vB1
Gma.2523.1.S1_s_at	B4vB1			GmaAffx.3693.1.S1_at	B4vB1
Gma.1747.2.S1_at	B4vB1			GmaAffx.7047.1.S1_at	B4vB1
Gma.5300.1.S1_at	B4vB1			GmaAffx.20465.1.A1_at	B4vB1
Gma.7713.1.S1_at	B4vB1			GmaAffx.5579.1.S1_at	B4vB1
Gma.3754.1.S1_x_at	B4vB1			Gma.13662.1.S1_at	B4vB1
Gma.3818.1.S1_at	B4vB1			GmaAffx.11889.1.S1_at	B4vB1
Gma.2234.2.S1_at	B4vB1			GmaAffx.86447.1.S1_at	B4vB1
GmaAffx.87757.1.S1_at	B4vB1			Gma.12629.1.S1_at	B4vB1
Gma.6005.1.A1_at	B4vB1			GmaAffx.30176.1.A1_at	B4vB1
GmaAffx.60257.1.S1_at	B4vB1			Gma.7324.1.A1_at	B4vB1
Gma.1054.1.S1_at	B4vB1			GmaAffx.26169.1.S1_at	B4vB1
GmaAffx.78359.1.S1_at	B4vB1			Gma.13028.1.A1_at	B4vB1
Gma.3797.1.S1_at	B4vB1			Gma.919.1.A1_at	B4vB1
Gma.1880.2.S1_at	B4vB1			GmaAffx.21924.1.S1_at	B4vB1
GmaAffx.79221.1.S1_at	B4vB1			Gma.2292.2.S1_a_at	B4vB1
GmaAffx.92514.1.S1_s_at	B4vB1			Gma.2292.2.S1_at	B4vB1
GmaAffx.839.1.S1_at	B4vB1			Gma.16952.1.A1_at	B4vB1
Gma.16337.2.S1_at	B4vB1			GmaAffx.49465.1.A1_at	B4vB1
Gma.2074.1.S1_at	B4vB1			Gma.13027.1.A1_at	B4vB1
Gma.4990.1.A1_at	B4vB1			Gma.13969.1.A1_at	B4vB1
Gma.7158.1.A1_at	B4vB1			Gma.15048.1.A1_at	B4vB1
GmaAffx.1816.1.S1_at	B4vB1			Gma.79.4.S1_s_at	B4vB1
Gma.698.1.S1_at	B4vB1			GmaAffx.39265.1.S1_at	B4vB1
Gma.3113.1.S1_at	B4vB1			Gma.13723.1.A1_at	B4vB1
GmaAffx.55387.1.S1_at	B4vB1			Gma.6015.1.A1_at	B4vB1
GmaAffx.10582.1.S1_at	B4vB1			Gma.17031.1.A1_at	B4vB1
Gma.6385.1.S1_at	B4vB1			GmaAffx.59986.1.A1_at	B4vB1
GmaAffx.76023.1.S1_at	B4vB1			GmaAffx.66407.1.A1_at	B4vB1
GmaAffx.4467.2.S1_at	B4vB1			GmaAffx.52704.2.S1_at	B4vB1
GmaAffx.88219.1.S1_at	B4vB1			GmaAffx.53018.1.S1_at	B4vB1
GmaAffx.79126.1.S1_at	B4vB1			GmaAffx.30261.1.A1_at	B4vB1
Gma.5781.3.S1_at	B4vB1			GmaAffx.17500.1.A1_at	B4vB1
GmaAffx.67643.1.S1_s_at	B4vB1			GmaAffx.190.1.S1_at	B4vB1
GmaAffx.63272.1.S1_at	B4vB1			GmaAffx.768.1.A1_at	B4vB1
GmaAffx.8078.1.S1_at	B4vB1			Gma.2534.3.S1_x_at	B4vB1
Gma.10961.1.S1_at	B4vB1			Gma.10988.3.S1_x_at	B4vB1
Gma.6632.2.S1_at	B4vB1			Gma.7129.1.S1_at	B4vB1
GmaAffx.15731.1.S1_at	B4vB1			GmaAffx.78601.1.S1_s_at	B4vB1
GmaAffx.77408.1.S1_at	B4vB1			GmaAffx.89772.17.S1_s_at	B4vB1
GmaAffx.56692.1.S1_at	B4vB1			Gma.6811.2.S1_a_at	B4vB1
Gma.5868.1.S1_at	B4vB1			Gma.6811.2.S1_at	B4vB1
GmaAffx.41843.2.S1_at	B4vB1			Gma.6811.2.S1_x_at	B4vB1
GmaAffx.49393.1.S1_at	B4vB1			Gma.6481.1.S1_at	B4vB1
GmaAffx.84261.1.S1_at	B4vB1			Gma.4425.1.S1_a_at	B4vB1
Gma.12082.1.S1_at	B4vB1			Gma.3723.1.S1_at	B4vB1
GmaAffx.21980.1.S1_at	B4vB1			Gma.5756.1.S1_at	B4vB1
GmaAffx.19850.2.S1_at	B4vB1			GmaAffx.91087.1.S1_s_at	B4vB1
GmaAffx.37800.1.S1_at	B4vB1			Gma.8351.2.S1_s_at	B4vB1
GmaAffx.15910.2.S1_at	B4vB1			Gma.17525.1.S1_at	B4vB1
Gma.4954.2.S1_at	B4vB1			Gma.5425.1.S1_at	B4vB1
Gma.110.1.S1_at	B4vB1			GmaAffx.36409.1.S1_at	B4vB1
GmaAffx.44446.1.A1_at	B4vB1			Gma.5267.1.S1_at	B4vB1
GmaAffx.73695.1.S1_at	B4vB1			GmaAffx.2833.1.S1_at	B4vB1
GmaAffx.2981.2.S1_at	B4vB1			Gma.6951.1.S1_at	B4vB1
Gma.4201.1.A1_at	B4vB1			Gma.15752.1.S1_at	B4vB1
GmaAffx.71484.2.S1_at	B4vB1			Gma.4470.1.S1_s_at	B4vB1
GmaAffx.269.1.S1_at	B4vB1			Gma.2307.1.S1_at	B4vB1
Gma.8215.2.S1_at	B4vB1			Gma.3241.1.S1_a_at	B4vB1
GmaAffx.7766.2.S1_at	B4vB1			Gma.3241.1.S1_at	B4vB1
GmaAffx.87603.1.S1_at	B4vB1			Gma.5204.1.S1_at	B4vB1
GmaAffx.48534.2.S1_at	B4vB1			Gma.4424.1.S1_at	B4vB1
GmaAffx.39349.1.S1_at	B4vB1			Gma.8192.1.S1_at	B4vB1
GmaAffx.71236.1.S1_at	B4vB1			Gma.4322.2.S1_at	B4vB1
GmaAffx.83418.1.S1_at	B4vB1			Gma.6587.1.S1_at	B4vB1
Gma.9519.2.S1_at	B4vB1			Gma.6496.1.S1_s_at	B4vB1
Gma.6914.1.A1_at	B4vB1			GmaAffx.62924.1.S1_at	B4vB1
Gma.17390.1.S1_at	B4vB1			Gma.13164.1.S1_at	B4vB1
Gma.16069.1.S1_at	B4vB1			GmaAffx.92128.1.S1_s_at	B4vB1
GmaAffx.79829.1.S1_at	B4vB1			Gma.395.1.S1_at	B4vB1
GmaAffx.56257.1.S1_at	B4vB1			Gma.395.1.S1_x_at	B4vB1
GmaAffx.53331.1.S1_at	B4vB1			Gma.7087.1.S1_at	B4vB1
Gma.13179.1.A1_at	B4vB1			GmaAffx.2833.2.S1_at	B4vB1
GmaAffx.64832.1.S1_at	B4vB1			Gma.5427.2.S1_a_at	B4vB1
GmaAffx.1301.59.S1_at	B4vB1			Gma.11336.2.S1_at	B4vB1
GmaAffx.50725.2.S1_s_at	B4vB1			Gma.14966.2.S1_at	B4vB1
Gma.9718.1.S1_at	B4vB1			GmaAffx.91000.1.S1_s_at	B4vB1
Gma.5633.1.S1_at	B4vB1			GmaAffx.80654.1.S1_at	B4vB1
GmaAffx.74298.1.S1_at	B4vB1			GmaAffx.20041.1.S1_s_at	B4vB1
Gma.16672.2.S1_at	B4vB1			Gma.4374.1.S1_a_at	B4vB1
GmaAffx.66858.2.S1_at	B4vB1			Gma.4374.1.S1_at	B4vB1
Gma.16953.1.S1_at	B4vB1			Gma.4374.1.S1_x_at	B4vB1
Gma.6720.1.A1_at	B4vB1			Gma.8674.2.A1_at	B4vB1
GmaAffx.83678.1.S1_at	B4vB1			Gma.2474.1.S1_at	B4vB1
Gma.17207.1.S1_at	B4vB1			GmaAffx.50396.1.S1_at	B4vB1
GmaAffx.58838.1.S1_at	B4vB1			Gma.7332.1.S1_at	B4vB1
GmaAffx.8320.1.S1_at	B4vB1			GmaAffx.52752.1.S1_s_at	B4vB1
Gma.9578.1.A1_at	B4vB1			Gma.13072.2.S1_at	B4vB1
Gma.15695.1.A1_at	B4vB1			Gma.10216.2.S1_at	B4vB1
GmaAffx.42314.1.S1_at	B4vB1			GmaAffx.89077.1.A1_s_at	B4vB1
GmaAffx.32759.1.S1_at	B4vB1			Gma.2487.2.S1_at	B4vB1
GmaAffx.12252.1.S1_at	B4vB1			GmaAffx.92167.1.A1_s_at	B4vB1
Gma.12177.2.S1_at	B4vB1			Gma.6672.2.S1_x_at	B4vB1
GmaAffx.85638.1.S1_at	B4vB1			GmaAffx.4389.2.S1_at	B4vB1
Gma.13443.1.S1_at	B4vB1			GmaAffx.66676.1.S1_at	B4vB1
GmaAffx.89045.1.A1_s_at	B4vB1			Gma.6264.1.S1_at	B4vB1
Gma.2744.1.S1_at	B4vB1			Gma.4269.2.S1_a_at	B4vB1
GmaAffx.65281.1.S1_at	B4vB1			GmaAffx.82528.1.S1_at	B4vB1
Gma.16025.1.A1_at	B4vB1			GmaAffx.3782.1.S1_at	B4vB1
GmaAffx.295.1.A1_s_at	B4vB1			GmaAffx.24064.1.S1_at	B4vB1
GmaAffx.59359.1.S1_at	B4vB1			Gma.10072.1.S1_at	B4vB1
GmaAffx.14338.1.S1_s_at	B4vB1			Gma.5789.1.S1_at	B4vB1
GmaAffx.68942.1.S1_at	B4vB1			Gma.6344.1.S1_s_at	B4vB1
Gma.9638.1.A1_at	B4vB1			GmaAffx.52752.2.S1_at	B4vB1
GmaAffx.84500.1.S1_at	B4vB1			Gma.15746.1.A1_at	B4vB1
GmaAffx.87875.1.S1_at	B4vB1			Gma.9882.1.S1_at	B4vB1
GmaAffx.84877.1.S1_at	B4vB1			GmaAffx.62941.1.S1_at	B4vB1
GmaAffx.4467.3.S1_at	B4vB1			Gma.2640.1.S1_at	B4vB1
GmaAffx.85094.1.S1_at	B4vB1			Gma.796.1.S1_at	B4vB1
GmaAffx.52640.1.S1_at	B4vB1			Gma.4031.1.S1_at	B4vB1
GmaAffx.69373.1.S1_s_at	B4vB1			GmaAffx.87356.1.S1_at	B4vB1
Gma.768.2.S1_at	B4vB1			GmaAffx.81415.1.S1_at	B4vB1
GmaAffx.10540.1.S1_at	B4vB1			Gma.10803.2.S1_at	B4vB1
GmaAffx.80343.1.S1_at	B4vB1			GmaAffx.10631.1.S1_at	B4vB1
Gma.12551.1.A1_at	B4vB1			GmaAffx.34894.1.S1_at	B4vB1
GmaAffx.16182.1.S1_s_at	B4vB1			Gma.10787.2.S1_a_at	B4vB1
Gma.17078.1.S1_at	B4vB1			Gma.11006.1.S1_s_at	B4vB1
GmaAffx.49549.1.S1_at	B4vB1			Gma.8747.2.S1_at	B4vB1
GmaAffx.62958.1.S1_at	B4vB1			Gma.13544.1.S1_at	B4vB1
GmaAffx.75384.1.S1_at	B4vB1			Gma.4425.2.S1_at	B4vB1
GmaAffx.72566.1.S1_at	B4vB1			Gma.1677.1.S1_a_at	B4vB1
Gma.10943.2.S1_x_at	B4vB1			Gma.11362.1.S1_at	B4vB1
GmaAffx.82078.1.S1_at	B4vB1			Gma.10394.1.S1_at	B4vB1
GmaAffx.76722.1.S1_at	B4vB1			Gma.16136.1.S1_at	B4vB1
Gma.648.1.S1_at	B4vB1			GmaAffx.76152.1.S1_at	B4vB1
Gma.16259.2.S1_a_at	B4vB1			Gma.14553.1.S1_at	B4vB1
GmaAffx.39529.1.S1_at	B4vB1			GmaAffx.26584.2.S1_at	B4vB1
Gma.12761.2.S1_at	B4vB1			GmaAffx.93026.1.S1_at	B4vB1
Gma.12761.2.S1_x_at	B4vB1			GmaAffx.93026.1.S1_s_at	B4vB1
GmaAffx.66000.1.S1_at	B4vB1			Gma.3185.2.S1_at	B4vB1
GmaAffx.87317.1.S1_s_at	B4vB1			Gma.7673.1.S1_at	B4vB1
GmaAffx.20700.1.S1_at	B4vB1			Gma.2087.2.S1_at	B4vB1
Gma.17735.1.S1_at	B4vB1			GmaAffx.69019.1.S1_at	B4vB1
GmaAffx.43703.1.S1_at	B4vB1			GmaAffx.4920.2.S1_at	B4vB1
GmaAffx.80463.1.S1_at	B4vB1			GmaAffx.75528.1.S1_at	B4vB1
Gma.17895.1.S1_s_at	B4vB1			GmaAffx.71763.1.S1_at	B4vB1
GmaAffx.71386.1.S1_at	B4vB1			Gma.15971.1.S1_at	B4vB1
GmaAffx.38793.1.S1_at	B4vB1			GmaAffx.83668.1.S1_at	B4vB1
GmaAffx.21003.1.S1_at	B4vB1			Gma.13062.1.S1_at	B4vB1
GmaAffx.83657.2.S1_at	B4vB1			Gma.10701.1.S1_at	B4vB1
Gma.6507.2.S1_at	B4vB1			GmaAffx.85890.1.S1_at	B4vB1
Gma.15113.3.S1_at	B4vB1			GmaAffx.22592.1.S1_at	B4vB1
Gma.10588.3.S1_at	B4vB1			GmaAffx.39476.1.S1_at	B4vB1
GmaAffx.85999.1.S1_at	B4vB1			Gma.2319.2.S1_at	B4vB1
Gma.9277.1.S1_at	B4vB1			GmaAffx.87656.1.S1_at	B4vB1
GmaAffx.4788.2.S1_at	B4vB1			Gma.4557.1.S1_at	B4vB1
GmaAffx.84873.1.S1_at	B4vB1			GmaAffx.65531.1.S1_at	B4vB1
GmaAffx.67291.1.S1_at	B4vB1			GmaAffx.87721.1.S1_at	B4vB1
GmaAffx.51409.1.S1_at	B4vB1			GmaAffx.85190.1.S1_at	B4vB1
GmaAffx.82887.1.S1_at	B4vB1			GmaAffx.87753.1.S1_at	B4vB1
GmaAffx.86756.1.S1_at	B4vB1			GmaAffx.84607.1.S1_at	B4vB1
GmaAffx.82676.1.S1_at	B4vB1			Gma.2867.1.S1_a_at	B4vB1
GmaAffx.87009.1.S1_at	B4vB1			GmaAffx.71618.1.S1_at	B4vB1
GmaAffx.18376.1.A1_at	B4vB1			GmaAffx.15191.1.S1_at	B4vB1
Gma.10886.2.S1_at	B4vB1			GmaAffx.75167.1.S1_at	B4vB1
GmaAffx.9568.2.S1_at	B4vB1			GmaAffx.82998.1.S1_at	B4vB1
Gma.4975.2.S1_a_at	B4vB1			GmaAffx.70589.1.S1_x_at	B4vB1
GmaAffx.10045.1.S1_at	B4vB1			GmaAffx.47408.1.S1_at	B4vB1
GmaAffx.86233.1.S1_at	B4vB1			GmaAffx.93128.1.S1_s_at	B4vB1
GmaAffx.71814.1.S1_at	B4vB1			GmaAffx.67477.2.S1_at	B4vB1
GmaAffx.46108.1.S1_at	B4vB1			Gma.9721.1.S1_at	B4vB1
GmaAffx.47615.1.S1_at	B4vB1			GmaAffx.83828.1.S1_at	B4vB1
GmaAffx.66106.1.S1_at	B4vB1			Gma.17922.1.S1_at	B4vB1
GmaAffx.64787.1.S1_at	B4vB1			GmaAffx.84607.2.S1_at	B4vB1
GmaAffx.81640.1.S1_at	B4vB1			GmaAffx.58294.2.S1_at	B4vB1
GmaAffx.79107.2.S1_at	B4vB1			GmaAffx.64222.1.S1_at	B4vB1
GmaAffx.85129.1.S1_at	B4vB1			Gma.1819.1.S1_at	B4vB1
GmaAffx.80998.1.S1_at	B4vB1			Gma.17066.1.S1_at	B4vB1
GmaAffx.66987.1.S1_at	B4vB1			GmaAffx.81219.1.A1_s_at	B4vB1
GmaAffx.85754.1.S1_at	B4vB1			Gma.6781.1.S1_at	B4vB1
Gma.11747.2.S1_at	B4vB1			Gma.283.1.S1_at	B4vB1
GmaAffx.49138.1.S1_at	B4vB1			GmaAffx.83593.2.S1_at	B4vB1
GmaAffx.62856.1.S1_at	B4vB1			GmaAffx.9530.1.S1_at	B4vB1
GmaAffx.86183.2.S1_at	B4vB1			Gma.13245.1.S1_at	B4vB1
GmaAffx.29769.2.S1_at	B4vB1			GmaAffx.85872.1.S1_at	B4vB1
GmaAffx.49640.1.S1_at	B4vB1			Gma.1879.1.S1_at	B4vB1
Gma.3044.2.S1_s_at	B4vB1			GmaAffx.68175.1.S1_at	B4vB1
GmaAffx.40679.2.S1_s_at	B4vB1			Gma.15241.1.S1_at	B4vB1
GmaAffx.82836.2.S1_s_at	B4vB1			GmaAffx.56054.1.S1_at	B4vB1
GmaAffx.70235.1.S1_at	B4vB1			Gma.9106.1.S1_at	B4vB1
GmaAffx.40660.2.S1_at	B4vB1			Gma.13128.1.S1_at	B4vB1
GmaAffx.84927.1.S1_at	B4vB1			GmaAffx.71385.1.S1_at	B4vB1
GmaAffx.61277.1.S1_at	B4vB1			Gma.16566.1.S1_at	B4vB1
GmaAffx.55450.1.S1_at	B4vB1			GmaAffx.39605.1.S1_at	B4vB1
GmaAffx.82160.1.S1_at	B4vB1			GmaAffx.90679.1.S1_s_at	B4vB1
GmaAffx.5406.1.S1_at	B4vB1			GmaAffx.48718.1.S1_at	B4vB1
GmaAffx.42349.2.S1_at	B4vB1			GmaAffx.83037.1.S1_at	B4vB1
Gma.7964.3.S1_at	B4vB1			GmaAffx.86235.1.S1_at	B4vB1
GmaAffx.24102.1.S1_at	B4vB1			Gma.17499.1.S1_at	B4vB1
GmaAffx.74648.1.S1_at	B4vB1			GmaAffx.59411.1.S1_at	B4vB1
GmaAffx.70235.2.S1_at	B4vB1			GmaAffx.64606.1.S1_at	B4vB1
Gma.15660.1.S1_at	B4vB1			GmaAffx.3599.1.S1_at	B4vB1
GmaAffx.68962.1.S1_at	B4vB1			GmaAffx.87294.1.S1_at	B4vB1
GmaAffx.57775.1.S1_s_at	B4vB1			GmaAffx.12674.1.A1_at	B4vB1
GmaAffx.84430.1.S1_at	B4vB1			GmaAffx.87093.1.S1_at	B4vB1
GmaAffx.87704.2.S1_at	B4vB1			GmaAffx.87798.1.S1_at	B4vB1
GmaAffx.16622.1.S1_at	B4vB1			GmaAffx.23189.1.S1_at	B4vB1
GmaAffx.82263.1.S1_s_at	B4vB1			Gma.10343.1.A1_a_at	B4vB1
GmaAffx.45050.1.S1_at	B4vB1			GmaAffx.27422.1.S1_at	B4vB1
GmaAffx.26790.1.S1_at	B4vB1			GmaAffx.88683.1.S1_at	B4vB1
Gma.5960.1.S1_at	B4vB1			Gma.6629.1.S1_at	B4vB1
GmaAffx.59330.1.S1_at	B4vB1			GmaAffx.67477.3.S1_at	B4vB1
GmaAffx.4245.5.S1_at	B4vB1			GmaAffx.27158.3.S1_at	B4vB1
GmaAffx.52766.1.S1_at	B4vB1			Gma.11254.3.S1_a_at	B4vB1
Gma.1750.3.A1_at	B4vB1			Gma.11254.3.S1_x_at	B4vB1
GmaAffx.60673.1.S1_at	B4vB1			GmaAffx.69703.1.S1_at	B4vB1
GmaAffx.8310.1.A1_at	B4vB1			Gma.17388.1.S1_at	B4vB1
Gma.2537.1.S1_at	B4vB1			GmaAffx.79241.1.S1_at	B4vB1
GmaAffx.17295.1.S1_at	B4vB1			GmaAffx.80271.1.S1_at	B4vB1
GmaAffx.8778.1.A1_at	B4vB1			GmaAffx.46883.1.S1_at	B4vB1
Gma.11135.2.S1_at	B4vB1			GmaAffx.88251.1.S1_s_at	B4vB1
GmaAffx.51799.1.S1_at	B4vB1			Gma.12259.1.S1_at	B4vB1
GmaAffx.88548.1.S1_at	B4vB1			GmaAffx.63446.1.S1_at	B4vB1
Gma.5730.1.S1_at	B4vB1			Gma.6551.1.S1_s_at	B4vB1
GmaAffx.78677.1.S1_at	B4vB1			Gma.16479.2.S1_at	B4vB1
GmaAffx.72305.1.S1_at	B4vB1			GmaAffx.57766.1.S1_at	B4vB1
GmaAffx.68845.1.S1_at	B4vB1			GmaAffx.82285.1.S1_at	B4vB1
GmaAffx.30724.1.S1_at	B4vB1			GmaAffx.70350.1.S1_at	B4vB1
GmaAffx.71999.1.S1_at	B4vB1			Gma.2521.2.S1_a_at	B4vB1
GmaAffx.71222.1.S1_at	B4vB1			Gma.8904.1.S1_at	B4vB1
GmaAffx.11180.1.A1_at	B4vB1			GmaAffx.76293.1.S1_at	B4vB1
GmaAffx.80898.1.S1_at	B4vB1			Gma.9672.1.S1_at	B4vB1
Gma.1777.1.A1_at	B4vB1			Gma.1817.1.S1_at	B4vB1
GmaAffx.18744.1.A1_at	B4vB1			Gma.1817.1.S1_s_at	B4vB1
Gma.17355.1.A1_at	B4vB1			Gma.7060.1.S1_at	B4vB1
Gma.2744.2.S1_a_at	B4vB1			GmaAffx.80849.1.S1_at	B4vB1
GmaAffx.48416.1.S1_at	B4vB1			GmaAffx.31202.1.S1_at	B4vB1
Gma.13658.1.A1_s_at	B4vB1			GmaAffx.87191.1.S1_at	B4vB1
GmaAffx.79849.1.S1_at	B4vB1			GmaAffx.35346.1.S1_at	B4vB1
GmaAffx.67969.2.A1_at	B4vB1			Gma.5205.2.S1_at	B4vB1
Gma.13408.2.A1_at	B4vB1			GmaAffx.80378.1.S1_at	B4vB1
Gma.9206.1.A1_at	B4vB1			GmaAffx.59986.2.S1_at	B4vB1
Gma.5355.1.A1_at	B4vB1			GmaAffx.47646.1.S1_at	B4vB1
Gma.2074.2.A1_at	B4vB1			GmaAffx.39703.1.S1_at	B4vB1
Gma.707.1.A1_at	B4vB1			Gma.2204.2.S1_at	B4vB1
Gma.13151.2.A1_at	B4vB1			GmaAffx.2157.1.S1_at	B4vB1
GmaAffx.11399.1.S1_at	B4vB1			Gma.17779.1.S1_at	B4vB1
GmaAffx.50935.1.S1_at	B4vB1			GmaAffx.2356.1.S1_at	B4vB1
GmaAffx.45036.1.S1_at	B4vB1			GmaAffx.15191.2.S1_at	B4vB1
Gma.10357.3.A1_at	B4vB1			GmaAffx.81750.1.S1_at	B4vB1
Gma.11769.2.A1_at	B4vB1			Gma.3298.1.S1_at	B4vB1
Gma.12564.1.A1_at	B4vB1			GmaAffx.82910.1.S1_at	B4vB1
Gma.14106.1.A1_at	B4vB1			GmaAffx.85292.1.S1_at	B4vB1
Gma.14218.1.A1_at	B4vB1			GmaAffx.80600.1.S1_at	B4vB1
Gma.3448.1.A1_at	B4vB1			GmaAffx.44813.1.A1_at	B4vB1
GmaAffx.2155.1.S1_at	B4vB1			GmaAffx.63157.1.S1_at	B4vB1
GmaAffx.6633.1.A1_s_at	B4vB1			GmaAffx.65596.1.S1_at	B4vB1
GmaAffx.30570.1.S1_at	B4vB1			GmaAffx.82082.1.S1_at	B4vB1
Gma.5846.1.S1_at	B4vB1			Gma.12531.1.S1_at	B4vB1
GmaAffx.63925.1.S1_at	B4vB1			GmaAffx.50714.1.S1_at	B4vB1
GmaAffx.13587.1.S1_at	B4vB1			GmaAffx.16625.1.S1_at	B4vB1
GmaAffx.29210.1.S1_at	B4vB1			Gma.15991.1.S1_at	B4vB1
GmaAffx.86000.1.S1_at	B4vB1			GmaAffx.88134.1.S1_at	B4vB1
GmaAffx.92166.1.S1_at	B4vB1			GmaAffx.49059.1.S1_at	B4vB1
GmaAffx.93286.1.S1_at	B4vB1			GmaAffx.71901.1.S1_s_at	B4vB1
GmaAffx.93385.1.S1_at	B4vB1			GmaAffx.59973.1.S1_at	B4vB1
GmaAffx.92625.1.S1_s_at	B4vB1			GmaAffx.78539.1.S1_at	B4vB1
GmaAffx.73698.1.S1_at	B4vB1			GmaAffx.49458.1.S1_at	B4vB1
GmaAffx.92617.1.S1_s_at	B4vB1			GmaAffx.60984.1.S1_at	B4vB1
GmaAffx.92676.1.S1_s_at	B4vB1			GmaAffx.50999.1.S1_at	B4vB1
GmaAffx.65477.1.S1_at	B4vB1			GmaAffx.73021.1.S1_at	B4vB1
GmaAffx.8778.3.S1_at	B4vB1			GmaAffx.46303.1.S1_at	B4vB1
GmaAffx.48565.1.S1_at	B4vB1			Gma.17824.1.S1_at	B4vB1
GmaAffx.55988.1.S1_at	B4vB1			GmaAffx.58057.1.S1_at	B4vB1
Gma.4093.2.S1_at	B4vB1			GmaAffx.44301.1.S1_at	B4vB1
GmaAffx.63706.1.S1_s_at	B4vB1			Gma.13863.1.A1_at	B4vB1
GmaAffx.75247.1.S1_at	B4vB1			GmaAffx.78028.2.S1_at	B4vB1
GmaAffx.41891.1.S1_at	B4vB1			Gma.10891.2.S1_a_at	B4vB1
GmaAffx.59231.1.S1_at	B4vB1			Gma.15575.1.S1_at	B4vB1
GmaAffx.75863.1.S1_at	B4vB1			GmaAffx.40574.1.S1_at	B4vB1
GmaAffx.90956.1.S1_s_at	B4vB1			GmaAffx.62256.1.S1_at	B4vB1
Gma.8984.1.S1_at	B4vB1			Gma.13056.1.S1_at	B4vB1
GmaAffx.14904.1.S1_at	B4vB1			Gma.10073.2.S1_at	B4vB1
Gma.3986.1.S1_at	B4vB1			GmaAffx.82467.1.S1_at	B4vB1
GmaAffx.55953.1.S1_at	B4vB1			Gma.5385.2.S1_at	B4vB1
GmaAffx.51045.1.S1_at	B4vB1			GmaAffx.77908.1.S1_at	B4vB1
GmaAffx.28381.1.S1_at	B4vB1			GmaAffx.45690.1.S1_at	B4vB1
GmaAffx.66873.1.S1_at	B4vB1			GmaAffx.85466.1.S1_at	B4vB1
GmaAffx.51468.1.S1_at	B4vB1			GmaAffx.12339.1.S1_at	B4vB1
Gma.664.1.S1_at	B4vB1			GmaAffx.66262.1.S1_at	B4vB1
GmaAffx.33085.1.S1_at	B4vB1			GmaAffx.43987.1.S1_at	B4vB1
Gma.17511.1.S1_at	B4vB1			GmaAffx.60353.1.S1_at	B4vB1
Gma.1495.1.S1_at	B4vB1			GmaAffx.59308.1.S1_at	B4vB1
Gma.3395.1.S1_at	B4vB1			Gma.17190.1.S1_at	B4vB1
Gma.9406.1.S1_at	B4vB1			GmaAffx.58898.1.S1_at	B4vB1
GmaAffx.81444.1.S1_at	B4vB1			GmaAffx.2736.1.S1_at	B4vB1
Gma.9752.1.S1_at	B4vB1			GmaAffx.40948.1.S1_at	B4vB1
GmaAffx.31569.1.S1_at	B4vB1			GmaAffx.59470.1.S1_at	B4vB1
Gma.14283.1.S1_at	B4vB1			GmaAffx.52594.1.S1_at	B4vB1
GmaAffx.12653.1.S1_at	B4vB1			Gma.13157.1.A1_a_at	B4vB1
Gma.17442.1.S1_at	B4vB1			GmaAffx.57263.1.S1_at	B4vB1
GmaAffx.42931.1.S1_at	B4vB1			GmaAffx.84809.1.S1_at	B4vB1
Gma.5736.1.S1_at	B4vB1			Gma.7813.2.S1_at	B4vB1
GmaAffx.60969.1.S1_at	B4vB1			Gma.6166.1.S1_at	B4vB1
GmaAffx.65448.1.S1_at	B4vB1			GmaAffx.46896.1.S1_at	B4vB1
Gma.9444.1.S1_at	B4vB1			GmaAffx.74676.2.S1_at	B4vB1
Gma.17556.1.S1_at	B4vB1			GmaAffx.86068.1.S1_at	B4vB1
GmaAffx.71674.1.S1_at	B4vB1			Gma.13110.2.S1_at	B4vB1
Gma.6059.1.S1_at	B4vB1			Gma.10701.2.S1_at	B4vB1
GmaAffx.22687.1.S1_at	B4vB1			GmaAffx.82550.1.S1_at	B4vB1
GmaAffx.51131.1.S1_s_at	B4vB1			GmaAffx.72116.2.S1_at	B4vB1
Gma.6617.1.S1_at	B4vB1			GmaAffx.68244.1.S1_at	B4vB1
GmaAffx.82344.1.S1_at	B4vB1			GmaAffx.75479.1.S1_at	B4vB1
GmaAffx.1184.1.S1_s_at	B4vB1			GmaAffx.83805.1.S1_at	B4vB1
GmaAffx.54955.1.S1_at	B4vB1			GmaAffx.87656.2.S1_at	B4vB1
Gma.13900.1.S1_at	B4vB1			Gma.15829.2.S1_a_at	B4vB1
GmaAffx.72933.1.S1_at	B4vB1			GmaAffx.70414.1.S1_at	B4vB1
GmaAffx.90705.1.A1_s_at	B4vB1			Gma.2474.2.S1_a_at	B4vB1
Gma.1135.1.A1_at	B4vB1			Gma.4716.2.S1_at	B4vB1
Gma.6633.2.A1_at	B4vB1			GmaAffx.48558.1.S1_at	B4vB1
GmaAffx.84475.1.S1_at	B4vB1			Gma.17738.1.S1_at	B4vB1
GmaAffx.76504.1.S1_at	B4vB1			GmaAffx.67003.1.S1_at	B4vB1
GmaAffx.77985.1.S1_at	B4vB1			GmaAffx.80403.1.S1_at	B4vB1
GmaAffx.7254.1.A1_at	B4vB1			GmaAffx.82528.2.S1_at	B4vB1
GmaAffx.17408.1.S1_at	B4vB1			GmaAffx.82528.2.S1_s_at	B4vB1
GmaAffx.66195.1.A1_at	B4vB1			GmaAffx.62043.1.S1_at	B4vB1
GmaAffx.32352.1.A1_at	B4vB1			GmaAffx.79846.1.S1_at	B4vB1
GmaAffx.32352.1.S1_at	B4vB1			GmaAffx.31772.1.S1_at	B4vB1
GmaAffx.43260.1.S1_at	B4vB1			GmaAffx.62153.1.S1_at	B4vB1
GmaAffx.40114.1.A1_at	B4vB1			Gma.7092.2.S1_at	B4vB1
GmaAffx.40114.1.S1_at	B4vB1			GmaAffx.67621.1.S1_at	B4vB1
GmaAffx.70659.1.A1_at	B4vB1			Gma.717.1.A1_at	B4vB1
Gma.7452.1.A1_at	B4vB1			Gma.3026.1.S1_at	B4vB1
GmaAffx.65280.1.A1_at	B4vB1			Gma.5394.1.S1_at	B4vB1
GmaAffx.42525.1.A1_at	B4vB1			Gma.719.1.A1_at	B4vB1
GmaAffx.83427.1.A1_at	B4vB1			GmaAffx.27438.1.S1_at	B4vB1
GmaAffx.42513.1.A1_at	B4vB1			GmaAffx.74830.1.S1_s_at	B4vB1
GmaAffx.65334.1.A1_at	B4vB1			GmaAffx.86062.1.S1_s_at	B4vB1
GmaAffx.69899.1.A1_at	B4vB1			GmaAffx.85718.1.S1_at	B4vB1
Gma.17090.1.A1_at	B4vB1			GmaAffx.80986.1.S1_s_at	B4vB1
Gma.13809.1.A1_at	B4vB1			GmaAffx.35130.1.S1_at	B4vB1
GmaAffx.12929.1.A1_at	B4vB1			GmaAffx.70954.1.S1_at	B4vB1
GmaAffx.12937.1.A1_at	B4vB1			GmaAffx.87027.1.S1_at	B4vB1
GmaAffx.21514.1.A1_at	B4vB1			GmaAffx.56671.1.S1_at	B4vB1
GmaAffx.24981.1.A1_at	B4vB1			GmaAffx.25834.1.S1_at	B4vB1
GmaAffx.32318.1.A1_at	B4vB1			GmaAffx.63516.1.S1_at	B4vB1
GmaAffx.35671.1.A1_at	B4vB1			GmaAffx.13543.1.A1_at	B4vB1
GmaAffx.44856.1.A1_at	B4vB1			GmaAffx.16320.1.S1_at	B4vB1
GmaAffx.62877.1.A1_at	B4vB1			Gma.7811.1.A1_at	B4vB1
GmaAffx.6624.1.A1_at	B4vB1			GmaAffx.80047.1.S1_at	B4vB1
GmaAffx.70478.1.A1_at	B4vB1			GmaAffx.17538.1.S1_at	B4vB1
GmaAffx.72203.1.A1_at	B4vB1			GmaAffx.55148.1.S1_at	B4vB1
GmaAffx.72203.1.A1_x_at	B4vB1			GmaAffx.75004.1.S1_at	B4vB1
GmaAffx.789.1.A1_at	B4vB1			GmaAffx.77909.1.S1_at	B4vB1
GmaAffx.81233.1.A1_at	B4vB1			Gma.15697.2.S1_at	B4vB1
GmaAffx.8314.1.A1_at	B4vB1			GmaAffx.78483.1.S1_at	B4vB1
GmaAffx.84046.1.A1_at	B4vB1			GmaAffx.61868.1.S1_at	B4vB1
GmaAffx.85813.1.A1_at	B4vB1			GmaAffx.73990.1.S1_at	B4vB1
GmaAffx.88625.1.A1_at	B4vB1			GmaAffx.76836.1.S1_at	B4vB1
GmaAffx.11118.1.A1_at	B4vB1			GmaAffx.2356.2.A1_at	B4vB1
GmaAffx.88006.1.A1_at	B4vB1			Gma.2176.1.S1_at	B4vB1
GmaAffx.89772.13.S1_s_at	B4vB1			GmaAffx.69775.1.S1_at	B4vB1
GmaAffx.89694.1.A1_at	B4vB1			GmaAffx.45957.1.S1_at	B4vB1
GmaAffx.88833.1.S1_at	B4vB1			GmaAffx.84795.1.S1_at	B4vB1
GmaAffx.89881.1.A1_at	B4vB1			GmaAffx.26271.1.S1_at	B4vB1
GmaAffx.89368.1.S1_s_at	B4vB1			GmaAffx.51070.1.S1_at	B4vB1
GmaAffx.90368.1.A1_at	B4vB1			GmaAffx.66680.2.S1_at	B4vB1
GmaAffx.89083.1.S1_at	B4vB1			GmaAffx.31007.1.S1_at	B4vB1
GmaAffx.89071.1.A1_at	B4vB1			GmaAffx.10790.1.S1_at	B4vB1
GmaAffx.89071.1.S1_s_at	B4vB1			Gma.13463.1.S1_at	B4vB1
GmaAffx.89241.1.A1_at	B4vB1			GmaAffx.73797.1.S1_at	B4vB1
GmaAffx.90113.1.S1_at	B4vB1			GmaAffx.16982.1.S1_at	B4vB1
GmaAffx.89269.1.A1_s_at	B4vB1			GmaAffx.81897.1.S1_at	B4vB1
GmaAffx.89126.1.A1_at	B4vB1			GmaAffx.71745.1.S1_at	B4vB1
GmaAffx.89878.1.S1_x_at	B4vB1			GmaAffx.23702.1.S1_at	B4vB1
GmaAffx.91588.1.S1_at	B4vB1			GmaAffx.87089.1.S1_at	B4vB1
GmaAffx.93189.1.S1_at	B4vB1			GmaAffx.57563.1.S1_at	B4vB1
GmaAffx.93189.1.S1_s_at	B4vB1			GmaAffx.79943.1.A1_at	B4vB1
GmaAffx.93235.1.S1_s_at	B4vB1			GmaAffx.38919.2.S1_at	B4vB1
GmaAffx.90322.1.S1_at	B4vB1			GmaAffx.74256.1.S1_at	B4vB1
GmaAffx.91843.1.S1_s_at	B4vB1			GmaAffx.49253.1.S1_at	B4vB1
GmaAffx.91205.1.S1_at	B4vB1			GmaAffx.59065.2.S1_at	B4vB1
GmaAffx.92946.1.S1_at	B4vB1			GmaAffx.68853.1.S1_at	B4vB1
GmaAffx.91370.1.S1_at	B4vB1			Gma.12539.1.S1_at	B4vB1
GmaAffx.89906.1.S1_s_at	B4vB1			GmaAffx.23924.1.S1_at	B4vB1
GmaAffx.93554.1.S1_at	B4vB1			GmaAffx.87361.1.S1_at	B4vB1
GmaAffx.92219.1.S1_at	B4vB1			Gma.3894.2.S1_at	B4vB1
GmaAffx.72579.1.S1_at	B4vB1			GmaAffx.85164.1.S1_at	B4vB1
GmaAffx.45213.1.S1_at	B4vB1			GmaAffx.17904.2.S1_at	B4vB1
GmaAffx.21087.1.S1_at	B4vB1			Gma.1143.2.S1_at	B4vB1
GmaAffx.7345.2.S1_at	B4vB1			GmaAffx.74336.1.S1_at	B4vB1
GmaAffx.21743.1.S1_at	B4vB1			GmaAffx.48250.1.S1_at	B4vB1
GmaAffx.15471.3.S1_x_at	B4vB1			GmaAffx.30248.1.S1_at	B4vB1
GmaAffx.42302.1.S1_at	B4vB1			GmaAffx.79963.1.S1_at	B4vB1
GmaAffx.84890.2.S1_at	B4vB1			GmaAffx.20440.1.S1_at	B4vB1
GmaAffx.74546.1.S1_at	B4vB1			GmaAffx.14404.1.S1_at	B4vB1
GmaAffx.74573.1.S1_at	B4vB1			GmaAffx.36973.1.S1_at	B4vB1
GmaAffx.51898.1.S1_at	B4vB1			GmaAffx.60057.1.S1_at	B4vB1
GmaAffx.21180.1.S1_at	B4vB1			GmaAffx.74771.1.S1_at	B4vB1
GmaAffx.7805.1.S1_at	B4vB1			Gma.706.2.S1_at	B4vB1
GmaAffx.47228.1.S1_at	B4vB1			GmaAffx.27056.1.S1_at	B4vB1
GmaAffx.71519.1.A1_at	B4vB1			GmaAffx.19970.1.S1_at	B4vB1
GmaAffx.13717.1.S1_at	B4vB1			GmaAffx.58893.1.S1_at	B4vB1
GmaAffx.19977.1.S1_at	B4vB1			GmaAffx.79919.1.S1_at	B4vB1
GmaAffx.30301.1.S1_at	B4vB1			GmaAffx.4389.3.S1_at	B4vB1
GmaAffx.64794.1.S1_at	B4vB1			GmaAffx.45511.1.S1_at	B4vB1
GmaAffx.83954.1.S1_at	B4vB1			GmaAffx.47256.1.S1_at	B4vB1
GmaAffx.78127.1.S1_at	B4vB1			GmaAffx.84721.3.S1_at	B4vB1
GmaAffx.16569.1.S1_at	B4vB1			Gma.15574.1.S1_at	B4vB1
GmaAffx.65580.1.S1_at	B4vB1			GmaAffx.88207.2.S1_at	B4vB1
GmaAffx.45739.1.S1_at	B4vB1			GmaAffx.71333.1.S1_at	B4vB1
GmaAffx.71277.1.S1_at	B4vB1			GmaAffx.73940.1.S1_at	B4vB1
GmaAffx.82224.1.S1_at	B4vB1			GmaAffx.60751.1.S1_at	B4vB1
GmaAffx.16549.1.S1_at	B4vB1			GmaAffx.12305.1.S1_at	B4vB1
GmaAffx.2012.1.S1_at	B4vB1			GmaAffx.74187.1.S1_at	B4vB1
GmaAffx.28119.1.S1_at	B4vB1			GmaAffx.24064.2.S1_s_at	B4vB1
Gma.11219.3.S1_at	B4vB1			Gma.1757.3.A1_a_at	B4vB1
GmaAffx.30119.1.S1_at	B4vB1			GmaAffx.12014.1.A1_at	B4vB1
GmaAffx.14953.1.S1_at	B4vB1			GmaAffx.26740.1.S1_at	B4vB1
GmaAffx.18766.1.S1_at	B4vB1			Gma.1136.1.A1_at	B4vB1
GmaAffx.28057.1.S1_at	B4vB1			GmaAffx.42464.1.S1_at	B4vB1
GmaAffx.10118.1.S1_x_at	B4vB1			GmaAffx.53717.1.S1_at	B4vB1
Gma.5510.2.S1_s_at	B4vB1			GmaAffx.61016.1.S1_at	B4vB1
GmaAffx.67937.1.S1_at	B4vB1			GmaAffx.43291.1.S1_at	B4vB1
GmaAffx.79221.2.S1_at	B4vB1			Gma.9710.1.A1_at	B4vB1
Gma.1017.2.S1_a_at	B4vB1			Gma.14464.1.S1_at	B4vB1
GmaAffx.92177.1.S1_at	B4vB1			GmaAffx.74336.2.S1_at	B4vB1
GmaAffx.21003.3.S1_x_at	B4vB1			GmaAffx.17559.1.A1_at	B4vB1
GmaAffx.91329.1.S1_at	B4vB1			GmaAffx.49008.1.S1_at	B4vB1
GmaAffx.41380.1.S1_at	B4vB1			Gma.11242.3.S1_a_at	B4vB1
GmaAffx.27789.1.S1_at	B4vB1			GmaAffx.81641.1.S1_s_at	B4vB1
GmaAffx.27789.1.S1_x_at	B4vB1			GmaAffx.2310.1.A1_at	B4vB1
GmaAffx.93605.1.S1_at	B4vB1			Gma.987.1.S1_at	B4vB1
GmaAffx.90398.1.S1_x_at	B4vB1			GmaAffx.54537.1.S1_at	B4vB1
GmaAffx.91479.1.S1_s_at	B4vB1			GmaAffx.8889.1.S1_s_at	B4vB1
GmaAffx.92743.1.S1_s_at	B4vB1			Gma.18064.1.S1_at	B4vB1
GmaAffx.92699.1.S1_s_at	B4vB1			GmaAffx.25965.1.S1_at	B4vB1
GmaAffx.1331.1.S1_at	B4vB1			Gma.16136.2.A1_at	B4vB1
GmaAffx.1331.1.S1_x_at	B4vB1			Gma.13202.1.A1_at	B4vB1
soybean_rRNA_176_RC_at	B4vB1			Gma.13844.1.A1_at	B4vB1
soybean_rRNA_637_RC_at	B4vB1			Gma.795.1.A1_at	B4vB1
soybean_rRNA_692_RC_at	B4vB1			Gma.4958.1.A1_at	B4vB1
soybean_rRNA_718_RC_at	B4vB1			Gma.13396.1.A1_at	B4vB1
soybean_rRNA_1391_RC_at	B4vB1			Gma.5359.1.S1_at	B4vB1
soybean_rRNA_1479_RC_at	B4vB1			Gma.12561.1.A1_s_at	B4vB1
soybean_rRNA_1665_RC_at	B4vB1			GmaAffx.85278.1.S1_at	B4vB1
Gma.8205.1.S1_at	B3vB1			Gma.13204.2.A1_at	B4vB1
GmaAffx.85382.1.S1_s_at	B3vB1			Gma.12539.2.A1_at	B4vB1
Gma.6633.1.S1_x_at	B3vB1			Gma.613.3.A1_at	B4vB1
Gma.1897.1.S1_s_at	B3vB1			GmaAffx.20514.1.A1_at	B4vB1
Gma.1857.1.S1_at	B3vB1			GmaAffx.16392.1.A1_at	B4vB1
Gma.1816.1.S1_a_at	B3vB1			GmaAffx.58038.1.S1_at	B4vB1
Gma.1017.1.S1_at	B3vB1			GmaAffx.55352.1.S1_at	B4vB1
Gma.1017.1.S1_s_at	B3vB1			Gma.17504.1.S1_at	B4vB1
Gma.15534.1.S1_at	B3vB1			GmaAffx.9844.1.S1_at	B4vB1
Gma.5510.1.S1_s_at	B3vB1			Gma.12590.1.A1_at	B4vB1
Gma.10058.1.S1_at	B3vB1			Gma.12928.1.A1_at	B4vB1
Gma.2912.1.S1_at	B3vB1			Gma.13453.1.A1_at	B4vB1
Gma.2912.1.S1_s_at	B3vB1			Gma.13501.1.A1_at	B4vB1
Gma.8486.1.S1_s_at	B3vB1			Gma.13695.1.A1_at	B4vB1
Gma.8516.1.S1_at	B3vB1			Gma.14154.1.A1_at	B4vB1
Gma.9.1.S1_s_at	B3vB1			Gma.14438.1.A1_at	B4vB1
Gma.432.1.S1_at	B3vB1			Gma.14736.2.A1_at	B4vB1
Gma.8606.1.S1_at	B3vB1			Gma.15650.1.A1_at	B4vB1
Gma.876.1.S1_at	B3vB1			Gma.15697.3.A1_at	B4vB1
Gma.1812.1.S1_at	B3vB1			GmaAffx.29661.1.A1_at	B4vB1
Gma.947.1.S1_at	B3vB1			GmaAffx.61427.1.A1_at	B4vB1
Gma.13356.1.S1_at	B3vB1			GmaAffx.74884.1.A1_at	B4vB1
Gma.8534.1.S1_at	B3vB1			Gma.10184.1.A1_at	B4vB1
Gma.16820.1.S1_s_at	B3vB1			GmaAffx.75144.1.A1_at	B4vB1
Gma.11162.1.S1_at	B3vB1			Gma.13747.1.A1_at	B4vB1
Gma.15823.1.S1_at	B3vB1			Gma.17263.1.A1_at	B4vB1
Gma.16043.1.S1_at	B3vB1			GmaAffx.65929.1.A1_s_at	B4vB1
Gma.4624.1.S1_s_at	B3vB1			Gma.3033.1.S1_at	B4vB1
Gma.11326.1.S1_s_at	B3vB1			Gma.6574.1.S1_at	B4vB1
GmaAffx.89126.1.S1_x_at	B3vB1			GmaAffx.92608.1.S1_s_at	B4vB1
Gma.17702.1.S1_at	B3vB1			Gma.3604.4.S1_s_at	B4vB1
Gma.5623.1.S1_at	B3vB1			GmaAffx.91908.1.S1_at	B4vB1
Gma.2041.1.S1_at	B3vB1			GmaAffx.88371.1.S1_at	B4vB1
Gma.2908.1.S1_at	B3vB1			GmaAffx.91964.1.S1_at	B4vB1
GmaAffx.53185.1.S1_at	B3vB1			GmaAffx.91964.1.S1_s_at	B4vB1
Gma.6498.1.A1_at	B3vB1			GmaAffx.64519.1.S1_at	B4vB1
GmaAffx.56800.1.A1_at	B3vB1			GmaAffx.93212.1.S1_at	B4vB1
Gma.14369.1.S1_a_at	B3vB1			GmaAffx.93212.1.S1_s_at	B4vB1
Gma.12290.1.A1_at	B3vB1			GmaAffx.93212.1.S1_x_at	B4vB1
Gma.1871.1.S1_at	B3vB1			GmaAffx.65410.1.S1_at	B4vB1
Gma.2386.1.S1_a_at	B3vB1			GmaAffx.65546.1.S1_at	B4vB1
Gma.2386.1.S1_x_at	B3vB1			GmaAffx.40019.1.S1_at	B4vB1
Gma.16410.1.S1_at	B3vB1			GmaAffx.51133.1.S1_at	B4vB1
Gma.17649.1.S1_at	B3vB1			GmaAffx.82096.1.S1_at	B4vB1
Gma.1841.1.S1_a_at	B3vB1			GmaAffx.92244.1.S1_at	B4vB1
Gma.1927.1.A1_at	B3vB1			GmaAffx.57341.1.S1_at	B4vB1
GmaAffx.22552.1.S1_at	B3vB1			GmaAffx.26457.1.S1_at	B4vB1
Gma.871.1.S1_at	B3vB1			GmaAffx.61348.1.S1_at	B4vB1
Gma.939.1.A1_at	B3vB1			GmaAffx.44576.1.S1_at	B4vB1
Gma.5561.1.A1_at	B3vB1			GmaAffx.78202.1.S1_at	B4vB1
Gma.6113.1.S1_at	B3vB1			GmaAffx.36967.1.S1_at	B4vB1
GmaAffx.22164.1.S1_at	B3vB1			GmaAffx.24083.1.S1_at	B4vB1
Gma.6864.1.A1_at	B3vB1			GmaAffx.57801.1.S1_at	B4vB1
Gma.17250.1.A1_at	B3vB1			Gma.5775.1.S1_at	B4vB1
Gma.1979.1.S1_a_at	B3vB1			GmaAffx.58948.1.S1_at	B4vB1
Gma.1979.1.S1_at	B3vB1			GmaAffx.62297.1.S1_at	B4vB1
Gma.8690.1.S1_at	B3vB1			GmaAffx.81701.1.S1_at	B4vB1
Gma.1750.1.S1_at	B3vB1			Gma.12483.1.A1_at	B4vB1
Gma.6081.1.S1_at	B3vB1			Gma.17391.1.S1_at	B4vB1
Gma.4276.1.S1_at	B3vB1			GmaAffx.86246.1.S1_at	B4vB1
GmaAffx.86588.1.S1_at	B3vB1			Gma.8939.1.S1_at	B4vB1
Gma.1144.2.S1_at	B3vB1			GmaAffx.79401.1.S1_at	B4vB1
Gma.3000.2.S1_a_at	B3vB1			Gma.8942.1.S1_at	B4vB1
Gma.3000.1.S1_at	B3vB1			Gma.13259.2.S1_a_at	B4vB1
Gma.4774.1.S1_at	B3vB1			GmaAffx.6271.1.S1_at	B4vB1
Gma.1250.1.S1_at	B3vB1			GmaAffx.54716.1.S1_s_at	B4vB1
Gma.7652.1.S1_at	B3vB1			GmaAffx.10919.1.S1_at	B4vB1
Gma.11944.1.S1_at	B3vB1			GmaAffx.60672.1.S1_at	B4vB1
Gma.7672.1.S1_at	B3vB1			GmaAffx.60035.1.S1_at	B4vB1
Gma.15113.1.S1_a_at	B3vB1			Gma.659.1.S1_at	B4vB1
Gma.15113.1.S1_at	B3vB1			GmaAffx.73770.1.S1_at	B4vB1
Gma.1747.1.S1_a_at	B3vB1			GmaAffx.55540.1.S1_at	B4vB1
GmaAffx.84367.1.S1_at	B3vB1			Gma.6453.1.S1_at	B4vB1
Gma.2988.1.S1_at	B3vB1			Gma.647.1.S1_at	B4vB1
Gma.15167.1.S1_at	B3vB1			GmaAffx.61115.1.S1_at	B4vB1
GmaAffx.478.1.S1_at	B3vB1			GmaAffx.30709.1.S1_at	B4vB1
Gma.7419.1.A1_at	B3vB1			GmaAffx.86037.1.S1_at	B4vB1
Gma.18029.1.S1_at	B3vB1			Gma.5283.1.S1_at	B4vB1
GmaAffx.93248.1.S1_s_at	B3vB1			Gma.6201.1.S1_at	B4vB1
Gma.7012.2.S1_at	B3vB1			GmaAffx.29347.1.S1_at	B4vB1
Gma.7867.1.S1_at	B3vB1			GmaAffx.42925.1.S1_s_at	B4vB1
GmaAffx.1518.1.S1_at	B3vB1			GmaAffx.73672.1.S1_at	B4vB1
Gma.953.1.S1_at	B3vB1			GmaAffx.22396.1.S1_at	B4vB1
Gma.16703.2.S1_a_at	B3vB1			GmaAffx.28067.1.S1_at	B4vB1
Gma.16450.1.S1_at	B3vB1			Gma.12819.1.A1_at	B4vB1
GmaAffx.11840.1.S1_at	B3vB1			GmaAffx.42615.1.S1_at	B4vB1
Gma.17961.1.S1_at	B3vB1			GmaAffx.310.1.S1_at	B4vB1
GmaAffx.59815.1.S1_at	B3vB1			Gma.12765.1.A1_at	B4vB1
GmaAffx.405.1.S1_at	B3vB1			GmaAffx.65048.1.S1_s_at	B4vB1
Gma.6703.1.S1_at	B3vB1			GmaAffx.74165.1.S1_at	B4vB1
Gma.13881.1.S1_at	B3vB1			GmaAffx.16401.1.S1_at	B4vB1
Gma.7178.1.S1_a_at	B3vB1			GmaAffx.71701.1.S1_at	B4vB1
Gma.7178.1.S1_at	B3vB1			Gma.504.1.S1_at	B4vB1
GmaAffx.8316.1.S1_at	B3vB1			GmaAffx.55240.1.S1_at	B4vB1
GmaAffx.4788.1.S1_at	B3vB1			GmaAffx.11819.1.S1_at	B4vB1
GmaAffx.44319.1.S1_at	B3vB1			GmaAffx.12370.1.S1_at	B4vB1
Gma.7195.1.A1_at	B3vB1			Gma.17358.1.S1_at	B4vB1
Gma.15687.1.A1_at	B3vB1			GmaAffx.5167.1.S1_at	B4vB1
Gma.12960.1.S1_at	B3vB1			GmaAffx.45432.1.S1_at	B4vB1
GmaAffx.53324.1.A1_at	B3vB1			GmaAffx.147.1.S1_at	B4vB1
GmaAffx.21497.1.S1_at	B3vB1			GmaAffx.20974.1.S1_at	B4vB1
Gma.8687.1.A1_at	B3vB1			GmaAffx.10629.1.S1_s_at	B4vB1
GmaAffx.26500.1.S1_at	B3vB1			Gma.868.1.S1_s_at	B4vB1
Gma.1895.1.A1_at	B3vB1			GmaAffx.70258.1.S1_s_at	B4vB1
Gma.918.1.S1_at	B3vB1			GmaAffx.50221.1.S1_at	B4vB1
Gma.18022.1.S1_at	B3vB1			Gma.1127.1.S1_at	B4vB1
GmaAffx.12369.1.A1_at	B3vB1			GmaAffx.52057.1.S1_at	B4vB1
GmaAffx.47763.1.S1_at	B3vB1			GmaAffx.50026.1.S1_at	B4vB1
Gma.16337.1.A1_at	B3vB1			GmaAffx.7220.1.S1_at	B4vB1
Gma.4594.1.A1_at	B3vB1			Gma.5290.1.S1_at	B4vB1
GmaAffx.8309.1.A1_at	B3vB1			GmaAffx.65885.1.A1_at	B4vB1
GmaAffx.16994.1.S1_at	B3vB1			GmaAffx.28382.1.S1_at	B4vB1
GmaAffx.12935.1.S1_at	B3vB1			GmaAffx.3222.1.S1_at	B4vB1
GmaAffx.39734.1.S1_at	B3vB1			GmaAffx.62174.1.S1_at	B4vB1
GmaAffx.24383.1.A1_at	B3vB1			GmaAffx.9605.1.S1_at	B4vB1
GmaAffx.34893.1.A1_at	B3vB1			GmaAffx.67044.1.S1_at	B4vB1
GmaAffx.38191.1.S1_at	B3vB1			Gma.6597.1.S1_at	B4vB1
GmaAffx.38765.1.S1_at	B3vB1			GmaAffx.48260.1.S1_at	B4vB1
GmaAffx.10587.1.A1_at	B3vB1			GmaAffx.55739.1.S1_at	B4vB1
Gma.17937.1.S1_at	B3vB1			GmaAffx.7290.1.A1_at	B4vB1
Gma.17318.1.S1_at	B3vB1			GmaAffx.4029.1.S1_at	B4vB1
Gma.17192.1.A1_at	B3vB1			GmaAffx.4844.1.S1_at	B4vB1
Gma.2986.1.S1_at	B3vB1			GmaAffx.8024.1.A1_at	B4vB1
Gma.4665.1.A1_at	B3vB1			Gma.6633.2.S1_at	B4vB1
GmaAffx.2710.1.S1_at	B3vB1			GmaAffx.48357.1.S1_at	B4vB1
Gma.17768.1.A1_at	B3vB1			GmaAffx.3215.1.A1_at	B4vB1
Gma.8737.1.S1_at	B3vB1			GmaAffx.13872.1.S1_at	B4vB1
Gma.8247.1.S1_s_at	B3vB1			GmaAffx.78326.1.S1_at	B4vB1
GmaAffx.79107.1.A1_at	B3vB1			GmaAffx.25145.1.A1_at	B4vB1
Gma.1880.1.A1_at	B3vB1			Gma.1955.4.S1_a_at	B4vB1
Gma.1880.1.A1_x_at	B3vB1			GmaAffx.78843.1.A1_at	B4vB1
Gma.2875.1.S1_at	B3vB1			GmaAffx.88070.1.A1_at	B4vB1
Gma.6889.1.S1_at	B3vB1			GmaAffx.37974.1.A1_at	B4vB1
Gma.6889.1.S1_x_at	B3vB1			GmaAffx.60759.1.A1_at	B4vB1
Gma.1281.2.S1_at	B3vB1			GmaAffx.51683.1.A1_at	B4vB1
Gma.11260.1.S1_x_at	B3vB1			GmaAffx.56123.1.A1_at	B4vB1
Gma.5760.2.S1_at	B3vB1			GmaAffx.19742.1.A1_at	B4vB1
Gma.2863.1.S1_at	B3vB1			Gma.17230.1.A1_at	B4vB1
Gma.14653.2.S1_a_at	B3vB1			GmaAffx.40965.1.A1_at	B4vB1
Gma.17732.1.S1_at	B3vB1			GmaAffx.39483.1.A1_at	B4vB1
Gma.3858.1.S1_a_at	B3vB1			Gma.10216.3.A1_a_at	B4vB1
Gma.3858.2.S1_s_at	B3vB1			Gma.13494.1.A1_at	B4vB1
GmaAffx.30593.1.S1_at	B3vB1			Gma.13929.1.A1_at	B4vB1
Gma.6331.1.S1_at	B3vB1			Gma.14176.1.A1_at	B4vB1
Gma.10626.3.S1_at	B3vB1			Gma.4695.1.A1_at	B4vB1
Gma.7056.1.S1_at	B3vB1			GmaAffx.11228.1.A1_at	B4vB1
Gma.9511.1.S1_at	B3vB1			GmaAffx.12927.1.A1_at	B4vB1
Gma.1511.1.S1_at	B3vB1			GmaAffx.15811.1.A1_at	B4vB1
Gma.5013.2.S1_at	B3vB1			GmaAffx.31212.1.A1_at	B4vB1
Gma.1097.1.S1_at	B3vB1			GmaAffx.40256.1.A1_at	B4vB1
Gma.10729.1.S1_s_at	B3vB1			GmaAffx.41486.1.A1_at	B4vB1
Gma.10729.2.S1_at	B3vB1			GmaAffx.43188.1.A1_at	B4vB1
Gma.917.1.S1_at	B3vB1			GmaAffx.47706.1.A1_at	B4vB1
GmaAffx.65802.1.S1_at	B3vB1			GmaAffx.47788.1.A1_at	B4vB1
Gma.1850.1.S1_at	B3vB1			GmaAffx.47829.1.A1_at	B4vB1
Gma.5240.1.S1_a_at	B3vB1			GmaAffx.52337.1.A1_at	B4vB1
GmaAffx.67864.1.S1_at	B3vB1			GmaAffx.55121.1.A1_at	B4vB1
GmaAffx.84879.1.S1_at	B3vB1			GmaAffx.61406.1.A1_at	B4vB1
GmaAffx.67969.1.S1_at	B3vB1			GmaAffx.61518.1.A1_at	B4vB1
Gma.4093.1.S1_at	B3vB1			GmaAffx.67543.1.A1_at	B4vB1
GmaAffx.79966.1.S1_at	B3vB1			GmaAffx.68735.1.A1_at	B4vB1
GmaAffx.7338.1.S1_at	B3vB1			GmaAffx.71960.1.A1_at	B4vB1
Gma.3745.1.S1_at	B3vB1			GmaAffx.72179.1.A1_at	B4vB1
GmaAffx.87803.1.S1_at	B3vB1			GmaAffx.15844.1.A1_at	B4vB1
GmaAffx.35729.1.S1_s_at	B3vB1			GmaAffx.33377.1.A1_at	B4vB1
GmaAffx.33714.1.S1_at	B3vB1			GmaAffx.21787.1.A1_at	B4vB1
GmaAffx.73708.1.S1_at	B3vB1			GmaAffx.274.1.A1_at	B4vB1
Gma.2523.1.S1_s_at	B3vB1			GmaAffx.2755.1.A1_at	B4vB1
Gma.1747.2.S1_at	B3vB1			GmaAffx.7197.1.A1_at	B4vB1
Gma.1054.1.S1_at	B3vB1			GmaAffx.7215.1.A1_at	B4vB1
GmaAffx.78359.1.S1_at	B3vB1			GmaAffx.7217.1.A1_at	B4vB1
Gma.1880.2.S1_at	B3vB1			GmaAffx.56720.1.A1_at	B4vB1
GmaAffx.79221.1.S1_at	B3vB1			GmaAffx.29628.1.A1_at	B4vB1
Gma.6935.1.S1_at	B3vB1			GmaAffx.38596.1.A1_at	B4vB1
GmaAffx.63611.1.S1_at	B3vB1			GmaAffx.88580.1.A1_at	B4vB1
GmaAffx.49655.1.S1_at	B3vB1			GmaAffx.74402.1.A1_at	B4vB1
GmaAffx.839.1.S1_at	B3vB1			GmaAffx.42543.1.A1_at	B4vB1
Gma.16337.2.S1_at	B3vB1			GmaAffx.89113.1.S1_x_at	B4vB1
Gma.2074.1.S1_at	B3vB1			GmaAffx.89772.6.A1_s_at	B4vB1
GmaAffx.34178.1.S1_at	B3vB1			GmaAffx.89772.6.S1_s_at	B4vB1
Gma.7158.1.A1_at	B3vB1			GmaAffx.89158.1.S1_at	B4vB1
Gma.698.1.S1_at	B3vB1			GmaAffx.93591.1.S1_s_at	B4vB1
GmaAffx.55387.1.S1_at	B3vB1			GmaAffx.93521.1.S1_at	B4vB1
GmaAffx.10582.1.S1_at	B3vB1			GmaAffx.92142.1.S1_s_at	B4vB1
Gma.6385.1.S1_at	B3vB1			GmaAffx.92590.1.S1_at	B4vB1
GmaAffx.76023.1.S1_at	B3vB1			GmaAffx.91763.1.S1_x_at	B4vB1
GmaAffx.4467.2.S1_at	B3vB1			GmaAffx.91151.1.S1_s_at	B4vB1
Gma.6822.1.S1_at	B3vB1			GmaAffx.90613.1.S1_at	B4vB1
GmaAffx.75978.1.S1_at	B3vB1			GmaAffx.90130.1.S1_s_at	B4vB1
GmaAffx.85832.1.S1_at	B3vB1			GmaAffx.90527.1.S1_at	B4vB1
GmaAffx.88219.1.S1_at	B3vB1			GmaAffx.91867.1.S1_at	B4vB1
GmaAffx.86848.1.S1_at	B3vB1			GmaAffx.91549.1.S1_at	B4vB1
GmaAffx.79126.1.S1_at	B3vB1			GmaAffx.91547.1.S1_at	B4vB1
GmaAffx.63272.1.S1_at	B3vB1			GmaAffx.91339.1.S1_at	B4vB1
GmaAffx.8078.1.S1_at	B3vB1			GmaAffx.26333.1.S1_at	B4vB1
GmaAffx.56692.1.S1_at	B3vB1			GmaAffx.81725.1.S1_at	B4vB1
GmaAffx.82994.2.S1_at	B3vB1			GmaAffx.52514.1.S1_at	B4vB1
GmaAffx.54083.1.S1_at	B3vB1			GmaAffx.26324.1.S1_at	B4vB1
Gma.7994.1.A1_at	B3vB1			GmaAffx.30851.2.S1_at	B4vB1
GmaAffx.73695.1.S1_at	B3vB1			GmaAffx.46418.1.S1_at	B4vB1
GmaAffx.40377.2.S1_at	B3vB1			GmaAffx.21734.1.S1_at	B4vB1
GmaAffx.87603.1.S1_at	B3vB1			GmaAffx.62630.1.S1_at	B4vB1
GmaAffx.39349.1.S1_at	B3vB1			GmaAffx.52051.1.S1_at	B4vB1
GmaAffx.71236.1.S1_at	B3vB1			GmaAffx.79146.1.S1_at	B4vB1
GmaAffx.83418.1.S1_at	B3vB1			GmaAffx.83171.1.S1_at	B4vB1
Gma.6914.1.A1_at	B3vB1			GmaAffx.21596.1.S1_at	B4vB1
GmaAffx.79829.1.S1_at	B3vB1			Gma.6016.2.S1_s_at	B4vB1
GmaAffx.56257.1.S1_at	B3vB1			GmaAffx.57415.1.S1_at	B4vB1
Gma.13179.1.A1_at	B3vB1			GmaAffx.24564.1.S1_at	B4vB1
Gma.5633.1.S1_at	B3vB1			GmaAffx.51445.1.S1_at	B4vB1
GmaAffx.74298.1.S1_at	B3vB1			GmaAffx.57797.1.S1_at	B4vB1
GmaAffx.59452.1.S1_at	B3vB1			GmaAffx.88138.1.S1_s_at	B4vB1
GmaAffx.83678.1.S1_at	B3vB1			GmaAffx.60913.1.S1_at	B4vB1
Gma.17207.1.S1_at	B3vB1			GmaAffx.10734.1.S1_at	B4vB1
GmaAffx.58838.1.S1_at	B3vB1			GmaAffx.17436.1.S1_at	B4vB1
GmaAffx.478.4.S1_at	B3vB1			GmaAffx.80004.1.S1_at	B4vB1
GmaAffx.8320.1.S1_at	B3vB1			GmaAffx.80388.1.S1_at	B4vB1
GmaAffx.32206.1.S1_at	B3vB1			GmaAffx.85383.1.S1_at	B4vB1
GmaAffx.85662.1.S1_at	B3vB1			Gma.7646.2.S1_at	B4vB1
GmaAffx.33714.2.S1_at	B3vB1			GmaAffx.20866.1.S1_at	B4vB1
Gma.13443.1.S1_at	B3vB1			GmaAffx.38161.1.S1_at	B4vB1
Gma.2744.1.S1_at	B3vB1			GmaAffx.42677.1.S1_at	B4vB1
Gma.16025.1.A1_at	B3vB1			GmaAffx.66617.1.S1_at	B4vB1
GmaAffx.295.1.A1_s_at	B3vB1			GmaAffx.91025.1.S1_x_at	B4vB1
GmaAffx.64357.1.S1_at	B3vB1			GmaAffx.21292.1.S1_at	B4vB1
GmaAffx.84877.1.S1_at	B3vB1			GmaAffx.48250.3.S1_at	B4vB1
GmaAffx.4467.3.S1_at	B3vB1			GmaAffx.6181.1.S1_at	B4vB1
Gma.768.2.S1_at	B3vB1			GmaAffx.7575.1.S1_at	B4vB1
GmaAffx.45175.2.S1_at	B3vB1			GmaAffx.44767.1.S1_at	B4vB1
Gma.17078.1.S1_at	B3vB1			GmaAffx.19499.1.S1_at	B4vB1
GmaAffx.17564.1.S1_at	B3vB1			GmaAffx.57364.1.S1_at	B4vB1
GmaAffx.75384.1.S1_at	B3vB1			GmaAffx.71468.1.S1_at	B4vB1
Gma.7867.2.S1_at	B3vB1			GmaAffx.50095.4.S1_s_at	B4vB1
GmaAffx.12933.1.S1_at	B3vB1			GmaAffx.25759.1.S1_at	B4vB1
GmaAffx.9400.1.S1_at	B3vB1			GmaAffx.63534.1.S1_at	B4vB1
Gma.859.1.A1_at	B3vB1			GmaAffx.10927.1.S1_at	B4vB1
GmaAffx.87446.1.S1_at	B3vB1			GmaAffx.62195.1.S1_at	B4vB1
Gma.6507.2.S1_at	B3vB1			GmaAffx.66648.1.S1_at	B4vB1
Gma.15113.3.S1_at	B3vB1			GmaAffx.47906.2.S1_at	B4vB1
GmaAffx.85999.1.S1_at	B3vB1			GmaAffx.80720.1.S1_at	B4vB1
Gma.9277.1.S1_at	B3vB1			Gma.7447.2.S1_x_at	B4vB1
GmaAffx.84873.1.S1_at	B3vB1			GmaAffx.10078.1.S1_at	B4vB1
GmaAffx.71543.1.S1_at	B3vB1			GmaAffx.64805.1.S1_at	B4vB1
GmaAffx.67291.1.S1_at	B3vB1			GmaAffx.36701.2.S1_at	B4vB1
GmaAffx.51409.1.S1_at	B3vB1			GmaAffx.77758.1.S1_x_at	B4vB1
GmaAffx.82887.1.S1_at	B3vB1			GmaAffx.61950.1.S1_at	B4vB1
GmaAffx.82676.1.S1_at	B3vB1			GmaAffx.44314.2.S1_at	B4vB1
GmaAffx.10045.1.S1_at	B3vB1			GmaAffx.45862.1.S1_at	B4vB1
GmaAffx.47615.1.S1_at	B3vB1			GmaAffx.45862.1.S1_s_at	B4vB1
GmaAffx.47493.1.S1_at	B3vB1			GmaAffx.80651.1.S1_at	B4vB1
GmaAffx.56272.1.S1_at	B3vB1			GmaAffx.5013.1.S1_at	B4vB1
Gma.635.1.A1_at	B3vB1			GmaAffx.73434.1.S1_at	B4vB1
GmaAffx.79107.2.S1_at	B3vB1			GmaAffx.71051.1.S1_at	B4vB1
GmaAffx.26854.2.S1_at	B3vB1			GmaAffx.58749.1.S1_at	B4vB1
GmaAffx.80998.1.S1_at	B3vB1			Gma.4300.3.S1_s_at	B4vB1
GmaAffx.85754.1.S1_at	B3vB1			Gma.7061.2.S1_at	B4vB1
GmaAffx.85405.1.S1_at	B3vB1			GmaAffx.91988.1.S1_s_at	B4vB1
Gma.17326.1.A1_at	B3vB1			GmaAffx.39703.2.S1_s_at	B4vB1
GmaAffx.71151.1.S1_at	B3vB1			GmaAffx.83030.1.S1_at	B4vB1
Gma.3411.2.S1_at	B3vB1			GmaAffx.93517.1.S1_x_at	B4vB1
GmaAffx.22524.1.S1_at	B3vB1			GmaAffx.91330.1.S1_at	B4vB1
GmaAffx.70235.2.S1_at	B3vB1			GmaAffx.36878.1.S1_at	B4vB1
GmaAffx.37199.1.S1_at	B3vB1			GmaAffx.91701.1.S1_x_at	B4vB1
GmaAffx.84430.1.S1_at	B3vB1			Gma.79.5.S1_s_at	B4vB1
Gma.5960.1.S1_at	B3vB1			Gma.2534.7.S1_x_at	B4vB1
GmaAffx.8310.1.A1_at	B3vB1			Gma.5313.1.S1_at	B3vB1
Gma.2537.1.S1_at	B3vB1			Gma.350.1.S1_at	B3vB1
GmaAffx.75978.3.S1_s_at	B3vB1			Gma.8449.1.S1_s_at	B3vB1
GmaAffx.80249.1.S1_at	B3vB1			Gma.16818.1.S1_x_at	B3vB1
GmaAffx.14846.1.S1_at	B3vB1			Gma.8444.1.S1_at	B3vB1
GmaAffx.41500.1.A1_at	B3vB1			Gma.174.1.A1_at	B3vB1
Gma.10546.1.S1_at	B3vB1			Gma.5461.1.S1_at	B3vB1
GmaAffx.71222.1.S1_at	B3vB1			Gma.16507.1.S1_at	B3vB1
GmaAffx.79849.1.S1_at	B3vB1			Gma.8533.1.S1_at	B3vB1
Gma.9206.1.A1_at	B3vB1			Gma.8436.1.S1_at	B3vB1
Gma.13277.1.A1_at	B3vB1			Gma.8436.1.S1_s_at	B3vB1
Gma.707.1.A1_at	B3vB1			Gma.4375.1.A1_at	B3vB1
GmaAffx.11399.1.S1_at	B3vB1			Gma.14976.1.A1_at	B3vB1
GmaAffx.77655.1.S1_at	B3vB1			Gma.1316.6.S1_a_at	B3vB1
Gma.12564.1.A1_at	B3vB1			GmaAffx.69688.6.S1_s_at	B3vB1
Gma.13583.1.A1_at	B3vB1			Gma.2317.1.A1_a_at	B3vB1
Gma.14218.1.A1_at	B3vB1			GmaAffx.90617.1.S1_s_at	B3vB1
Gma.3448.1.A1_at	B3vB1			Gma.13118.2.S1_at	B3vB1
GmaAffx.30570.1.S1_at	B3vB1			Gma.13118.2.S1_x_at	B3vB1
GmaAffx.29210.1.S1_at	B3vB1			Gma.11174.1.S1_at	B3vB1
GmaAffx.92625.1.S1_s_at	B3vB1			Gma.3969.1.S1_s_at	B3vB1
GmaAffx.73698.1.S1_at	B3vB1			Gma.2026.1.S1_at	B3vB1
GmaAffx.93258.1.S1_at	B3vB1			Gma.3314.2.S1_x_at	B3vB1
GmaAffx.73439.1.S1_at	B3vB1			Gma.18014.1.S1_a_at	B3vB1
GmaAffx.41891.1.S1_at	B3vB1			Gma.10830.1.S1_at	B3vB1
GmaAffx.59231.1.S1_at	B3vB1			Gma.3969.2.S1_at	B3vB1
GmaAffx.55953.1.S1_at	B3vB1			Gma.7447.1.S1_s_at	B3vB1
GmaAffx.32622.1.S1_at	B3vB1			Gma.1226.1.S1_at	B3vB1
GmaAffx.28381.1.S1_at	B3vB1			GmaAffx.91630.1.S1_s_at	B3vB1
Gma.664.1.S1_at	B3vB1			Gma.2338.1.S1_s_at	B3vB1
Gma.1495.1.S1_at	B3vB1			Gma.10947.1.S1_at	B3vB1
GmaAffx.81444.1.S1_at	B3vB1			Gma.12446.1.A1_at	B3vB1
GmaAffx.29417.1.S1_at	B3vB1			Gma.4216.1.S1_a_at	B3vB1
Gma.9177.1.S1_at	B3vB1			Gma.10216.1.S1_a_at	B3vB1
Gma.5736.1.S1_at	B3vB1			Gma.2587.1.S1_at	B3vB1
GmaAffx.71674.1.S1_at	B3vB1			Gma.2427.1.A1_at	B3vB1
GmaAffx.22687.1.S1_at	B3vB1			Gma.10904.1.S1_at	B3vB1
Gma.6617.1.S1_at	B3vB1			Gma.10997.1.S1_at	B3vB1
GmaAffx.54955.1.S1_at	B3vB1			Gma.4565.1.S1_s_at	B3vB1
GmaAffx.77985.1.S1_at	B3vB1			Gma.11144.2.S1_at	B3vB1
GmaAffx.7254.1.A1_at	B3vB1			Gma.13036.1.S1_at	B3vB1
GmaAffx.11433.1.S1_at	B3vB1			Gma.1098.1.S1_at	B3vB1
GmaAffx.42525.1.A1_at	B3vB1			Gma.16969.1.S1_s_at	B3vB1
GmaAffx.6027.1.A1_at	B3vB1			Gma.16487.1.S1_at	B3vB1
GmaAffx.21514.1.A1_at	B3vB1			Gma.15997.1.S1_at	B3vB1
GmaAffx.35671.1.A1_at	B3vB1			Gma.7993.1.S1_at	B3vB1
GmaAffx.44856.1.A1_at	B3vB1			Gma.1679.1.A1_at	B3vB1
GmaAffx.72203.1.A1_at	B3vB1			Gma.5241.2.S1_a_at	B3vB1
GmaAffx.72203.1.A1_x_at	B3vB1			Gma.4284.1.S1_a_at	B3vB1
GmaAffx.789.1.A1_at	B3vB1			Gma.16191.1.S1_at	B3vB1
GmaAffx.81233.1.A1_at	B3vB1			Gma.2284.2.A1_at	B3vB1
GmaAffx.8314.1.A1_at	B3vB1			GmaAffx.70932.1.S1_at	B3vB1
GmaAffx.85813.1.A1_at	B3vB1			Gma.10801.1.S1_at	B3vB1
GmaAffx.88006.1.A1_at	B3vB1			Gma.15792.1.S1_at	B3vB1
GmaAffx.65225.1.A1_at	B3vB1			Gma.1758.1.S1_a_at	B3vB1
GmaAffx.90968.1.S1_at	B3vB1			Gma.1758.1.S1_at	B3vB1
GmaAffx.90453.1.S1_at	B3vB1			Gma.14616.1.S1_at	B3vB1
GmaAffx.93554.1.S1_at	B3vB1			GmaAffx.35506.1.S1_at	B3vB1
GmaAffx.92219.1.S1_at	B3vB1			Gma.5319.1.S1_at	B3vB1
GmaAffx.17955.1.S1_at	B3vB1			GmaAffx.80959.1.S1_at	B3vB1
GmaAffx.35242.1.S1_at	B3vB1			Gma.12893.1.A1_at	B3vB1
GmaAffx.58079.1.S1_at	B3vB1			Gma.13278.1.A1_at	B3vB1
GmaAffx.21087.1.S1_at	B3vB1			Gma.5205.1.A1_at	B3vB1
GmaAffx.7345.2.S1_at	B3vB1			GmaAffx.43394.1.S1_s_at	B3vB1
GmaAffx.21743.1.S1_at	B3vB1			GmaAffx.87413.1.S1_at	B3vB1
GmaAffx.42302.1.S1_at	B3vB1			Gma.17756.1.A1_s_at	B3vB1
GmaAffx.21180.1.S1_at	B3vB1			Gma.17805.1.A1_s_at	B3vB1
GmaAffx.47228.1.S1_at	B3vB1			GmaAffx.56217.1.A1_at	B3vB1
GmaAffx.30301.1.S1_at	B3vB1			Gma.7607.1.A1_at	B3vB1
GmaAffx.83954.1.S1_at	B3vB1			GmaAffx.30578.1.A1_at	B3vB1
GmaAffx.16569.1.S1_at	B3vB1			Gma.3594.2.S1_at	B3vB1
GmaAffx.71277.1.S1_at	B3vB1			Gma.3594.2.S1_x_at	B3vB1
GmaAffx.16549.1.S1_at	B3vB1			Gma.9720.1.S1_at	B3vB1
GmaAffx.78358.2.S1_at	B3vB1			Gma.14246.1.S1_s_at	B3vB1
GmaAffx.14953.1.S1_at	B3vB1			Gma.13868.1.S1_at	B3vB1
GmaAffx.18766.1.S1_at	B3vB1			Gma.5810.1.S1_at	B3vB1
Gma.5510.2.S1_s_at	B3vB1			Gma.4569.1.S1_at	B3vB1
GmaAffx.79221.2.S1_at	B3vB1			Gma.18014.2.S1_x_at	B3vB1
Gma.1017.2.S1_a_at	B3vB1			Gma.5029.1.S1_at	B3vB1
GmaAffx.21003.3.S1_x_at	B3vB1			Gma.15855.1.S1_at	B3vB1
Gma.1927.3.S1_at	B3vB1			Gma.322.2.S1_at	B3vB1
Gma.8205.1.S1_at	B2vB1			Gma.9832.1.S1_at	B3vB1
GmaAffx.85382.1.S1_s_at	B2vB1			Gma.4606.1.S1_at	B3vB1
Gma.6633.1.S1_x_at	B2vB1			Gma.6062.2.S1_a_at	B3vB1
Gma.2308.1.S1_s_at	B2vB1			Gma.10756.1.S1_s_at	B3vB1
Gma.1017.1.S1_at	B2vB1			Gma.3218.2.S1_at	B3vB1
Gma.1017.1.S1_s_at	B2vB1			Gma.4325.1.S1_at	B3vB1
Gma.15534.1.S1_at	B2vB1			Gma.16592.1.S1_at	B3vB1
Gma.10058.1.S1_at	B2vB1			Gma.13147.1.S1_at	B3vB1
Gma.2912.1.S1_at	B2vB1			Gma.6796.1.S1_at	B3vB1
Gma.2912.1.S1_s_at	B2vB1			GmaAffx.22178.1.S1_at	B3vB1
Gma.8486.1.S1_s_at	B2vB1			Gma.4614.1.S1_at	B3vB1
Gma.2505.1.S1_a_at	B2vB1			Gma.1910.1.S1_at	B3vB1
Gma.2505.1.S1_at	B2vB1			Gma.16501.2.S1_a_at	B3vB1
Gma.8516.1.S1_at	B2vB1			Gma.16501.2.S1_at	B3vB1
Gma.432.1.S1_at	B2vB1			Gma.16501.1.S1_at	B3vB1
Gma.8606.1.S1_at	B2vB1			Gma.6462.2.S1_a_at	B3vB1
Gma.1812.1.S1_at	B2vB1			Gma.8614.1.S1_at	B3vB1
Gma.947.1.S1_at	B2vB1			Gma.5547.1.A1_a_at	B3vB1
Gma.8534.1.S1_at	B2vB1			Gma.12482.1.A1_at	B3vB1
Gma.16820.1.S1_s_at	B2vB1			Gma.10407.1.S1_at	B3vB1
Gma.3208.2.S1_a_at	B2vB1			Gma.10407.1.S1_s_at	B3vB1
GmaAffx.53185.1.S1_at	B2vB1			Gma.2210.1.S1_at	B3vB1
Gma.1871.1.S1_at	B2vB1			Gma.15184.1.S1_at	B3vB1
GmaAffx.22552.1.S1_at	B2vB1			Gma.8225.1.A1_at	B3vB1
Gma.11973.1.S1_at	B2vB1			Gma.15577.1.S1_at	B3vB1
Gma.1979.1.S1_a_at	B2vB1			Gma.5257.1.A1_at	B3vB1
Gma.5299.1.S1_at	B2vB1			GmaAffx.9121.1.S1_at	B3vB1
Gma.8690.1.S1_at	B2vB1			GmaAffx.10143.1.S1_at	B3vB1
Gma.6081.1.S1_at	B2vB1			Gma.16122.1.S1_at	B3vB1
Gma.15113.1.S1_a_at	B2vB1			GmaAffx.36875.1.S1_x_at	B3vB1
Gma.15113.1.S1_at	B2vB1			Gma.7889.1.A1_at	B3vB1
Gma.1044.1.S1_at	B2vB1			Gma.2204.1.S1_a_at	B3vB1
GmaAffx.478.1.S1_at	B2vB1			Gma.13597.1.A1_at	B3vB1
Gma.7012.2.S1_at	B2vB1			Gma.12585.1.A1_at	B3vB1
Gma.7867.1.S1_at	B2vB1			Gma.15721.1.S1_at	B3vB1
Gma.953.1.S1_at	B2vB1			GmaAffx.54381.1.S1_at	B3vB1
Gma.16703.2.S1_a_at	B2vB1			GmaAffx.40399.1.S1_at	B3vB1
GmaAffx.405.1.S1_at	B2vB1			Gma.18068.1.S1_at	B3vB1
Gma.879.1.A1_a_at	B2vB1			GmaAffx.71230.1.S1_at	B3vB1
GmaAffx.21925.1.S1_at	B2vB1			Gma.17426.1.S1_at	B3vB1
Gma.1895.1.A1_at	B2vB1			Gma.8096.1.S1_at	B3vB1
GmaAffx.11383.1.S1_at	B2vB1			Gma.7646.1.A1_at	B3vB1
Gma.918.1.S1_at	B2vB1			GmaAffx.70536.1.A1_at	B3vB1
GmaAffx.12369.1.A1_at	B2vB1			GmaAffx.42428.1.S1_at	B3vB1
Gma.16337.1.A1_at	B2vB1			GmaAffx.713.1.S1_at	B3vB1
GmaAffx.83880.1.A1_at	B2vB1			Gma.7404.1.A1_at	B3vB1
GmaAffx.34293.1.S1_at	B2vB1			GmaAffx.20925.1.S1_at	B3vB1
GmaAffx.12935.1.S1_at	B2vB1			GmaAffx.25768.1.S1_at	B3vB1
GmaAffx.34893.1.A1_at	B2vB1			Gma.13007.1.A1_at	B3vB1
GmaAffx.71382.1.A1_at	B2vB1			Gma.9875.1.S1_at	B3vB1
GmaAffx.19806.1.A1_at	B2vB1			GmaAffx.6998.1.S1_at	B3vB1
Gma.17937.1.S1_at	B2vB1			GmaAffx.29461.1.S1_at	B3vB1
Gma.17318.1.S1_at	B2vB1			Gma.7544.1.A1_at	B3vB1
Gma.13013.2.S1_at	B2vB1			GmaAffx.37842.1.S1_at	B3vB1
GmaAffx.2710.1.S1_at	B2vB1			Gma.6868.1.S1_a_at	B3vB1
Gma.17768.1.A1_at	B2vB1			Gma.8744.1.S1_at	B3vB1
Gma.17058.1.S1_at	B2vB1			Gma.17365.1.S1_at	B3vB1
Gma.1880.1.A1_at	B2vB1			GmaAffx.47700.1.A1_at	B3vB1
Gma.1880.1.A1_x_at	B2vB1			GmaAffx.74014.1.S1_at	B3vB1
Gma.2875.1.S1_at	B2vB1			Gma.13293.1.S1_at	B3vB1
Gma.6889.1.S1_at	B2vB1			GmaAffx.15861.1.S1_at	B3vB1
Gma.1281.2.S1_at	B2vB1			GmaAffx.22751.1.A1_at	B3vB1
Gma.2863.1.S1_at	B2vB1			GmaAffx.3046.1.A1_at	B3vB1
Gma.14653.2.S1_a_at	B2vB1			GmaAffx.43168.1.S1_at	B3vB1
Gma.3858.1.S1_a_at	B2vB1			Gma.9089.1.A1_at	B3vB1
Gma.3858.2.S1_s_at	B2vB1			Gma.14367.1.S1_at	B3vB1
Gma.6331.1.S1_at	B2vB1			GmaAffx.53206.1.S1_at	B3vB1
Gma.7056.1.S1_at	B2vB1			GmaAffx.63186.1.A1_at	B3vB1
Gma.917.1.S1_at	B2vB1			GmaAffx.61923.1.S1_at	B3vB1
GmaAffx.65802.1.S1_at	B2vB1			GmaAffx.60849.1.A1_at	B3vB1
GmaAffx.84879.1.S1_at	B2vB1			GmaAffx.41618.1.S1_at	B3vB1
GmaAffx.67969.1.S1_at	B2vB1			GmaAffx.83593.1.S1_at	B3vB1
GmaAffx.52752.2.S1_at	B2vB1			GmaAffx.12886.1.A1_at	B3vB1
GmaAffx.83880.2.S1_at	B2vB1			GmaAffx.48199.1.S1_at	B3vB1
Gma.1880.2.S1_at	B2vB1			GmaAffx.53934.1.S1_at	B3vB1
Gma.16337.2.S1_at	B2vB1			GmaAffx.16026.1.S1_at	B3vB1
Gma.16022.2.S1_at	B2vB1			Gma.15697.1.S1_at	B3vB1
Gma.11522.2.S1_at	B2vB1			GmaAffx.5579.1.S1_at	B3vB1
GmaAffx.85832.1.S1_at	B2vB1			Gma.13662.1.S1_at	B3vB1
GmaAffx.63272.1.S1_at	B2vB1			Gma.7324.1.A1_at	B3vB1
GmaAffx.8078.1.S1_at	B2vB1			Gma.13028.1.A1_at	B3vB1
GmaAffx.39349.1.S1_at	B2vB1			GmaAffx.49465.1.A1_at	B3vB1
Gma.10999.1.S1_at	B2vB1			Gma.13027.1.A1_at	B3vB1
Gma.9718.1.S1_at	B2vB1			GmaAffx.39265.1.S1_at	B3vB1
GmaAffx.478.4.S1_at	B2vB1			GmaAffx.59986.1.A1_at	B3vB1
GmaAffx.90135.1.S1_s_at	B2vB1			GmaAffx.66407.1.A1_at	B3vB1
Gma.13443.1.S1_at	B2vB1			GmaAffx.52704.2.S1_at	B3vB1
Gma.15113.3.S1_at	B2vB1			GmaAffx.53018.1.S1_at	B3vB1
GmaAffx.85999.1.S1_at	B2vB1			Gma.10988.3.S1_x_at	B3vB1
GmaAffx.82887.1.S1_at	B2vB1			GmaAffx.78601.1.S1_s_at	B3vB1
GmaAffx.80998.1.S1_at	B2vB1			Gma.4425.1.S1_a_at	B3vB1
GmaAffx.24102.1.S1_at	B2vB1			Gma.4470.1.S1_s_at	B3vB1
Gma.5960.1.S1_at	B2vB1			Gma.2307.1.S1_at	B3vB1
GmaAffx.63054.1.S1_at	B2vB1			Gma.6587.1.S1_at	B3vB1
Gma.707.1.A1_at	B2vB1			GmaAffx.2833.2.S1_at	B3vB1
GmaAffx.75247.1.S1_at	B2vB1			Gma.11336.2.S1_at	B3vB1
Gma.9177.1.S1_at	B2vB1			GmaAffx.3550.1.S1_at	B3vB1
Gma.17556.1.S1_at	B2vB1			Gma.4374.1.S1_a_at	B3vB1
GmaAffx.22687.1.S1_at	B2vB1			Gma.4374.1.S1_at	B3vB1
GmaAffx.90357.1.S1_s_at	B2vB1			Gma.4374.1.S1_s_at	B3vB1
GmaAffx.42525.1.A1_at	B2vB1			Gma.4374.1.S1_x_at	B3vB1
GmaAffx.35671.1.A1_at	B2vB1			GmaAffx.37677.1.S1_at	B3vB1
GmaAffx.3711.1.A1_at	B2vB1			GmaAffx.37677.1.S1_s_at	B3vB1
GmaAffx.44856.1.A1_at	B2vB1			Gma.10216.2.S1_at	B3vB1
GmaAffx.72203.1.A1_at	B2vB1			GmaAffx.66676.1.S1_at	B3vB1
GmaAffx.72203.1.A1_x_at	B2vB1			Gma.6264.1.S1_at	B3vB1
GmaAffx.81233.1.A1_at	B2vB1			GmaAffx.82528.1.S1_at	B3vB1
GmaAffx.88006.1.A1_at	B2vB1			Gma.5789.1.S1_at	B3vB1
GmaAffx.93554.1.S1_at	B2vB1			Gma.15746.1.A1_at	B3vB1
GmaAffx.30301.1.S1_at	B2vB1			GmaAffx.10631.1.S1_at	B3vB1
GmaAffx.83954.1.S1_at	B2vB1			Gma.11006.1.S1_s_at	B3vB1
GmaAffx.16549.1.S1_at	B2vB1			Gma.6102.1.S1_at	B3vB1
Gma.1017.2.S1_a_at	B2vB1			Gma.6724.1.S1_at	B3vB1
				Gma.10394.1.S1_at	B3vB1
				Gma.15847.2.S1_at	B3vB1
				GmaAffx.93026.1.S1_at	B3vB1
				GmaAffx.93026.1.S1_s_at	B3vB1
				GmaAffx.75528.1.S1_at	B3vB1
				GmaAffx.91513.1.S1_s_at	B3vB1
				GmaAffx.71763.1.S1_at	B3vB1
				GmaAffx.83668.1.S1_at	B3vB1
				Gma.2319.2.S1_at	B3vB1
				Gma.2867.1.S1_a_at	B3vB1
				GmaAffx.71618.1.S1_at	B3vB1
				GmaAffx.15191.1.S1_at	B3vB1
				GmaAffx.82998.1.S1_at	B3vB1
				GmaAffx.93128.1.S1_s_at	B3vB1
				GmaAffx.67477.2.S1_at	B3vB1
				GmaAffx.83593.2.S1_at	B3vB1
				GmaAffx.9530.1.S1_at	B3vB1
				GmaAffx.56054.1.S1_at	B3vB1
				Gma.9106.1.S1_at	B3vB1
				Gma.17499.1.S1_at	B3vB1
				GmaAffx.64606.1.S1_at	B3vB1
				GmaAffx.83103.1.S1_at	B3vB1
				GmaAffx.27422.1.S1_at	B3vB1
				GmaAffx.67477.3.S1_at	B3vB1
				Gma.17388.1.S1_at	B3vB1
				GmaAffx.88251.1.S1_s_at	B3vB1
				Gma.12259.1.S1_at	B3vB1
				GmaAffx.63446.1.S1_at	B3vB1
				Gma.6551.1.S1_s_at	B3vB1
				GmaAffx.57766.1.S1_at	B3vB1
				GmaAffx.76293.1.S1_at	B3vB1
				GmaAffx.80849.1.S1_at	B3vB1
				GmaAffx.59986.2.S1_at	B3vB1
				GmaAffx.2157.1.S1_at	B3vB1
				Gma.17779.1.S1_at	B3vB1
				GmaAffx.88134.1.S1_at	B3vB1
				GmaAffx.49458.1.S1_at	B3vB1
				GmaAffx.60984.1.S1_at	B3vB1
				GmaAffx.50999.1.S1_at	B3vB1
				Gma.13863.1.A1_at	B3vB1
				Gma.15575.1.S1_at	B3vB1
				GmaAffx.40574.1.S1_at	B3vB1
				Gma.5385.2.S1_at	B3vB1
				GmaAffx.85466.1.S1_at	B3vB1
				Gma.17190.1.S1_at	B3vB1
				GmaAffx.40948.1.S1_at	B3vB1
				Gma.7813.2.S1_at	B3vB1
				GmaAffx.74676.2.S1_at	B3vB1
				Gma.10701.2.S1_at	B3vB1
				GmaAffx.68244.1.S1_at	B3vB1
				GmaAffx.75479.1.S1_at	B3vB1
				GmaAffx.83805.1.S1_at	B3vB1
				GmaAffx.70414.1.S1_at	B3vB1
				GmaAffx.48558.1.S1_at	B3vB1
				Gma.6462.3.S1_s_at	B3vB1
				GmaAffx.82528.2.S1_at	B3vB1
				GmaAffx.82528.2.S1_s_at	B3vB1
				Gma.5394.1.S1_at	B3vB1
				GmaAffx.27438.1.S1_at	B3vB1
				Gma.17844.1.S1_at	B3vB1
				GmaAffx.86062.1.S1_s_at	B3vB1
				GmaAffx.70954.1.S1_at	B3vB1
				GmaAffx.65758.1.S1_at	B3vB1
				GmaAffx.16320.1.S1_at	B3vB1
				GmaAffx.17538.1.S1_at	B3vB1
				GmaAffx.66979.1.S1_at	B3vB1
				GmaAffx.75004.1.S1_at	B3vB1
				GmaAffx.70703.2.S1_at	B3vB1
				GmaAffx.78483.1.S1_at	B3vB1
				GmaAffx.2356.2.A1_at	B3vB1
				Gma.2176.1.S1_at	B3vB1
				GmaAffx.26271.1.S1_at	B3vB1
				GmaAffx.31007.1.S1_at	B3vB1
				GmaAffx.77556.1.S1_at	B3vB1
				Gma.13463.1.S1_at	B3vB1
				GmaAffx.16982.1.S1_at	B3vB1
				GmaAffx.71745.1.S1_at	B3vB1
				GmaAffx.76251.1.S1_at	B3vB1
				GmaAffx.79943.1.A1_at	B3vB1
				Gma.12539.1.S1_at	B3vB1
				GmaAffx.69545.1.S1_at	B3vB1
				GmaAffx.79963.1.S1_at	B3vB1
				GmaAffx.74771.1.S1_at	B3vB1
				GmaAffx.27056.1.S1_at	B3vB1
				GmaAffx.58893.1.S1_at	B3vB1
				GmaAffx.79919.1.S1_at	B3vB1
				Gma.15574.1.S1_at	B3vB1
				GmaAffx.71333.1.S1_at	B3vB1
				GmaAffx.74187.1.S1_at	B3vB1
				GmaAffx.22027.1.S1_at	B3vB1
				GmaAffx.58555.1.S1_at	B3vB1
				Gma.14464.1.S1_at	B3vB1
				GmaAffx.79599.1.S1_at	B3vB1
				GmaAffx.81641.1.S1_s_at	B3vB1
				Gma.795.1.A1_at	B3vB1
				Gma.13414.1.A1_at	B3vB1
				Gma.5359.1.S1_at	B3vB1
				Gma.12561.1.A1_s_at	B3vB1
				GmaAffx.1301.110.A1_s_at	B3vB1
				GmaAffx.85278.1.S1_at	B3vB1
				GmaAffx.20514.1.A1_at	B3vB1
				GmaAffx.16392.1.A1_at	B3vB1
				GmaAffx.55352.1.S1_at	B3vB1
				GmaAffx.9844.1.S1_at	B3vB1
				Gma.12590.1.A1_at	B3vB1
				Gma.13501.1.A1_at	B3vB1
				Gma.13636.1.A1_at	B3vB1
				Gma.13695.1.A1_at	B3vB1
				Gma.14154.1.A1_at	B3vB1
				Gma.14438.1.A1_at	B3vB1
				GmaAffx.61427.1.A1_at	B3vB1
				GmaAffx.74884.1.A1_at	B3vB1
				GmaAffx.65929.1.A1_s_at	B3vB1
				Gma.6574.1.S1_at	B3vB1
				GmaAffx.92722.1.S1_at	B3vB1
				GmaAffx.88371.1.S1_at	B3vB1
				GmaAffx.91964.1.S1_at	B3vB1
				GmaAffx.93212.1.S1_x_at	B3vB1
				GmaAffx.26457.1.S1_at	B3vB1
				GmaAffx.61348.1.S1_at	B3vB1
				GmaAffx.19636.1.S1_at	B3vB1
				GmaAffx.36967.1.S1_at	B3vB1
				GmaAffx.57801.1.S1_at	B3vB1
				Gma.12483.1.A1_at	B3vB1
				Gma.8942.1.S1_at	B3vB1
				GmaAffx.6271.1.S1_at	B3vB1
				GmaAffx.60035.1.S1_at	B3vB1
				Gma.659.1.S1_at	B3vB1
				GmaAffx.73770.1.S1_at	B3vB1
				GmaAffx.18418.1.S1_at	B3vB1
				GmaAffx.86037.1.S1_at	B3vB1
				Gma.6488.1.S1_at	B3vB1
				Gma.6201.1.S1_at	B3vB1
				GmaAffx.29347.1.S1_at	B3vB1
				GmaAffx.42925.1.S1_s_at	B3vB1
				GmaAffx.73672.1.S1_at	B3vB1
				GmaAffx.18415.1.S1_at	B3vB1
				GmaAffx.16401.1.S1_at	B3vB1
				Gma.504.1.S1_at	B3vB1
				GmaAffx.55240.1.S1_at	B3vB1
				GmaAffx.11819.1.S1_at	B3vB1
				GmaAffx.12370.1.S1_at	B3vB1
				Gma.17358.1.S1_at	B3vB1
				GmaAffx.45432.1.S1_at	B3vB1
				GmaAffx.9618.1.S1_at	B3vB1
				GmaAffx.70258.1.S1_s_at	B3vB1
				Gma.1127.1.S1_at	B3vB1
				GmaAffx.7220.1.S1_at	B3vB1
				Gma.5290.1.S1_at	B3vB1
				GmaAffx.28382.1.S1_at	B3vB1
				GmaAffx.67044.1.S1_at	B3vB1
				Gma.6597.1.S1_at	B3vB1
				GmaAffx.48260.1.S1_at	B3vB1
				Gma.6633.2.S1_at	B3vB1
				GmaAffx.78326.1.A1_at	B3vB1
				GmaAffx.21782.1.S1_at	B3vB1
				GmaAffx.25145.1.A1_at	B3vB1
				GmaAffx.5992.1.A1_at	B3vB1
				Gma.17230.1.A1_at	B3vB1
				GmaAffx.39483.1.A1_at	B3vB1
				Gma.10216.3.A1_a_at	B3vB1
				Gma.13494.1.A1_at	B3vB1
				Gma.13929.1.A1_at	B3vB1
				Gma.4695.1.A1_at	B3vB1
				GmaAffx.11228.1.A1_at	B3vB1
				GmaAffx.12927.1.A1_at	B3vB1
				GmaAffx.40256.1.A1_at	B3vB1
				GmaAffx.41486.1.A1_at	B3vB1
				GmaAffx.67543.1.A1_at	B3vB1
				GmaAffx.72179.1.A1_at	B3vB1
				GmaAffx.86997.1.A1_at	B3vB1
				GmaAffx.274.1.A1_at	B3vB1
				GmaAffx.29628.1.A1_at	B3vB1
				GmaAffx.89113.1.S1_x_at	B3vB1
				GmaAffx.92917.1.S1_s_at	B3vB1
				GmaAffx.90613.1.S1_at	B3vB1
				GmaAffx.90527.1.S1_at	B3vB1
				GmaAffx.91867.1.S1_at	B3vB1
				GmaAffx.90759.1.S1_at	B3vB1
				GmaAffx.52514.1.S1_at	B3vB1
				GmaAffx.63499.1.S1_at	B3vB1
				GmaAffx.79146.1.S1_at	B3vB1
				GmaAffx.21596.1.S1_at	B3vB1
				GmaAffx.51445.1.S1_at	B3vB1
				GmaAffx.57797.1.S1_at	B3vB1
				GmaAffx.80004.1.S1_at	B3vB1
				GmaAffx.85383.1.S1_at	B3vB1
				GmaAffx.38161.1.S1_at	B3vB1
				GmaAffx.42677.1.S1_at	B3vB1
				GmaAffx.66617.1.S1_at	B3vB1
				GmaAffx.44140.1.S1_at	B3vB1
				GmaAffx.44767.1.S1_at	B3vB1
				GmaAffx.63534.1.S1_at	B3vB1
				GmaAffx.10927.1.S1_at	B3vB1
				Gma.7447.2.S1_x_at	B3vB1
				GmaAffx.23473.2.S1_at	B3vB1
				GmaAffx.10078.1.S1_at	B3vB1
				GmaAffx.64805.1.S1_at	B3vB1
				Gma.13091.2.S1_a_at	B3vB1
				GmaAffx.45862.1.S1_s_at	B3vB1
				GmaAffx.5013.1.S1_at	B3vB1
				Gma.4300.3.S1_x_at	B3vB1
				GmaAffx.83030.1.S1_at	B3vB1
				GmaAffx.93517.1.S1_s_at	B3vB1
				GmaAffx.91330.1.S1_at	B3vB1
				Gma.17610.2.S1_s_at	B2vB1
				Gma.8533.1.S1_at	B2vB1
				Gma.10997.1.S1_at	B2vB1
				Gma.16969.1.S1_s_at	B2vB1
				Gma.9711.1.A1_at	B2vB1
				Gma.16487.1.S1_at	B2vB1
				Gma.1679.1.A1_at	B2vB1
				Gma.16191.1.S1_at	B2vB1
				Gma.15792.1.S1_at	B2vB1
				Gma.8185.1.A1_at	B2vB1
				Gma.13668.1.S1_at	B2vB1
				Gma.322.2.S1_at	B2vB1
				Gma.6062.2.S1_a_at	B2vB1
				Gma.2058.1.S1_at	B2vB1
				GmaAffx.9121.1.S1_at	B2vB1
				Gma.16122.1.S1_at	B2vB1
				GmaAffx.1877.1.A1_at	B2vB1
				GmaAffx.25768.1.S1_at	B2vB1
				Gma.13592.1.A1_at	B2vB1
				GmaAffx.43168.1.S1_at	B2vB1
				GmaAffx.53206.1.S1_at	B2vB1
				GmaAffx.7047.1.S1_at	B2vB1
				GmaAffx.59986.1.A1_at	B2vB1
				Gma.6951.1.S1_at	B2vB1
				Gma.5402.1.S1_at	B2vB1
				Gma.4374.1.S1_a_at	B2vB1
				Gma.4374.1.S1_s_at	B2vB1
				Gma.4374.1.S1_x_at	B2vB1
				Gma.10394.1.S1_at	B2vB1
				GmaAffx.75528.1.S1_at	B2vB1
				GmaAffx.71763.1.S1_at	B2vB1
				Gma.2867.1.S1_a_at	B2vB1
				GmaAffx.82998.1.S1_at	B2vB1
				GmaAffx.64606.1.S1_at	B2vB1
				GmaAffx.87093.1.S1_at	B2vB1
				Gma.12259.1.S1_at	B2vB1
				GmaAffx.63446.1.S1_at	B2vB1
				GmaAffx.80849.1.S1_at	B2vB1
				GmaAffx.59986.2.S1_at	B2vB1
				GmaAffx.2157.1.S1_at	B2vB1
				GmaAffx.66262.1.S1_at	B2vB1
				Gma.10701.2.S1_at	B2vB1
				Gma.719.1.A1_at	B2vB1
				GmaAffx.75004.1.S1_at	B2vB1
				GmaAffx.73990.1.S1_at	B2vB1
				GmaAffx.74771.1.S1_at	B2vB1
				GmaAffx.79919.1.S1_at	B2vB1
				GmaAffx.81641.1.S1_s_at	B2vB1
				Gma.12561.1.A1_s_at	B2vB1
				GmaAffx.87254.1.S1_at	B2vB1
				Gma.6574.1.S1_at	B2vB1
				GmaAffx.60096.1.S1_at	B2vB1
				GmaAffx.61348.1.S1_at	B2vB1
				GmaAffx.30709.1.S1_at	B2vB1
				GmaAffx.310.1.S1_at	B2vB1
				GmaAffx.16401.1.S1_at	B2vB1
				GmaAffx.45432.1.S1_at	B2vB1
				GmaAffx.58393.1.S1_at	B2vB1
				GmaAffx.29628.1.A1_at	B2vB1
				GmaAffx.89113.1.S1_x_at	B2vB1
				GmaAffx.90613.1.S1_at	B2vB1
				GmaAffx.52514.1.S1_at	B2vB1
				GmaAffx.44140.1.S1_at	B2vB1
				GmaAffx.44767.1.S1_at	B2vB1

## Sheet: A4vA1
Additional file 3: Differentially accumulating transcripts between stage four and stage one within genotypes.
Affymetrix Soy Genechip probesets with differential expression values between stage four and stage one are listed with the ratio of mean values from three biological replicates at stage four versus stage one within LoPro (tab A4vA1) or HiPro (tab B4vB1) along with Uniprot, Arabidopsis, and M. truncatula alignment descriptions.
Affy ID	p-value	Ratio of Means A4/A1	Uniprot E-Score	Uniprot Desc	Ath Accn	Ath E-Score	Ath Description	Medicago Locus	MT E-Score	MT Description
GmaAffx.35952.1.S1_at	6.07e-05	149.107	2e-65	Cluster: Heat shock protein Hsp20; n=1; Medicago truncatula|Rep: Heat shock protein Hsp20 - Medicago truncatula (Barrel medic)	AT5G59720.1	9e-63	HSP18.2 (HEAT SHOCK PROTEIN 18.2)	AC147434_29.4	2e-67	Heat shock protein Hsp20 F EGN_Mt060719 20060904 TIGR 2751.m00029
Gma.4624.1.S1_s_at	2.83e-06	21.9102	1e-45	Cluster: Specific tissue protein 1; n=1; Cicer arietinum|Rep: Specific tissue protein 1 - Cicer arietinum (Chickpea) (Garbanzo)	AT2G43900.1	0.0003	endonuclease/exonuclease/phosphatase family protein	AC146744_16.4	1e-43	Organ-specific protein S2, putative H EGN_Mt060719 20060904 TIGR 2671.m00019
GmaAffx.22552.1.S1_at	0.000258144	16.4356	2e-55	Cluster: Putative peptide transporter; 37139-33250; n=1; Arabidopsis thaliana|Rep: Putative peptide transporter; 37139-33250 - Arabidopsis thaliana (Mouse-ear c	AT1G69870.1	3e-57	proton-dependent oligopeptide transport (POT) family protein	CT025842_2.4	1e-81	TGF-beta receptor, type I/II extracellular region F EGN_Mt060719 20060904 TIGR 3851.m00003
Gma.17917.1.S1_at	6.95e-05	9.95157	5e-23	Cluster: Suspensor-specific protein; n=1; Phaseolus coccineus|Rep: Suspensor-specific protein - Phaseolus coccineus (Scarlet runner bean)	AT1G49310.1	1e-06	unknown protein	CR931742_31.5	1e-21	hypothetical protein H EGN_Mt060719 20060904 TIGR 3712.m00011
Gma.8516.1.S1_at	1.33e-05	9.15016	1e-124	Cluster: Glutathione S-transferase GST 11; n=1; Glycine max|Rep: Glutathione S-transferase GST 11 - Glycine max (Soybean)	AT3G09270.1	1e-58	ATGSTU8 (Arabidopsis thaliana Glutathione S-transferase (class tau) 8); glutathione transferase	AC170582_16.4	1e-80	Glutathione S-transferase, C-terminal; Thioredoxin-like fold F EGN_Mt060719 20060904 TIGR 3458.m00025
soybean_rRNA_114_RC_at	0.000466016	8.71982
GmaAffx.90956.1.S1_s_at	3.74e-05	8.39146	5e-07	Rep: At5g54075 - Arabidopsis thaliana (Mouse-ear cress)				AC167711_44.5	9e-15	hypothetical protein H EGN_Mt060719 20060904 TIGR 3412.m00006
GmaAffx.71277.1.S1_at	0.000146221	7.46694
GmaAffx.39349.1.S1_at	0.000225673	7.05503	2e-17	Cluster: Os12g0514100 protein; n=1; Oryza sativa (japonica cultivar-group)|Rep: Os12g0514100 protein - Oryza sativa (japonica cultivar-group)	AT1G27350.1	2e-18	similar to unknown protein [Arabidopsis thaliana] (TAIR:AT1G27330.1); similar to membrane protein [Brassica juncea]
GmaAffx.34293.1.S1_at	0.000392143	6.66606
GmaAffx.87730.1.S1_at	0.000934568	6.344	1e-12	Cluster: Expressed protein; n=1; Arabidopsis thaliana|Rep: Expressed protein - Arabidopsis thaliana (Mouse-ear cress)	AT2G35880.1	2e-14	similar to unknown protein [Arabidopsis thaliana] (TAIR:AT4G32330.1); similar to putative BRI1-KD interacting protein [Oryza
GmaAffx.75384.1.S1_at	0.000225688	6.1873			AT1G24340.1	0.0001	EMB2421 (EMBRYO DEFECTIVE 2421); monooxygenase	CT963131_10.3	3e-08	Aromatic-ring hydroxylase; Thioredoxin-like fold E EGN_Mt060719 20060904 TIGR 3984.m00020 IMGA|CT967303_23.3
Gma.8612.1.S1_at	0.000746299	6.05332	4e-07	Cluster: predicted protein; n=1; Magnaporthe grisea 70-15|Rep: predicted protein - Magnaporthe grisea 70-15				AC125473_12.5	2e-05	ABA/WDS induced protein F EGN_Mt060719 20060904 TIGR 2142.m00012
Gma.12309.1.S1_at	6.9e-05	5.97238	3e-99	Cluster: Hypothetical protein F21F14.210; n=1; Arabidopsis thaliana|Rep: Hypothetical protein F21F14.210 - Arabidopsis thaliana (Mouse-ear cress)	AT3G62040.1	1e-101	hydrolase	AC183753_9.3	6e-76	HAD-superfamily hydrolase subfamily IA, variant 3 E EGN_Mt060719 20060904 TIGR 3650.m00015
Gma.6617.1.S1_at	8.37e-05	5.80023
GmaAffx.37199.1.S1_at	0.000974831	5.5536	2e-16	Rep: Aldose reductase - Mus musculus (Mouse)	AT2G37790.1	1e-16	aldo/keto reductase family protein	AC174303_20.3	2e-17	Aldo/keto reductase E EGN_Mt060719 20060904 TIGR 3538.m00031
Gma.17311.1.A1_s_at	0.000564512	5.32163	2e-32	Cluster: Prephenate dehydratase with ACT region; n=1; Medicago truncatula|Rep: Prephenate dehydratase with ACT region - Medicago truncatula (Barrel medic)	AT3G07630.1	3e-33	prephenate dehydratase family protein	AC137668_9.4	6e-35	Prephenate dehydratase with ACT region E EGN_Mt060719 20060904 TIGR 2337.m00014
GmaAffx.85405.1.S1_at	0.000729685	5.24933	2e-64	Cluster: Amidase-like protein; n=1; Nicotiana tabacum|Rep: Amidase-like protein - Nicotiana tabacum (Common tobacco)	AT5G07360.1	5e-66	amidase family protein	AC141864_42.4	2e-64	hypothetical protein E EGN_Mt060719 20060904 TIGR 2476.m00019
Gma.8442.1.S1_at	5.6e-05	5.2018	0	Rep: Glycinin subunit G7 - Glycine max (Soybean)	AT5G44120.3	8e-47	CRA1 (CRUCIFERINA); nutrient reservoir	AC158374_17.4	1e-118	Cupin region F EGN_Mt060719 20060904 TIGR 3263.m00009
Gma.1747.2.S1_at	0.000520412	5.19065	1e-25	Cluster: Nicotinate phosphoribosyltransferase related; n=1; Medicago truncatula|Rep: Nicotinate phosphoribosyltransferase related - Medicago truncatula	AT2G23420.1	3e-26	nicotinate phosphoribosyltransferase family protein / NAPRTase family protein	AC144431_10.4	1e-27	Nicotinate phosphoribosyltransferase related E EGN_Mt060719 20060904 TIGR 2513.m00011
Gma.16832.1.S1_s_at	0.000774766	5.14611	1e-149	Rep: Extensin - Glycine max (Soybean)	AT1G26240.1	1e-100	proline-rich extensin-like family protein	AC149471_20.4	8e-78	Extensin-like region E EGN_Mt060719 20060904 TIGR 2916.m00012
GmaAffx.21087.1.S1_at	0.000423549	5.14578
GmaAffx.92210.1.S1_at	0.000698026	5.02015	1e-69	Rep: ATP sulfurylase - Glycine max (Soybean)	AT3G22890.1	5e-39	APS1 (ATP sulfurylase 3)	AC146721_16.4	3e-33	ATP-sulfurylase E EGN_Mt060719 20060904 TIGR 2667.m00021
GmaAffx.80463.1.S1_at	0.000540156	4.92753
GmaAffx.8932.6.S1_s_at	0.000650481	4.77977	1e-87	Cluster: Putative senescence-associated protein; n=1; Pisum sativum|Rep: Putative senescence-associated protein - Pisum sativum (Garden pea)				AC136838_37.3	1e-116	hypothetical protein E EGN_Mt060719 20060904 TIGR 2309.m00073
GmaAffx.92851.1.S1_s_at	9.33e-05	4.72062	1e-124	Cluster: NAD(P)H-dependent 6'-deoxychalcone synthase; n=2; Phaseoleae|Rep: NAD(P)H-dependent 6'-deoxychalcone synthase - Glycine max (Soybean)	AT1G59950.1	9e-91	aldo/keto reductase, putative	AC141110_13.5	1e-121	Aldo/keto reductase E EGN_Mt060719 20060904 TIGR 2465.m00017
GmaAffx.89772.10.A1_s_at	0.000283772	4.67588	9e-85	Cluster: Stress-induced protein SAM22; n=3; Glycine max|Rep: Stress-induced protein SAM22 - Glycine max (Soybean)	AT1G24020.1	4e-08	Bet v I allergen family protein	AC144388_14.3	7e-26	Bet v I allergen F EGN_Mt060719 20060904 TIGR 2507.m00018
Gma.1747.1.S1_a_at	0.000314799	4.51194	1e-76	Cluster: Nicotinate phosphoribosyltransferase-like protein; n=1; Medicago truncatula|Rep: Nicotinate phosphoribosyltransferase-like protein - Medicago	AT2G23420.1	4e-76	nicotinate phosphoribosyltransferase family protein / NAPRTase family protein	AC144431_10.4	6e-74	Nicotinate phosphoribosyltransferase related E EGN_Mt060719 20060904 TIGR 2513.m00011
GmaAffx.78983.1.S1_at	0.000197891	4.50687	1e-143	Cluster: MtN19 protein precursor; n=1; Medicago truncatula|Rep: MtN19 protein precursor - Medicago truncatula (Barrel medic)	AT5G61820.1	1e-110	similar to hypothetical protein [Trifolium pratense] (GB:BAE71234.1); contains InterPro domain Stress	AC174146_8.3	3e-89	Stress up-regulated Nod 19 H EGN_Mt060719 20060904 TIGR 3510.m00020
GmaAffx.1518.1.S1_at	0.000128085	4.48875	4e-32	Cluster: Gibberellin regulated protein; n=1; Medicago truncatula|Rep: Gibberellin regulated protein - Medicago truncatula (Barrel medic)	AT1G75750.1	1e-18	GASA1 (GAST1 PROTEIN HOMOLOG 1)	AC174365_18.3	5e-34	Gibberellin regulated protein F EGN_Mt060719 20060904 TIGR 3598.m00030 IMGA|AC146588_26.5 Gibberellin regulated
Gma.3519.1.S1_at	0.000976318	4.4831	5e-39	Cluster: Gibberellin regulated protein; n=1; Medicago truncatula|Rep: Gibberellin regulated protein - Medicago truncatula (Barrel medic)	AT5G59845.1	2e-29	gibberellin-regulated family protein	AC158501_15.4	7e-41	Gibberellin regulated protein F EGN_Mt060719 20060904 TIGR 3271.m00013
GmaAffx.44043.1.A1_at	0.000764838	4.46018
GmaAffx.74648.1.S1_at	9.79e-06	4.40273	2e-66	Cluster: Trehalose-6-phosphate synthase, putative; n=1; Musa balbisiana|Rep: Trehalose-6-phosphate synthase, putative - Musa balbisiana (Banana)	AT1G78580.1	7e-67	ATTPS1 (TREHALOSE-6-PHOSPHATE SYNTHASE); transferase, transferring glycosyl groups	AC153460_26.4	3e-63	Glycosyl transferase, family 20; Trehalose-phosphatase E EGN_Mt060719 20060904 TIGR 3156.m00028
GmaAffx.23295.1.S1_at	0.00020482	4.2765	3e-12	Cluster: T19F11.6 protein; n=2; Arabidopsis thaliana|Rep: T19F11.6 protein - Arabidopsis thaliana (Mouse-ear cress)	AT3G11660.1	5e-14	NHL1 (NDR1/HIN1-like 1)	AC146557_17.3	8e-11	Harpin-induced 1 H EGN_Mt060719 20060904 TIGR 2619.m00003
Gma.13046.1.S1_at	0.000810222	4.16729	7e-47	Cluster: Universal stress protein; n=1; Medicago truncatula|Rep: Universal stress protein - Medicago truncatula (Barrel medic)	AT3G03270.2	8e-39	universal stress protein (USP) family protein / early nodulin ENOD18 family protein	AC126787_2.5	8e-49	Universal stress protein (Usp) E EGN_Mt060719 20060904 TIGR 2173.m00002 IMGA|AC149209_28.4 Universal stress protein (Usp)
GmaAffx.12937.1.A1_at	0.000822778	4.11347	2e-11	Cluster: BAG domain containing protein-like; n=1; Oryza sativa (japonica cultivar-group)|Rep: BAG domain containing protein-like - Oryza sativa (japonica	AT3G51780.1	3e-10	ATBAG4 (ARABIDOPSIS THALIANA BCL-2-ASSOCIATED ATHANOGENE 4); protein binding
GmaAffx.70235.1.S1_at	0.000310607	4.07926	7e-31	Cluster: Arabidopsis thaliana genomic DNA, chromosome 5, TAC clone:K15C23; n=1; Arabidopsis thaliana|Rep: Arabidopsis thaliana genomic DNA,	AT5G44670.1	2e-32	similar to unknown protein [Arabidopsis thaliana] (TAIR:AT4G20170.1); similar to Os06g0328800 [Oryza sativa (japonica	AC174355_1.3	2e-46	Protein of unknown function DUF23 E EGN_Mt060719 20060904 TIGR 3589.m00019
Gma.8687.1.A1_at	0.000799326	4.05325	9e-36	Cluster: Ca2+/H+ exchanger; n=1; Vigna radiata var. radiata|Rep: Ca2+/H+ exchanger - Phaseolus aureus (Mung bean) (Vigna radiata)	AT5G01490.1	1e-30	CAX4 (cation exchanger 4); cation:cation antiporter	CT009479_9.4	3e-33	Bacterial extracellular solute-binding protein, family 3; Calcium/proton exchanger superfamily E EGN_Mt060719
Gma.3557.2.S1_s_at	0.000129934	4.023	1e-124	Cluster: NAD(P)H-dependent 6'-deoxychalcone synthase; n=2; Phaseoleae|Rep: NAD(P)H-dependent 6'-deoxychalcone synthase - Glycine max (Soybean)	AT1G59950.1	9e-91	aldo/keto reductase, putative	AC141110_13.5	1e-121	Aldo/keto reductase E EGN_Mt060719 20060904 TIGR 2465.m00017
GmaAffx.41239.1.S1_at	4.09e-05	3.96203	9e-45	Cluster: Beta-1,3-glucan synthase, putative; n=1; Medicago truncatula|Rep: Beta-1,3-glucan synthase, putative - Medicago truncatula (Barrel medic)	AT2G13680.1	1e-38	CALS5 (CALLOSE SYNTHASE 5); 1,3-beta-glucan synthase	AC158209_17.4	1e-29	1,3-beta-glucan synthase component bgs3 , related H EGN_Mt060719 20060904 TIGR 3259.m00011
GmaAffx.83017.1.S1_at	6.26e-05	3.8825
GmaAffx.80028.1.S1_at	0.000425953	3.8697
Gma.876.1.S1_at	0.000537195	3.83927	0	Cluster: Seed coat peroxidase precursor; n=3; Glycine max|Rep: Seed coat peroxidase precursor - Glycine max (Soybean)	AT5G06720.1	1e-106	peroxidase, putative	AC186676_22.3	1e-100	Haem peroxidase, plant/fungal/bacterial E EGN_Mt060719 20060904 TIGR 3671.m00001
Gma.8247.1.S1_s_at	0.000692885	3.83284
Gma.17556.1.S1_at	0.000238549	3.81483
GmaAffx.17041.1.S1_at	0.000559823	3.7819	2e-59	Cluster: Isoform 2 of Q9ZQG9 ; n=3; Arabidopsis thaliana|Rep: Isoform 2 of Q9ZQG9 - Arabidopsis thaliana (Mouse-ear cress)	AT2G27500.1	4e-61	glycosyl hydrolase family 17 protein	AC149641_21.3	8e-36	Glycoside hydrolase, family 17 H EGN_Mt060719 20060904 TIGR 2946.m00008
GmaAffx.63925.1.S1_at	0.000317355	3.78058
GmaAffx.84877.1.S1_at	0.000714814	3.7701	1e-18	Rep: F17L21.26 - Arabidopsis thaliana (Mouse-ear cress)				AC125482_15.4	2e-49	hypothetical protein F EGN_Mt060719 20060904 TIGR 2151.m00024
Gma.3801.1.S1_at	0.000286465	3.75911	1e-117	Cluster: Putative E2, ubiquitin-conjugating enzyme; n=3; Arabidopsis thaliana|Rep: Putative E2, ubiquitin-conjugating enzyme - Arabidopsis thaliana	AT2G33770.1	1e-119	PHO2/UBC24 (PHOSPHATE 2); ubiquitin-protein ligase	AC159143_22.3	1e-168	Ubiquitin-conjugating enzyme, E2 F EGN_Mt060719 20060904 TIGR 3284.m00003
Gma.1056.1.A1_at	0.000482754	3.70916	1e-102	Cluster: Nitrate transporter; n=3; Arabidopsis thaliana|Rep: Nitrate transporter - Arabidopsis thaliana (Mouse-ear cress)	AT3G21670.1	1e-104	nitrate transporter (NTP3)	CR936328_22.4	1e-128	TGF-beta receptor, type I/II extracellular region E EGN_Mt060719 20060904 TIGR 3739.m00034
Gma.5084.1.S1_at	0.000267148	3.68529	2e-76	Cluster: Globulin-like protein; n=2; Arabidopsis thaliana|Rep: Globulin-like protein - Arabidopsis thaliana (Mouse-ear cress)	AT1G07750.1	3e-78	cupin family protein	AC151674_14.3	1e-143	Cupin region E EGN_Mt060719 20060904 TIGR 3049.m00018
Gma.1043.3.S1_at	6.46e-05	3.67525
GmaAffx.85444.1.S1_at	0.00080718	3.65894	3e-06	Cluster: Putative E2, ubiquitin-conjugating enzyme; n=3; Arabidopsis thaliana|Rep: Putative E2, ubiquitin-conjugating enzyme - Arabidopsis thaliana	AT2G33770.1	6e-08	PHO2/UBC24 (PHOSPHATE 2); ubiquitin-protein ligase	AC159143_22.3	1e-59	Ubiquitin-conjugating enzyme, E2 F EGN_Mt060719 20060904 TIGR 3284.m00003
GmaAffx.10540.1.S1_at	0.00040596	3.59302
GmaAffx.19977.1.S1_at	0.000497421	3.55673	1e-43	Cluster: Ubiquitin-like protein SMT3-like; n=2; Arabidopsis thaliana|Rep: Ubiquitin-like protein SMT3-like - Arabidopsis thaliana (Mouse-ear cress)	AT5G55160.1	3e-45	SUM2 (SMALL UBIQUITIN-LIKE MODIFIER 2)	AC130798_22.4	2e-16	Ubiquitin H EGN_Mt060719 20060904 TIGR 2200.m00007
GmaAffx.77655.1.S1_at	0.000895129	3.53638
GmaAffx.41891.1.S1_at	7.54e-05	3.5242	2e-52	Cluster: Ca2+/H+ exchanger; n=1; Vigna radiata var. radiata|Rep: Ca2+/H+ exchanger - Phaseolus aureus (Mung bean) (Vigna radiata)	AT3G51860.1	6e-52	CAX3 (cation exchanger 3); cation:cation antiporter	CT009479_9.4	4e-54	Bacterial extracellular solute-binding protein, family 3; Calcium/proton exchanger superfamily E EGN_Mt060719
GmaAffx.10908.1.S1_at	0.000406152	3.52402	2e-28	Cluster: ZF-HD homeobox protein Cys/His-rich dimerisation region; n=1; Medicago truncatula|Rep: ZF-HD homeobox protein Cys/His-rich dimerisation region -	AT3G28917.1	9e-30	MIF2 (MINI ZINC FINGER 2); DNA binding	AC139600_9.4	2e-30	ZF-HD homeobox protein Cys/His-rich dimerisation region F EGN_Mt060719 20060904 TIGR 2403.m00013
Gma.2590.1.A1_s_at	0.000471621	3.48291
GmaAffx.55953.1.S1_at	0.000809995	3.45728	1e-21	Cluster: RING-H2 finger protein ATL4J precursor; n=3; Arabidopsis thaliana|Rep: RING-H2 finger protein ATL4J precursor - Arabidopsis thaliana (Mouse-ear cress)	AT4G28890.1	3e-23	zinc finger (C3HC4-type RING finger) family protein
GmaAffx.66195.1.S1_at	0.000812534	3.45582	2e-50	Cluster: Hypothetical protein; n=1; Medicago truncatula|Rep: Hypothetical protein - Medicago truncatula (Barrel medic)	AT5G11950.1	5e-50	Identical to Lysine decarboxylase-like protein At5g11950 [Arabidopsis Thaliana] (GB:Q84MC2;GB:Q570P8;GB:Q9LYH8); similar to	AC152551_11.4	3e-52	Conserved hypothetical protein 730 E EGN_Mt060719 20060904 TIGR 3119.m00006
Gma.9841.1.S1_at	7.98e-05	3.45043	7e-29	Cluster: Protein At5g22580; n=1; Arabidopsis thaliana|Rep: Protein At5g22580 - Arabidopsis thaliana (Mouse-ear cress)	AT5G22580.1	2e-30	Identical to Protein At5g22580 [Arabidopsis Thaliana] (GB:Q9FK81); similar to stable protein 1-related [Arabidopsis thaliana]	AC144483_9.5	5e-15	Dimeric alpha-beta barrel F EGN_Mt060719 20060904 TIGR 2522.m00010
Gma.6889.1.S1_at	0.000636474	3.4497	1e-75	Cluster: Universal stress protein; n=1; Medicago truncatula|Rep: Universal stress protein - Medicago truncatula (Barrel medic)	AT3G62550.1	1e-39	universal stress protein (USP) family protein	AC149474_12.4	2e-77	Universal stress protein (Usp) F EGN_Mt060719 20060904 TIGR 2919.m00007
GmaAffx.21180.1.S1_at	0.000113754	3.44014	5e-23	Cluster: Galactoside 2-alpha-L-fucosyltransferase (EC 2.4.1.69) (Xyloglucan alpha-(1,2)-fucosyltransferase); n=1; Arabidopsis	AT2G03220.1	1e-24	FT1 (FUCOSYLTRANSFERASE 1); fucosyltransferase/ transferase, transferring glycosyl groups	AC146553_8.5	3e-36	Xyloglucan fucosyltransferase H EGN_Mt060719 20060904 TIGR 2615.m00009
GmaAffx.86592.2.S1_at	0.000562949	3.42911	1e-12	Cluster: Cytosolic ascorbate peroxidase; n=1; Arachis hypogaea|Rep: Cytosolic ascorbate peroxidase - Arachis hypogaea (Peanut)	AT1G07890.6	2e-10	APX1 (ASCORBATE PEROXIDASE 1, MATERNAL EFFECT EMBRYO ARREST 6)	AC145164_20.4	3e-14	Haem peroxidase, plant/fungal/bacterial E EGN_Mt060719 20060904 TIGR 2580.m00004
Gma.525.1.S1_at	0.00052287	3.41046	2e-85	Cluster: Methionine sulfoxide reductase A; n=1; Populus trichocarpa x Populus deltoides|Rep: Methionine sulfoxide reductase A - Populus trichocarpa x Populus	AT5G61640.1	4e-69	PMSR1 (PEPTIDEMETHIONINE SULFOXIDE REDUCTASE 1); protein-methionine-S-oxide reductase	AC149546_18.4	2e-25	Methionine sulfoxide reductase A E EGN_Mt060719 20060904 TIGR 2928.m00016
GmaAffx.41230.1.A1_at	0.000506923	3.34173	2e-65	Cluster: Expressed protein; n=1; Oryza sativa (japonica cultivar-group)|Rep: Expressed protein - Oryza sativa (japonica cultivar-group)	AT1G13970.1	3e-65	similar to unknown protein [Arabidopsis thaliana] (TAIR:AT3G29180.1); similar to unknown protein [Oryza sativa (japonica	AC167710_17.3	1e-60	Protein of unknown function DUF1336 H EGN_Mt060719 20060904 TIGR 3411.m00025
Gma.17688.1.S1_s_at	3.81e-05	3.32722	7e-33	Cluster: Symbiotic ammonium transporter; n=1; Glycine max|Rep: Symbiotic ammonium transporter - Glycine max (Soybean)	AT2G22750.2	7e-34	basic helix-loop-helix (bHLH) family protein	AC138465_9.4	4e-35	Helix-loop-helix DNA-binding E EGN_Mt060719 20060904 TIGR 2388.m00002
GmaAffx.80249.1.S1_at	0.000318056	3.32005	1e-51	Cluster: Probable rhamnose biosynthetic enzyme 1; n=2; Arabidopsis thaliana|Rep: Probable rhamnose biosynthetic enzyme 1 - Arabidopsis thaliana (Mouse-ear	AT3G14790.1	1e-55	RHM3 (RHAMNOSE BIOSYNTHESIS 3); catalytic	AC161863_25.4	1e-08	UDP-glucose 4-epimerase E EGN_Mt060719 20060904 TIGR 3346.m00004
GmaAffx.48416.1.S1_at	0.000249689	3.3178
Gma.12564.1.A1_at	0.000342245	3.30737	5e-13	Rep: Bd 30K - Glycine max (Soybean)
Gma.1281.2.S1_at	0.000126154	3.301	9e-50	Cluster: Expressed protein; n=1; Arabidopsis thaliana|Rep: Expressed protein - Arabidopsis thaliana (Mouse-ear cress)	AT2G44310.1	2e-51	calcium-binding EF hand family protein	AC135565_20.4	3e-19	Calcium-binding EF-hand I EGN_Mt060719 20060904 TIGR 2277.m00020
Gma.15511.1.S1_s_at	0.00098532	3.30087	6e-29	Cluster: Hypothetical protein T6G15.90; n=1; Arabidopsis thaliana|Rep: Hypothetical protein T6G15.90 - Arabidopsis thaliana (Mouse-ear cress)	AT4G13540.1	1e-30	similar to unknown protein [Arabidopsis thaliana] (TAIR:AT3G23930.1); similar to PREDICTED: hypothetical protein	AC158498_40.4	6e-07	gene 11-1 protein precursor , putative I EGN_Mt060719 20060904 TIGR 3270.m00009
soybean_rRNA_1057_RC_at	0.000245703	3.285
Gma.4310.2.S1_at	5.92e-05	3.28054	3e-63	Rep: Chorismate synthase - Glycine max (Soybean)	AT1G48850.2	2e-47	EMB1144 (EMBRYO DEFECTIVE 1144); chorismate synthase	AC153430_2.4	8e-51	Chorismate synthase - 5prime partial E EGN_Mt060719 20060904 TIGR 3153.m00014
Gma.4954.1.A1_at	0.000438695	3.27667	5e-07	Cluster: Disease resistance protein; AAA ATPase; n=1; Medicago truncatula|Rep: Disease resistance protein; AAA ATPase - Medicago truncatula (Barrel medic)	AT5G66900.1	0.0001	disease resistance protein (CC-NBS-LRR class), putative	AC148525_17.5	7e-09	Disease resistance protein E EGN_Mt060719 20060904 TIGR 2837.m00020
Gma.9717.1.S1_at	5.51e-05	3.27191	3e-56	Cluster: Amino acid/polyamine transporter II; n=2; Medicago truncatula|Rep: Amino acid/polyamine transporter II - Medicago truncatula (Barrel medic)	AT3G28960.1	7e-41	amino acid transporter family protein	AC149128_11.4	4e-58	Amino acid/polyamine transporter II E EGN_Mt060719 20060904 TIGR 2891.m00005
GmaAffx.32759.1.S1_at	0.0007836	3.27042	1e-108	Cluster: Oligopeptide transporter OPT superfamily; n=1; Medicago truncatula|Rep: Oligopeptide transporter OPT superfamily - Medicago truncatula (Barrel medic)	AT5G53550.1	1e-104	YSL3 (YELLOW STRIPE LIKE 3); oligopeptide transporter	AC149805_7.5	1e-110	Oligopeptide transporter OPT superfamily H EGN_Mt060719 20060904 TIGR 2952.m00011
GmaAffx.71999.1.S1_at	1.15e-05	3.26156	2e-19	Cluster: Flavonoid 3-O-galactosyl transferase; n=1; Vigna mungo|Rep: Flavonoid 3-O-galactosyl transferase - Vigna mungo (Rice bean) (Black gram)	AT5G17040.1	2e-11	UDP-glucoronosyl/UDP-glucosyl transferase family protein	AC174353_27.3	8e-11	UDP-glucuronosyl/UDP-glucosyltransferase H EGN_Mt060719 20060904 TIGR 3587.m00001
Gma.6889.1.S1_x_at	0.000729634	3.25904	1e-75	Cluster: Universal stress protein; n=1; Medicago truncatula|Rep: Universal stress protein - Medicago truncatula (Barrel medic)	AT3G62550.1	1e-39	universal stress protein (USP) family protein	AC149474_12.4	2e-77	Universal stress protein (Usp) F EGN_Mt060719 20060904 TIGR 2919.m00007
Gma.8618.1.S1_at	0.000785122	3.24926	9e-23	Cluster: Hypothetical protein; n=1; Medicago truncatula|Rep: Hypothetical protein - Medicago truncatula (Barrel medic)	AT1G06320.1	6e-07	similar to hypothetical protein MtrDRAFT_AC140034g4v1 [Medicago truncatula] (GB:ABE80503.1)	AC140034_4.5	1e-24	hypothetical protein H EGN_Mt060719 20060904 TIGR 2432.m00007
GmaAffx.69001.1.S1_at	0.000357898	3.23951
GmaAffx.51621.1.S1_at	0.000565055	3.23391	1e-149	Cluster: MYB transcription factor MYB70; n=1; Glycine max|Rep: MYB transcription factor MYB70 - Glycine max (Soybean)	AT5G67300.1	4e-70	AtMYB44/AtMYBr1 (myb domain protein 44, myb domain protein r1); DNA binding / transcription factor	CT573077_29.4	3e-84	Homeodomain-related F EGN_Mt060719 20060904 TIGR 3904.m00022
Gma.5510.2.S1_s_at	0.000557047	3.13879	1e-171	Cluster: Beta-amyrin and sophoradiol 24-hydroxylase; n=2; Glycine max|Rep: Beta-amyrin and sophoradiol 24-hydroxylase - Glycine max (Soybean)	AT2G42250.1	3e-97	CYP712A1 (cytochrome P450, family 712, subfamily A, polypeptide 1); oxygen binding	AC141114_7.4	1e-133	E-class P450, group I H EGN_Mt060719 20060904 TIGR 2469.m00007
GmaAffx.83908.1.S1_at	0.000187223	3.13037	4e-11	Cluster: Vacuolar cation/proton exchanger 2 (Ca(2+)/H(+) exchanger 2); n=3; Oryza sativa|Rep: Vacuolar cation/proton exchanger 2 (Ca(2+)/H(+)	AT3G13320.1	3e-12	CAX2 (CATION EXCHANGER 2); calcium:hydrogen antiporter	CT009479_9.4	9e-06	Bacterial extracellular solute-binding protein, family 3; Calcium/proton exchanger superfamily E EGN_Mt060719
Gma.17636.1.S1_at	0.000974442	3.11458	1e-60	Cluster: Myb family transcription factor-related protein; n=1; Populus tomentosa|Rep: Myb family transcription factor-related protein - Populus tomentosa	AT1G79430.1	8e-20	APL (ALTERED PHLOEM DEVELOPMENT); transcription factor
Gma.768.2.S1_at	0.000868569	3.1059	1e-64	Cluster: Na+/H+ antiporter; n=1; Populus euphratica|Rep: Na+/H+ antiporter - Populus euphratica (Euphrates poplar)	AT2G01980.1	1e-54	SOS1 (SALT OVERLY SENSITIVE 1); sodium:hydrogen antiporter
Gma.1386.1.S1_at	0.000207448	3.06353	1e-161	Cluster: Glucose-6-phosphate/phosphate translocator 2, chloroplast precursor; n=3; Arabidopsis thaliana|Rep: Glucose-6-phosphate/phosphate translocator 2,	AT1G61800.1	1e-164	GPT2 (glucose-6-phosphate/phosphate translocator 2); antiporter/ glucose-6-phosphate transporter	CT030234_11.5	1e-151	Tpt phosphate/phosphoenolpyruvate translocator F EGN_Mt060719 20060904 TIGR 3870.m00005
soybean_rRNA_485_RC_at	0.00069602	3.02515
soybean_rRNA_176_at	0.00086509	3.02513
Gma.9286.1.S1_s_at	0.000771706	3.02006	1e-07	Cluster: Predicted glycosyl transferase; n=3; Arabidopsis thaliana|Rep: Predicted glycosyl transferase - Arabidopsis thaliana (Mouse-ear cress)	AT4G02130.2	2e-10	GATL6/LGT10; transferase, transferring glycosyl groups / transferase, transferring hexosyl groups	CT009540_16.3	1e-09	Glycosyl transferase, family 8 E EGN_Mt060719 20060904 TIGR 3817.m00005
Gma.9718.1.S1_at	1.51e-05	2.99625
GmaAffx.82887.1.S1_at	0.00038538	2.96524	7e-84	Cluster: Rhamnose biosynthetic enzyme 1, putative, expressed; n=2; Oryza sativa (japonica cultivar-group)|Rep: Rhamnose biosynthetic enzyme 1,	AT1G78570.1	2e-85	RHM1/ROL1 (RHAMNOSE BIOSYNTHESIS1); UDP-glucose 4,6-dehydratase/ catalytic
GmaAffx.67113.1.S1_at	0.000221818	2.96344
Gma.8690.1.S1_at	0.00088158	2.93388	9e-44	Cluster: Gibberellin regulated protein; n=1; Medicago truncatula|Rep: Gibberellin regulated protein - Medicago truncatula (Barrel medic)	AT5G14920.1	3e-21	gibberellin-regulated family protein	AC174365_18.3	1e-45	Gibberellin regulated protein F EGN_Mt060719 20060904 TIGR 3598.m00030 IMGA|AC146588_26.5 Gibberellin regulated
Gma.12888.1.A1_s_at	0.000428674	2.91227	7e-09	Cluster: Hypothetical protein; n=2; Arabidopsis thaliana|Rep: Hypothetical protein - Arabidopsis thaliana (Mouse-ear cress)	AT4G33800.1	1e-10	similar to Os03g0199500 [Oryza sativa (japonica cultivar-group)] (GB:NP_001049286.1)	AC125482_12.4	9e-39	hypothetical protein I EGN_Mt060719 20060904 TIGR 2151.m00021
GmaAffx.10582.1.S1_at	0.000720432	2.90392	9e-48	Cluster: Nuclear transcription factor Y subunit B-3; n=1; Arabidopsis thaliana|Rep: Nuclear transcription factor Y subunit B-3 - Arabidopsis	AT4G14540.1	2e-49	CCAAT-box binding transcription factor subunit B (NF-YB) (HAP3 ) (AHAP3) family	AC122165_30.3	1e-47	Histone-like transcription factor CBF/NF-Y/archaeal histone, subunit A F EGN_Mt060719 20060904 TIGR 2082.m00026
GmaAffx.53324.1.A1_at	0.000361545	2.88915	7e-33	Cluster: Symbiotic ammonium transporter; n=1; Glycine max|Rep: Symbiotic ammonium transporter - Glycine max (Soybean)	AT2G22750.2	7e-34	basic helix-loop-helix (bHLH) family protein	AC138465_9.4	4e-35	Helix-loop-helix DNA-binding E EGN_Mt060719 20060904 TIGR 2388.m00002
GmaAffx.4245.5.S1_at	9.85e-05	2.87357	9e-07	Cluster: Hypothetical protein; n=2; Medicago truncatula|Rep: Hypothetical protein - Medicago truncatula (Barrel medic)	AT3G62450.1	3e-07	similar to hypothetical protein MtrDRAFT_AC140551g45v1 [Medicago truncatula] (GB:ABE91880.1)	AC150779_18.3	1e-09	hypothetical protein E EGN_Mt060719 20060904 TIGR 2991.m00003
GmaAffx.66333.1.S1_at	0.00092407	2.84941	4e-34	Cluster: Hypothetical protein; n=2; Arabidopsis thaliana|Rep: Hypothetical protein - Arabidopsis thaliana (Mouse-ear cress)	AT5G39890.1	8e-36	similar to unknown protein [Arabidopsis thaliana] (TAIR:AT5G15120.1); similar to unknown protein [Oryza sativa (japonica	AC137822_24.4	9e-24	Cupin, RmlC-type E EGN_Mt060719 20060904 TIGR 2346.m00030
soybean_rRNA_1531_RC_at	0.000505973	2.84826
GmaAffx.50410.1.A1_at	0.000115717	2.8166
GmaAffx.46165.1.S1_at	0.000399391	2.81331	4e-70	Cluster: Putative membrane protein ycf1; n=2; Glycine max|Rep: Putative membrane protein ycf1 - Glycine max (Soybean)	ATCG01130.1	2e-19	hypothetical protein
GmaAffx.34646.1.S1_at	0.000253766	2.80002	1e-83	Cluster: NADH glutamate synthase precursor; n=1; Phaseolus vulgaris|Rep: NADH glutamate synthase precursor - Phaseolus vulgaris (Kidney bean) (French bean)	AT5G53460.1	5e-61	GLT1 (NADH-dependent glutamate synthase 1 gene)
GmaAffx.68482.1.S1_at	5.07e-05	2.78991
soybean_rRNA_918_RC_at	9.87e-05	2.7891
GmaAffx.93248.1.S1_s_at	0.000330748	2.78503	1e-41	Cluster: Hypothetical protein; n=3; Arabidopsis thaliana|Rep: Hypothetical protein - Arabidopsis thaliana (Mouse-ear cress)	AT2G37390.1	2e-43	heavy-metal-associated domain-containing protein	AC186136_10.3	4e-97	Heavy metal transport/detoxification protein E EGN_Mt060719 20060904 TIGR 3663.m00011
GmaAffx.35671.1.A1_at	0.000591659	2.78381	8e-06	Cluster: Putative galactoside 2-alpha-L-fucosyltransferase; n=1; Oryza sativa (japonica cultivar-group)|Rep: Putative galactoside	AT2G15350.1	3e-07	FUT10 (fucosyltransferase 10); fucosyltransferase/ transferase, transferring glycosyl groups	AC146553_8.5	1e-17	Xyloglucan fucosyltransferase H EGN_Mt060719 20060904 TIGR 2615.m00009
GmaAffx.64832.1.S1_at	0.000605482	2.7715
GmaAffx.93226.1.S1_at	0.000905785	2.76012
GmaAffx.23406.2.S1_s_at	0.00082984	2.75265	1e-25	Cluster: Predicted protein; n=1; Populus tremula x Populus alba|Rep: Predicted protein - Populus alba x Populus tremula	AT1G80940.2	4e-17	similar to predicted protein [Populus alba x Populus tremula] (GB:AAR14272.1)
GmaAffx.84407.1.S1_at	0.000398916	2.74832
Gma.6703.1.S1_at	0.000268549	2.74376	1e-14	Cluster: Hypothetical protein C7A10.60; n=1; Arabidopsis thaliana|Rep: Hypothetical protein C7A10.60 - Arabidopsis thaliana (Mouse-ear cress)	AT4G37300.1	1e-32	MEE59 (maternal effect embryo arrest 59)	CT573077_28.4	4e-56	hypothetical protein F EGN_Mt060719 20060904 TIGR 3904.m00017
GmaAffx.79107.2.S1_at	6.1e-05	2.73535	3e-42	Cluster: Hypothetical protein; n=1; Medicago truncatula|Rep: Hypothetical protein - Medicago truncatula (Barrel medic)	AT1G11755.1	2e-22	similar to hypothetical protein MtrDRAFT_AC126792g27v1 [Medicago truncatula] (GB:ABE94701.1); contains domain FAMILY NOT NAMED	AC126792_35.4	4e-44	hypothetical protein E EGN_Mt060719 20060904 TIGR 2177.m00006
Gma.10546.1.S1_at	0.000871022	2.73101	2e-15	Cluster: Metallophosphoesterase; Fibronectin, type III-like fold; n=1; Medicago truncatula|Rep: Metallophosphoesterase; Fibronectin, type III-like fold				AC146631_5.4	3e-17	Metallophosphoesterase; Fibronectin, type III-like fold E EGN_Mt060719 20060904 TIGR 2647.m00005
GmaAffx.64953.1.S1_at	0.000732344	2.72941
Gma.1621.1.A1_at	0.000740616	2.71465	1e-125	Cluster: Amino acid/polyamine transporter II; n=1; Medicago truncatula|Rep: Amino acid/polyamine transporter II - Medicago truncatula (Barrel medic)	AT3G56200.1	1e-102	amino acid transporter family protein	AC151725_26.5	1e-127	Amino acid/polyamine transporter II F EGN_Mt060719 20060904 TIGR 3054.m00023
Gma.7719.1.A1_at	0.000884172	2.70867	1e-19	Cluster: Mov34/MPN/PAD-1; n=1; Medicago truncatula|Rep: Mov34/MPN/PAD-1 - Medicago truncatula (Barrel medic)	AT1G10840.2	3e-18	TIF3H1 (eukaryotic translation initiation factor 3 subunit H1); translation initiation factor	AC160516_44.4	1e-21	Mov34-1 F EGN_Mt060719 20060904 TIGR 3310.m00046
GmaAffx.5496.1.S1_at	0.000596601	2.70364	5e-11	Cluster: Allantoinase; n=1; Robinia pseudoacacia|Rep: Allantoinase - Robinia pseudoacacia (Black locust)	AT4G04955.1	4e-08	ATALN (ARABIDOPSIS ALLANTOINASE); allantoinase/ hydrolase	AC157507_16.5	1e-12	Dihydroorotase E EGN_Mt060719 20060904 TIGR 3227.m00019
GmaAffx.43157.1.A1_at	0.000338994	2.70333
Gma.7178.1.S1_at	0.000861496	2.70194	3e-45	Rep: Fimbrin-1 - Arabidopsis thaliana (Mouse-ear cress)	AT4G26700.1	5e-47	ATFIM1 (Arabidopsis thaliana fimbrin 1); actin binding	CR936323_2.4	4e-64	Calponin-like actin-binding E EGN_Mt060719 20060904 TIGR 3734.m00011
Gma.16324.1.A1_at	0.000923276	2.69858	6e-21	Rep: Katanin - Gossypium barbadense (Sea-island cotton) (Egyptian cotton)	AT1G80350.1	2e-20	ERH3 (ECTOPIC ROOT HAIR 3); ATP binding / nucleoside-triphosphatase/ nucleotide binding
GmaAffx.74375.1.S1_at	4.81e-05	2.69383	5e-85	Cluster: Putative glycosyl hydrolase family 5 protein/cellulase ((1-4)-beta- mannan endohydrolase); n=1; Arabidopsis thaliana|Rep: Putative glycosyl hydrolase f	AT2G20680.1	1e-114	glycosyl hydrolase family 5 protein / cellulase family protein	AC150782_2.4	1e-128	Glycoside hydrolase, family 5 E EGN_Mt060719 20060904 TIGR 2992.m00005
Gma.16069.1.S1_at	0.000390409	2.6778	1e-12	Cluster: Hypothetical protein; n=1; Medicago truncatula|Rep: Hypothetical protein - Medicago truncatula (Barrel medic)				AC133572_21.5	2e-14	hypothetical protein I EGN_Mt060719 20060904 TIGR 2225.m00019
Gma.9841.1.S1_s_at	7.92e-05	2.67691	6e-29	Cluster: Protein At5g22580; n=1; Arabidopsis thaliana|Rep: Protein At5g22580 - Arabidopsis thaliana (Mouse-ear cress)	AT5G22580.1	1e-30	Identical to Protein At5g22580 [Arabidopsis Thaliana] (GB:Q9FK81); similar to stable protein 1-related [Arabidopsis thaliana]	AC144483_9.5	4e-16	Dimeric alpha-beta barrel F EGN_Mt060719 20060904 TIGR 2522.m00010
GmaAffx.72933.1.S1_at	0.00015227	2.66293
soybean_rRNA_57_RC_at	0.000691973	2.65988
soybean_rRNA_1692_RC_at	0.000430658	2.64121
GmaAffx.48855.1.S1_at	9.29e-05	2.63851	5e-18	Cluster: Proteinase inhibitor I25, cystatin; Disease resistance protein; AAA ATPase; n=2; Medicago truncatula|Rep: Proteinase inhibitor I25, cystatin;	AT5G66910.1	1e-05	disease resistance protein (CC-NBS-LRR class), putative	AC135229_11.5	3e-31	Disease resistance protein; Thiol-activated cytolysin E EGN_Mt060719 20060904 TIGR 2248.m00012
GmaAffx.87407.3.S1_at	0.000436401	2.63427
soybean_rRNA_1352_at	0.000577313	2.62777
GmaAffx.70235.2.S1_at	0.00035792	2.62721	5e-71	Cluster: Arabidopsis thaliana genomic DNA, chromosome 5, TAC clone:K15C23; n=1; Arabidopsis thaliana|Rep: Arabidopsis thaliana genomic DNA,	AT4G20170.1	8e-74	similar to unknown protein [Arabidopsis thaliana] (TAIR:AT5G44670.1); similar to Os06g0328800 [Oryza sativa (japonica	AC174355_1.3	1e-85	Protein of unknown function DUF23 E EGN_Mt060719 20060904 TIGR 3589.m00019
Gma.859.1.A1_at	6.71e-05	2.62611
GmaAffx.48373.1.S1_at	0.00094693	2.62147	1e-46	Cluster: Nodulin-like protein; n=1; Arabidopsis thaliana|Rep: Nodulin-like protein - Arabidopsis thaliana (Mouse-ear cress)	AT3G43630.1	3e-48	nodulin, putative	AC157985_10.4	9e-55	Protein of unknown function DUF125, transmembrane E EGN_Mt060719 20060904 TIGR 3255.m00010
GmaAffx.91496.1.S1_s_at	0.000778787	2.61693	1e-56	Rep: AAA ATPase - Medicago truncatula (Barrel medic)	AT5G40010.1	1e-46	AATP1 (AAA-ATPASE 1); ATP binding / ATPase	AC147499_33.4	2e-58	AAA ATPase, central region F EGN_Mt060719 20060904 TIGR 2762.m00024
GmaAffx.89772.2.S1_at	3.27e-05	2.60707	4e-17	Cluster: UPI0000ECD483 related cluster; n=1; Gallus gallus|Rep: UPI0000ECD483 UniRef100 entry - Gallus gallus				AC136838_10.3	9e-34	hypothetical protein L EGN_Mt060719 20060904 TIGR 2309.m00078
GmaAffx.82676.1.S1_at	0.000511005	2.60341	1e-33	Cluster: Epsin, N-terminal; ENTH/VHS; n=1; Medicago truncatula|Rep: Epsin, N-terminal; ENTH/VHS - Medicago truncatula (Barrel medic)	AT3G16270.1	5e-16	binding	AC144721_46.4	2e-35	ENTH/VHS E EGN_Mt060719 20060904 TIGR 2549.m00026
GmaAffx.18766.1.S1_at	0.000459586	2.59997
Gma.6261.1.S1_a_at	5.3e-05	2.59623
GmaAffx.76452.1.S1_at	0.000368942	2.59416
Gma.13322.1.S1_at	0.000269377	2.59333	3e-14	Cluster: Hypothetical protein At2g46490; n=1; Arabidopsis thaliana|Rep: Hypothetical protein At2g46490 - Arabidopsis thaliana (Mouse-ear cress)	AT2G46490.1	6e-16	similar to unknown protein [Arabidopsis thaliana] (TAIR:AT5G35110.1)
GmaAffx.25415.1.S1_at	0.000556038	2.57805	8e-14	Cluster: Hypothetical protein; n=1; Medicago truncatula|Rep: Hypothetical protein - Medicago truncatula (Barrel medic)	AT4G29905.1	3e-11	similar to unknown protein [Arabidopsis thaliana] (TAIR:AT5G57123.1); similar to conserved hypothetical protein [Medicago	AC126781_17.5	4e-17	hypothetical protein H EGN_Mt060719 20060904 TIGR 2167.m00019
GmaAffx.73629.1.S1_at	0.000365178	2.57764						AC147407_45.5	8e-06	IPR002355:Multicopper oxidase, copper-binding site
Gma.13408.2.A1_at	0.000558614	2.57291	2e-07	Cluster: Hypothetical protein; n=1; Medicago truncatula|Rep: Hypothetical protein - Medicago truncatula (Barrel medic)				AC144430_40.4	3e-09	hypothetical protein F EGN_Mt060719 20060904 TIGR 2512.m00030
Gma.14147.1.A1_at	0.000639933	2.55636
Gma.5013.2.S1_at	0.000966935	2.55627	1e-69	Cluster: Putative glycosyl hydrolase family 17 protein; n=1; Medicago truncatula|Rep: Putative glycosyl hydrolase family 17 protein - Medicago truncatula	AT1G69295.1	1e-50	beta-1,3-glucanase-related	CT027665_23.4	9e-79	Lipase, active site; X8 F EGN_Mt060719 20060904 TIGR 3859.m00015
GmaAffx.85096.1.S1_at	0.000283541	2.55105	2e-47	Rep: At1g53031 - Arabidopsis thaliana (Mouse-ear cress)	AT1G53035.1	4e-49	similar to unknown protein [Arabidopsis thaliana] (TAIR:AT3G15358.1); similar to unknown [Musa acuminata] (GB:ABC41688.1)	AC171778_14.3	4e-69	hypothetical protein E EGN_Mt060719 20060904 TIGR 3488.m00001
GmaAffx.63706.1.S1_s_at	0.000607029	2.55067	6e-83	Cluster: AtHVA22a, 65476-64429 [imported]-Arabidopsis thaliana; n=1; Medicago truncatula|Rep: AtHVA22a, 65476-64429	AT1G74520.1	3e-72	ATHVA22A (Arabidopsis thaliana HVA22 homologue A)	AC146548_44.4	7e-85	TB2/DP1 and HVA22 related protein F EGN_Mt060719 20060904 TIGR 2610.m00006
GmaAffx.86848.1.S1_at	0.000973133	2.54909	7e-56	Cluster: Leucine zipper, homeobox-associated; Homeodomain-related; n=1; Medicago truncatula|Rep: Leucine zipper, homeobox-associated; Homeodomain-related	AT3G01220.1	1e-40	ATHB20 (ARABIDOPSIS THALIANA HOMEOBOX PROTEIN 20); DNA binding / transcription factor	AC136974_20.4	1e-57	Leucine zipper, homeobox-associated; Homeodomain-related H EGN_Mt060719 20060904 TIGR 2317.m00018
GmaAffx.86592.2.A1_at	0.000482487	2.5426	1e-12	Cluster: Cytosolic ascorbate peroxidase; n=1; Arachis hypogaea|Rep: Cytosolic ascorbate peroxidase - Arachis hypogaea (Peanut)	AT1G07890.6	2e-10	APX1 (ASCORBATE PEROXIDASE 1, MATERNAL EFFECT EMBRYO ARREST 6)	AC145164_20.4	3e-14	Haem peroxidase, plant/fungal/bacterial E EGN_Mt060719 20060904 TIGR 2580.m00004
Gma.12551.1.A1_at	0.000237437	2.53607	2e-24	Cluster: At3g16220-related; n=1; Medicago truncatula|Rep: At3g16220-related - Medicago truncatula (Barrel medic)	AT3G16230.1	3e-19	nucleic acid binding	AC138130_41.4	2e-26	Appr>p cyclic nucleotide phosphodiesterase H EGN_Mt060719 20060904 TIGR 2376.m00022
GmaAffx.45213.1.S1_at	9.25e-05	2.53034	7e-18	Cluster: Brevis radix; n=5; Arabidopsis thaliana|Rep: Brevis radix - Arabidopsis thaliana (Mouse-ear cress)	AT1G31880.1	6e-20	NIP3;1/NLM9 (BREVIS RADIX); identical protein binding / water channel	AC147775_18.3	1e-05	Pleckstrin-like; Regulator of chromosome condensation/beta-lactamase-inhibitor protein II; Zinc
GmaAffx.71543.1.S1_at	0.00053901	2.51917	1e-16	Cluster: Fimbrin-like protein 2; n=2; Arabidopsis thaliana|Rep: Fimbrin-like protein 2 - Arabidopsis thaliana (Mouse-ear cress)	AT5G35700.1	4e-27	fimbrin-like protein, putative	CR936323_2.4	4e-38	Calponin-like actin-binding E EGN_Mt060719 20060904 TIGR 3734.m00011
GmaAffx.80400.1.S1_at	0.000860922	2.51916	3e-59	Cluster: Myb family transcription factor-related protein; n=1; Populus tomentosa|Rep: Myb family transcription factor-related protein - Populus tomentosa	AT1G79430.2	1e-57	APL (ALTERED PHLOEM DEVELOPMENT); transcription factor	AC186137_5.4	5e-29	Homeodomain-related E EGN_Mt060719 20060904 TIGR 3664.m00020
soybean_rRNA_776_RC_at	0.000705998	2.51627
GmaAffx.28381.1.S1_at	0.000608438	2.51425	5e-11	Cluster: Dc3 promoter-binding factor-1; n=1; Helianthus annuus|Rep: Dc3 promoter-binding factor-1 - Helianthus annuus (Common sunflower)	AT3G44460.1	2e-12	DPBF2 (BASIC LEUCINE ZIPPER TRANSCRIPTION FACTOR 67); DNA binding / transcription factor	AC147007_5.4	7e-13	Basic-leucine zipper (bZIP) transcription factor E EGN_Mt060719 20060904 TIGR 2729.m00006
Gma.9781.1.S1_at	0.000219449	2.49415	1e-13	Cluster: Suspensor-specific protein; n=1; Phaseolus coccineus|Rep: Suspensor-specific protein - Phaseolus coccineus (Scarlet runner bean)				CR931742_31.5	3e-10	hypothetical protein H EGN_Mt060719 20060904 TIGR 3712.m00011
Gma.7452.1.A1_at	0.000476632	2.49245
Gma.10691.6.S1_at	0.000490645	2.49234
GmaAffx.48534.2.S1_at	7.9e-05	2.48851	4e-25	Cluster: Hypothetical protein At4g12970; n=1; Arabidopsis thaliana|Rep: Hypothetical protein At4g12970 - Arabidopsis thaliana (Mouse-ear cress)	AT4G12970.1	9e-27	similar to Os01g0914400 [Oryza sativa (japonica cultivar-group)] (GB:NP_001045180.1); similar to hypothetical protein
Gma.2666.1.S1_at	0.000825325	2.48534	1e-119	Cluster: Cytosolic alpha-amylase; n=2; Malus x domestica|Rep: Cytosolic alpha-amylase - Malus domestica (Apple) (Malus sylvestris)	AT1G69830.1	1e-70	AMY3/ATAMY3 (ALPHA-AMYLASE-LIKE 3); alpha-amylase	AC151424_27.4	6e-70	Alpha amylase, catalytic region; Alpha-amylase beta-sheet, C-terminal F EGN_Mt060719 20060904 TIGR 3019.m00016
Gma.4206.1.S1_s_at	0.000347528	2.48527	0	Cluster: Isoflavone synthase 2; n=27; core eudicotyledons|Rep: Isoflavone synthase 2 - Glycine max (Soybean)	AT5G06900.1	5e-85	CYP93D1 (cytochrome P450, family 93, subfamily D, polypeptide 1); oxygen binding	AC146789_13.4	1e-150	E-class P450, group I E EGN_Mt060719 20060904 TIGR 2694.m00013
Gma.15578.1.S1_at	0.000589191	2.47444	1e-101	Cluster: YSL transporter 3; n=2; Thlaspi caerulescens|Rep: YSL transporter 3 - Thlaspi caerulescens (Alpine penny-cress) (Thlaspi calaminare)	AT5G53550.1	1e-102	YSL3 (YELLOW STRIPE LIKE 3); oligopeptide transporter	AC149805_7.5	2e-97	Oligopeptide transporter OPT superfamily H EGN_Mt060719 20060904 TIGR 2952.m00011
GmaAffx.74546.1.S1_at	0.000407151	2.4702
GmaAffx.86183.1.S1_at	1.43e-05	2.46272
GmaAffx.48994.1.S1_at	0.000360836	2.45713	2e-50	Cluster: F24J5.10 protein; n=1; Arabidopsis thaliana|Rep: F24J5.10 protein - Arabidopsis thaliana (Mouse-ear cress)	AT1G68660.1	5e-52	similar to Os08g0432500 [Oryza sativa (japonica cultivar-group)] (GB:NP_001061868.1); similar to ATP-dependent Clp
Gma.3858.1.S1_a_at	0.000822786	2.45327	1e-109	Cluster: Multidrug resistance protein; n=1; Cicer arietinum|Rep: Multidrug resistance protein - Cicer arietinum (Chickpea) (Garbanzo)	AT1G67940.1	2e-98	ATNAP3 (Arabidopsis thaliana non-intrinsic ABC protein 3)	AC161034_29.4	1e-106	AAA ATPase F EGN_Mt060719 20060904 TIGR 3326.m00023
GmaAffx.8086.1.S1_at	0.00098866	2.44119			AT2G23350.1	0.0001	PAB4 (POLY(A) BINDING PROTEIN 4); RNA binding / translation initiation factor
Gma.17735.1.S1_at	0.000394071	2.43863	4e-11	Cluster: Protein At4g14450, chloroplast precursor; n=1; Arabidopsis thaliana|Rep: Protein At4g14450, chloroplast precursor - Arabidopsis thaliana (Mouse-ear	AT4G14450.1	4e-12	ATBET12
GmaAffx.74050.1.S1_at	0.00025318	2.40935
Gma.15898.1.S1_at	0.000308415	2.40897
soybean_rRNA_1665_RC_at	0.000539772	2.40879
GmaAffx.91749.1.S1_s_at	0.000960234	2.40698	1e-100	Cluster: Polygalacturonase-inhibitor protein; n=19; Rutaceae|Rep: Polygalacturonase-inhibitor protein - Citrus cv. Sainumphung	AT5G06860.1	1e-100	PGIP1 (POLYGALACTURONASE INHIBITING PROTEIN 1); protein binding	AC157891_25.4	1e-115	Leucine-rich repeat, plant specific F EGN_Mt060719 20060904 TIGR 3244.m00021
GmaAffx.89772.2.S1_x_at	0.000293844	2.40598	4e-17	Cluster: UPI0000ECD483 related cluster; n=1; Gallus gallus|Rep: UPI0000ECD483 UniRef100 entry - Gallus gallus				AC136838_10.3	9e-34	hypothetical protein L EGN_Mt060719 20060904 TIGR 2309.m00078
Gma.17374.1.S1_at	0.000155745	2.40415	5e-24	Cluster: Granule-bound glycogen (Starch) synthase; n=1; Astragalus membranaceus|Rep: Granule-bound glycogen (Starch) synthase - Astragalus membranaceus (Chinese	AT1G32900.1	3e-19	starch synthase, putative
GmaAffx.35064.1.A1_at	0.00069333	2.39785
GmaAffx.4467.2.S1_at	3.14e-06	2.39577	4e-95	Cluster: Sugar transporter superfamily; Major facilitator superfamily MFS_1; n=1; Medicago truncatula|Rep: Sugar transporter superfamily; Major	AT4G35300.1	2e-80	TMT2 (TONOPLAST MONOSACCHARIDE TRANSPORTER2); carbohydrate transporter/ nucleoside transporter/ sugar porter	CT025534_26.3	9e-87	General substrate transporter E EGN_Mt060719 20060904 TIGR 3844.m00005
GmaAffx.81061.1.S1_at	0.000346635	2.39124	2e-12	Cluster: Hypothetical protein; n=1; Medicago truncatula|Rep: Hypothetical protein - Medicago truncatula (Barrel medic)	AT2G22510.1	1e-10	hydroxyproline-rich glycoprotein family protein	AC157505_20.5	6e-16	hypothetical protein L EGN_Mt060719 20060904 TIGR 3225.m00017
GmaAffx.31622.1.S1_at	0.000723203	2.38777
Gma.15499.1.S1_at	0.000754185	2.38348	1e-159	Cluster: Phosphoenolpyruvate carboxykinase; n=3; Flaveria|Rep: Phosphoenolpyruvate carboxykinase - Flaveria trinervia (Clustered yellowtops)	AT5G65690.1	1e-156	phosphoenolpyruvate carboxykinase (ATP), putative / PEP carboxykinase, putative / PEPCK, putative
GmaAffx.86464.2.S1_at	0.000739263	2.37696
GmaAffx.73536.1.S1_at	0.000826569	2.37465	3e-42	Cluster: Cytochrome P450 monooxygenase CYP72A61; n=1; Medicago truncatula|Rep: Cytochrome P450 monooxygenase CYP72A61 - Medicago truncatula (Barrel	AT3G14690.1	2e-21	CYP72A15 (cytochrome P450, family 72, subfamily A, polypeptide 15); oxygen binding	AC161788_3.4	3e-44	E-class P450, group I F EGN_Mt060719 20060904 TIGR 3343.m00005
Gma.16025.1.A1_at	0.000435967	2.37201	1e-22	Cluster: Multidrug resistance-associated protein 5; n=2; Arabidopsis thaliana|Rep: Multidrug resistance-associated protein 5 - Arabidopsis thaliana	AT1G04120.1	2e-24	ATMRP5 (Arabidopsis thaliana multidrug resistance-associated protein 5)	AC171532_1.3	4e-23	Cyclic peptide transporter E EGN_Mt060719 20060904 TIGR 3481.m00023
GmaAffx.84475.1.S1_at	0.00085366	2.36163
Gma.7958.1.S1_at	0.000746707	2.35775	1e-18	Cluster: Hypothetical protein At5g38380; n=1; Arabidopsis thaliana|Rep: Hypothetical protein At5g38380 - Arabidopsis thaliana (Mouse-ear cress)	AT5G38380.1	3e-20	similar to cation efflux family protein [Arabidopsis thaliana] (TAIR:AT2G04620.1); similar to PREDICTED: similar to	AC149634_13.4	1e-10	ATP-binding region, ATPase-like; Four-helical cytokine F EGN_Mt060719 20060904 TIGR 2941.m00021
GmaAffx.5910.1.S1_at	0.000461523	2.35125	2e-37	Cluster: Chloroplast 30S ribosomal protein S18; n=1; Glycine max|Rep: Chloroplast 30S ribosomal protein S18 - Glycine max (Soybean)	ATCG00650.1	1e-36	chloroplast-encoded ribosomal protein S18	AC174362_23.3	1e-29	Ribosomal protein S18 E EGN_Mt060719 20060904 TIGR 3595.m00026
GmaAffx.9636.1.S1_at	0.000429274	2.34553	5e-74	Cluster: NADH glutamate synthase precursor; n=1; Phaseolus vulgaris|Rep: NADH glutamate synthase precursor - Phaseolus vulgaris (Kidney bean) (French bean)	AT5G53460.1	8e-69	GLT1 (NADH-dependent glutamate synthase 1 gene)	AC147961_17.5	1e-29	Ferredoxin-dependent glutamate synthase; Glutamate synthase, large subunit region 1 and 3, putative; Glutamate synthase, eukar
GmaAffx.38179.1.S1_at	0.000681261	2.34075
Gma.6498.1.A1_at	0.000709997	2.33921	2e-43	Cluster: Peptidase aspartic, active site; n=1; Medicago truncatula|Rep: Peptidase aspartic, active site - Medicago truncatula (Barrel medic)	AT4G16563.1	2e-44	aspartyl protease family protein	CR931740_13.4	2e-49	Peptidase aspartic, active site F EGN_Mt060719 20060904 TIGR 3710.m00017
GmaAffx.23523.1.S1_at	0.000734571	2.335	5e-14	Cluster: High affinity sulfate transporter 1; n=2; Stylosanthes hamata|Rep: High affinity sulfate transporter 1 - Stylosanthes hamata (Caribbean stylo)	AT4G08620.1	2e-12	SULTR1;1 (sulfate transporter 1;1); sulfate transporter	CR940309_28.4	2e-07	Sulphate transporter E EGN_Mt060719 20060904 TIGR 3752.m00027
GmaAffx.80869.1.S1_s_at	0.000253066	2.33126	4e-08	Cluster: Hypothetical protein At1g68500; n=2; Arabidopsis thaliana|Rep: Hypothetical protein At1g68500 - Arabidopsis thaliana (Mouse-ear cress)	AT1G68500.1	8e-10	unknown protein
Gma.2442.1.S1_at	0.000441494	2.32847
GmaAffx.72305.1.S1_at	0.000289212	2.31269	3e-27	Cluster: Integrase, catalytic region; Peptidase aspartic, catalytic; n=1; Medicago truncatula|Rep: Integrase, catalytic region; Peptidase aspartic,	AT1G21280.1	3e-07	similar to unknown protein [Arabidopsis thaliana] (TAIR:AT1G43940.1); similar to Integrase, catalytic re (GB:ABE85615.1);	AC149491_24.4	1e-26	Polynucleotidyl transferase, Ribonuclease H fold H EGN_Mt060719 20060904 TIGR 2922.m00021
Gma.15130.1.S1_at	0.000682228	2.30934	3e-65	Rep: Profilin-1 - Glycine max (Soybean)	AT2G19770.1	3e-58	PRF5 (PROFILIN5); actin binding / actin monomer binding	AC162439_4.3	1e-62	Plant profilin F EGN_Mt060719 20060904 TIGR 3356.m00008
GmaAffx.19777.1.A1_at	0.000178483	2.29472	2e-11	Cluster: DNA-binding WRKY; n=1; Medicago truncatula|Rep: DNA-binding WRKY - Medicago truncatula (Barrel medic)	AT4G31800.1	1e-11	WRKY18 (WRKY DNA-binding protein 18); transcription factor	AC128660_5.4	3e-13	DNA-binding WRKY E EGN_Mt060719 20060904 TIGR 2191.m00005
GmaAffx.84890.2.S1_at	0.000742596	2.28875
GmaAffx.77177.1.S1_at	0.000939576	2.26431	1e-134	Cluster: Cytochrome P450 monooxygenase CYP72A61; n=1; Medicago truncatula|Rep: Cytochrome P450 monooxygenase CYP72A61 - Medicago truncatula (Barrel	AT3G14690.1	5e-67	CYP72A15 (cytochrome P450, family 72, subfamily A, polypeptide 15); oxygen binding	AC161788_3.4	1e-136	E-class P450, group I F EGN_Mt060719 20060904 TIGR 3343.m00005
GmaAffx.4467.3.S1_at	0.000432856	2.26096	7e-72	Cluster: Sugar transporter superfamily; Major facilitator superfamily MFS_1; n=1; Medicago truncatula|Rep: Sugar transporter superfamily; Major	AT4G35300.1	2e-47	TMT2 (TONOPLAST MONOSACCHARIDE TRANSPORTER2); carbohydrate transporter/ nucleoside transporter/ sugar porter	AC144482_7.4	1e-66	General substrate transporter E EGN_Mt060719 20060904 TIGR 2521.m00002
GmaAffx.6027.1.A1_at	0.00019232	2.25824	4e-21	Cluster: Predicted protein; n=1; Arabidopsis thaliana|Rep: Predicted protein - Arabidopsis thaliana (Mouse-ear cress)	AT2G20875.1	1e-22	similar to unknown protein [Arabidopsis thaliana] (TAIR:AT1G34245.1); similar to OSJNBa0036B21.12 [Oryza sativa (japonica
Gma.5960.1.S1_at	0.000799289	2.25493	9e-26	Cluster: Universal stress protein; n=1; Medicago truncatula|Rep: Universal stress protein - Medicago truncatula (Barrel medic)	AT3G62550.1	6e-17	universal stress protein (USP) family protein	AC149474_12.4	1e-27	Universal stress protein (Usp) F EGN_Mt060719 20060904 TIGR 2919.m00007
GmaAffx.8310.1.A1_at	0.000234977	2.25209
Gma.17993.1.S1_at	0.000741626	2.24498	1e-124	Rep: Protein P21 - Glycine max (Soybean)	AT4G11650.1	3e-89	ATOSM34 (OSMOTIN 34)	AC174144_20.4	4e-48	Thaumatin, pathogenesis-related H EGN_Mt060719 20060904 TIGR 3508.m00015
Gma.17702.2.S1_x_at	0.000994434	2.23549	1e-55	Cluster: Cytochrome P450 monooxygenase CYP72A67; n=1; Glycine max|Rep: Cytochrome P450 monooxygenase CYP72A67 - Glycine max (Soybean)	AT3G14680.1	4e-32	CYP72A14 (cytochrome P450, family 72, subfamily A, polypeptide 14); oxygen binding	AC156829_1.4	6e-49	E-class P450, group I E EGN_Mt060719 20060904 TIGR 3203.m00009
GmaAffx.87850.1.S1_at	0.000510571	2.23426	2e-49	CAB87688.1; n=1; Arabidopsis thaliana|Rep: Emb|CAB87688.1 - Arabidopsis thaliana (Mouse-ear cress)	AT5G47020.1	4e-51	glycine-rich protein	CR931737_27.4	6e-68	PE-PGRS FAMILY PROTEIN , member of the M. tuberculosis PE-PGRS family of Glycine-rich proteins, len 1538; similar to many eg. Y,
Gma.8251.1.S1_a_at	0.000220938	2.23193	1e-180	Cluster: Cinnamyl alcohol dehydrogenase; n=2; Medicago sativa|Rep: Cinnamyl alcohol dehydrogenase - Medicago sativa (Alfalfa)	AT4G34230.1	1e-163	CAD5 (CINNAMYL ALCOHOL DEHYDROGENASE 5); cinnamyl-alcohol dehydrogenase	CR931741_22.4	1e-105	Alcohol dehydrogenase superfamily, zinc-containing H EGN_Mt060719 20060904 TIGR 3711.m00006
GmaAffx.88358.1.S1_at	0.000538178	2.22635
GmaAffx.40660.2.S1_at	8.82e-05	2.22584			AT5G25540.1	5e-05	CID6 (CTC-Interacting Domain 6); protein binding
GmaAffx.45897.1.S1_at	0.00038243	2.22358
GmaAffx.86321.1.S1_at	0.000517836	2.22335
GmaAffx.78127.1.S1_at	8.13e-07	2.21912	1e-09	Cluster: Similarity to protein phosphatase-2c; n=2; Arabidopsis thaliana|Rep: Similarity to protein phosphatase-2c - Arabidopsis thaliana (Mouse-ear cress)	AT3G16560.1	3e-11	protein phosphatase 2C-related / PP2C-related	AC171167_9.4	4e-09	Protein phosphatase 2C-like H EGN_Mt060719 20060904 TIGR 3471.m00019
GmaAffx.93248.1.S1_at	0.000274249	2.21518	3e-29	Cluster: Hypothetical protein; n=3; Arabidopsis thaliana|Rep: Hypothetical protein - Arabidopsis thaliana (Mouse-ear cress)	AT2G37390.1	6e-31	heavy-metal-associated domain-containing protein	AC186136_10.3	3e-82	Heavy metal transport/detoxification protein E EGN_Mt060719 20060904 TIGR 3663.m00011
GmaAffx.44451.1.A1_at	0.000588089	2.21386	4e-56	Cluster: DNA-directed RNA polymerase beta chain; n=1; Glycine max|Rep: DNA-directed RNA polymerase beta chain - Glycine max (Soybean)	ATCG00170.1	3e-39	RNA polymerase beta' subunit-2	AC174362_15.3	2e-46	DNA-directed RNA polymerase, subunit beta-prime E EGN_Mt060719 20060904 TIGR 3595.m00044
GmaAffx.51898.1.S1_at	0.000349891	2.21277
GmaAffx.55387.1.S1_at	0.000116173	2.21081	1e-141	Cluster: Cytochrome P450 monooxygenase CYP72A68; n=1; Glycine max|Rep: Cytochrome P450 monooxygenase CYP72A68 - Glycine max (Soybean)	AT3G14610.1	7e-62	CYP72A7 (cytochrome P450, family 72, subfamily A, polypeptide 7); oxygen binding	CR955010_5.4	3e-75	E-class P450, group I E EGN_Mt060719 20060904 TIGR 3775.m00020
Gma.10961.1.S1_at	0.000691957	2.20798	1e-27	Cluster: Three-deoxy-D-manno-octulosonic-acid transferase, N-terminal; n=2; Medicago truncatula|Rep: Three-deoxy-D-manno-octulosonic-acid transferase,	AT5G03770.1	9e-23	3-deoxy-D-manno-octulosonic acid transferase-related	AC146788_6.4	1e-29	Three-deoxy-D-manno-octulosonic-acid transferase, N-terminal E EGN_Mt060719 20060904 TIGR 2693.m00007
GmaAffx.8287.1.S1_at	0.00021655	2.19184
GmaAffx.79390.3.S1_at	0.000724722	2.19073	1e-78	Cluster: BZIP transcription factor bZIP90; n=1; Glycine max|Rep: BZIP transcription factor bZIP90 - Glycine max (Soybean)	AT1G08320.1	2e-24	bZIP family transcription factor
Gma.698.1.S1_at	0.00076685	2.18891	1e-107	Cluster: Cytochrome P450 monooxygenase CYP72A68; n=1; Glycine max|Rep: Cytochrome P450 monooxygenase CYP72A68 - Glycine max (Soybean)	AT3G14680.1	2e-70	CYP72A14 (cytochrome P450, family 72, subfamily A, polypeptide 14); oxygen binding	CR955010_5.4	3e-78	E-class P450, group I E EGN_Mt060719 20060904 TIGR 3775.m00020
Gma.5781.3.S1_at	0.000572001	2.18657	8e-35	Cluster: Ubiquitin-like protein 5; n=7; Magnoliophyta|Rep: Ubiquitin-like protein 5 - Arabidopsis thaliana (Mouse-ear cress)	AT5G42300.1	2e-36	ubiquitin family protein	AC146705_15.5	4e-36	Ubiquitin E EGN_Mt060719 20060904 TIGR 2659.m00018
Gma.13138.1.S1_at	0.000745933	2.17804
GmaAffx.89406.1.A1_at	0.000348417	2.17324	1e-124	Cluster: Protein kinase; n=1; Medicago truncatula|Rep: Protein kinase - Medicago truncatula (Barrel medic)	AT2G05940.1	1e-109	protein kinase, putative	AC137830_14.4	1e-126	Protein kinase H EGN_Mt060719 20060904 TIGR 2354.m00016
GmaAffx.89786.1.S1_at	0.000201856	2.16719	2e-30	Cluster: Kluyveromyces lactis strain NRRL Y-1140 chromosome D of strain NRRL Y- 1140 of Kluyveromyces lactis; n=2; Kluyveromyces lactis|Rep: Kluyveromyces				AC121240_78.3	4e-43	hypothetical protein L EGN_Mt060719 20060904 TIGR 2071.m00067
GmaAffx.45710.1.S1_at	0.000181695	2.14845	2e-21	Cluster: Hypothetical protein OSJNBa0014O06.7; n=1; Oryza sativa (japonica cultivar-group)|Rep: Hypothetical protein OSJNBa0014O06.7 - Oryza sativa (japonica	AT3G59650.1	7e-22	mitochondrial ribosomal protein L51/S25/CI-B8 family protein	AC160241_11.3	2e-23	Mitochondrial ribosome F EGN_Mt060719 20060904 TIGR 3307.m00029
Gma.16259.2.S1_a_at	0.000774017	2.1476	5e-58	Rep: GTPase - Glycine max (Soybean)	AT2G31680.1	1e-53	AtRABA5d (Arabidopsis Rab GTPase homolog A5d); GTP binding	AC121242_20.3	1e-48	Ras GTPase F EGN_Mt060719 20060904 TIGR 2073.m00009
GmaAffx.33753.1.S1_at	0.000237291	2.14547	4e-12	Cluster: Hypothetical protein F7A7_30; n=2; Arabidopsis thaliana|Rep: Hypothetical protein F7A7_30 - Arabidopsis thaliana (Mouse-ear cress)	AT5G01510.1	7e-14	similar to unknown protein [Arabidopsis thaliana] (TAIR:AT3G45890.1); similar to Protein of unknown function DUF647 [Medicago trunc
soybean_rRNA_1721_RC_at	0.000956115	2.14479
Gma.2780.1.A1_at	0.000780039	2.14462	4e-34	Cluster: UDP-galactose transporter, putative, expressed; n=1; Oryza sativa (japonica cultivar-group)|Rep: UDP-galactose transporter,	AT1G12600.1	2e-35	similar to ATUTR2/UTR2 (UDP-GALACTOSE TRANSPORTER 2) [Arabidopsis thaliana] (TAIR:AT4G23010.1); similar to hypothetical protein	AC155886_22.4	1e-39	Solute carrier family 35 member B3, related E EGN_Mt060719 20060904 TIGR 3181.m00023
GmaAffx.29210.1.S1_at	0.000964247	2.13258
Gma.1777.1.A1_at	6.24e-05	2.13
Gma.6777.1.S1_at	0.000908717	2.12775
Gma.6520.3.S1_a_at	0.000738577	2.12201	2e-33	Cluster: Protein At4g20010; n=3; Arabidopsis thaliana|Rep: Protein At4g20010 - Arabidopsis thaliana (Mouse-ear cress)	AT4G20010.1	3e-35	PTAC9 (PLASTID TRANSCRIPTIONALLY ACTIVE9); single-stranded DNA binding	CR931730_14.4	3e-14	Protease-associated PA E EGN_Mt060719 20060904 TIGR 3700.m00005
GmaAffx.9199.1.S1_at	0.000740202	2.12164
GmaAffx.59231.1.S1_at	0.000114501	2.11756	6e-24	Cluster: TGF-beta receptor, type I/II extracellular region; n=1; Medicago truncatula|Rep: TGF-beta receptor, type I/II extracellular region - Medicago truncatul	AT1G52190.1	5e-25	proton-dependent oligopeptide transport (POT) family protein	AC157646_18.3	7e-41	TGF-beta receptor, type I/II extracellular region E EGN_Mt060719 20060904 TIGR 3234.m00016
Gma.10981.1.S1_at	0.000264821	2.10737
GmaAffx.71674.1.S1_at	0.000510289	2.10567						AC157646_18.3	4e-08	TGF-beta receptor, type I/II extracellular region E EGN_Mt060719 20060904 TIGR 3234.m00016
GmaAffx.34961.1.S1_at	6.76e-05	2.10104
Gma.2377.1.S1_at	2.33e-05	2.09926	3e-33	Cluster: F13F21.10 protein; n=2; Arabidopsis thaliana|Rep: F13F21.10 protein - Arabidopsis thaliana (Mouse-ear cress)	AT1G49470.1	6e-35	similar to unknown protein [Arabidopsis thaliana] (TAIR:AT1G55230.1); similar to Os08g0462900 [Oryza sativa (japonica	AC137825_3.4	6e-58	Protein of unknown function DUF716 F EGN_Mt060719 20060904 TIGR 2349.m00011
Gma.18022.1.S1_at	7.27e-05	2.0984	4e-32	Cluster: Protein F10A5.7 [imported]-Arabidopsis thaliana-related; n=1; Medicago truncatula|Rep: Protein F10A5.7 [imported]-Arabidopsis thaliana-related -				AC174321_18.4	4e-43	hypothetical protein - 5prime partial E EGN_Mt060719 20060904 TIGR 3555.m00001
GmaAffx.87539.1.S1_at	0.000156774	2.09792	1e-71	Cluster: Cytosolic aldehyde dehydrogenase; n=1; Oryza sativa (japonica cultivar-group)|Rep: Cytosolic aldehyde dehydrogenase - Oryza sativa (japonica	AT3G24503.1	6e-69	ALDH2C4 (REDUCED EPIDERMAL FLUORESCENCE1); 3-chloroallyl aldehyde dehydrogenase/ aldehyde dehydrogenase (NAD)	AC155101_11.4	6e-85	Aldehyde dehydrogenase E EGN_Mt060719 20060904 TIGR 3169.m00002
GmaAffx.47763.1.S1_at	2.09e-05	2.09526	6e-16	Cluster: Hypothetical protein; n=1; Medicago truncatula|Rep: Hypothetical protein - Medicago truncatula (Barrel medic)	AT4G27380.1	3e-08	similar to hypothetical protein MtrDRAFT_AC126013g5v1 [Medicago truncatula] (GB:ABE84236.1)	AC126013_5.4	6e-28	hypothetical protein E EGN_Mt060719 20060904 TIGR 2159.m00007
GmaAffx.21700.1.S1_at	3.08e-05	2.09438	2e-53	Rep: Amidase - Medicago truncatula (Barrel medic)	AT4G34880.1	1e-41	amidase family protein	AC144644_20.4	4e-55	Amidase E EGN_Mt060719 20060904 TIGR 2544.m00022
GmaAffx.6624.1.A1_at	0.000375613	2.09227	3e-11	Cluster: Hypothetical protein; n=1; Medicago truncatula|Rep: Hypothetical protein - Medicago truncatula (Barrel medic)				AC152406_23.5	3e-13	hypothetical protein F EGN_Mt060719 20060904 TIGR 3105.m00021
GmaAffx.19831.1.S1_at	7.1e-05	2.09081	1e-108	Cluster: Cytochrome P450 monooxygenase CYP716A12; n=1; Medicago truncatula|Rep: Cytochrome P450 monooxygenase CYP716A12 - Medicago truncatula (Barrel	AT5G36110.1	8e-93	CYP716A1 (cytochrome P450, family 716, subfamily A, polypeptide 1); oxygen binding	AC153124_15.4	4e-78	E-class P450, group I E EGN_Mt060719 20060904 TIGR 3142.m00010
GmaAffx.21003.3.S1_at	0.000484423	2.0908	2e-38	Cluster: Trehalose-6-phosphate synthase; n=3; Arabidopsis thaliana|Rep: Trehalose-6-phosphate synthase - Arabidopsis thaliana (Mouse-ear cress)	AT1G78580.1	3e-40	ATTPS1 (TREHALOSE-6-PHOSPHATE SYNTHASE); transferase, transferring glycosyl groups	AC153460_26.4	8e-33	Glycosyl transferase, family 20; Trehalose-phosphatase E EGN_Mt060719 20060904 TIGR 3156.m00028
Gma.4974.1.A1_s_at	0.000174982	2.08335	6e-17	CAB87688.1; n=1; Arabidopsis thaliana|Rep: Emb|CAB87688.1 - Arabidopsis thaliana (Mouse-ear cress)	AT5G47020.1	1e-18	glycine-rich protein	CR931737_20.4	8e-26	hypothetical protein H EGN_Mt060719 20060904 TIGR 3707.m00006
GmaAffx.22160.1.S1_at	0.000501012	2.07904	1e-123	Cluster: Similarity to actin; n=6; Arabidopsis thaliana|Rep: Similarity to actin - Arabidopsis thaliana (Mouse-ear cress)	AT5G56180.1	1e-125	ATARP8 (ACTIN-RELATED PROTEIN 8); structural constituent of cytoskeleton	AC145470_13.3	1e-137	Cyclin-like F-box; Actin/actin-like F EGN_Mt060719 20060904 TIGR 2594.m00006
GmaAffx.24292.1.S1_at	0.000679182	2.07833
GmaAffx.60965.1.S1_at	0.000343644	2.0764	2e-30	Cluster: Transfactor, putative; 28697-27224; n=1; Arabidopsis thaliana|Rep: Transfactor, putative; 28697-27224 - Arabidopsis thaliana (Mouse-ear cress)	AT1G69580.1	6e-32	transcription factor	CT025840_27.4	5e-58	Homeodomain-related E EGN_Mt060719 20060904 TIGR 3848.m00006
GmaAffx.86390.1.S1_at	0.000546225	2.07556	1e-09	Cluster: Os03g0821200 protein; n=2; Oryza sativa (japonica cultivar-group)|Rep: Os03g0821200 protein - Oryza sativa (japonica cultivar-group)	AT2G28810.1	6e-10	Dof-type zinc finger domain-containing protein	AC159185_7.3	5e-10	Zinc finger, Dof-type H EGN_Mt060719 20060904 TIGR 3289.m00010 IMGA|AC126019_27.4 Zinc finger, Dof-type
GmaAffx.71236.1.S1_at	4.79e-05	2.06925	2e-33	Cluster: Protein T7N9.4 [imported]-Arabidopsis thaliana-related; n=1; Medicago truncatula|Rep: Protein T7N9.4 [imported]-Arabidopsis thaliana-related -				AC146683_47.4	2e-35	hypothetical protein E EGN_Mt060719 20060904 TIGR 2654.m00015
GmaAffx.91653.1.S1_s_at	0.000531105	2.06911	1e-115	Cluster: AUX/IAA protein; n=1; Medicago truncatula|Rep: AUX/IAA protein - Medicago truncatula (Barrel medic)	AT4G29080.1	1e-72	PAP2 (PHYTOCHROME-ASSOCIATED PROTEIN 2); transcription factor	AC138130_5.4	1e-117	AUX/IAA protein F EGN_Mt060719 20060904 TIGR 2376.m00004
GmaAffx.18649.1.S1_at	0.00076113	2.0677
GmaAffx.89881.1.S1_s_at	0.000786167	2.06551	2e-43	Cluster: Thioredoxin h2; n=1; Medicago truncatula|Rep: Thioredoxin h2 - Medicago truncatula (Barrel medic)	AT3G51030.1	2e-40	ATTRX1 (Arabidopsis thaliana thioredoxin H-type 1); thiol-disulfide exchange intermediate	AC159535_22.3	2e-45	Thioredoxin domain 2; Thioredoxin fold F EGN_Mt060719 20060904 TIGR 3292.m00028 IMGA|AC160013_5.4 Thioredoxin domain 2;
Gma.10357.3.A1_at	0.000611146	2.06526
Gma.5250.2.A1_at	0.00058666	2.0629	3e-34	Rep: Longin-like - Medicago truncatula (Barrel medic)	AT1G15370.1	8e-33	similar to Lon (GB:ABD28727.1); contains InterPro domain Longin-like; (InterPro:IPR011012)	AC122167_13.5	4e-36	Longin-like F EGN_Mt060719 20060904 TIGR 2084.m00012
Gma.4689.2.A1_at	0.000843815	2.06007	9e-26	Cluster: Hypothetical protein; n=1; Medicago truncatula|Rep: Hypothetical protein - Medicago truncatula (Barrel medic)				AC129091_7.5	1e-27	hypothetical protein H EGN_Mt060719 20060904 TIGR 2193.m00010
GmaAffx.5278.1.S1_at	0.000120912	2.05526
GmaAffx.51044.2.S1_at	0.000793497	2.05089	2e-79	Cluster: RING-finger protein; n=1; Capsicum annuum|Rep: RING-finger protein - Capsicum annuum (Bell pepper)	AT1G67800.3	5e-80	copine-related	CT573420_15.3	1e-104	Zinc finger, RING-type; von Willebrand factor, type A; Copine F EGN_Mt060719 20060904 TIGR 3914.m00005
Gma.862.1.A1_at	0.000470224	2.03876	3e-16	Cluster: F12F1.18 protein; n=1; Arabidopsis thaliana|Rep: F12F1.18 protein - Arabidopsis thaliana (Mouse-ear cress)	AT1G11950.1	6e-18	transcription factor jumonji (jmjC) domain-containing protein	AC159536_23.3	4e-20	Zinc finger, RING-type; Transcription factor jumonji, jmjC E EGN_Mt060719 20060904 TIGR 3293.m00016
Gma.2236.1.S1_at	0.000299902	2.03449	1e-153	Cluster: 1-aminocyclopropane-1-carboxylate oxidase homolog; n=1; Vigna radiata|Rep: 1-aminocyclopropane-1-carboxylate oxidase homolog -	AT1G05010.1	1e-132	EFE (ethylene forming enzyme)	AC121236_1.5	1e-150	2OG-Fe(II) oxygenase F EGN_Mt060719 20060904 TIGR 2067.m00001
Gma.6256.1.S1_s_at	5.94e-06	2.03362	1e-156	Cluster: Acyl-[acyl-carrier-protein] desaturase, chloroplast precursor; n=5; Papilionoideae|Rep: Acyl-[acyl-carrier-protein] desaturase, chloroplast	AT2G43710.1	1e-135	SSI2 (fatty acid biosynthesis 2); acyl-[acyl-carrier-protein] desaturase	CT033770_20.5	1e-143	Fatty acid desaturase, type 2 subfamily; Ferritin/ribonucleotide reductase-like F EGN_Mt060719 20060904 TIGR 3882.m00020
Gma.17217.1.S1_at	0.000133878	2.02989	7e-41	Cluster: At3g16220-related; n=1; Medicago truncatula|Rep: At3g16220-related - Medicago truncatula (Barrel medic)	AT3G16230.1	2e-40	nucleic acid binding	AC138130_41.4	5e-51	Appr>p cyclic nucleotide phosphodiesterase H EGN_Mt060719 20060904 TIGR 2376.m00022
GmaAffx.36387.1.A1_at	0.000274757	2.02852	3e-13	Cluster: PDR-like ABC-transporter; n=1; Glycine max|Rep: PDR-like ABC-transporter - Glycine max (Soybean)	AT1G15520.1	3e-12	ATPDR12/PDR12 (PLEIOTROPIC DRUG RESISTANCE 12); ATPase, coupled to transmembrane movement of substances	AC171532_22.3	2e-14	ABC-2; AAA ATPase E EGN_Mt060719 20060904 TIGR 3481.m00017
Gma.11260.1.S1_at	0.000622651	2.0253	1e-148	Cluster: 5,10-methylenetetrahydrofolate dehydrogenase-5,10- methenyltetrahydrofolate cyclohydrolase; n=1; Pisum sativum|Rep:	AT3G12290.1	1e-133	tetrahydrofolate dehydrogenase/cyclohydrolase, putative	AC123899_27.4	1e-106	Tetrahydrofolate dehydrogenase/cyclohydrolase F EGN_Mt060719 20060904 TIGR 2109.m00031
Gma.17758.1.S1_at	0.000249098	2.02154	4e-22	Rep: F1N21.16 - Arabidopsis thaliana (Mouse-ear cress)	AT1G67340.1	8e-24	zinc finger (MYND type) family protein / F-box family protein	CT010521_8.4	5e-27	Zinc finger, MYND-type E EGN_Mt060719 20060904 TIGR 3841.m00020
GmaAffx.1082.1.S1_at	0.000368791	2.00864	9e-60	Cluster: Annexin, putative; n=1; Medicago truncatula|Rep: Annexin, putative - Medicago truncatula (Barrel medic)	AT5G12380.1	7e-39	annexin, putative	CT963093_8.3	2e-65	Annexin H EGN_Mt060719 20060904 TIGR 3969.m00003
GmaAffx.16297.1.S1_at	0.000206127	2.00631	9e-10	Cluster: Expressed protein; n=1; Arabidopsis thaliana|Rep: Expressed protein - Arabidopsis thaliana (Mouse-ear cress)	AT2G41705.1	1e-11	camphor resistance CrcB family protein	CR538722_3.4	4e-17	Camphor resistance CrcB protein E EGN_Mt060719 20060904 TIGR 3696.m00019
GmaAffx.24226.1.S1_at	0.000461321	2.00628	2e-09	Cluster: Genomic DNA, chromosome 5, P1 clone:MKP11; n=1; Arabidopsis thaliana|Rep: Genomic DNA, chromosome 5, P1 clone:MKP11 - Arabidopsis thaliana (Mouse-ear	AT5G17280.1	3e-11	similar to oxidoreductase [Trypanosoma cruzi strain CL Brener] (GB:XP_808855.1); similar to Os09g0530900 [Oryza sativa
Gma.14057.1.S1_at	2.26e-05	2.0059	1e-118	AAD27719.1; n=1; Arabidopsis thaliana|Rep: Gb|AAD27719.1 - Arabidopsis thaliana (Mouse-ear cress)	AT3G24200.1	1e-119	monooxygenase	AC186643_29.3	1e-144	Aromatic-ring hydroxylase E EGN_Mt060719 20060904 TIGR 3670.m00030
Gma.17702.2.S1_a_at	0.000943653	2.00377	1e-112	Cluster: Cytochrome P450 monooxygenase CYP72A67; n=1; Glycine max|Rep: Cytochrome P450 monooxygenase CYP72A67 - Glycine max (Soybean)	AT3G14680.1	4e-73	CYP72A14 (cytochrome P450, family 72, subfamily A, polypeptide 14); oxygen binding	AC161788_3.4	1e-101	E-class P450, group I F EGN_Mt060719 20060904 TIGR 3343.m00005
Gma.1137.1.S1_a_at	0.000446172	1.99807	0	Cluster: Hydroxycinnamoyl transferase; n=2; Nicotiana|Rep: Hydroxycinnamoyl transferase - Nicotiana tabacum (Common tobacco)	AT5G48930.1	0	transferase family protein	AC160096_23.3	0	Transferase E EGN_Mt060719 20060904 TIGR 3304.m00008
GmaAffx.30570.1.S1_at	0.000512442	1.9887
Gma.1394.1.S1_at	0.000646309	1.98335	1e-137	Cluster: Granule-bound starch synthase Ib precursor; n=1; Phaseolus vulgaris|Rep: Granule-bound starch synthase Ib precursor - Phaseolus vulgaris	AT1G32900.1	1e-109	starch synthase, putative	AC166744_9.4	1e-45	Glycosyl transferase, group 1 E EGN_Mt060719 20060904 TIGR 3401.m00024
Gma.1394.2.S1_a_at	0.000252448	1.98259	0	Cluster: Granule-bound starch synthase Ib precursor; n=1; Phaseolus vulgaris|Rep: Granule-bound starch synthase Ib precursor - Phaseolus vulgaris	AT1G32900.1	1e-168	starch synthase, putative	AC166744_9.4	5e-66	Glycosyl transferase, group 1 E EGN_Mt060719 20060904 TIGR 3401.m00024
GmaAffx.14338.1.S1_s_at	0.000196939	1.97978	1e-24	Cluster: T6J4.11 protein; n=1; Arabidopsis thaliana|Rep: T6J4.11 protein - Arabidopsis thaliana (Mouse-ear cress)	AT1G13360.1	2e-26	similar to unknown protein [Arabidopsis thaliana] (TAIR:AT3G25870.1); similar to Os01g0131300 [Oryza sativa (japonica	AC152447_5.3	1e-23	hypothetical protein F EGN_Mt060719 20060904 TIGR 3114.m00007
Gma.5025.1.A1_at	0.000562417	1.97813	2e-30	Cluster: Protein kinase-like; n=2; Arabidopsis thaliana|Rep: Protein kinase-like - Arabidopsis thaliana (Mouse-ear cress)	AT3G52890.1	4e-32	KIPK (KCBP-INTERACTING PROTEIN KINASE); kinase	AC170988_10.4	6e-36	Protein kinase E EGN_Mt060719 20060904 TIGR 3465.m00002
GmaAffx.68807.1.S1_at	0.000273629	1.97682						CT573029_12.3	3e-63	Blue (type 1) copper domain E EGN_Mt060719 20060904 TIGR 3897.m00018
GmaAffx.44577.1.S1_at	0.000326767	1.97591
Gma.4276.1.S1_at	0.000182178	1.97365	3e-98	Cluster: Hypothetical protein At4g03260; n=2; Arabidopsis thaliana|Rep: Hypothetical protein At4g03260 - Arabidopsis thaliana (Mouse-ear cress)	AT4G03260.1	1e-103	leucine-rich repeat family protein	AC146332_24.3	1e-08	Leucine-rich repeat; Leucine-rich repeat, cysteine-containing type H EGN_Mt060719 20060904 TIGR 2605.m00013
Gma.12761.2.S1_x_at	0.000174333	1.96794	2e-50	Cluster: Beta-carotene hydroxylase; n=1; Glycine max|Rep: Beta-carotene hydroxylase - Glycine max (Soybean)	AT5G52570.1	0.0001	BETA-OHASE 2 (BETA-CAROTENE HYDROXYLASE 2); beta-carotene hydroxylase	AC121237_4.5	4e-19	Carotene hydroxylase; Thioredoxin-related E EGN_Mt060719 20060904 TIGR 2068.m00005
Gma.16863.1.S1_at	0.000205212	1.96371			AT4G19180.1	3e-05	nucleoside phosphatase family protein / GDA1/CD39 family protein
GmaAffx.86183.2.S1_at	0.000672141	1.96177
GmaAffx.27577.1.S1_at	0.000671811	1.9572	5e-40	Cluster: Hypothetical protein At2g01910; n=3; Arabidopsis thaliana|Rep: Hypothetical protein At2g01910 - Arabidopsis thaliana (Mouse-ear cress)	AT2G01910.1	1e-41	ATMAP65-6; microtubule binding	AC173474_7.4	9e-55	MAP65/ASE1; Prefoldin E EGN_Mt060719 20060904 TIGR 3502.m00010
Gma.12290.1.A1_at	0.000279701	1.95562
Gma.5561.1.A1_at	0.00079935	1.95506	5e-50	Cluster: Sugar transporter superfamily; Major facilitator superfamily MFS_1; n=1; Medicago truncatula|Rep: Sugar transporter superfamily; Major	AT4G35300.1	7e-48	TMT2 (TONOPLAST MONOSACCHARIDE TRANSPORTER2); carbohydrate transporter/ nucleoside transporter/ sugar porter	AC144482_19.4	9e-52	Sugar transporter; Major facilitator superfamily F EGN_Mt060719 20060904 TIGR 2521.m00003
GmaAffx.67291.1.S1_at	0.000735127	1.94682	1e-50	Cluster: Biotin/lipoyl attachment; n=1; Medicago truncatula|Rep: Biotin/lipoyl attachment - Medicago truncatula (Barrel medic)	AT5G16390.1	2e-23	BCCP/BCCP-1/BCCP1/CAC1-A/CAC1A (BIOTIN CARBOXYL CARRIER, BIOTIN CARBOXYL CARRIER PROTEIN 1); biotin binding	AC149305_23.4	2e-52	Biotin-binding site F EGN_Mt060719 20060904 TIGR 2913.m00020
GmaAffx.42211.1.S1_at	0.000535292	1.9407	3e-18	Cluster: Hypothetical protein; n=1; Medicago truncatula|Rep: Hypothetical protein - Medicago truncatula (Barrel medic)	AT3G20720.1	9e-06	similar to Os04g0628600 [Oryza sativa (japonica cultivar-group)] (GB:NP_001053961.1); similar to OSJNBa0089N06.9 [Oryza	AC144502_27.4	3e-20	hypothetical protein E EGN_Mt060719 20060904 TIGR 2524.m00006
GmaAffx.73092.1.S1_at	0.000700359	1.93904
GmaAffx.6867.1.A1_at	0.00096679	1.93654	8e-16	Cluster: Putative taxane 10-beta-hydroxylase; n=2; Oryza sativa (japonica cultivar-group)|Rep: Putative taxane 10-beta-hydroxylase - Oryza sativa (japonica	AT5G36130.1	2e-13	cytochrome P450 family	AC153124_15.4	7e-12	E-class P450, group I E EGN_Mt060719 20060904 TIGR 3142.m00010
GmaAffx.13986.1.A1_at	0.000561505	1.93433
GmaAffx.50331.1.S1_at	0.000819297	1.93344
Gma.10928.1.S1_at	0.000588987	1.93322	0	Cluster: Nucleobase-ascorbate transporter 6; n=3; Arabidopsis thaliana|Rep: Nucleobase-ascorbate transporter 6 - Arabidopsis thaliana (Mouse-ear cress)	AT5G62890.2	0	permease, putative	AC174278_2.3	0	Xanthine/uracil/vitamin C permease F EGN_Mt060719 20060904 TIGR 3513.m00010
Gma.10564.1.S1_at	0.000574434	1.92978	0	Cluster: Omega-3 fatty acid desaturase, endoplasmic reticulum; n=5; Glycine max|Rep: Omega-3 fatty acid desaturase, endoplasmic reticulum - Glycine max	AT5G05580.1	1e-153	FAD8 (FATTY ACID DESATURASE 8); omega-3 fatty acid desaturase	CT573508_13.5	1e-168	Fatty acid acyl-CoA desaturase H EGN_Mt060719 20060904 TIGR 3924.m00020
GmaAffx.52231.1.A1_s_at	0.00034647	1.92867	6e-05	Rep: Cytochrome P450 - Panax ginseng (Korean ginseng)				AC152447_21.3	3e-05	E-class P450, group I E EGN_Mt060719 20060904 TIGR 3114.m00002
Gma.4172.1.S1_at	0.000552138	1.92709	4e-23	Cluster: Protein At5g20190; n=1; Arabidopsis thaliana|Rep: Protein At5g20190 - Arabidopsis thaliana (Mouse-ear cress)	AT5G20190.1	5e-37	similar to binding [Arabidopsis thaliana] (TAIR:AT1G80130.1); similar to Os06g0606700 [Oryza sativa (japonica cultivar-group)]	AC152425_4.4	2e-60	hypothetical protein E EGN_Mt060719 20060904 TIGR 3111.m00022 IMGA|AC166899_4.4 hypothetical protein
GmaAffx.52156.1.S1_at	0.000750246	1.92579	3e-21	Cluster: Integrase core domain containing protein; n=1; Solanum demissum|Rep: Integrase core domain containing protein - Solanum demissum (Wild potato)	AT4G23160.1	2e-14	protein kinase family protein	AC150846_7.3	2e-24	Receptor kinase, putative H EGN_Mt060719 20060904 TIGR 3006.m00013
GmaAffx.25207.1.S1_at	0.000283897	1.92495	1e-36	Cluster: Spliceosome associated protein-like; n=2; Arabidopsis thaliana|Rep: Spliceosome associated protein-like - Arabidopsis thaliana (Mouse-ear cress)	AT4G21660.1	3e-38	proline-rich spliceosome-associated (PSP) family protein	AC149135_30.4	7e-37	PSP, proline-rich E EGN_Mt060719 20060904 TIGR 2896.m00021
GmaAffx.6609.1.A1_at	0.000528205	1.91523
Gma.16169.1.S1_at	0.000690237	1.91437	0	Cluster: unknown protein; n=1; Arabidopsis thaliana|Rep: unknown protein - Arabidopsis thaliana	AT1G64790.1	0	translational activator family protein	AC173290_6.3	8e-05	HEAT E EGN_Mt060719 20060904 TIGR 3499.m00015
GmaAffx.84414.1.S1_at	0.000375801	1.91416	7e-47	Cluster: Hypothetical protein At2g01910; n=3; Arabidopsis thaliana|Rep: Hypothetical protein At2g01910 - Arabidopsis thaliana (Mouse-ear cress)	AT2G01910.1	2e-48	ATMAP65-6; microtubule binding	AC173474_7.4	7e-37	MAP65/ASE1; Prefoldin E EGN_Mt060719 20060904 TIGR 3502.m00010
GmaAffx.56281.1.S1_at	0.000423454	1.91101	2e-12	Cluster: Homeodomain-like; n=2; Medicago truncatula|Rep: Homeodomain-like - Medicago truncatula (Barrel medic)	AT4G17950.1	3e-06	DNA-binding family protein	AC146788_17.4	4e-14	Homeodomain-like E EGN_Mt060719 20060904 TIGR 2693.m00016
GmaAffx.70472.1.A1_at	0.000442007	1.90788
GmaAffx.56692.1.S1_at	0.000121338	1.89343	3e-90	Cluster: Protease-associated PA; Peptidase A22B, minor histocompatibility antigen H13; n=1; Medicago truncatula|Rep: Protease-associated PA; Peptidase A22B,	AT1G63690.1	3e-80	protease-associated (PA) domain-containing protein	AC146341_38.4	1e-90	Protease-associated PA; Peptidase A22B, minor histocompatibility antigen H13 E EGN_Mt060719 20060904 TIGR 2607.m00017
GmaAffx.49074.2.S1_at	0.000974191	1.89319
Gma.856.1.A1_at	0.000348077	1.89317
Gma.1394.2.S1_at	0.00036701	1.89186	0	Cluster: Granule-bound starch synthase Ib precursor; n=1; Phaseolus vulgaris|Rep: Granule-bound starch synthase Ib precursor - Phaseolus vulgaris	AT1G32900.1	1e-168	starch synthase, putative	AC166744_9.4	5e-66	Glycosyl transferase, group 1 E EGN_Mt060719 20060904 TIGR 3401.m00024
GmaAffx.65280.1.A1_at	4.98e-05	1.88842
Gma.14193.1.A1_at	0.000884409	1.88686	3e-25	Cluster: AT5g39790/MKM21_80; n=2; Arabidopsis thaliana|Rep: AT5g39790/MKM21_80 - Arabidopsis thaliana (Mouse-ear cress)	AT5G39790.1	5e-27	5'-AMP-activated protein kinase beta-1 subunit-related	CT025842_30.4	7e-12	Isoamylase N-terminal domain containing protein E EGN_Mt060719 20060904 TIGR 3851.m00026
GmaAffx.51426.1.S1_at	0.000307713	1.88329						AC153350_15.3	1e-06	Leucine-rich repeat H EGN_Mt060719 20060904 TIGR 3148.m00013
Gma.11260.1.S1_x_at	0.000552977	1.88226	1e-148	Cluster: 5,10-methylenetetrahydrofolate dehydrogenase-5,10- methenyltetrahydrofolate cyclohydrolase; n=1; Pisum sativum|Rep:	AT3G12290.1	1e-133	tetrahydrofolate dehydrogenase/cyclohydrolase, putative	AC123899_27.4	1e-106	Tetrahydrofolate dehydrogenase/cyclohydrolase F EGN_Mt060719 20060904 TIGR 2109.m00031
GmaAffx.27238.1.A1_at	0.000443957	1.87942	2e-05	Cluster: Ribonuclease H; n=1; Medicago truncatula|Rep: Ribonuclease H - Medicago truncatula (Barrel medic)				AC126785_39.4	1e-05	Protein of unknown function DUF6, transmembrane F EGN_Mt060719 20060904 TIGR 2171.m00002
GmaAffx.48130.1.S1_at	0.000102812	1.87612						AC153725_23.4	9e-27	Homeodomain-related E EGN_Mt060719 20060904 TIGR 3158.m00021
GmaAffx.93254.1.S1_at	0.000686095	1.86569	2e-65	Cluster: Putative 5-alpha-taxadienol-10-beta-hydroxylase; n=1; Oryza sativa (japonica cultivar-group)|Rep: Putative	AT5G36140.1	2e-36	CYP716A2 (cytochrome P450, family 716, subfamily A, polypeptide 2); heme binding / iron ion binding / monooxygenase	AC152752_22.4	6e-39	E-class P450, group I E EGN_Mt060719 20060904 TIGR 3122.m00021
GmaAffx.1301.41.S1_at	0.000501583	1.85825	1e-117	Rep: Alba, DNA binding - Medicago truncatula (Barrel medic)	AT1G76010.1	1e-79	nucleic acid binding	AC130200_12.3	1e-62	Alba, DNA binding H EGN_Mt060719 20060904 TIGR 2196.m00022
Gma.4482.2.S1_at	0.00029132	1.8581
GmaAffx.73422.1.S1_at	0.000764672	1.85428	1e-41	AAF03497.1; n=1; Arabidopsis thaliana|Rep: Gb|AAF03497.1 - Arabidopsis thaliana (Mouse-ear cress)	AT5G51570.1	2e-43	band 7 family protein	AC174328_25.4	2e-32	Band 7 protein H EGN_Mt060719 20060904 TIGR 3562.m00010
GmaAffx.7156.1.A1_s_at	0.000856686	1.85373	5e-25	Cluster: Hypothetical protein; n=1; Arabidopsis thaliana|Rep: Hypothetical protein - Arabidopsis thaliana (Mouse-ear cress)	AT4G36860.1	1e-26	LIM domain-containing protein	AC148241_5.4	6e-27	LIM, zinc-binding; Ubiquitin interacting motif; Peptidase M, neutral zinc metallopeptidases, zinc-binding site E EGN_Mt060719
GmaAffx.89071.1.A1_at	0.000623839	1.85324	1e-67	Cluster: Putative peptidyl-prolyl cis-trans isomerase; n=1; Gossypium hirsutum|Rep: Putative peptidyl-prolyl cis-trans isomerase - Gossypium hirsutum	AT1G26550.1	4e-68	peptidyl-prolyl cis-trans isomerase PPIC-type family protein	AC149546_17.4	1e-07	PpiC-type peptidyl-prolyl cis-trans isomerase F EGN_Mt060719 20060904 TIGR 2928.m00015
Gma.7672.1.S1_at	0.000440378	1.84886	5e-10	Cluster: Metal tolerance protein C1; n=2; Arabidopsis thaliana|Rep: Metal tolerance protein C1 - Arabidopsis thaliana (Mouse-ear cress)	AT2G47830.1	1e-11	cation efflux family protein / metal tolerance protein, putative (MTPc1)
Gma.8465.1.S1_at	0.000683446	1.84589	0	Rep: Phytase - Glycine max (Soybean)	AT3G07130.1	0	ATPAP15/PAP15 (purple acid phosphatase 15); acid phosphatase/ protein serine/threonine phosphatase	AC166093_1.3	0	Metallophosphoesterase; Purple acid phosphatase, N-terminal H EGN_Mt060719 20060904 TIGR 3386.m00015
GmaAffx.68716.1.A1_at	9.36e-05	1.84573
GmaAffx.78064.1.S1_at	0.000126203	1.84177
GmaAffx.78747.1.S1_at	0.000598474	1.83927	1e-44	Cluster: Hypothetical protein F8F6_180; n=3; Arabidopsis thaliana|Rep: Hypothetical protein F8F6_180 - Arabidopsis thaliana (Mouse-ear cress)	AT5G03970.1	3e-46	F-box family protein
GmaAffx.37643.1.S1_at	0.000142583	1.83696	2e-61	Cluster: Hydroxyisourate hydrolase; n=1; Glycine max|Rep: Hydroxyisourate hydrolase - Glycine max (Soybean)	AT1G02850.2	1e-44	glycosyl hydrolase family 1 protein	AC161032_2.5	5e-61	Glycoside hydrolase, family 1 F EGN_Mt060719 20060904 TIGR 3324.m00020
GmaAffx.56888.1.S1_at	0.000727503	1.8347	3e-45	Rep: KH, type 1 - Medicago truncatula (Barrel medic)	AT3G16230.1	2e-34	nucleic acid binding	AC138130_41.4	5e-47	Appr>p cyclic nucleotide phosphodiesterase H EGN_Mt060719 20060904 TIGR 2376.m00022
Gma.12555.1.A1_at	0.000936183	1.83453	7e-15	Cluster: Protein kinase; n=1; Medicago truncatula|Rep: Protein kinase - Medicago truncatula (Barrel medic)				AC148397_30.4	7e-17	Protein kinase E EGN_Mt060719 20060904 TIGR 2820.m00005
GmaAffx.73439.1.S1_at	0.000489869	1.83442	3e-08	Cluster: Protein At5g25820; n=1; Arabidopsis thaliana|Rep: Protein At5g25820 - Arabidopsis thaliana (Mouse-ear cress)	AT5G25820.1	6e-10	exostosin family protein
GmaAffx.77408.1.S1_at	0.000549698	1.83273	8e-45	Cluster: F18C1.5 protein; n=2; Arabidopsis thaliana|Rep: F18C1.5 protein - Arabidopsis thaliana (Mouse-ear cress)	AT3G05680.1	1e-49	EMB2016 (EMBRYO DEFECTIVE 2016)
Gma.4748.1.A1_at	0.000588764	1.83262	4e-68	Cluster: Lipocalin; AAA ATPase; n=1; Medicago truncatula|Rep: Lipocalin; AAA ATPase - Medicago truncatula (Barrel medic)	AT1G53390.1	4e-52	ATPase, coupled to transmembrane movement of substances	AC133709_46.4	5e-70	AAA ATPase E EGN_Mt060719 20060904 TIGR 2226.m00009
GmaAffx.13587.1.S1_at	0.000425139	1.82926
GmaAffx.40889.1.S1_at	0.000313786	1.82758
GmaAffx.2155.1.S1_at	0.000739951	1.82638
GmaAffx.38191.1.S1_at	0.000288625	1.82436	4e-32	Cluster: Transcriptional factor B3; n=1; Medicago truncatula|Rep: Transcriptional factor B3 - Medicago truncatula (Barrel medic)	AT2G30470.1	9e-28	HSI2 (High-level expression of Sugar-Inducible gene 2); transcription factor/ transcriptional repressor	AC147537_25.3	3e-44	Transcriptional factor B3; Zinc finger, CW-type E EGN_Mt060719 20060904 TIGR 2766.m00029
GmaAffx.16994.1.S1_at	0.000135743	1.82323
Gma.5800.1.S1_at	0.000714129	1.82083	5e-59	Cluster: F14O23.16 protein; n=2; Arabidopsis thaliana|Rep: F14O23.16 protein - Arabidopsis thaliana (Mouse-ear cress)	AT1G71780.1	5e-61	similar to Os01g0184700 [Oryza sativa (japonica cultivar-group)] (GB:NP_001042235.1); similar to Os01g0715800 [Oryza	AC165217_10.3	1e-26	hypothetical protein H EGN_Mt060719 20060904 TIGR 3369.m00023
Gma.11219.3.S1_at	0.000801448	1.81849	1e-30	Cluster: Ribosomal protein L7Ae/L30e/S12e/Gadd45; n=1; Medicago truncatula|Rep: Ribosomal protein L7Ae/L30e/S12e/Gadd45 - Medicago truncatula (Barrel	AT1G15930.2	6e-24	40S ribosomal protein S12 (RPS12A)	AC153003_32.5	2e-32	Ribosomal protein L7Ae/L30e/S12e/Gadd45 F EGN_Mt060719 20060904 TIGR 3136.m00006
GmaAffx.42513.1.A1_at	0.00034241	1.8172
Gma.15464.2.S1_at	0.00046912	1.816	2e-84	Cluster: Superoxide dismutase [Cu-Zn]; n=3; Papilionoideae|Rep: Superoxide dismutase [Cu-Zn] - Glycine max (Soybean)	AT1G08830.1	1e-72	CSD1 (copper/zinc superoxide dismutase 1); copper, zinc superoxide dismutase	AC130801_12.4	2e-77	Superoxide dismutase, copper/zinc binding E EGN_Mt060719 20060904 TIGR 2203.m00017
GmaAffx.45175.2.S1_at	2.81e-05	1.81205	2e-43	Cluster: Holocarboxylase synthetase 1; n=3; Arabidopsis thaliana|Rep: Holocarboxylase synthetase 1 - Arabidopsis thaliana (Mouse-ear cress)	AT2G25710.1	5e-45	HCS1 (HOLOCARBOXYLASE SYNTHASE); catalytic	AC173964_3.4	6e-53	Biotin--acetyl-CoA-carboxylase ligase F EGN_Mt060719 20060904 TIGR 3504.m00029
Gma.11145.1.S1_at	0.000246051	1.80865	0	Cluster: E3 ubiquitin protein ligase UPL1, putative, expressed; n=2; Oryza sativa (japonica cultivar-group)|Rep: E3 ubiquitin protein ligase UPL1,	AT1G55860.1	0	UPL1 (UBIQUITIN-PROTEIN LIGASE 1); ubiquitin-protein ligase	CT963112_3.4	0	Ubiquitin-associated; HECT; Ubiquitin interacting motif; DUF913, E3 ubiquitin ligase TOM1 E EGN_Mt060719 20060904 TIGR 3978.m
Gma.6520.1.S1_a_at	0.000705525	1.80468	2e-16	Cluster: Protein At4g20010; n=3; Arabidopsis thaliana|Rep: Protein At4g20010 - Arabidopsis thaliana (Mouse-ear cress)	AT4G20010.1	3e-18	PTAC9 (PLASTID TRANSCRIPTIONALLY ACTIVE9); single-stranded DNA binding	AC150372_7.3	8e-08	Single-stranded DNA binding F EGN_Mt060719 20060904 TIGR 2969.m00015
Gma.4975.2.S1_a_at	2.62e-05	1.80438	9e-43	Cluster: Zinc finger C-x8-C-x5-C-x3-H type (And similar), putative; n=1; Medicago truncatula|Rep: Zinc finger C-x8-C-x5-C-x3-H type (And similar), putative -	AT1G01350.1	4e-24	zinc finger (CCCH-type/C3HC4-type RING finger) family protein	AC126016_11.3	7e-45	Zinc finger, CCCH-type; Zinc finger, RING-type E EGN_Mt060719 20060904 TIGR 2162.m00007
GmaAffx.71151.1.S1_at	0.000845161	1.8042	1e-70	Cluster: T23O15.3/T23O15.3; n=2; Arabidopsis thaliana|Rep: T23O15.3/T23O15.3 - Arabidopsis thaliana (Mouse-ear cress)	AT2G04350.1	3e-72	long-chain-fatty-acid--CoA ligase family protein / long-chain acyl-CoA synthetase family protein (LACS8)	AC148718_14.3	6e-82	AMP-dependent synthetase and ligase F EGN_Mt060719 20060904 TIGR 2850.m00021 IMGA|CT030180_15.4 AMP-dependent synthetase and ligase
Gma.16956.1.S1_s_at	0.000747913	1.80413	1e-47	Cluster: VERNALIZATION INDEPENDENCE 4; n=3; Arabidopsis thaliana|Rep: VERNALIZATION INDEPENDENCE 4 - Arabidopsis thaliana (Mouse-ear cress)	AT5G61150.2	1e-53	VIP4 (VERNALIZATION INDEPENDENCE 4)	AC119414_27.3	4e-10	hypothetical protein I EGN_Mt060719 20060904 TIGR 2057.m00026
Gma.4032.1.A1_at	0.000466918	1.80407	8e-63	Cluster: Os08g0554100 protein; n=2; Oryza sativa (japonica cultivar-group)|Rep: Os08g0554100 protein - Oryza sativa (japonica cultivar-group)	AT1G09880.1	6e-61	lyase	CT963112_20.4	6e-67	Rhamnogalacturonate lyase E EGN_Mt060719 20060904 TIGR 3978.m00015
GmaAffx.84367.1.S1_at	0.000206786	1.79683	0	Cluster: Lethal leaf spot 1-like protein; n=1; Glycine max|Rep: Lethal leaf spot 1-like protein - Glycine max (Soybean)	AT3G44880.1	0	ACD1 (ACCELERATED CELL DEATH 1, PHEOPHORBIDE A OXYGENASE)	AC126007_8.4	0	Rieske [2Fe-2S] region F EGN_Mt060719 20060904 TIGR 2153.m00007
Gma.5868.1.S1_at	0.00098542	1.79403	1e-71	Cluster: Phosphatidylinositol transfer-like protein III; n=2; Papilionoideae|Rep: Phosphatidylinositol transfer-like protein III - Lotus japonicus	AT2G21520.1	1e-71	transporter	AC140722_3.4	8e-70	Cellular retinaldehyde-binding/triple function, N-terminal F EGN_Mt060719 20060904 TIGR 2451.m00003
Gma.6101.1.S1_at	0.000384871	1.79205	1e-78	Rep: Calmodulin-2/3/5 - Arabidopsis thaliana (Mouse-ear cress)	AT3G43810.1	1e-80	CAM7 (CALMODULIN 7); calcium ion binding	AC145330_24.4	2e-79	Calcium-binding EF-hand H EGN_Mt060719 20060904 TIGR 2590.m00023 IMGA|AC185135_4.3 Calcium-binding EF-hand
GmaAffx.4245.5.S1_x_at	0.000760308	1.79125	9e-07	Cluster: Hypothetical protein; n=2; Medicago truncatula|Rep: Hypothetical protein - Medicago truncatula (Barrel medic)	AT3G62450.1	3e-07	similar to hypothetical protein MtrDRAFT_AC140551g45v1 [Medicago truncatula] (GB:ABE91880.1)	AC150779_18.3	1e-09	hypothetical protein E EGN_Mt060719 20060904 TIGR 2991.m00003
GmaAffx.48979.1.S1_at	0.000225437	1.78859
GmaAffx.90921.1.S1_s_at	0.000831155	1.78636	2e-53	Cluster: Protein At4g20010; n=3; Arabidopsis thaliana|Rep: Protein At4g20010 - Arabidopsis thaliana (Mouse-ear cress)	AT4G20010.1	3e-55	PTAC9 (PLASTID TRANSCRIPTIONALLY ACTIVE9); single-stranded DNA binding	AC150372_7.3	2e-10	Single-stranded DNA binding F EGN_Mt060719 20060904 TIGR 2969.m00015
GmaAffx.21980.1.S1_at	0.000703041	1.78384	3e-43	Cluster: Transportin-like protein; n=1; Cicer arietinum|Rep: Transportin-like protein - Cicer arietinum (Chickpea) (Garbanzo)	AT2G16950.1	2e-31	protein transporter
GmaAffx.30324.1.S1_at	0.000915059	1.78281						AC153725_23.4	2e-36	Homeodomain-related E EGN_Mt060719 20060904 TIGR 3158.m00021
Gma.9506.2.S1_a_at	0.000576895	1.78133	2e-93	Rep: HAHB-1 - Helianthus annuus (Common sunflower)	AT1G69780.1	1e-91	ATHB13 (ARABIDOPSIS THALIANA HOMEOBOX PROTEIN 12); DNA binding / transcription factor	CT571261_16.5	1e-129	Leucine zipper, homeobox-associated; Homeodomain-related F EGN_Mt060719 20060904 TIGR 3889.m00018
GmaAffx.39529.1.S1_at	0.000403609	1.78124	3e-47	Cluster: Adenosine/AMP deaminase; n=1; Medicago truncatula|Rep: Adenosine/AMP deaminase - Medicago truncatula (Barrel medic)	AT4G04880.1	4e-45	adenosine/AMP deaminase family protein	AC152499_25.4	2e-48	Adenosine/AMP deaminase E EGN_Mt060719 20060904 TIGR 3118.m00012
Gma.1519.1.S1_at	0.000255094	1.78002	1e-34	Cluster: Hypothetical protein P0547F09.8-1; n=1; Oryza sativa (japonica cultivar-group)|Rep: Hypothetical protein P0547F09.8-1 - Oryza sativa (japonica	AT1G05205.1	2e-36	similar to unknown protein [Oryza sativa (japonica cultivar-group)] (GB:BAD45491.1)
GmaAffx.88392.1.S1_at	0.000973552	1.77799	2e-27	Cluster: Hypothetical protein At4g03260; n=2; Arabidopsis thaliana|Rep: Hypothetical protein At4g03260 - Arabidopsis thaliana (Mouse-ear cress)	AT4G03260.1	5e-29	leucine-rich repeat family protein
GmaAffx.59359.1.S1_at	0.000383882	1.77727	6e-74	Cluster: Alpha-N-acetylglucosaminidase; n=2; Arabidopsis thaliana|Rep: Alpha-N-acetylglucosaminidase - Arabidopsis thaliana (Mouse-ear cress)	AT5G13690.1	1e-75	alpha-N-acetylglucosaminidase family / NAGLU family	CT010459_2.4	3e-92	Alpha-N-acetylglucosaminidase precursor , related E EGN_Mt060719 20060904 TIGR 3835.m00009
Gma.11224.1.S1_s_at	0.000433447	1.77713	2e-68	Cluster: AT3g07560/F21O3_27; n=1; Medicago truncatula|Rep: AT3g07560/F21O3_27 - Medicago truncatula (Barrel medic)	AT3G07560.1	6e-55	APM2/PEX13 (ABERRANT PEROXISOME MORPHOLOGY 2); protein binding	AC146308_33.5	2e-70	Glycine-rich protein, putative F EGN_Mt060719 20060904 TIGR 2601.m00003
GmaAffx.64029.1.S1_at	0.000806817	1.77636	3e-60	Cluster: Glutaredoxin-related-like protein; n=1; Oryza sativa (japonica cultivar-group)|Rep: Glutaredoxin-related-like protein - Oryza sativa	AT4G08550.1	2e-50	glutaredoxin-related	AC137077_29.4	2e-10	Protein kinase PKN/PRK1, effector E EGN_Mt060719 20060904 TIGR 2319.m00016
GmaAffx.44616.1.S1_at	0.000814034	1.77426
GmaAffx.82934.1.S1_at	0.000210668	1.77415
Gma.16811.1.S1_at	0.000365482	1.77264	1e-118	Cluster: Hypothetical protein; n=1; Medicago truncatula|Rep: Hypothetical protein - Medicago truncatula (Barrel medic)	AT1G60060.1	1e-54	similar to unknown protein [Arabidopsis thaliana] (TAIR:AT5G53900.2); similar to Os02g0742700 [Oryza sativa (japonica	AC150207_14.4	1e-119	hypothetical protein H EGN_Mt060719 20060904 TIGR 2962.m00012
Gma.12451.1.S1_at	0.000129026	1.77148	5e-12	Cluster: Hypothetical protein; n=1; Medicago truncatula|Rep: Hypothetical protein - Medicago truncatula (Barrel medic)				AC146631_19.4	7e-14	hypothetical protein L EGN_Mt060719 20060904 TIGR 2647.m00008
GmaAffx.55124.1.S1_at	0.000507575	1.7714	4e-24	Cluster: Metacaspase 1; n=1; Arabidopsis thaliana|Rep: Metacaspase 1 - Arabidopsis thaliana (Mouse-ear cress)	AT1G02170.1	7e-26	LOL3 (LSD ONE LIKE 3); caspase/ cysteine-type endopeptidase	AC169124_14.3	1e-55	Peptidase C14, caspase catalytic subunit p20 F EGN_Mt060719 20060904 TIGR 3428.m00007
Gma.13658.1.A1_s_at	0.000401189	1.77113
GmaAffx.26209.1.S1_at	0.000190456	1.77041	1e-23	Cluster: Putative DNA-directed RNA polymerase II 13.6K chain; n=1; Oryza sativa (japonica cultivar-group)|Rep: Putative DNA-directed RNA	AT3G52090.1	1e-23	ATRPB13.6 (Arabidopsis thaliana RNA polymerase II 13.6 kDa subunit); DNA binding / DNA-directed RNA polymerase	AC153460_6.4	1e-09	TGF-beta receptor, type I/II extracellular region H EGN_Mt060719 20060904 TIGR 3156.m00013
Gma.4312.2.S1_x_at	0.00018584	1.76716	1e-41	Cluster: Glutathione peroxidase GSH-PX3; n=1; Lotus japonicus|Rep: Glutathione peroxidase GSH-PX3 - Lotus japonicus	AT2G43350.1	3e-36	ATGPX3 (GLUTATHIONE PEROXIDASE 3); glutathione peroxidase	AC151526_20.4	2e-35	Thioredoxin fold E EGN_Mt060719 20060904 TIGR 3036.m00022
Gma.2074.1.S1_at	0.000773601	1.7665	6e-39	Cluster: Hypothetical protein At2g39170; n=1; Arabidopsis thaliana|Rep: Hypothetical protein At2g39170 - Arabidopsis thaliana (Mouse-ear cress)	AT2G39170.1	1e-40	similar to Os08g0152500 [Oryza sativa (japonica cultivar-group)] (GB:NP_001061004.1); contains domain FAMILY NOT NAMED
GmaAffx.10649.1.S1_at	7.13e-05	1.76526
GmaAffx.68487.1.S1_at	0.00050276	1.76445	3e-46	Cluster: Similarity to harpin-induced protein; n=1; Arabidopsis thaliana|Rep: Similarity to harpin-induced protein - Arabidopsis thaliana (Mouse-ear cress)	AT5G53730.1	7e-48	harpin-induced family protein / HIN1 family protein / harpin-responsive family protein	CR940305_3.5	4e-56	Harpin-induced 1 F EGN_Mt060719 20060904 TIGR 3748.m00012
GmaAffx.6024.1.A1_at	0.000803755	1.76163	1e-71	Cluster: Hypothetical protein; n=1; Medicago truncatula|Rep: Hypothetical protein - Medicago truncatula (Barrel medic)	AT3G01100.1	6e-52	HYP1 (HYPOTHETICAL PROTEIN 1)	AC119412_16.5	1e-73	Protein of unknown function DUF221 E EGN_Mt060719 20060904 TIGR 2055.m00009
GmaAffx.25724.1.S1_at	0.000719166	1.76138	2e-59	Cluster: Cytochrome P450 monooxygenase CYP72A66; n=1; Medicago truncatula|Rep: Cytochrome P450 monooxygenase CYP72A66 - Medicago truncatula (Barrel	AT3G14630.1	3e-52	CYP72A9 (cytochrome P450, family 72, subfamily A, polypeptide 9); oxygen binding	CR955010_5.4	4e-59	E-class P450, group I E EGN_Mt060719 20060904 TIGR 3775.m00020
GmaAffx.32318.1.A1_at	0.000431029	1.76099	6e-06	Rep: H+/Ca2+ exchanger 2 - Ipomoea nil (Japanese morning glory) (Pharbitis nil)	AT1G55730.2	8e-07	ATCAX5 (calcium exchanger 5); cation:cation antiporter	CR954192_13.5	2e-05	Calcium/proton exchanger superfamily E EGN_Mt060719 20060904 TIGR 3762.m00010
Gma.6458.1.S1_at	0.000617451	1.76091	2e-11	Cluster: Similarity to S-ribonuclease binding protein; n=1; Arabidopsis thaliana|Rep: Similarity to S-ribonuclease binding protein - Arabidopsis thaliana	AT5G47050.1	2e-12	ATP binding / protein binding / shikimate kinase/ zinc ion binding	CR931736_1.4	6e-21	Zinc finger, RING-type F EGN_Mt060719 20060904 TIGR 3706.m00009
GmaAffx.17100.1.S1_at	0.000526686	1.76035	1e-39	Cluster: Hypothetical protein At5g12430; n=2; Arabidopsis thaliana|Rep: Hypothetical protein At5g12430 - Arabidopsis thaliana (Mouse-ear cress)	AT5G12430.1	3e-41	DNAJ heat shock N-terminal domain-containing protein	AC153351_4.4	4e-61	Heat shock protein DnaJ, N-terminal E EGN_Mt060719 20060904 TIGR 3149.m00017
Gma.7198.1.S1_at	6.89e-05	1.75924	1e-177	Cluster: Pectinesterase; Pectinesterase inhibitor; n=1; Medicago truncatula|Rep: Pectinesterase; Pectinesterase inhibitor - Medicago truncatula (Barrel	AT5G53370.1	1e-161	pectinesterase family protein	AC134822_12.4	1e-179	Pectinesterase; Pectinesterase inhibitor E EGN_Mt060719 20060904 TIGR 2237.m00011
GmaAffx.15731.1.S1_at	5.3e-05	1.75832	3e-79	Cluster: Hypothetical protein P0685E10.9; n=1; Oryza sativa (japonica cultivar-group)|Rep: Hypothetical protein P0685E10.9 - Oryza sativa (japonica	AT1G06110.1	1e-05	SKIP16 (SKP1/ASK-INTERACTING PROTEIN 16)	AC174339_12.3	2e-06	hypothetical protein E EGN_Mt060719 20060904 TIGR 3573.m00009
Gma.13954.1.A1_s_at	0.000315611	1.75741	6e-39	Cluster: Putative auxin-regulated protein; n=2; Arabidopsis thaliana|Rep: Putative auxin-regulated protein - Arabidopsis thaliana (Mouse-ear cress)	AT4G34760.1	1e-40	auxin-responsive family protein	CU024876_1.3	7e-42	Auxin responsive SAUR protein H EGN_Mt060719 20060904 TIGR 4035.m00025
Gma.12960.1.S1_at	0.000168542	1.75739	4e-59	Cluster: Steroid nuclear receptor, ligand-binding; n=1; Medicago truncatula|Rep: Steroid nuclear receptor, ligand-binding - Medicago truncatula (Barrel medic)	AT5G40640.1	3e-49	similar to unknown protein [Arabidopsis thaliana] (TAIR:AT3G27390.1); similar to Steroid nuclear receptor, ligand-binding	AC149208_42.4	5e-61	Steroid nuclear receptor, ligand-binding E EGN_Mt060719 20060904 TIGR 2902.m00024
GmaAffx.8115.1.A1_at	0.000729203	1.7566	3e-07	Cluster: Hypothetical protein; n=1; Arabidopsis thaliana|Rep: Hypothetical protein - Arabidopsis thaliana (Mouse-ear cress)	AT4G14860.1	4e-09	ATOFP11 (Arabidopsis thaliana ovate family protein 11)	AC135317_5.3	3e-15	Uncharacterized plant-specific domain H EGN_Mt060719 20060904 TIGR 2259.m00026
Gma.13802.1.S1_at	0.00054808	1.75621	2e-31	Cluster: Putative lipase; n=1; Arabidopsis thaliana|Rep: Putative lipase - Arabidopsis thaliana (Mouse-ear cress)	AT1G27695.1	4e-33	glycine-rich protein	AC169125_3.3	1e-08	hypothetical protein E EGN_Mt060719 20060904 TIGR 3429.m00012
GmaAffx.8083.1.S1_at	3.99e-05	1.75562	3e-44	Cluster: Nop14-like protein; n=1; Medicago truncatula|Rep: Nop14-like protein - Medicago truncatula (Barrel medic)	AT1G69070.1	1e-33	similar to unknown protein [Arabidopsis thaliana] (TAIR:AT3G28770.1); similar to unknown protein [Oryza sativa (japonica	AC142507_40.4	2e-53	Nop14-like protein E EGN_Mt060719 20060904 TIGR 2493.m00021
GmaAffx.81234.1.A1_at	0.000392641	1.75031	7e-13	Cluster: Protein At2g37025; n=2; Arabidopsis thaliana|Rep: Protein At2g37025 - Arabidopsis thaliana (Mouse-ear cress)	AT2G37025.1	1e-14	TRFL8 (TRF-LIKE 8); DNA binding	AC153725_23.4	1e-26	Homeodomain-related E EGN_Mt060719 20060904 TIGR 3158.m00021
GmaAffx.85150.1.S1_at	0.000950811	1.74883	4e-24	Cluster: Alcohol dehydrogenase superfamily, zinc-containing; D-isomer specific 2-hydroxyacid dehydrogenase, NAD-binding; n=1; Medicago	AT1G72680.1	2e-20	cinnamyl-alcohol dehydrogenase, putative	AC123898_20.5	6e-26	Alcohol dehydrogenase superfamily, zinc-containing; D-isomer specific 2-hydroxyacid dehydrogenase, NAD-binding E EGN_Mt060719
Gma.17192.1.A1_at	0.000676677	1.74769	2e-11	Cluster: Peptidase C19, ubiquitin carboxyl-terminal hydrolase 2; Ubiquitin carboxyl-terminal hydrolase, N-terminal region 1; n=1; Medicago truncatula|Rep:	AT3G49600.1	2e-07	UBP26 (ubiquitin-specific protease 26); ubiquitin-specific protease	AC140026_10.4	7e-14	Peptidase C19, ubiquitin carboxyl-terminal hydrolase 2; Ubiquitin carboxyl-terminal hydrolase, N-terminal region 1 E
GmaAffx.89045.1.A1_s_at	0.000162278	1.74581	5e-75	Cluster: Endo-xyloglucan transferase like protein; n=2; Arabidopsis thaliana|Rep: Endo-xyloglucan transferase like protein - Arabidopsis thaliana	AT1G11545.1	1e-76	xyloglucan:xyloglucosyl transferase, putative / xyloglucan endotransglycosylase, putative / endo-xyloglucan transferase, putative	AC157890_26.4	9e-40	Glycoside hydrolase, family 16; Xyloglucan endo-transglycosylase, C-terminal F EGN_Mt060719 20060904 TIGR 3243.m00023
GmaAffx.73027.1.S1_at	5.52e-05	1.7439	1e-35	Cluster: Pantothenate kinase 2; n=3; Arabidopsis thaliana|Rep: Pantothenate kinase 2 - Arabidopsis thaliana (Mouse-ear cress)	AT4G32180.1	3e-37	ATPANK2 (PANTOTHENATE KINASE 2); pantothenate kinase	AC131239_14.3	6e-38	Eukaryotic pantothenate kinase E EGN_Mt060719 20060904 TIGR 2216.m00034
Gma.15651.1.S1_at	0.000772808	1.74334	1e-101	Cluster: Putative 24 kDa seed maturation protein-like protein; n=1; Solanum tuberosum|Rep: Putative 24 kDa seed maturation protein-like protein -	AT4G11220.1	1e-98	BTI2 (VIRB2-INTERACTING PROTEIN 2)	AC148655_12.4	5e-79	Reticulon H EGN_Mt060719 20060904 TIGR 2848.m00015
GmaAffx.84927.1.S1_at	0.000996699	1.74326	6e-81	Cluster: ATP-dependent helicase HrpA; n=1; Medicago truncatula|Rep: ATP-dependent helicase HrpA - Medicago truncatula (Barrel medic)	AT1G33390.1	2e-45	helicase domain-containing protein	AC152158_16.4	9e-83	Helicase, C-terminal E EGN_Mt060719 20060904 TIGR 3088.m00011
GmaAffx.18376.1.A1_at	0.000717888	1.74132	3e-16	Cluster: Ubiquitin-conjugating enzyme E2-17 kDa 1; n=8; Magnoliophyta|Rep: Ubiquitin-conjugating enzyme E2-17 kDa 1 - Arabidopsis thaliana (Mouse-ear cress)	AT1G14400.1	7e-18	UBC1 (UBIQUITIN CARRIER PROTEIN 1); ubiquitin-protein ligase	AC122726_23.5	1e-18	Ubiquitin-conjugating enzyme, E2 E EGN_Mt060719 20060904 TIGR 2094.m00025
GmaAffx.86588.1.S1_at	0.000574939	1.74047	3e-44	Rep: T3P18.6 - Arabidopsis thaliana (Mouse-ear cress)	AT1G62500.1	5e-46	protease inhibitor/seed storage/lipid transfer protein (LTP) family protein	AC161862_6.4	1e-69	Plant lipid transfer/seed storage/trypsin-alpha amylase inhibitor H EGN_Mt060719 20060904 TIGR 3345.m00010
Gma.7644.2.S1_a_at	0.000243951	1.73997	7e-56	Cluster: Hypothetical protein At2g36330; n=1; Arabidopsis thaliana|Rep: Hypothetical protein At2g36330 - Arabidopsis thaliana (Mouse-ear cress)	AT2G36330.1	1e-57	similar to integral membrane protein, putative [Arabidopsis thaliana] (TAIR:AT5G62820.1); similar to Os01g0640700 [Oryza	AC151664_9.3	4e-22	Protein of unknown function DUF588 E EGN_Mt060719 20060904 TIGR 3044.m00007
GmaAffx.8973.2.S1_at	0.000420666	1.73991	1e-25	Cluster: Hypothetical protein F14P22.80; n=2; Arabidopsis thaliana|Rep: Hypothetical protein F14P22.80 - Arabidopsis thaliana (Mouse-ear cress)	AT3G58490.1	2e-27	phosphatidic acid phosphatase family protein / PAP2 family protein	AC135313_6.3	1e-06	SAM (and some other nucleotide) binding motif E EGN_Mt060719 20060904 TIGR 2255.m00011 IMGA|AC125477_12.5 SAM (and some other
Gma.12989.1.S1_at	0.000510486	1.7382	1e-54	Cluster: At2g40130 protein; n=4; Arabidopsis thaliana|Rep: At2g40130 protein - Arabidopsis thaliana (Mouse-ear cress)	AT2G40130.2	2e-56	heat shock protein-related	CT573029_12.3	1e-165	Blue (type 1) copper domain E EGN_Mt060719 20060904 TIGR 3897.m00018
Gma.9935.1.S1_s_at	0.000821862	1.7378	3e-47	Cluster: TATA box binding protein (TBP) associated factor (TAF)-like protein; n=1; Arabidopsis thaliana|Rep: TATA box binding protein (TBP) associated factor	AT3G54280.1	6e-49	ATP binding / DNA binding / helicase	CU019601_9.4	2e-07	Helicase, C-terminal; Homeodomain-like; Protein of unknown function DUF1087 E EGN_Mt060719 20060904 TIGR
Gma.1362.1.S1_at	0.000550112	1.73571	1e-31	Cluster: Hypothetical protein At3g50350; n=1; Arabidopsis thaliana|Rep: Hypothetical protein At3g50350 - Arabidopsis thaliana (Mouse-ear cress)	AT2G15590.2	8e-25	similar to unknown protein [Arabidopsis thaliana] (TAIR:AT4G33985.1); similar to Os04g0282200 [Oryza sativa (japonica	CR954193_22.4	2e-40	Protein of unknown function DUF1685 F EGN_Mt060719 20060904 TIGR 3763.m00015
GmaAffx.64048.2.A1_s_at	0.000108409	1.73252	5e-90	Cluster: Hypothetical protein PPS5; n=1; Solanum tuberosum|Rep: Hypothetical protein PPS5 - Solanum tuberosum (Potato)	AT1G34220.2	2e-90	similar to unknown protein [Arabidopsis thaliana] (TAIR:AT4G35730.1); similar to hypothetical protein [Solanum tuberosum]	AC150705_22.4	6e-64	Protein of unknown function DUF292, eukaryotic E EGN_Mt060719 20060904 TIGR 2984.m00005 IMGA|AC169517_3.3 Protein of unknown
Gma.5730.1.S1_at	3.65e-05	1.72383	6e-08	Cluster: Hypothetical protein OSJNBa0053E05.10; n=1; Oryza sativa (japonica cultivar-group)|Rep: Hypothetical protein OSJNBa0053E05.10 - Oryza sativa
Gma.7209.1.A1_at	0.000384439	1.7232	8e-43	Cluster: Citron-like; WD40-like; n=1; Medicago truncatula|Rep: Citron-like; WD40-like - Medicago truncatula (Barrel medic)	AT4G36630.1	3e-40	EMB2754 (EMBRYO DEFECTIVE 2754); small GTPase regulator	CT033768_10.3	1e-48	Citron-like; WD40-like E EGN_Mt060719 20060904 TIGR 3880.m00018
Gma.10892.4.S1_at	0.000753679	1.7226	2e-93	Cluster: 60S ribosomal protein L11-1; n=14; Magnoliophyta|Rep: 60S ribosomal protein L11-1 - Arabidopsis thaliana (Mouse-ear cress)	AT4G18730.1	3e-95	RPL16B (ribosomal protein L16B); structural constituent of ribosome	AC147006_6.4	4e-98	Mitochondrial ribosomal protein L5 F EGN_Mt060719 20060904 TIGR 2728.m00006
GmaAffx.52169.1.S1_at	0.000918511	1.7199						AC169626_11.3	6e-08	hypothetical protein F EGN_Mt060719 20060904 TIGR 3448.m00025
GmaAffx.54083.1.S1_at	8.91e-05	1.71893	9e-92	Cluster: Multi antimicrobial extrusion protein MatE; n=1; Medicago truncatula|Rep: Multi antimicrobial extrusion protein MatE - Medicago truncatula (Barrel	AT1G33110.1	3e-70	MATE efflux family protein	AC145330_2.4	4e-94	Multi antimicrobial extrusion protein MatE E EGN_Mt060719 20060904 TIGR 2590.m00002
Gma.5277.1.S1_at	0.000116224	1.71832	1e-08	Cluster: F-box family protein-like; n=1; Oryza sativa (japonica cultivar-group)|Rep: F-box family protein-like - Oryza sativa (japonica cultivar-group)	AT4G04480.1	7e-10	similar to F-box family protein [Arabidopsis thaliana] (TAIR:AT4G22030.1); similar to Os02g0225900 [Oryza sativa (japonica	AC169788_21.3	2e-22	hypothetical protein H EGN_Mt060719 20060904 TIGR 3451.m00024
Gma.6169.1.S1_at	0.000895386	1.71825	1e-08	Rep: AT4g37020 - Arabidopsis thaliana (Mouse-ear cress)	AT4G37020.1	2e-10	similar to eukaryotic translation initiation factor 4A, putative / eIF-4A, putative / DEAD box RNA helicase, putative [Arabidop	CR954193_10.4	8e-23	hypothetical protein E EGN_Mt060719 20060904 TIGR 3763.m00023
Gma.8369.1.S1_at	0.00038274	1.71803	9e-25	Rep: At5g18850 - Arabidopsis thaliana (Mouse-ear cress)	AT5G18850.1	2e-26	unknown protein
GmaAffx.71484.1.S1_at	0.000430158	1.71533	4e-53	Cluster: Hypothetical protein F13G24.110; n=2; Arabidopsis thaliana|Rep: Hypothetical protein F13G24.110 - Arabidopsis thaliana (Mouse-ear cress)	AT5G07910.1	9e-55	leucine-rich repeat family protein	CR955012_22.4	1e-16	Leucine-rich repeat, typical subtype E EGN_Mt060719 20060904 TIGR 3777.m00021
Gma.5510.1.S1_s_at	0.000293547	1.71532	1e-171	Cluster: Beta-amyrin and sophoradiol 24-hydroxylase; n=2; Glycine max|Rep: Beta-amyrin and sophoradiol 24-hydroxylase - Glycine max (Soybean)	AT2G42250.1	3e-97	CYP712A1 (cytochrome P450, family 712, subfamily A, polypeptide 1); oxygen binding	AC141114_7.4	1e-133	E-class P450, group I H EGN_Mt060719 20060904 TIGR 2469.m00007
Gma.803.1.A1_at	0.000222616	1.71463
Gma.14806.1.A1_at	0.000434688	1.71449	4e-10	Cluster: SRG1 like protein; n=3; Arabidopsis thaliana|Rep: SRG1 like protein - Arabidopsis thaliana (Mouse-ear cress)	AT1G17010.1	9e-12	oxidoreductase, 2OG-Fe(II) oxygenase family protein	CT963114_34.3	3e-13	2OG-Fe(II) oxygenase E EGN_Mt060719 20060904 TIGR 3980.m00001
GmaAffx.86173.1.A1_at	0.000902839	1.71344
GmaAffx.92157.1.S1_at	0.000464141	1.71093	1e-110	Cluster: Aldehyde dehydrogenase; n=3; Vitis pseudoreticulata|Rep: Aldehyde dehydrogenase - Vitis pseudoreticulata	AT1G23800.1	1e-108	ALDH2B7 (Aldehyde dehydrogenase 2B7); 3-chloroallyl aldehyde dehydrogenase/ aldehyde dehydrogenase (NAD)	AC136839_10.4	2e-52	Aldehyde dehydrogenase F EGN_Mt060719 20060904 TIGR 2310.m00013
Gma.10230.1.A1_s_at	0.000500854	1.71065	5e-27	Cluster: Helix-loop-helix DNA-binding; n=1; Medicago truncatula|Rep: Helix-loop-helix DNA-binding - Medicago truncatula (Barrel medic)				AC135231_11.4	5e-29	Helix-loop-helix DNA-binding E EGN_Mt060719 20060904 TIGR 2250.m00013
GmaAffx.11111.1.A1_at	0.000954209	1.70921	3e-06	Cluster: Hypothetical protein; n=1; Medicago truncatula|Rep: Hypothetical protein - Medicago truncatula (Barrel medic)				CT573506_17.4	1e-11	hypothetical protein H EGN_Mt060719 20060904 TIGR 3922.m00017
GmaAffx.38683.1.S1_at	0.000646065	1.70921	2e-73	Cluster: Embryo-specific 3; n=1; Medicago truncatula|Rep: Embryo-specific 3 - Medicago truncatula (Barrel medic)	AT5G62200.1	2e-49	embryo-specific protein-related	AC149304_12.4	2e-75	Embryo-specific 3 F EGN_Mt060719 20060904 TIGR 2912.m00013
GmaAffx.67489.1.S1_at	0.000260793	1.70466	1e-101	Cluster: Phosphatidylinositol-4-phosphate 5-kinase 7 (EC 2.7.1.68) (AtPIP5K7) (1-phosphatidylinositol-4-phosphate kinase 7)	AT1G10900.1	1e-104	phosphatidylinositol-4-phosphate 5-kinase family protein	AC151674_4.3	1e-125	Phosphatidylinositol-4-phosphate 5-kinase E EGN_Mt060719 20060904 TIGR 3049.m00026
GmaAffx.67209.1.S1_at	0.000490412	1.7045
GmaAffx.54386.1.S1_at	0.000336495	1.70141	2e-12	Cluster: Leucine-rich repeat; n=1; Medicago truncatula|Rep: Leucine-rich repeat - Medicago truncatula (Barrel medic)				AC144502_32.4	5e-07	TIR; Disease resistance protein - 5prime partial E EGN_Mt060719 20060904 TIGR 2524.m00001
Gma.9085.3.S1_at	0.000956288	1.70117	4e-95	Cluster: Nop14-like protein; n=1; Medicago truncatula|Rep: Nop14-like protein - Medicago truncatula (Barrel medic)	AT1G69070.1	2e-68	similar to unknown protein [Arabidopsis thaliana] (TAIR:AT3G28770.1); similar to unknown protein [Oryza sativa (japonica	AC142507_40.4	6e-97	Nop14-like protein E EGN_Mt060719 20060904 TIGR 2493.m00021
Gma.8452.1.S1_s_at	4.78e-05	1.70022	0	Cluster: Homo-phytochelatin synthase; n=2; Papilionoideae|Rep: Homo-phytochelatin synthase - Glycine max (Soybean)	AT5G44070.1	0	CAD1 (CADMIUM SENSITIVE 1)
Gma.5240.1.S1_a_at	0.000395531	1.69897	1e-105	Cluster: AT5g10730/MAJ23_90; n=2; Arabidopsis thaliana|Rep: AT5g10730/MAJ23_90 - Arabidopsis thaliana (Mouse-ear cress)	AT5G10730.1	1e-106	catalytic/ coenzyme binding	CU013524_4.4	1e-113	NAD-dependent epimerase/dehydratase F EGN_Mt060719 20060904 TIGR 4018.m00026
Gma.3182.1.S1_at	1.98e-05	1.69731	1e-88	Cluster: Pyrrolidone carboxyl peptidase-like protein; n=2; Oryza sativa (japonica cultivar-group)|Rep: Pyrrolidone carboxyl peptidase-like	AT1G56700.1	1e-85	pyrrolidone-carboxylate peptidase family protein	AC147011_17.3	1e-106	Peptidase C15, pyroglutamyl peptidase I F EGN_Mt060719 20060904 TIGR 2733.m00015
GmaAffx.68419.1.S1_at	0.000609636	1.69012	1e-38	Cluster: Nodulin MtN21-like protein; n=2; Arabidopsis thaliana|Rep: Nodulin MtN21-like protein - Arabidopsis thaliana (Mouse-ear cress)	AT3G28050.1	4e-40	nodulin MtN21 family protein	AC174278_4.3	2e-31	Protein of unknown function DUF6, transmembrane H EGN_Mt060719 20060904 TIGR 3513.m00014
GmaAffx.22994.1.A1_at	0.000493444	1.68474	2e-34	Cluster: AP2/EREBP transcription factor AINTEGUMENTA-like; n=1; Medicago truncatula|Rep: AP2/EREBP transcription factor AINTEGUMENTA-like -	AT5G65510.1	2e-28	AIL7 (AINTEGUMENTA-LIKE 7); DNA binding / transcription factor	AC135801_22.5	1e-23	Pathogenesis-related transcriptional factor and ERF E EGN_Mt060719 20060904 TIGR 2288.m00030
GmaAffx.8248.1.S1_at	0.000181824	1.68154
GmaAffx.21743.1.S1_at	0.000431014	1.68056	8e-43	Cluster: TPR Domain containing protein, expressed; n=1; Oryza sativa (japonica cultivar-group)|Rep: TPR Domain containing protein, expressed - Oryza sativa	AT4G28600.1	4e-43	NPGR2 (NO POLLEN GERMINATION RELATED 2); calmodulin binding	AC162162_33.3	7e-51	Tetratricopeptide-like helical E EGN_Mt060719 20060904 TIGR 3352.m00003
Gma.6307.1.S1_at	0.000211587	1.67904	1e-152	Cluster: Cullin-4B, putative, expressed; n=3; Oryza sativa (japonica cultivar-group)|Rep: Cullin-4B, putative, expressed - Oryza sativa (japonica	AT5G46210.1	1e-152	CUL4 (CULLIN4); protein binding / ubiquitin-protein ligase	AC146568_19.4	9e-67	Cullin E EGN_Mt060719 20060904 TIGR 2630.m00018
Gma.10892.4.S1_s_at	0.000461991	1.67855	2e-93	Cluster: 60S ribosomal protein L11-1; n=14; Magnoliophyta|Rep: 60S ribosomal protein L11-1 - Arabidopsis thaliana (Mouse-ear cress)	AT4G18730.1	3e-95	RPL16B (ribosomal protein L16B); structural constituent of ribosome	AC147006_6.4	4e-98	Mitochondrial ribosomal protein L5 F EGN_Mt060719 20060904 TIGR 2728.m00006
GmaAffx.55216.1.S1_at	0.000160212	1.67823	2e-19	Cluster: EPS15 homology (EH); Protein kinase; n=1; Medicago truncatula|Rep: EPS15 homology (EH); Protein kinase - Medicago truncatula (Barrel medic)	AT4G23650.1	1e-17	CDPK6 (CALCIUM-DEPENDENT PROTEIN KINASE 6); anion channel/ calcium- and calmodulin-dependent protein kinase/ kinase	AC140913_11.4	2e-21	Protein kinase; Calcium-binding EF-hand E EGN_Mt060719 20060904 TIGR 2457.m00012
GmaAffx.65281.1.S1_at	6.51e-05	1.67665	1e-49	Cluster: Hypothetical protein T9J14.4; n=2; Arabidopsis thaliana|Rep: Hypothetical protein T9J14.4 - Arabidopsis thaliana (Mouse-ear cress)	AT3G05010.1	8e-54	transmembrane protein, putative
GmaAffx.59938.1.S1_at	0.000405095	1.67615
GmaAffx.6810.1.S1_at	0.000295581	1.67553	7e-20	Cluster: Protein PPLZ12; n=1; Lupinus polyphyllus|Rep: Protein PPLZ12 - Lupinus polyphyllus (Large-leaved lupin)	AT5G51570.1	2e-18	band 7 family protein	AC174328_25.4	2e-19	Band 7 protein H EGN_Mt060719 20060904 TIGR 3562.m00010
GmaAffx.78829.1.S1_at	0.000237142	1.67497
GmaAffx.18273.1.A1_at	1.44e-05	1.6746	4e-27	Cluster: Cellulose synthase-like protein CslE; n=1; Nicotiana tabacum|Rep: Cellulose synthase-like protein CslE - Nicotiana tabacum (Common tobacco)	AT1G55850.1	1e-27	ATCSLE1 (Cellulose synthase-like E1); cellulose synthase/ transferase, transferring glycosyl groups	AC159142_13.5	3e-06	Cellulose synthase F EGN_Mt060719 20060904 TIGR 3283.m00011
Gma.12912.1.S1_at	0.000405198	1.67379	4e-17	AAF56406.1; n=4; Arabidopsis thaliana|Rep: Gb|AAF56406.1 - Arabidopsis thaliana (Mouse-ear cress)	AT5G49930.1	1e-18	EMB1441 (EMBRYO DEFECTIVE 1441); nucleic acid binding
GmaAffx.11845.1.A1_at	0.000593383	1.67371
GmaAffx.18762.1.S1_at	0.000863588	1.67272	4e-17	Cluster: Hypothetical protein; n=1; Medicago truncatula|Rep: Hypothetical protein - Medicago truncatula (Barrel medic)				AC152818_21.3	6e-19	hypothetical protein E EGN_Mt060719 20060904 TIGR 3123.m00024
Gma.16672.2.S1_at	0.000612102	1.6707	1e-151	Cluster: MO25 protein-related; n=4; Brassicaceae|Rep: MO25 protein-related - Brassica oleracea (Wild cabbage)	AT5G47540.1	1e-151	Mo25 family protein	AC148653_8.3	1e-173	Calcium-binding protein 39 , related E EGN_Mt060719 20060904 TIGR 2846.m00044
GmaAffx.24263.1.S1_at	0.00061888	1.66833	9e-79	Cluster: F13O11.19 protein; n=3; Arabidopsis thaliana|Rep: F13O11.19 protein - Arabidopsis thaliana (Mouse-ear cress)	AT1G64890.1	2e-80	integral membrane transporter family protein	CR932966_7.5	2e-50	Biopterin transport-related protein BT1 E EGN_Mt060719 20060904 TIGR 3730.m00023
GmaAffx.2026.1.A1_at	1.96e-05	1.66755	4e-52	Cluster: Similarity to NAM; n=2; Arabidopsis thaliana|Rep: Similarity to NAM - Arabidopsis thaliana (Mouse-ear cress)	AT5G64530.1	7e-54	ANAC104/XND1 (Arabidopsis NAC domain containing protein 104); transcription factor	AC122164_12.4	3e-33	No apical meristem (NAM) protein H EGN_Mt060719 20060904 TIGR 2081.m00016
GmaAffx.90353.1.S1_at	0.000654936	1.66669	3e-06	Rep: MLO1 - Lotus japonicus	AT2G39200.1	4e-06	MLO12 (MILDEW RESISTANCE LOCUS O 12); calmodulin binding
GmaAffx.83788.1.S1_at	0.00046464	1.66616	1e-92	Cluster: Hypothetical protein; n=1; Medicago truncatula|Rep: Hypothetical protein - Medicago truncatula (Barrel medic)	AT5G49820.1	5e-91	EMB1879 (EMBRYO DEFECTIVE 1879)	AC144806_8.4	1e-94	Protein of unknown function DUF647 E EGN_Mt060719 20060904 TIGR 2565.m00010
Gma.6836.1.A1_s_at	0.000666661	1.66569	1e-88	Cluster: Pyrrolidone carboxyl peptidase-like protein; n=2; Oryza sativa (japonica cultivar-group)|Rep: Pyrrolidone carboxyl peptidase-like	AT1G56700.1	1e-85	pyrrolidone-carboxylate peptidase family protein	AC147011_17.3	1e-106	Peptidase C15, pyroglutamyl peptidase I F EGN_Mt060719 20060904 TIGR 2733.m00015
Gma.4765.1.A1_at	0.000127428	1.66437	1e-104	Cluster: Proteinase inhibitor I4, serpin; n=2; Medicago truncatula|Rep: Proteinase inhibitor I4, serpin - Medicago truncatula (Barrel medic)	AT3G49880.1	1e-105	glycosyl hydrolase family protein 43	CT027662_17.5	1e-114	Proteinase inhibitor I4, serpin; Glycoside hydrolase, family 43 E EGN_Mt060719 20060904 TIGR 3856.m00009
Gma.12949.1.A1_at	0.000435643	1.66398						AC169125_9.3	1e-05	hypothetical protein E EGN_Mt060719 20060904 TIGR 3429.m00016
GmaAffx.31959.1.S1_at	0.00059913	1.66244	2e-15	AAC80623.1; n=1; Arabidopsis thaliana|Rep: Gb|AAC80623.1 - Arabidopsis thaliana (Mouse-ear cress)	AT5G42950.1	4e-17	GYF domain-containing protein
Gma.4091.1.S1_x_at	0.000763972	1.6618	2e-97	Cluster: Putative RING zinc finger protein; n=4; Arabidopsis thaliana|Rep: Putative RING zinc finger protein - Arabidopsis thaliana (Mouse-ear cress)	AT3G06140.1	4e-99	zinc finger (C3HC4-type RING finger) family protein	AC148995_25.5	2e-81	Zinc finger, RING-type E EGN_Mt060719 20060904 TIGR 2881.m00026
GmaAffx.76609.1.S1_at	0.000334828	1.66045
GmaAffx.30538.1.S1_at	0.000587987	1.66031
GmaAffx.50955.1.S1_at	0.000549366	1.65892
Gma.607.1.S1_at	0.000404919	1.65749	5e-62	Cluster: Amino acid permease-associated region; n=1; Medicago truncatula|Rep: Amino acid permease-associated region - Medicago truncatula (Barrel	AT1G58030.1	4e-53	CAT2 (CATIONIC AMINO ACID TRANSPORTER 2); amino acid transporter	AC137986_6.4	6e-64	Amino acid/polyamine transporter I null 20060904 TIGR 2875.m00018
GmaAffx.56432.1.S1_at	0.000127758	1.65707	2e-07	Cluster: Hypothetical protein F4P12_390; n=1; Arabidopsis thaliana|Rep: Hypothetical protein F4P12_390 - Arabidopsis thaliana (Mouse-ear cress)	AT3G53690.1	3e-09	zinc finger (C3HC4-type RING finger) family protein	AC130802_17.4	3e-10	Zinc finger, C6HC-type - 5prime partial H EGN_Mt060719 20060904 TIGR 2204.m00018
Gma.1802.1.S1_at	0.000463094	1.65701	1e-113	Cluster: Sugar transporter; n=1; Medicago truncatula|Rep: Sugar transporter - Medicago truncatula (Barrel medic)	AT1G67300.1	1e-94	hexose transporter, putative	AC122722_12.5	1e-115	General substrate transporter F EGN_Mt060719 20060904 TIGR 2090.m00020
GmaAffx.8999.2.A1_s_at	0.000753784	1.65594
GmaAffx.67319.1.S1_at	0.000614646	1.65195	1e-123	Cluster: Hypothetical protein; n=2; Arabidopsis thaliana|Rep: Hypothetical protein - Arabidopsis thaliana (Mouse-ear cress)	AT5G59960.1	1e-125	similar to Os01g0151600 [Oryza sativa (japonica cultivar-group)] (GB:NP_001042041.1); similar to similar to Dictyostelium
Gma.15823.1.S1_at	0.000981395	1.6506	7e-31	Cluster: 60S ribosomal protein L38; n=1; Arabidopsis thaliana|Rep: 60S ribosomal protein L38 - Arabidopsis thaliana (Mouse-ear cress)	AT2G43460.1	2e-32	60S ribosomal protein L38 (RPL38A)	AC144478_8.4	1e-30	Ribosomal L38e protein F EGN_Mt060719 20060904 TIGR 2519.m00010
Gma.8589.2.S1_at	0.000925027	1.65055	1e-56	Cluster: RNA export 1; n=1; Nicotiana benthamiana|Rep: RNA export 1 - Nicotiana benthamiana	AT1G80670.1	4e-56	transducin family protein / WD-40 repeat family protein	AC183305_1.3	3e-51	Nitrous oxide reductase, N-terminal E EGN_Mt060719 20060904 TIGR 3644.m00004
Gma.17923.1.S1_at	0.000167522	1.65027	9e-99	Cluster: Homeodomain leucine zipper protein HDZ3; n=1; Phaseolus vulgaris|Rep: Homeodomain leucine zipper protein HDZ3 - Phaseolus vulgaris (Kidney bean) (Frenc	AT3G01470.1	1e-71	ATHB-1 (Homeobox-leucine zipper protein HAT5); transcription factor	CR954197_23.4	2e-34	Leucine zipper, homeobox-associated; Homeodomain-related F EGN_Mt060719 20060904 TIGR 3767.m00011
Gma.5240.1.S1_at	0.000723386	1.65014	1e-105	Cluster: AT5g10730/MAJ23_90; n=2; Arabidopsis thaliana|Rep: AT5g10730/MAJ23_90 - Arabidopsis thaliana (Mouse-ear cress)	AT5G10730.1	1e-106	catalytic/ coenzyme binding	CU013524_4.4	1e-113	NAD-dependent epimerase/dehydratase F EGN_Mt060719 20060904 TIGR 4018.m00026
Gma.3595.2.S1_a_at	0.000162752	1.64682	6e-38	Cluster: Hypothetical protein At3g05090; n=1; Arabidopsis thaliana|Rep: Hypothetical protein At3g05090 - Arabidopsis thaliana (Mouse-ear cress)	AT3G05090.1	1e-39	transducin family protein / WD-40 repeat family protein	AC148345_32.5	8e-46	Aldehyde dehydrogenase; WD40-like E EGN_Mt060719 20060904 TIGR 2813.m00001
GmaAffx.10487.1.A1_at	0.000710846	1.64557	2e-13	Rep: H0522A01.2 protein - Oryza sativa (Rice)	AT3G25440.1	2e-13	similar to group II intron splicing factor CRS1-related [Arabidopsis thaliana] (TAIR:AT4G13070.1); similar to Os04g0492900	AC135463_14.3	9e-42	Protein of unknown function UPF0044 E EGN_Mt060719 20060904 TIGR 2270.m00008
GmaAffx.64018.1.S1_at	0.000244548	1.64551
GmaAffx.93149.1.S1_s_at	4.12e-05	1.64409	2e-82	Cluster: Hypothetical protein T22P22_70; n=1; Arabidopsis thaliana|Rep: Hypothetical protein T22P22_70 - Arabidopsis thaliana (Mouse-ear cress)	AT5G11680.1	3e-84	similar to hypothetical protein TTHERM_00502170 [Tetrahymena thermophila SB210] (GB:XP_001022271.1); similar to Os09g0512900 [Ory
GmaAffx.552.1.S1_at	0.000140873	1.64401	2e-37	Cluster: RNA polymerase Rpb3/Rpb11 dimerisation domain containing protein, expressed; n=1; Oryza sativa (japonica cultivar-group)|Rep: RNA polymerase Rpb3/Rpb11	AT2G29540.1	5e-34	ATRPC14 (Arabidopsis thaliana RNA polymerase I(A) and III(C) 14 kDa subunit); DNA binding / DNA-directed RNA polymerase	CR382279_47.5	6e-28	RNA polymerase, RBP11-like E EGN_Mt060719 20060904 TIGR 3695.m00027
GmaAffx.86258.1.S1_x_at	2.59e-05	1.64354
Gma.16280.2.S1_at	0.000976217	1.64323	2e-26	Rep: At4g00335 - Arabidopsis thaliana (Mouse-ear cress)	AT4G00335.2	5e-28	RHB1A (RING-H2 finger B1A); protein binding / zinc ion binding
Gma.12979.1.A1_at	0.000444809	1.64242	1e-30	Cluster: Hypothetical protein At2g42080; n=1; Arabidopsis thaliana|Rep: Hypothetical protein At2g42080 - Arabidopsis thaliana (Mouse-ear cress)	AT2G42080.1	3e-32	DNAJ heat shock N-terminal domain-containing protein	AC137836_34.5	7e-21	Heat shock protein DnaJ, N-terminal H EGN_Mt060719 20060904 TIGR 2357.m00031
GmaAffx.84491.1.S1_at	0.00089206	1.64144	5e-80	Cluster: Tyrosine protein kinase, active site; n=1; Medicago truncatula|Rep: Tyrosine protein kinase, active site - Medicago truncatula (Barrel medic)	AT4G08850.1	2e-65	leucine-rich repeat family protein / protein kinase family protein	CT027664_21.4	1e-39	Protein kinase E EGN_Mt060719 20060904 TIGR 3858.m00031
Gma.8918.1.S1_at	0.000860059	1.6398
GmaAffx.53489.1.A1_at	0.000185683	1.63926	3e-06	Cluster: Putative DNA polymerase V; n=1; Oryza sativa (japonica cultivar-group)|Rep: Putative DNA polymerase V - Oryza sativa (japonica cultivar-group)	AT5G64420.1	7e-07	DNA polymerase V family	AC148396_28.4	9e-18	DNA polymerase V E EGN_Mt060719 20060904 TIGR 2819.m00013
Gma.10705.1.S1_a_at	5.1e-05	1.63758	0	Cluster: Putative plastid glucose 6 phosphate/phosphate translocator; n=1; Glycine max|Rep: Putative plastid glucose 6 phosphate/phosphate	AT5G54800.1	1e-165	GPT1 (glucose-6-phosphate transporter 1); antiporter/ glucose-6-phosphate transporter	CT030234_11.5	0	Tpt phosphate/phosphoenolpyruvate translocator F EGN_Mt060719 20060904 TIGR 3870.m00005
Gma.9548.2.A1_at	0.000851931	1.63726
GmaAffx.49777.1.S1_at	1.93e-05	1.6361
GmaAffx.40660.1.S1_at	0.000243269	1.6337	2e-19	Cluster: Hypothetical protein F15N18_30; n=2; Arabidopsis thaliana|Rep: Hypothetical protein F15N18_30 - Arabidopsis thaliana (Mouse-ear cress)	AT5G11440.1	4e-21	CID5/IPD1 (INCREASED POLYPLOIDY LEVEL IN DARKNESS 1); protein binding
Gma.9696.1.S1_at	0.000338421	1.63298	2e-31	Cluster: Protein At5g22580; n=1; Arabidopsis thaliana|Rep: Protein At5g22580 - Arabidopsis thaliana (Mouse-ear cress)	AT5G22580.1	5e-33	Identical to Protein At5g22580 [Arabidopsis Thaliana] (GB:Q9FK81); similar to stable protein 1-related [Arabidopsis thaliana]	AC144483_9.5	1e-16	Dimeric alpha-beta barrel F EGN_Mt060719 20060904 TIGR 2522.m00010
Gma.7318.1.A1_at	0.000129463	1.6291	2e-69	Cluster: Starch synthase II-2; n=1; Phaseolus vulgaris|Rep: Starch synthase II-2 - Phaseolus vulgaris (Kidney bean) (French bean)	AT3G01180.1	2e-67	glycogen synthase, putative	AC166744_9.4	2e-68	Glycosyl transferase, group 1 E EGN_Mt060719 20060904 TIGR 3401.m00024
Gma.8174.1.S1_at	0.000772315	1.62808	5e-08	Cluster: Os07g0264900 protein; n=1; Oryza sativa (japonica cultivar-group)|Rep: Os07g0264900 protein - Oryza sativa (japonica cultivar-group)	AT3G49640.1	1e-05	FAD binding / oxidoreductase
Gma.2234.2.S1_at	0.000471578	1.62646	1e-77	Cluster: Hypothetical protein F23N20.18; n=1; Arabidopsis thaliana|Rep: Hypothetical protein F23N20.18 - Arabidopsis thaliana (Mouse-ear cress)	AT1G71190.1	3e-79	SAG18 (Senescence associated gene 18)	AC173290_5.3	6e-96	membrane protein, putative, related E EGN_Mt060719 20060904 TIGR 3499.m00017
Gma.4761.1.S1_x_at	0.000461467	1.62633	4e-46	Cluster: CAK associated cyclinH homolog; n=1; Populus tremula x Populus tremuloides|Rep: CAK associated cyclinH homolog - Populus tremula x Populus	AT5G27620.1	4e-38	CYCH;1 (CYCLIN H;1); cyclin-dependent protein kinase/ protein binding / protein kinase	AC151426_17.4	3e-58	Cyclin-like E EGN_Mt060719 20060904 TIGR 3021.m00008
GmaAffx.47234.1.S1_at	0.000607691	1.62632	3e-22	Cluster: Probable UDP-N-acetylglucosamine--peptide N- acetylglucosaminyltransferase SEC; n=2; Arabidopsis thaliana|Rep: Probable UDP-N-acetylglucosamine--peptid	AT3G04240.1	8e-24	SEC (SECRET AGENT); transferase, transferring glycosyl groups	AC146559_29.3	2e-25	Tetratricopeptide-like helical F EGN_Mt060719 20060904 TIGR 2621.m00014
GmaAffx.85150.2.S1_at	0.000571985	1.62615	8e-65	Cluster: Alcohol dehydrogenase superfamily, zinc-containing; D-isomer specific 2-hydroxyacid dehydrogenase, NAD-binding; n=1; Medicago	AT1G72680.1	2e-61	cinnamyl-alcohol dehydrogenase, putative	AC123898_20.5	1e-66	Alcohol dehydrogenase superfamily, zinc-containing; D-isomer specific 2-hydroxyacid dehydrogenase, NAD-binding E EGN_Mt060719
GmaAffx.23308.1.A1_at	0.000194342	1.62163	4e-13	Cluster: Transcription factor jumonji, jmjC; Transcription factor jumonji, JmjN; Zinc finger, C2H2-type; n=1; Medicago truncatula|Rep: Transcription	AT5G04240.1	2e-11	ELF6 (EARLY FLOWERING 6); transcription factor	AC133709_47.4	4e-15	Transcription factor jumonji, jmjC; Transcription factor jumonji, JmjN; Zinc finger, C2H2-type E EGN_Mt060719 20060904 TIGR
Gma.12968.1.S1_at	0.000765967	1.62067	9e-13	Cluster: Hypothetical protein; n=1; Arabidopsis thaliana|Rep: Hypothetical protein - Arabidopsis thaliana (Mouse-ear cress)	AT4G17085.1	2e-14	similar to hypothetical protein [Oryza sativa (japonica cultivar-group)] (GB:BAD53569.1)
Gma.10705.1.S1_at	0.000704812	1.62054	0	Cluster: Putative plastid glucose 6 phosphate/phosphate translocator; n=1; Glycine max|Rep: Putative plastid glucose 6 phosphate/phosphate	AT5G54800.1	1e-165	GPT1 (glucose-6-phosphate transporter 1); antiporter/ glucose-6-phosphate transporter	CT030234_11.5	0	Tpt phosphate/phosphoenolpyruvate translocator F EGN_Mt060719 20060904 TIGR 3870.m00005
Gma.1065.1.S1_at	0.000411585	1.61988	1e-100	Cluster: Casein kinase I; n=1; Arabidopsis thaliana|Rep: Casein kinase I - Arabidopsis thaliana (Mouse-ear cress)	AT4G14340.1	1e-101	CKI1 (CASEIN KINASE I); casein kinase I/ kinase	AC174288_11.3	1e-136	Protein kinase E EGN_Mt060719 20060904 TIGR 3523.m00005
GmaAffx.76283.1.S1_at	0.000497987	1.6192	1e-23	Cluster: Hypothetical protein T6G15.100; n=1; Arabidopsis thaliana|Rep: Hypothetical protein T6G15.100 - Arabidopsis thaliana (Mouse-ear cress)	AT4G13550.1	5e-25	lipase class 3 family protein	AC163324_4.4	2e-39	triacylglycerol lipase , putative E EGN_Mt060719 20060904 TIGR 3359.m00018
Gma.15212.1.S1_at	0.000617423	1.61808	8e-61	Cluster: Protein At4g36210; n=1; Arabidopsis thaliana|Rep: Protein At4g36210 - Arabidopsis thaliana (Mouse-ear cress)	AT4G36210.1	2e-62	similar to unknown protein [Arabidopsis thaliana] (TAIR:AT2G18100.1); similar to expressed protein [Oryza sativa (japonica	AC174351_11.4	2e-77	Lipase, active site H EGN_Mt060719 20060904 TIGR 3585.m00010
GmaAffx.83708.1.S1_at	0.000619043	1.61453	5e-47	Cluster: Hypothetical protein OJ1714_H10.131; n=1; Oryza sativa (japonica cultivar-group)|Rep: Hypothetical protein OJ1714_H10.131 - Oryza sativa (japonica	AT5G21990.1	5e-48	tetratricopeptide repeat (TPR)-containing protein
Gma.4729.1.A1_at	0.000863358	1.61407	2e-56	Cluster: Dual-specificity protein phosphatase-like protein; n=2; Arabidopsis thaliana|Rep: Dual-specificity protein phosphatase-like protein - Arabidopsis thali	AT3G23610.1	4e-58	dual specificity protein phosphatase (DsPTP1)	CT573420_3.3	3e-23	Dual specificity protein phosphatase E EGN_Mt060719 20060904 TIGR 3914.m00007
Gma.4212.1.S1_at	0.000706202	1.61353	1e-137	Cluster: Apospory-associated protein C; n=1; Arabidopsis thaliana|Rep: Apospory-associated protein C - Arabidopsis thaliana (Mouse-ear cress)	AT5G57330.1	1e-138	aldose 1-epimerase family protein	AC155282_40.5	1e-147	Galactose mutarotase-like F EGN_Mt060719 20060904 TIGR 3172.m00029
GmaAffx.63472.1.S1_at	7.9e-05	1.61331	6e-44	Cluster: ATP-dependent Clp protease subunit ClpP; n=1; Arabidopsis thaliana|Rep: ATP-dependent Clp protease subunit ClpP - Arabidopsis thaliana (Mouse-ear	AT1G02560.1	1e-45	CLPP5 (NUCLEAR ENCODED CLP PROTEASE 1); endopeptidase Clp	AC160097_1.4	5e-46	Myb, DNA-binding; Peptidase S14, ClpP F EGN_Mt060719 20060904 TIGR 3305.m00007
Gma.15569.1.S1_at	0.000565539	1.61243	3e-47	Cluster: TATA box binding protein (TBP) associated factor (TAF)-like protein; n=1; Arabidopsis thaliana|Rep: TATA box binding protein (TBP) associated factor	AT3G54280.1	6e-49	ATP binding / DNA binding / helicase	CU019601_9.4	2e-07	Helicase, C-terminal; Homeodomain-like; Protein of unknown function DUF1087 E EGN_Mt060719 20060904 TIGR
Gma.14345.1.S1_s_at	0.000169666	1.61071	1e-114	Cluster: At1g31070/F17F8_1; n=4; Arabidopsis thaliana|Rep: At1g31070/F17F8_1 - Arabidopsis thaliana (Mouse-ear cress)	AT1G31070.2	1e-115	UDP-N-acetylglucosamine pyrophosphorylase-related
Gma.2939.1.S1_at	0.000699548	1.61021	1e-13	Cluster: Hypothetical protein P0481E08.8; n=1; Oryza sativa (japonica cultivar-group)|Rep: Hypothetical protein P0481E08.8 - Oryza sativa (japonica	AT4G17085.1	4e-15	similar to hypothetical protein [Oryza sativa (japonica cultivar-group)] (GB:BAD53569.1)
GmaAffx.59766.1.S1_at	0.000126147	1.60997
Gma.5634.1.S1_s_at	0.000322289	1.60334	8e-88	Cluster: Steroid 5alpha-reductase-like protein; n=1; Arabidopsis thaliana|Rep: Steroid 5alpha-reductase-like protein - Arabidopsis thaliana	AT5G16010.1	2e-89	3-oxo-5-alpha-steroid 4-dehydrogenase family protein / steroid 5-alpha-reductase family protein	AC155100_11.3	1e-110	3-oxo-5-alpha-steroid 4-dehydrogenase, C-terminal F EGN_Mt060719 20060904 TIGR 3168.m00021
Gma.2243.2.S1_s_at	0.000195018	1.60268	2e-77	Cluster: Putative transcription initiation factor; n=1; Oryza sativa (japonica cultivar-group)|Rep: Putative transcription initiation factor - Oryza sativa	AT1G75510.1	9e-76	transcription initiation factor IIF beta subunit (TFIIF-beta) family protein
Gma.11130.3.A1_at	0.000709915	1.6007
GmaAffx.93235.1.S1_s_at	0.000348446	1.59874	0	Cluster: Arf GTPase activating protein; n=1; Medicago truncatula|Rep: Arf GTPase activating protein - Medicago truncatula (Barrel medic)	AT5G54310.1	1e-125	AGD5 (ARF-GAP DOMAIN 5); DNA binding	AC126013_2.4	0	Arf GTPase activating protein E EGN_Mt060719 20060904 TIGR 2159.m00003
Gma.15308.2.S1_at	0.000373846	1.59816	1e-47	Rep: Syntaxin - Glycine max (Soybean)	AT5G46860.1	3e-41	VAM3 (syntaxin 22); t-SNARE	AC150505_13.5	6e-47	Syntaxin/epimorphin family E EGN_Mt060719 20060904 TIGR 2978.m00006
Gma.4312.3.S1_at	0.000114144	1.59678	2e-45	Cluster: Putative phospholipid hydroperoxide glutathione peroxidase; n=1; Cicer arietinum|Rep: Putative phospholipid hydroperoxide glutathione	AT2G31570.1	5e-43	ATGPX2 (GLUTATHIONE PEROXIDASE 2); glutathione peroxidase	AC151526_20.4	2e-36	Thioredoxin fold E EGN_Mt060719 20060904 TIGR 3036.m00022
Gma.9246.1.A1_a_at	0.000302635	1.59595	5e-24	Rep: At3g55600 - Arabidopsis thaliana (Mouse-ear cress)	AT3G55600.1	1e-25	similar to cation exchanger, putative (CAX10) [Arabidopsis thaliana] (TAIR:AT1G54110.1); similar to Os09g0272500 [Oryza	AC174357_6.4	3e-37	cation:cation antiporter , putative - 5prime partial E EGN_Mt060719 20060904 TIGR 3591.m00001
GmaAffx.55568.1.S1_at	0.000372501	1.59587	3e-68	Cluster: Probable histidine kinase [imported]-Arabidopsis thaliana; n=1; Medicago truncatula|Rep: Probable histidine kinase	AT2G17820.1	1e-55	ATHK1 (HISTIDINE KINASE 1)	AC121233_38.5	5e-70	Histidine kinase related protein, C-terminal; Tripartite hybrid signal transduction histidine kinase, BarA type E EGN_Mt06071
GmaAffx.86084.1.S1_at	0.000263032	1.59526	3e-49	Rep: NERD - Medicago truncatula (Barrel medic)	AT1G65020.1	5e-45	similar to NERD [Medicago truncatula] (GB:ABE94711.1); contains InterPro domain NERD; (InterPro:IPR011528)	AC126792_13.4	5e-51	NERD F EGN_Mt060719 20060904 TIGR 2177.m00017
Gma.13615.1.S1_at	0.000480101	1.59515	3e-95	Cluster: Oligopeptide transporter-like protein; n=3; Arabidopsis thaliana|Rep: Oligopeptide transporter-like protein - Arabidopsis thaliana	AT3G54450.1	5e-97	proton-dependent oligopeptide transport (POT) family protein	AC146853_24.3	1e-111	TGF-beta receptor, type I/II extracellular region H EGN_Mt060719 20060904 TIGR 2708.m00026
Gma.3754.1.S1_x_at	0.00026965	1.59491	2e-48	Cluster: Calcineurin-like protein; n=2; Eucalyptus|Rep: Calcineurin-like protein - Eucalyptus grandis (Flooded gum)	AT3G18430.1	1e-46	calcium-binding EF hand family protein	AC172743_16.3	1e-43	Calcium-binding EF-hand F EGN_Mt060719 20060904 TIGR 3494.m00009
GmaAffx.91844.1.S1_at	0.000644248	1.58868	2e-79	Cluster: Hypothetical protein; n=1; Medicago truncatula|Rep: Hypothetical protein - Medicago truncatula (Barrel medic)	AT4G09830.1	1e-46	similar to unknown protein [Arabidopsis thaliana] (TAIR:AT5G64780.1); similar to conserved hypothetical protein [Medicago	AC141113_10.5	3e-81	holocarboxylase synthetase, putative F EGN_Mt060719 20060904 TIGR 2468.m00013
Gma.1842.1.S1_at	0.000376917	1.58836	7e-73	Cluster: Zinc finger, C3HC4 type family protein, expressed; n=1; Oryza sativa (japonica cultivar-group)|Rep: Zinc finger, C3HC4 type family	AT2G40830.1	3e-66	RHC1A (RING-H2 finger C1A); protein binding / zinc ion binding	CR954185_44.5	1e-141	Zinc finger, RING-type E EGN_Mt060719 20060904 TIGR 3755.m00028
GmaAffx.50740.1.S1_at	0.000422441	1.58812	1e-68	Cluster: Oligopeptide transporter OPT superfamily; n=1; Medicago truncatula|Rep: Oligopeptide transporter OPT superfamily - Medicago truncatula (Barrel medic)	AT5G55930.1	2e-55	ATOPT1 (oligopeptide transporter 1); oligopeptide transporter	CT573078_42.5	4e-75	Oligopeptide transporter OPT superfamily E EGN_Mt060719 20060904 TIGR 3905.m00029
Gma.8621.1.S1_at	0.00079284	1.58798	1e-16	Cluster: Harpin-induced 1; n=1; Medicago truncatula|Rep: Harpin-induced 1 - Medicago truncatula (Barrel medic)	AT4G01410.1	4e-10	harpin-induced family protein / HIN1 family protein / harpin-responsive family protein	AC150443_21.5	1e-18	Harpin-induced 1 F EGN_Mt060719 20060904 TIGR 2974.m00019
Gma.14345.1.S1_a_at	0.000264015	1.58677	1e-114	Cluster: At1g31070/F17F8_1; n=4; Arabidopsis thaliana|Rep: At1g31070/F17F8_1 - Arabidopsis thaliana (Mouse-ear cress)	AT1G31070.2	1e-115	UDP-N-acetylglucosamine pyrophosphorylase-related
GmaAffx.16182.1.S1_s_at	0.000695064	1.58528	8e-28	Cluster: F6N15.8-like protein; n=1; Mangifera indica|Rep: F6N15.8-like protein - Mangifera indica (Mango)	AT4G00090.1	9e-28	transducin family protein / WD-40 repeat family protein
GmaAffx.12252.1.S1_at	0.000634519	1.584	1e-34	Cluster: Dof zinc finger protein; n=1; Solanum tuberosum|Rep: Dof zinc finger protein - Solanum tuberosum (Potato)	AT2G28810.1	1e-33	Dof-type zinc finger domain-containing protein	AC159185_7.3	2e-38	Zinc finger, Dof-type H EGN_Mt060719 20060904 TIGR 3289.m00010 IMGA|AC126019_27.4 Zinc finger, Dof-type
Gma.2687.1.S1_at	0.000108505	1.58271	2e-25	Cluster: 28 kDa small subunit ribosomal protein; n=4; core eudicotyledons|Rep: 28 kDa small subunit ribosomal protein - Capsicum annuum (Bell pepper)	AT3G10090.1	4e-25	40S ribosomal protein S28 (RPS28A)	AC147482_43.4	3e-30	Ribosomal protein S28e E EGN_Mt060719 20060904 TIGR 2756.m00008
GmaAffx.69034.1.S1_at	0.00088223	1.58167
GmaAffx.1334.1.S1_at	0.000195858	1.58132	1e-66	AAF56406.1; n=4; Arabidopsis thaliana|Rep: Gb|AAF56406.1 - Arabidopsis thaliana (Mouse-ear cress)	AT5G49930.1	2e-68	EMB1441 (EMBRYO DEFECTIVE 1441); nucleic acid binding
GmaAffx.93385.1.S1_at	0.00058344	1.57934	7e-87	Cluster: Ras-related protein RAB1BV; n=14; core eudicotyledons|Rep: Ras-related protein RAB1BV - Beta vulgaris (Sugar beet)	AT5G59840.1	6e-88	Ras-related GTP-binding family protein	AC125368_15.5	1e-89	Sigma-54 factor, interaction region; Ras small GTPase, Rab type F EGN_Mt060719 20060904 TIGR 2139.m00016
GmaAffx.35647.2.S1_at	9.67e-05	1.57927	4e-24	Cluster: Adenine phosphoribosyltransferase-like protein-related; n=1; Medicago truncatula|Rep: Adenine phosphoribosyltransferase-like protein-related -	AT5G11160.1	2e-24	APT5 (ADENINE PHOSPHORIBOSYLTRANSFERASE 5); adenine phosphoribosyltransferase	AC148405_25.4	6e-26	Purine/pyrimidine phosphoribosyl transferase E EGN_Mt060719 20060904 TIGR 2824.m00015
GmaAffx.2981.2.S1_at	0.000651971	1.57788	6e-33	Cluster: Zinc finger, C3HC4 type family protein, expressed; n=1; Oryza sativa (japonica cultivar-group)|Rep: Zinc finger, C3HC4 type family	AT2G30580.1	6e-26	zinc finger (C3HC4-type RING finger) family protein
GmaAffx.52362.1.A1_at	0.000629759	1.57736
GmaAffx.2651.1.S1_at	0.000141306	1.57726	8e-30	Cluster: Hypothetical 8.4 kDa protein in ycf9-trnS intergenic region; n=1; Oenothera elata subsp. hookeri|Rep: Hypothetical 8.4 kDa protein in ycf9-trnS	ATCG00300.1	2e-23	encodes PsbZ, which is a subunit of photosystem II. In Chlamydomonas, this protein has been shown to be essential in the	AC174362_76.3	3e-23	Photosystem II protein PsbZ E EGN_Mt060719 20060904 TIGR 3595.m00071
GmaAffx.28993.1.A1_at	0.00079568	1.57724	6e-32	Cluster: Os05g0550800 protein; n=1; Oryza sativa (japonica cultivar-group)|Rep: Os05g0550800 protein - Oryza sativa (japonica cultivar-group)	AT1G25390.1	1e-33	protein kinase family protein	CT963114_14.3	2e-35	Protein kinase E EGN_Mt060719 20060904 TIGR 3980.m00039
Gma.9194.1.S1_at	0.00096321	1.57591
Gma.6257.2.S1_a_at	0.000415835	1.57422	0	Cluster: UDP-glucose pyrophosphorylase; n=4; eurosids I|Rep: UDP-glucose pyrophosphorylase - Populus tremula x Populus tremuloides	AT5G17310.2	0	UTP--glucose-1-phosphate uridylyltransferase, putative / UDP-glucose pyrophosphorylase, putative / UGPase, putative	AC126787_14.5	0	UTP--glucose-1-phosphate uridylyltransferase F EGN_Mt060719 20060904 TIGR 2173.m00017
GmaAffx.8301.1.A1_at	0.000574587	1.57406
GmaAffx.67686.1.S1_at	0.000747431	1.57388	4e-58	Cluster: 2-nitropropane dioxygenase-like protein; n=2; Arabidopsis thaliana|Rep: 2-nitropropane dioxygenase-like protein - Arabidopsis thaliana	AT5G64250.2	9e-60	2-nitropropane dioxygenase family / NPD family	CU012055_22.4	1e-69	2-nitropropane dioxygenase, NPD F EGN_Mt060719 20060904 TIGR 4008.m00010 IMGA|CT963134_25.3 2-nitropropane
GmaAffx.52640.1.S1_at	0.000366292	1.57151	4e-22	Cluster: F6F9.12 protein; n=3; Arabidopsis thaliana|Rep: F6F9.12 protein - Arabidopsis thaliana (Mouse-ear cress)	AT1G19835.1	8e-24	similar to unknown protein [Arabidopsis thaliana] (TAIR:AT1G47900.1); similar to Putative myosin-like protein [Oryza sativa (japo
Gma.6917.1.S1_at	0.000915324	1.57123	1e-112	Cluster: Glucose-6-phosphate isomerase, cytosolic; n=2; core eudicotyledons|Rep: Glucose-6-phosphate isomerase, cytosolic - Spinacia oleracea (Spinach)	AT5G42740.1	1e-106	glucose-6-phosphate isomerase, cytosolic (PGIC)	AC137080_15.4	1e-120	Phosphoglucose isomerase (PGI) F EGN_Mt060719 20060904 TIGR 2322.m00018
GmaAffx.43153.1.A1_at	0.000511084	1.56757
Gma.4713.1.S1_at	1.5e-06	1.56736
Gma.4754.1.S1_at	0.000762224	1.56729	1e-130	Cluster: AT5g19150/T24G5_50; n=1; Arabidopsis thaliana|Rep: AT5g19150/T24G5_50 - Arabidopsis thaliana (Mouse-ear cress)	AT5G19150.1	1e-131	carbohydrate kinase family
GmaAffx.86781.1.S1_at	0.000386609	1.5672	4e-33	Cluster: DNA-directed RNA polymerase II 8.2 kDa polypeptide; n=2; Magnoliophyta|Rep: DNA-directed RNA polymerase II 8.2 kDa polypeptide - Arabidopsis thaliana	AT1G61700.1	7e-35	DNA-directed RNA polymerase II, putative (RPB10)	CT573503_4.4	7e-34	RNA polymerases N/8 Kd subunits F EGN_Mt060719 20060904 TIGR 3919.m00017
Gma.4970.2.S1_a_at	0.000344441	1.56605	1e-169	Cluster: Glutathione S-transferase, C-terminal-like; n=1; Medicago truncatula|Rep: Glutathione S-transferase, C-terminal-like - Medicago	AT4G19880.1	1e-156	similar to unknown protein [Arabidopsis thaliana] (TAIR:AT5G45020.1); similar to Glutathione S-transferase, C-terminal-like	AC147481_32.5	1e-167	Intracellular chloride channel E EGN_Mt060719 20060904 TIGR 2755.m00006
GmaAffx.87839.2.S1_at	0.0004523	1.56484	4e-83	Cluster: F6N15.8 protein; n=1; Arabidopsis thaliana|Rep: F6N15.8 protein - Arabidopsis thaliana (Mouse-ear cress)	AT4G00090.1	3e-85	transducin family protein / WD-40 repeat family protein
Gma.4487.1.S1_at	0.000806328	1.56483	5e-36	Rep: At4g26470 - Arabidopsis thaliana (Mouse-ear cress)	AT4G26470.1	8e-38	calcium ion binding	AC145470_19.3	2e-44	Calcium-binding EF-hand E EGN_Mt060719 20060904 TIGR 2594.m00005
GmaAffx.15430.1.S1_at	0.000854182	1.56446	1e-110	Rep: RabGAP/TBC - Medicago truncatula (Barrel medic)	AT2G30710.1	4e-96	RabGAP/TBC domain-containing protein	AC146308_5.5	1e-112	RabGAP/TBC E EGN_Mt060719 20060904 TIGR 2601.m00005
Gma.11140.1.S1_at	0.000924914	1.56216	9e-19	Cluster: Expressed protein; n=1; Oryza sativa (japonica cultivar-group)|Rep: Expressed protein - Oryza sativa (japonica cultivar-group)	AT4G36980.1	1e-17	similar to peptidyl-prolyl cis-trans isomerase cyclophilin-type family protein [Arabidopsis thaliana]	CR954193_8.4	3e-26	Splicing factor, arginine/serine-rich 16 , related E EGN_Mt060719 20060904 TIGR 3763.m00013
Gma.8082.1.S1_at	0.000571131	1.56183	3e-75	Cluster: Hypothetical protein; n=2; Arabidopsis thaliana|Rep: Hypothetical protein - Arabidopsis thaliana (Mouse-ear cress)	AT3G48880.1	5e-77	F-box family protein	AC124215_17.3	4e-24	Cyclin-like F-box H EGN_Mt060719 20060904 TIGR 2113.m00024
Gma.5226.1.A1_at	0.000464979	1.56169						AC137065_28.4	1e-06	hypothetical protein H EGN_Mt060719 20060904 TIGR 2318.m00017
GmaAffx.12534.1.A1_at	0.00058757	1.56093	8e-14	BAA91806.1; n=1; Arabidopsis thaliana|Rep: Dbj|BAA91806.1 - Arabidopsis thaliana (Mouse-ear cress)	AT5G43710.1	2e-15	glycoside hydrolase family 47 protein
GmaAffx.82160.1.S1_at	0.000440963	1.56078
GmaAffx.83885.1.S1_at	0.000394175	1.5579	7e-52	Cluster: 12-oxophytodienoate reductase; n=1; Hevea brasiliensis|Rep: 12-oxophytodienoate reductase - Hevea brasiliensis (Para rubber tree)	AT2G06050.1	2e-50	OPR3 (OPDA-REDUCTASE 3); 12-oxophytodienoate reductase	CR933104_1.5	6e-37	NADH:flavin oxidoreductase/NADH oxidase E EGN_Mt060719 20060904 TIGR 3733.m00014
Gma.5678.1.S1_at	0.000173024	1.55734	5e-80	Cluster: Eukaryotic translation initiation factor 5A-2; n=20; Magnoliophyta|Rep: Eukaryotic translation initiation factor 5A-2 - Solanum lycopersicum (Tomato)	AT1G69410.1	9e-79	eukaryotic translation initiation factor 5A, putative / eIF-5A, putative	AC152068_19.4	1e-83	NusG F EGN_Mt060719 20060904 TIGR 3085.m00010
GmaAffx.81579.1.S1_at	0.000695963	1.55607	0	Cluster: Aminotransferase, class-II; n=1; Medicago truncatula|Rep: Aminotransferase, class-II - Medicago truncatula (Barrel medic)	AT2G27120.1	1e-141	POL2B/TIL2 (TILTED2); DNA-directed DNA polymerase	AC150566_13.3	0	Aminotransferase, class-II E EGN_Mt060719 20060904 TIGR 2980.m00005
Gma.13809.1.A1_at	0.000478452	1.55552
GmaAffx.68099.1.S1_at	0.0005193	1.55532	2e-11	Cluster: Hypothetical protein; n=1; Cleome spinosa|Rep: Hypothetical protein - Cleome spinosa	AT5G16030.1	3e-09	similar to unknown protein [Arabidopsis thaliana] (TAIR:AT3G02500.1); similar to hypothetical protein [Cleome spinosa]
GmaAffx.81423.1.S1_at	0.000499552	1.55505	9e-24	Rep: F1K23.22 - Arabidopsis thaliana (Mouse-ear cress)	AT1G28540.1	2e-25	similar to Os06g0525000 [Oryza sativa (japonica cultivar-group)] (GB:NP_001057762.1); similar to Os06g0524500 [Oryza	AC170581_24.3	1e-33	hypothetical protein H EGN_Mt060719 20060904 TIGR 3457.m00026
Gma.14283.1.S1_at	0.000215295	1.55189
Gma.2363.1.S1_at	0.000858	1.54892	1e-153	Cluster: RNA-binding region RNP-1; n=2; Papilionoideae|Rep: RNA-binding region RNP-1 - Medicago truncatula (Barrel medic)	AT3G21215.1	1e-134	RNA-binding protein, putative	AC144503_23.4	1e-155	RNA-binding region RNP-1 (RNA recognition motif) E EGN_Mt060719 20060904 TIGR 2525.m00016
Gma.2590.4.S1_at	0.000104625	1.54772	0	Cluster: ADP-glucose pyrophosphorylase small subunit CagpS2; n=5; core eudicotyledons|Rep: ADP-glucose pyrophosphorylase small subunit CagpS2 -	AT5G48300.1	0	ADG1 (ADP GLUCOSE PYROPHOSPHORYLASE SMALL SUBUNIT 1); glucose-1-phosphate adenylyltransferase	CT963111_3.5	0	Nucleotidyl transferase; Trimeric LpxA-like E EGN_Mt060719 20060904 TIGR 3977.m00023
Gma.360.1.S1_at	2.27e-05	1.54491	1e-111	Cluster: N3 like protein; n=1; Medicago truncatula|Rep: N3 like protein - Medicago truncatula (Barrel medic)	AT5G50790.1	9e-76	nodulin MtN3 family protein	AC146747_3.4	3e-81	MtN3 and saliva related transmembrane protein H EGN_Mt060719 20060904 TIGR 2674.m00002 IMGA|CT954252_15.3 MtN3 and saliva
GmaAffx.35669.1.A1_at	0.000509692	1.54479	3e-24	Cluster: Diacylglycerol kinase 1; n=1; Arabidopsis thaliana|Rep: Diacylglycerol kinase 1 - Arabidopsis thaliana (Mouse-ear cress)	AT5G07920.1	5e-26	DGK1 (DIACYLGLYCEROL KINASE 1, DIACYLGLYCEROL KINASE1); diacylglycerol kinase	AC140029_15.5	1e-13	Diacylglycerol kinase accessory region; Diacylglycerol kinase, catalytic region; Protein kinase C, phorbol ester/diacylglycero
GmaAffx.80265.1.S1_at	9.68e-05	1.54425	1e-56	Cluster: Auxin-induced-related / indole-3-acetic acid induced-related-like; n=1; Oryza sativa (japonica cultivar-group)|Rep: Auxin-induced-related /	AT1G17350.1	1e-57	auxin-induced-related / indole-3-acetic acid induced-related	AC152424_33.3	2e-49	hypothetical protein H EGN_Mt060719 20060904 TIGR 3110.m00010
Gma.9184.1.S1_at	0.000739646	1.54393	1e-149	Rep: F2H15.16 - Arabidopsis thaliana (Mouse-ear cress)	AT1G73390.2	1e-151	similar to unknown protein [Arabidopsis thaliana] (TAIR:AT1G17940.1); similar to unknown protein [Oryza sativa (japonica	AC169514_4.4	3e-87	hypothetical protein H EGN_Mt060719 20060904 TIGR 3444.m00020
Gma.7344.1.A1_at	0.000336825	1.54389	6e-14	Cluster: Cyclin-like F-box; n=1; Medicago truncatula|Rep: Cyclin-like F-box - Medicago truncatula (Barrel medic)				AC124969_25.4	7e-16	Cyclin-like F-box H EGN_Mt060719 20060904 TIGR 2135.m00023
GmaAffx.5994.1.A1_at	0.000106865	1.54355			AT2G36530.1	3e-09	LOS2 (Low expression of osmotically responsive genes 1); phosphopyruvate hydratase	AC148219_20.4	4e-11	Enolase E EGN_Mt060719 20060904 TIGR 2792.m00022
GmaAffx.79411.2.S1_at	0.00025309	1.54265	9e-42	Cluster: Expressed protein; n=2; Oryza sativa (japonica cultivar-group)|Rep: Expressed protein - Oryza sativa (japonica cultivar-group)	AT5G06440.2	4e-40	similar to unknown protein [Arabidopsis thaliana] (TAIR:AT3G11720.2); similar to expressed protein [Oryza sativa (japonica
Gma.13456.1.S1_at	0.000390283	1.54066	1e-114	Cluster: Hypothetical protein F10L8.3; n=1; Arabidopsis thaliana|Rep: Hypothetical protein F10L8.3 - Arabidopsis thaliana (Mouse-ear cress)	AT1G53120.1	1e-116	RNA-binding S4 domain-containing protein	AC151724_34.3	1e-142	RNA-binding S4 E EGN_Mt060719 20060904 TIGR 3053.m00034
GmaAffx.87917.1.S1_at	0.000259317	1.54023	2e-28	Cluster: Putative nuclear antigen homolog; n=2; Trifolium pratense|Rep: Putative nuclear antigen homolog - Trifolium pratense (Red clover)	AT4G16830.1	2e-17	nuclear RNA-binding protein (RGGA)	AC151423_6.3	1e-32	Hyaluronan/mRNA binding protein F EGN_Mt060719 20060904 TIGR 3018.m00019
GmaAffx.82152.1.S1_at	0.00045369	1.54013	3e-73	AAC80623.1; n=1; Arabidopsis thaliana|Rep: Gb|AAC80623.1 - Arabidopsis thaliana (Mouse-ear cress)	AT5G42950.1	6e-75	GYF domain-containing protein
Gma.4968.1.A1_at	0.000162846	1.53846	2e-19	Cluster: At3g09760/F8A24.19; n=3; Arabidopsis thaliana|Rep: At3g09760/F8A24.19 - Arabidopsis thaliana (Mouse-ear cress)	AT3G09760.1	3e-21	zinc finger (C3HC4-type RING finger) family protein	AC144405_6.4	2e-21	Zinc finger, RING-type E EGN_Mt060719 20060904 TIGR 2510.m00007
Gma.16554.2.S1_at	0.000208995	1.53829	5e-60	Cluster: MRNA, complete cds, clone: RAFL25-18-P16; n=5; Arabidopsis thaliana|Rep: MRNA, complete cds, clone: RAFL25-18-P16 - Arabidopsis thaliana (Mouse-ear	AT4G30310.1	1e-61	ribitol kinase, putative	AC174353_5.3	2e-67	Carbohydrate kinase, FGGY E EGN_Mt060719 20060904 TIGR 3587.m00017
Gma.10529.1.S1_at	0.000928854	1.53795	5e-29	Cluster: Putative RNA polymerase I, II and III 16.5 kDa subunit; n=1; Oryza sativa (japonica cultivar-group)|Rep: Putative RNA polymerase I, II and	AT3G59600.1	2e-25	DNA-directed RNA polymerase I, II, and III, putative
GmaAffx.35226.1.S1_at	0.000339091	1.53776	6e-08	Cluster: Glycoprotease family, putative; n=1; Medicago truncatula|Rep: Glycoprotease family, putative - Medicago truncatula (Barrel medic)	AT2G45270.1	3e-08	glycoprotease M22 family protein	AC155883_34.4	8e-10	Peptidase M22, glycoprotease E EGN_Mt060719 20060904 TIGR 3178.m00023
Gma.10749.1.S1_at	0.000841617	1.5366	1e-50	Cluster: Clostridium pasteurianum ferredoxin homolog; n=2; Solanum tuberosum|Rep: Clostridium pasteurianum ferredoxin homolog - Solanum tuberosum	AT3G27570.1	1e-48	similar to unknown protein [Arabidopsis thaliana] (TAIR:AT5G40510.1); similar to Clostridium pasteurianum ferredoxin homolog	CU024888_32.3	3e-34	Thioredoxin fold E EGN_Mt060719 20060904 TIGR 4041.m00003 IMGA|CU024878_14.4 Thioredoxin fold
GmaAffx.69855.1.A1_at	1.26e-05	1.53362	3e-27	Cluster: NAM / CUC2-like protein; n=2; Arabidopsis thaliana|Rep: NAM / CUC2-like protein - Arabidopsis thaliana (Mouse-ear cress)	AT4G28530.1	6e-29	ANAC074 (Arabidopsis NAC domain containing protein 74); transcription factor	AC144482_10.4	2e-18	No apical meristem (NAM) protein H EGN_Mt060719 20060904 TIGR 2521.m00001
GmaAffx.83788.2.S1_at	0.000721633	1.53339	4e-40	Cluster: Hypothetical protein; n=1; Medicago truncatula|Rep: Hypothetical protein - Medicago truncatula (Barrel medic)	AT5G49820.1	5e-41	EMB1879 (EMBRYO DEFECTIVE 1879)	AC144806_8.4	6e-42	Protein of unknown function DUF647 E EGN_Mt060719 20060904 TIGR 2565.m00010
GmaAffx.92759.1.S1_at	9.96e-05	1.53123	5e-99	Cluster: RNA polymerase, beta subunit; n=4; core eudicotyledons|Rep: RNA polymerase, beta subunit - Medicago truncatula (Barrel medic)	AT5G45140.1	2e-99	NRPC2 (nuclear RNA polymerase C 2); DNA binding / DNA-directed RNA polymerase	AC135796_18.5	1e-101	RNA polymerase, beta subunit E EGN_Mt060719 20060904 TIGR 2283.m00019
GmaAffx.34323.1.S1_at	0.000325537	1.52933	1e-28	Cluster: Vacuolar cation/proton exchanger 5 (Ca(2+)/H(+) exchanger 5) (Ca(2+)/H(+) antiporter CAX5); n=1; Arabidopsis thaliana|Rep: Vacuolar cation/proton	AT1G55730.1	3e-30	ATCAX5 (calcium exchanger 5); cation:cation antiporter	CR954192_13.5	3e-21	Calcium/proton exchanger superfamily E EGN_Mt060719 20060904 TIGR 3762.m00010
GmaAffx.64769.1.S1_at	0.000184177	1.52843	6e-29	Cluster: Putative glucan endo-1,3-beta-glucosidase 11 precursor (EC 3.2.1.39) ((1->3)-beta-glucan endohydrolase 11) ((1->3)-beta-glucanase 11); n=1;	AT1G32860.1	1e-30	glycosyl hydrolase family 17 protein	AC149641_21.3	1e-20	Glycoside hydrolase, family 17 H EGN_Mt060719 20060904 TIGR 2946.m00008
Gma.2031.1.S1_s_at	0.000920335	1.5275	2e-48	Rep: At1g53031 - Arabidopsis thaliana (Mouse-ear cress)	AT1G53035.1	5e-50	similar to unknown protein [Arabidopsis thaliana] (TAIR:AT3G15358.1); similar to unknown [Musa acuminata] (GB:ABC41688.1)	AC159143_14.3	5e-72	hypothetical protein F EGN_Mt060719 20060904 TIGR 3284.m00008
GmaAffx.66554.1.S1_at	0.000974506	1.52689	4e-25	Cluster: Hypothetical protein T10K17.260; n=1; Arabidopsis thaliana|Rep: Hypothetical protein T10K17.260 - Arabidopsis thaliana (Mouse-ear cress)	AT3G58050.1	1e-26	similar to unknown protein [Arabidopsis thaliana] (TAIR:AT2G41960.1); similar to Os03g0226600 [Oryza sativa (japonica
Gma.15926.1.S1_at	0.000155486	1.52624	1e-22	Cluster: Hypothetical protein; n=1; Medicago truncatula|Rep: Hypothetical protein - Medicago truncatula (Barrel medic)	AT5G65660.1	2e-10	hydroxyproline-rich glycoprotein family protein	AC146866_9.4	2e-24	hypothetical protein F EGN_Mt060719 20060904 TIGR 2717.m00011
GmaAffx.90749.1.S1_x_at	3.52e-05	1.52579	1e-103	Cluster: Hydroxyproline-rich glycoprotein; n=1; Phaseolus vulgaris|Rep: Hydroxyproline-rich glycoprotein - Phaseolus vulgaris (Kidney bean) (French bean)	AT2G43150.1	2e-86	proline-rich extensin-like family protein	AC149471_20.4	1e-104	Extensin-like region E EGN_Mt060719 20060904 TIGR 2916.m00012
Gma.4379.1.S1_a_at	0.000698758	1.52572	1e-106	Cluster: Vacuolar ATPase subunit E; n=1; Phaseolus acutifolius|Rep: Vacuolar ATPase subunit E - Phaseolus acutifolius (Tepary bean)	AT1G64200.1	5e-95	VHA-E3 (VACUOLAR H+-ATPASE SUBUNIT E ISOFORM 3); hydrogen ion transporting ATP synthase, rotational mechanism /	CR962124_14.5	1e-101	H+-transporting two-sector ATPase, E subunit F EGN_Mt060719 20060904 TIGR 3789.m00004
GmaAffx.31477.1.S1_at	0.00013157	1.52511	5e-77	Cluster: Proteinase-like protein; n=1; Arabidopsis thaliana|Rep: Proteinase-like protein - Arabidopsis thaliana (Mouse-ear cress)	AT4G30020.1	1e-78	subtilase family protein	AC159142_11.5	8e-80	Protease-associated PA; Proteinase inhibitor I9, subtilisin propeptide E EGN_Mt060719 20060904 TIGR 3283.m00009
GmaAffx.63442.1.S1_at	0.000834854	1.52429	2e-40	Cluster: Arabidopsis thaliana genomic DNA, chromosome 3, TAC clone:K7M2; n=5; Arabidopsis thaliana|Rep: Arabidopsis thaliana genomic DNA,	AT3G24315.1	4e-42	sec20 family protein	AC135102_41.5	3e-41	hypothetical protein H EGN_Mt060719 20060904 TIGR 2243.m00020
Gma.11260.2.S1_at	6.26e-05	1.52336	3e-45	Cluster: 5,10-methylenetetrahydrofolate dehydrogenase-5,10- methenyltetrahydrofolate cyclohydrolase; n=1; Pisum sativum|Rep:	AT3G12290.1	7e-40	tetrahydrofolate dehydrogenase/cyclohydrolase, putative	AC123899_27.4	3e-32	Tetrahydrofolate dehydrogenase/cyclohydrolase F EGN_Mt060719 20060904 TIGR 2109.m00031
GmaAffx.24540.1.S1_at	0.000412094	1.52322	6e-19	Cluster: Probable cyclic nucleotide-gated ion channel 20, chloroplast precursor; n=1; Arabidopsis thaliana|Rep: Probable cyclic nucleotide-gated ion	AT3G17700.1	1e-20	CNBT1 (CYCLIC NUCLEOTIDE-BINDING TRANSPORTER 1); calmodulin binding / cyclic nucleotide binding / ion channel	AC138129_29.3	2e-45	Cyclic nucleotide-binding; K+ channel, pore region E EGN_Mt060719 20060904 TIGR 2375.m00004
GmaAffx.92081.1.S1_at	0.000752677	1.52317	4e-47	Cluster: Unknown protein At1g47420, mitochondrial precursor; n=1; Arabidopsis thaliana|Rep: Unknown protein At1g47420, mitochondrial precursor - Arabidopsis	AT1G47420.1	1e-48	Identical to Unknown protein At1g47420, mitochondrial precursor [Arabidopsis Thaliana] (GB:Q9SX77); similar to APFI, carbonate	AC167957_5.4	1e-56	hypothetical protein E EGN_Mt060719 20060904 TIGR 3413.m00013
GmaAffx.8927.1.S1_at	0.000325753	1.5209	2e-88	Cluster: ES43 like protein; n=3; Arabidopsis thaliana|Rep: ES43 like protein - Arabidopsis thaliana (Mouse-ear cress)	AT4G39100.1	3e-91	SHL1 (SHORT LIFE)	CU019606_9.3	1e-113	Bromo adjacent region; EGF-like; Zinc finger, FYVE/PHD-type F EGN_Mt060719 20060904 TIGR 4030.m00018
Gma.13476.1.A1_at	0.000259045	1.51998
Gma.12620.1.S1_at	0.000140859	1.51998	1e-07	Cluster: Hypothetical protein; n=2; Medicago truncatula|Rep: Hypothetical protein - Medicago truncatula (Barrel medic)				AC162278_11.3	6e-11	hypothetical protein H EGN_Mt060719 20060904 TIGR 3355.m00022
Gma.12246.1.S1_at	0.000438848	1.51865	2e-76	Cluster: Putative mitochondrial carrier protein; n=1; Oryza sativa (japonica cultivar-group)|Rep: Putative mitochondrial carrier protein - Oryza sativa	AT4G27940.1	6e-77	mitochondrial substrate carrier family protein	AC137602_15.4	8e-99	Adenine nucleotide translocator 1 H EGN_Mt060719 20060904 TIGR 2333.m00031
GmaAffx.76446.1.S1_at	0.000629665	1.51783	5e-55	Cluster: Formiminotransferase-cyclodeaminase-like; n=1; Oryza sativa (japonica cultivar-group)|Rep: Formiminotransferase-cyclodeaminase-like - Oryza sativa	AT2G20830.2	5e-54	folic acid binding / transferase
GmaAffx.83773.1.S1_at	4.09e-05	1.51733	2e-65	Cluster: Carbonic anhydrase; n=3; Arabidopsis thaliana|Rep: Carbonic anhydrase - Arabidopsis thaliana (Mouse-ear cress)	AT3G52720.1	5e-67	carbonic anhydrase family protein	AC175047_9.3	2e-47	Carbonic anhydrase, eukaryotic E EGN_Mt060719 20060904 TIGR 3621.m00007
GmaAffx.7098.1.S1_at	0.000514545	1.51649	5e-15	Cluster: Proteasome/cyclosome, regulatory subunit; n=1; Medicago truncatula|Rep: Proteasome/cyclosome, regulatory subunit - Medicago truncatula (Barrel medic)	AT2G20580.1	2e-10	AtRPN1a/RPN1A (26S proteasome regulatory subunit S2 1A); binding	AC151527_25.4	5e-15	Proteasome/cyclosome, regulatory subunit F EGN_Mt060719 20060904 TIGR 3037.m00024
GmaAffx.67765.1.S1_at	0.000957296	1.51639	6e-23	Rep: At1g28410 - Arabidopsis thaliana (Mouse-ear cress)	AT1G28410.1	1e-24	similar to myosin heavy chain-related [Arabidopsis thaliana] (TAIR:AT4G31340.2); similar to Os02g0305600 [Oryza sativa (japonica	AC155157_6.5	1e-43	t-snare E EGN_Mt060719 20060904 TIGR 3170.m00007
Gma.5678.1.S1_x_at	0.000104756	1.51468	5e-80	Cluster: Eukaryotic translation initiation factor 5A-2; n=20; Magnoliophyta|Rep: Eukaryotic translation initiation factor 5A-2 - Solanum lycopersicum (Tomato)	AT1G69410.1	9e-79	eukaryotic translation initiation factor 5A, putative / eIF-5A, putative	AC152068_19.4	1e-83	NusG F EGN_Mt060719 20060904 TIGR 3085.m00010
Gma.10892.4.S1_x_at	0.000419217	1.51459	2e-93	Cluster: 60S ribosomal protein L11-1; n=14; Magnoliophyta|Rep: 60S ribosomal protein L11-1 - Arabidopsis thaliana (Mouse-ear cress)	AT4G18730.1	3e-95	RPL16B (ribosomal protein L16B); structural constituent of ribosome	AC147006_6.4	4e-98	Mitochondrial ribosomal protein L5 F EGN_Mt060719 20060904 TIGR 2728.m00006
Gma.2434.2.S1_at	0.000825131	1.51373	1e-36	Cluster: Dimethylmenaquinone methyltransferase; n=2; eurosids I|Rep: Dimethylmenaquinone methyltransferase - Medicago truncatula (Barrel medic)	AT5G16450.1	4e-36	dimethylmenaquinone methyltransferase family protein	AC148171_20.4	1e-38	Protein of unknown function 1935 E EGN_Mt060719 20060904 TIGR 4049.m00016
Gma.6474.2.S1_at	0.000182722	1.51332	3e-42	Cluster: Expressed protein; n=1; Oryza sativa (japonica cultivar-group)|Rep: Expressed protein - Oryza sativa (japonica cultivar-group)	AT2G34690.1	6e-43	ACD11 (ACCELERATED CELL DEATH 11)
GmaAffx.67622.2.S1_at	0.000285372	1.51137	2e-83	Cluster: Putative RNA-binding protein RBP37; n=2; Oryza sativa (japonica cultivar-group)|Rep: Putative RNA-binding protein RBP37 - Oryza sativa (japonica	AT1G32790.1	6e-82	CID11; RNA binding / protein binding	CT868739_26.3	7e-91	RNA-binding region RNP-1 (RNA recognition motif) E EGN_Mt060719 20060904 TIGR 3937.m00014
GmaAffx.78940.1.A1_at	0.000344671	1.51118	9e-71	Cluster: T14N5.14 protein; n=1; Arabidopsis thaliana|Rep: T14N5.14 protein - Arabidopsis thaliana (Mouse-ear cress)	AT1G77290.1	2e-72	tetrachloro-p-hydroquinone reductive dehalogenase-related	AC147472_20.4	3e-08	Glutathione S-transferase, C-terminal; Thioredoxin-like fold F EGN_Mt060719 20060904 TIGR 2754.m00017
GmaAffx.92737.1.S1_x_at	0.000995958	1.51117	3e-14	Cluster: Ubiquitin carboxyl-terminal hydrolase family protein, expressed; n=1; Oryza sativa (japonica cultivar-group)|Rep: Ubiquitin carboxyl-terminal	AT3G11910.1	1e-15	ubiquitin-specific protease, putative	AC174313_5.3	1e-18	Peptidase C19, ubiquitin carboxyl-terminal hydrolase 2; Small acid-soluble spore protein, alpha/beta type; MATH E
GmaAffx.74810.1.S1_at	0.000714232	1.51012	4e-38	Cluster: Hypothetical protein; n=3; Arabidopsis thaliana|Rep: Hypothetical protein - Arabidopsis thaliana (Mouse-ear cress)	AT4G35510.1	9e-40	similar to unknown protein [Arabidopsis thaliana] (TAIR:AT2G17540.1); similar to Os06g0728500 [Oryza sativa (japonica
GmaAffx.25792.2.S1_at	0.000191747	1.50954
GmaAffx.51249.2.S1_at	0.000603201	1.50863	4e-59	Cluster: Hypothetical protein; n=2; Solanum lycopersicum|Rep: Hypothetical protein - Solanum lycopersicum (Tomato) (Lycopersicon esculentum)	AT1G55620.1	2e-50	CLC-F (CHLORIDE CHANNEL F); voltage-gated chloride channel	CT009656_10.4	5e-07	CBS; Cl- channel, voltage gated E EGN_Mt060719 20060904 TIGR 3830.m00011
Gma.2809.3.S1_at	0.000725725	1.507	3e-28	Cluster: Hypothetical protein F19B15.190; n=3; Arabidopsis thaliana|Rep: Hypothetical protein F19B15.190 - Arabidopsis thaliana (Mouse-ear cress)	AT4G29160.1	8e-30	SNF7 family protein
Gma.13047.2.S1_a_at	9.11e-05	1.50384	1e-107	Cluster: Polynucleotidyl transferase, Ribonuclease H fold; n=1; Medicago truncatula|Rep: Polynucleotidyl transferase, Ribonuclease H fold - Medicago truncatula	AT2G32070.1	8e-92	CCR4-NOT transcription complex protein, putative	AC153003_6.5	1e-109	Polynucleotidyl transferase, Ribonuclease H fold F EGN_Mt060719 20060904 TIGR 3136.m00008
Gma.7223.1.A1_a_at	0.000534903	1.50161	1e-148	Cluster: OSJNBa0085I10.19 protein; n=2; Oryza sativa (japonica cultivar-group)|Rep: OSJNBa0085I10.19 protein - Oryza sativa (japonica cultivar-group)	AT4G19610.1	1e-119	RNA recognition motif (RRM)-containing protein	AC183923_6.3	1e-17	RNA-binding region RNP-1 (RNA recognition motif) H EGN_Mt060719 20060904 TIGR 3653.m00016
GmaAffx.77556.1.S1_at	0.000284413	0.666065	3e-77	Cluster: Hypothetical protein At2g25740; n=1; Arabidopsis thaliana|Rep: Hypothetical protein At2g25740 - Arabidopsis thaliana (Mouse-ear cress)	AT2G25737.1	2e-78	similar to unknown protein [Arabidopsis thaliana] (TAIR:AT2G36630.1); similar to unknown [Brassica napus] (GB:AAY63998.1);	AC147178_24.4	1e-68	Protein of unknown function DUF81 H EGN_Mt060719 20060904 TIGR 2737.m00028
Gma.1460.2.S1_a_at	0.000930932	0.665759	0	Cluster: 3-hydroxy-3-methylglutaryl coenzyme A reductase; n=2; asterids|Rep: 3-hydroxy-3-methylglutaryl coenzyme A reductase - Eucommia ulmoides (Hardy rubber	AT1G76490.1	0	HMG1 (3-HYDROXY-3-METHYLGLUTARYL COA REDUCTASE)	CR954186_23.5	0	Hydroxymethylglutaryl-coenzyme A reductase E EGN_Mt060719 20060904 TIGR 3756.m00002
Gma.12372.1.S1_at	4.12e-05	0.659728	2e-36	Cluster: Hypothetical protein; n=1; Medicago truncatula|Rep: Hypothetical protein - Medicago truncatula (Barrel medic)	AT4G28088.1	4e-33	hydrophobic protein, putative / low temperature and salt responsive protein, putative	AC150446_13.5	4e-38	Protein of unknown function UPF0057 F EGN_Mt060719 20060904 TIGR 2977.m00015
GmaAffx.21887.1.A1_at	0.000521679	0.659368	5e-41	Cluster: Putative receptor-like protein kinase 3; n=2; Glycine max|Rep: Putative receptor-like protein kinase 3 - Glycine max (Soybean)	AT1G56720.2	1e-41	protein kinase family protein	AC166315_7.3	1e-50	Protein kinase E EGN_Mt060719 20060904 TIGR 3395.m00002
Gma.13056.1.S1_at	2.89e-05	0.652328	7e-85	Cluster: Anthranilate synthase alpha subunit precursor; n=1; Ruta graveolens|Rep: Anthranilate synthase alpha subunit precursor - Ruta graveolens	AT2G29690.1	1e-86	ASA2 (anthranilate synthase 2); anthranilate synthase	CT971491_13.3	1e-81	Anthranilate synthase component I E EGN_Mt060719 20060904 TIGR 4002.m00016
Gma.15963.1.S1_at	0.000569364	0.65139	9e-36	Cluster: Hypothetical protein; n=2; Arabidopsis thaliana|Rep: Hypothetical protein - Arabidopsis thaliana (Mouse-ear cress)	AT4G10300.1	2e-37	similar to unknown protein [Arabidopsis thaliana] (TAIR:AT3G04300.1); similar to Os04g0445200 [Oryza sativa (japonica	AC150846_19.3	3e-36	Cupin, RmlC-type F EGN_Mt060719 20060904 TIGR 3006.m00030
GmaAffx.54494.1.S1_at	0.000987866	0.650267	4e-10	Cluster: F6I1.12 protein; n=2; Arabidopsis thaliana|Rep: F6I1.12 protein - Arabidopsis thaliana (Mouse-ear cress)	AT1G16880.1	9e-12	uridylyltransferase-related
Gma.13691.1.A1_at	0.000748371	0.6483	6e-12	Cluster: Glutathione S-transferase; n=1; Pisum sativum|Rep: Glutathione S-transferase - Pisum sativum (Garden pea)	AT3G55040.1	4e-11	In2-1 protein, putative
GmaAffx.27505.1.A1_s_at	0.000705303	0.647527	1e-108	Cluster: Two-pore calcium channel; n=2; Nicotiana tabacum|Rep: Two-pore calcium channel - Nicotiana tabacum (Common tobacco)	AT4G03560.1	1e-105	ATTPC1 (TWO-PORE CHANNEL 1); calcium channel/ voltage-gated calcium channel
Gma.4362.1.S1_a_at	0.000216203	0.646352	1e-107	Cluster: 2-Cys peroxiredoxin; n=1; Pisum sativum|Rep: 2-Cys peroxiredoxin - Pisum sativum (Garden pea)	AT3G11630.1	1e-106	2-cys peroxiredoxin, chloroplast (BAS1)	AC146630_2.4	1e-110	Thioredoxin fold F EGN_Mt060719 20060904 TIGR 2646.m00002
Gma.6389.1.S1_at	0.00056238	0.644777
GmaAffx.86989.1.A1_at	0.00082332	0.643385			AT2G42040.1	4e-06	similar to hypothetical protein [Oryza sativa (japonica cultivar-group)] (GB:BAD35859.1)	AC186676_15.3	2e-10	hypothetical protein H EGN_Mt060719 20060904 TIGR 3671.m00002
GmaAffx.68814.1.S1_at	9.75e-05	0.64321	7e-70	Cluster: UDP-glucose 4-epimerase GEPI48; n=1; Cyamopsis tetragonoloba|Rep: UDP-glucose 4-epimerase GEPI48 - Cyamopsis tetragonoloba (Guar) (Cluster bean)	AT4G10960.1	6e-63	UGE5 (UDP-D-glucose/UDP-D-galactose 4-epimerase 5); UDP-glucose 4-epimerase/ protein dimerization	AC142526_7.4	8e-66	NAD-dependent epimerase/dehydratase F EGN_Mt060719 20060904 TIGR 2494.m00011
GmaAffx.91465.1.S1_s_at	0.000549509	0.638845	1e-92	Cluster: Hypothetical protein; n=1; Plantago major|Rep: Hypothetical protein - Plantago major (Common plantain)	AT2G22570.1	4e-86	isochorismatase hydrolase family protein	AC174339_22.3	2e-89	Isochorismatase hydrolase E EGN_Mt060719 20060904 TIGR 3573.m00011
GmaAffx.24064.1.S1_at	0.000167243	0.638824	1e-145	Cluster: Hypothetical protein; n=1; Cleome spinosa|Rep: Hypothetical protein - Cleome spinosa	AT5G16000.1	1e-141	NIK1 (NSP-INTERACTING KINASE 1); kinase	CT025841_19.4	1e-123	Protein kinase E EGN_Mt060719 20060904 TIGR 3849.m00003
GmaAffx.3113.1.S1_s_at	0.000933212	0.638354	3e-46	Cluster: Plastid-specific 30S ribosomal protein 3, chloroplast precursor; n=1; Spinacia oleracea|Rep: Plastid-specific 30S ribosomal protein 3, chloroplast	AT1G68590.1	2e-43	plastid-specific 30S ribosomal protein 3, putative / PSRP-3, putative
Gma.2042.1.S1_at	0.000562922	0.637655	6e-59	Cluster: 50S ribosomal protein L12, chloroplast precursor; n=3; Nicotiana|Rep: 50S ribosomal protein L12, chloroplast precursor - Nicotiana sylvestris (Wood	AT3G27850.1	3e-54	RPL12-C (RIBOSOMAL PROTEIN L12-C); structural constituent of ribosome	AC125480_7.5	1e-18	Ribosomal protein L7/12, oligomerisation H EGN_Mt060719 20060904 TIGR 2149.m00006
Gma.1992.1.S1_at	0.000338508	0.637382	3e-50	Cluster: Photosystem I reaction center subunit X PSI-K; n=4; Nicotiana|Rep: Photosystem I reaction center subunit X PSI-K - Nicotiana benthamiana	AT1G30380.1	7e-52	PSAK (PHOTOSYSTEM I SUBUNIT K)
Gma.6136.1.S1_at	0.000499139	0.634833	1e-121	Rep: At3g57030 - Arabidopsis thaliana (Mouse-ear cress)	AT3G57030.1	1e-122	strictosidine synthase family protein	AC124957_24.5	4e-95	Strictosidine synthase H EGN_Mt060719 20060904 TIGR 2123.m00003
Gma.4606.1.S1_at	0.000350743	0.633534	9e-63	Cluster: 50S ribosomal protein L10, chloroplast precursor; n=1; Arabidopsis thaliana|Rep: 50S ribosomal protein L10, chloroplast precursor - Arabidopsis	AT5G13510.1	4e-65	ribosomal protein L10 family protein	AC151805_23.3	6e-60	Ribosomal protein L10 E EGN_Mt060719 20060904 TIGR 3064.m00008
Gma.5747.2.S1_a_at	0.000303247	0.631138	0	Rep: Argonaute 1 - Pisum sativum (Garden pea)	AT1G48410.2	0	AGO1 (ARGONAUTE 1)	AC160838_11.3	0	Argonaute and Dicer protein, PAZ; Stem cell self-renewal protein Piwi H EGN_Mt060719 20060904 TIGR 3315.m00008
GmaAffx.71068.1.S1_at	0.00017391	0.628623	0	Cluster: Predicted protein; n=1; Populus tremula x Populus alba|Rep: Predicted protein - Populus alba x Populus tremula	AT1G63850.1	1e-175	PRLI-interacting factor-related	CU012050_11.3	2e-60	Myb, DNA-binding E EGN_Mt060719 20060904 TIGR 4006.m00009
Gma.10730.1.S1_at	0.000104109	0.625454	3e-46	Cluster: Plastid-specific 30S ribosomal protein 3, chloroplast precursor; n=1; Spinacia oleracea|Rep: Plastid-specific 30S ribosomal protein 3, chloroplast	AT1G68590.1	2e-43	plastid-specific 30S ribosomal protein 3, putative / PSRP-3, putative
Gma.12481.1.S1_s_at	0.000268761	0.622346	1e-133	Cluster: Putative carnitine/acylcarnitine translocase; n=2; Oryza sativa|Rep: Putative carnitine/acylcarnitine translocase - Oryza sativa	AT5G46800.1	1e-131	BOU (A BOUT DE SOUFFLE); binding	AC140914_3.4	3e-41	Mitochondrial carrier protein F EGN_Mt060719 20060904 TIGR 2458.m00003
GmaAffx.12507.1.S1_at	0.000307764	0.619415						AC186137_10.4	2e-10	Peptidase S10, serine carboxypeptidase H EGN_Mt060719 20060904 TIGR 3664.m00032
Gma.13296.1.S1_s_at	0.00074827	0.618923	1e-117	Cluster: MRNA, complete cds, clone: RAFL22-48-I16; n=4; Arabidopsis thaliana|Rep: MRNA, complete cds, clone: RAFL22-48-I16 - Arabidopsis thaliana (Mouse-ear	AT4G39970.1	1e-118	haloacid dehalogenase-like hydrolase family protein	AC135801_29.5	1e-05	HAD-superfamily hydrolase subfamily IA, variant 3 E EGN_Mt060719 20060904 TIGR 2288.m00007
Gma.4251.1.A1_at	0.000969775	0.618639
GmaAffx.50946.1.S1_at	0.000374453	0.616226
Gma.13072.2.S1_at	9.31e-06	0.615071	5e-67	Rep: F9C16.20 - Arabidopsis thaliana (Mouse-ear cress)	AT1G44000.1	1e-68	similar to unknown protein [Arabidopsis thaliana] (TAIR:AT4G22920.1); similar to senescence-inducible chloroplast stay-green
Gma.1316.2.S1_x_at	0.000158386	0.615007	2e-83	Cluster: Photosystem I reaction center subunit XI, chloroplast precursor; n=1; Arabidopsis thaliana|Rep: Photosystem I reaction center subunit XI, chloroplast	AT4G12800.1	3e-84	PSAL (photosystem I subunit L)	AC148171_39.4	4e-74	Photosystem I reaction centre, subunit XI PsaL F EGN_Mt060719 20060904 TIGR 4049.m00029
Gma.8225.1.A1_at	0.000853456	0.614647	5e-68	Cluster: Hypothetical protein At1g70330; n=3; Arabidopsis thaliana|Rep: Hypothetical protein At1g70330 - Arabidopsis thaliana (Mouse-ear cress)	AT1G70330.1	1e-69	ENT1,AT (EQUILIBRATIVE NUCLEOTIDE TRANSPORTER 1); nucleoside transporter	AC166899_17.4	6e-47	Delayed-early response protein/equilibrative nucleoside transporter H EGN_Mt060719 20060904 TIGR 3405.m00007
Gma.12889.1.A1_at	0.000742431	0.612927	4e-20	Cluster: Receptor-like serine/threonine kinase; n=2; Arabidopsis thaliana|Rep: Receptor-like serine/threonine kinase - Arabidopsis thaliana	AT5G40380.1	6e-22	protein kinase family protein	CR954187_12.4	3e-14	Protein kinase E EGN_Mt060719 20060904 TIGR 3757.m00008
GmaAffx.78539.1.S1_at	0.000402315	0.61288	7e-34	Cluster: Hypothetical protein; n=1; Medicago truncatula|Rep: Hypothetical protein - Medicago truncatula (Barrel medic)	AT3G43110.1	5e-24	similar to unknown protein [Arabidopsis thaliana] (TAIR:AT5G20790.1); similar to conserved hypothetical protein [Medicago	AC144483_20.5	8e-36	hypothetical protein F EGN_Mt060719 20060904 TIGR 2522.m00018
Gma.10891.2.S1_a_at	0.000467082	0.612297	4e-49	Cluster: Expressed protein; n=3; Arabidopsis thaliana|Rep: Expressed protein - Arabidopsis thaliana (Mouse-ear cress)	AT2G25670.1	9e-51	similar to unknown protein [Arabidopsis thaliana] (TAIR:AT4G32610.1); similar to Os05g0179800 [Oryza sativa (japonica	CT009545_9.5	2e-56	M355, putative F EGN_Mt060719 20060904 TIGR 3818.m00016
GmaAffx.52052.1.S1_at	0.000422237	0.612258	3e-26	Cluster: Hypothetical protein; n=1; Schistosoma japonicum|Rep: Hypothetical protein - Schistosoma japonicum (Blood fluke)	AT1G29000.1	3e-09	heavy-metal-associated domain-containing protein	CT971488_13.3	4e-16	hypothetical protein I EGN_Mt060719 20060904 TIGR 4001.m00003
Gma.7133.1.S1_at	0.00095051	0.611609	4e-49	Cluster: PPR-repeat protein, putative; n=2; Arabidopsis thaliana|Rep: PPR-repeat protein, putative - Arabidopsis thaliana (Mouse-ear cress)	AT1G31920.1	1e-50	pentatricopeptide (PPR) repeat-containing protein	AC147471_16.5	2e-40	Tetratricopeptide-like helical H EGN_Mt060719 20060904 TIGR 2753.m00015
Gma.1187.1.S1_at	0.000952037	0.610214	1e-68	Cluster: Dehydration responsive element-binding protein 3; n=1; Glycine max|Rep: Dehydration responsive element-binding protein 3 - Glycine max (Soybean)	AT1G78080.1	4e-67	RAP2.4 (related to AP2 4); DNA binding / transcription factor	CT033771_2.4	2e-32	Pathogenesis-related transcriptional factor and ERF F EGN_Mt060719 20060904 TIGR 3883.m00012
GmaAffx.81750.1.S1_at	0.000250723	0.610082						AC159535_14.3	2e-62	POX; Homeodomain-related E EGN_Mt060719 20060904 TIGR 3292.m00006
Gma.2305.1.S1_at	0.000106893	0.609814	1e-103	Cluster: 30S ribosomal protein S5, chloroplast precursor; n=1; Spinacia oleracea|Rep: 30S ribosomal protein S5, chloroplast precursor - Spinacia oleracea	AT2G33800.1	1e-102	ribosomal protein S5 family protein	AC140104_23.5	8e-10	Ribosomal protein S5, bacterial and organelle form F EGN_Mt060719 20060904 TIGR 2437.m00016
Gma.17720.1.S1_at	0.000556468	0.608701	2e-89	Cluster: ABC transporter-like; n=3; Arabidopsis thaliana|Rep: ABC transporter-like - Arabidopsis thaliana (Mouse-ear cress)	AT5G64940.1	4e-91	ATATH13 (ABC2 homolog 13)	AC146748_35.4	2e-46	Protein kinase - 3prime partial E EGN_Mt060719 20060904 TIGR 2675.m00001
GmaAffx.29661.1.A1_at	0.00059878	0.606748	8e-22	Cluster: RHO protein GDP dissociation inhibitor; n=1; Medicago truncatula|Rep: RHO protein GDP dissociation inhibitor - Medicago truncatula (Barrel	AT3G07880.1	7e-16	Rho GDP-dissociation inhibitor family protein	AC144644_18.4	8e-24	RHO protein GDP dissociation inhibitor H EGN_Mt060719 20060904 TIGR 2544.m00020
GmaAffx.81725.1.S1_at	8.79e-05	0.604875	8e-56	Cluster: Probable monodehydroascorbate reductase, cytoplasmic isoform 2; n=1; Arabidopsis thaliana|Rep: Probable monodehydroascorbate reductase, cytoplasmic	AT3G27820.1	2e-57	ATMDAR4 (MONODEHYDROASCORBATE REDUCTASE 4); monodehydroascorbate reductase (NADH)
GmaAffx.81361.2.S1_at	0.000612472	0.603402	3e-35	AAC98457.1; n=1; Arabidopsis thaliana|Rep: Gb|AAC98457.1 - Arabidopsis thaliana (Mouse-ear cress)	AT5G60800.1	6e-37	heavy-metal-associated domain-containing protein	AC159089_8.3	4e-27	Heavy metal transport/detoxification protein F EGN_Mt060719 20060904 TIGR 3277.m00003
Gma.2131.1.S1_at	0.000607179	0.603104	4e-74	Cluster: Ferredoxin-thioredoxin reductase catalytic chain, chloroplast precursor; n=1; Glycine max|Rep: Ferredoxin-thioredoxin reductase catalytic chain,	AT2G04700.1	1e-56	ferredoxin thioredoxin reductase catalytic beta chain family protein
GmaAffx.15031.1.S1_at	0.00090694	0.599705	1e-155	Cluster: Papain-like cysteine proteinase-like protein 2; n=3; Lotus japonicus|Rep: Papain-like cysteine proteinase-like protein 2 - Lotus japonicus	AT4G39090.1	1e-148	RD19 (RESPONSIVE TO DEHYDRATION 19); cysteine-type peptidase	AC149637_3.4	1e-157	Peptidase C1A, papain E EGN_Mt060719 20060904 TIGR 2943.m00011
GmaAffx.9016.1.S1_at	0.00053561	0.599682	1e-92	Cluster: Exostosin-like; n=2; Medicago truncatula|Rep: Exostosin-like - Medicago truncatula (Barrel medic)	AT3G42180.1	7e-74	catalytic/ transferase, transferring glycosyl groups	AC144657_12.5	2e-94	Exostosin-like E EGN_Mt060719 20060904 TIGR 2547.m00012
GmaAffx.4299.1.S1_at	5.18e-05	0.599216
Gma.3082.3.S1_at	0.000658553	0.598554	1e-119	Cluster: Ribose-phosphate pyrophosphokinase; n=1; Medicago truncatula|Rep: Ribose-phosphate pyrophosphokinase - Medicago truncatula (Barrel medic)	AT2G42910.1	1e-105	ribose-phosphate pyrophosphokinase 4 / phosphoribosyl diphosphate synthetase 4 (PRS4)	AC149600_2.3	1e-121	Ribose-phosphate pyrophosphokinase F EGN_Mt060719 20060904 TIGR 2939.m00011
GmaAffx.24408.1.A1_at	6.04e-05	0.597958	2e-53	Cluster: Cys2/His2 zinc-finger transcription factor; n=1; Silene latifolia|Rep: Cys2/His2 zinc-finger transcription factor - Silene latifolia (White campion)	AT2G45120.1	3e-45	zinc finger (C2H2 type) family protein	AC137077_36.4	5e-40	Zinc finger, C2H2-type H EGN_Mt060719 20060904 TIGR 2319.m00002
Gma.1650.2.S1_a_at	0.000734416	0.597142	1e-106	Cluster: Protein THYLAKOID FORMATION1, chloroplast precursor; n=1; Solanum tuberosum|Rep: Protein THYLAKOID FORMATION1, chloroplast precursor - Solanum tuberosu	AT2G20890.1	1e-102	PSB29 (THYLAKOID FORMATION1)	AC131239_3.3	3e-34	Thioredoxin domain 2 F EGN_Mt060719 20060904 TIGR 2216.m00006
Gma.1316.2.S1_s_at	0.000246046	0.593542	2e-83	Cluster: Photosystem I reaction center subunit XI, chloroplast precursor; n=1; Arabidopsis thaliana|Rep: Photosystem I reaction center subunit XI, chloroplast	AT4G12800.1	3e-84	PSAL (photosystem I subunit L)	AC148171_39.4	8e-79	Photosystem I reaction centre, subunit XI PsaL F EGN_Mt060719 20060904 TIGR 4049.m00029
GmaAffx.54447.1.S1_at	0.000716182	0.59323	1e-44	Cluster: CMP/dCMP deaminase, zinc-binding; n=1; Medicago truncatula|Rep: CMP/dCMP deaminase, zinc-binding - Medicago truncatula (Barrel medic)	AT2G19570.1	5e-40	CDA1 (CYTIDINE DEAMINASE 1)	AC140023_3.5	2e-46	CMP/dCMP deaminase, zinc-binding E EGN_Mt060719 20060904 TIGR 2421.m00003
GmaAffx.93063.1.S1_at	0.000691075	0.590993	7e-30	AAF26109.1; n=3; Arabidopsis thaliana|Rep: Gb|AAF26109.1 - Arabidopsis thaliana (Mouse-ear cress)	AT5G17190.1	2e-31	similar to unknown protein [Arabidopsis thaliana] (TAIR:AT3G03160.1); similar to Erwinia induced protein 2 [Solanum tuberosum]	AC150979_14.3	6e-32	hypothetical protein F EGN_Mt060719 20060904 TIGR 3014.m00018
Gma.11299.3.S1_a_at	0.000372051	0.590933	0	Cluster: GDP-mannose 3,5-epimerase; n=6; Magnoliophyta|Rep: GDP-mannose 3,5-epimerase - Arabidopsis thaliana (Mouse-ear cress)	AT5G28840.1	0	GME (GDP-D-MANNOSE 3',5'-EPIMERASE); GDP-mannose 3,5-epimerase/ NAD binding / catalytic	AC152937_20.4	6e-18	NAD-binding site; Nucleotide sugar epimerase E EGN_Mt060719 20060904 TIGR 3131.m00009
Gma.1796.1.S1_at	0.000311232	0.590436	0	Cluster: Magnesium chelatase subunit; n=1; Glycine max|Rep: Magnesium chelatase subunit - Glycine max (Soybean)	AT5G13630.1	0	GUN5 (GENOMES UNCOUPLED 5)
GmaAffx.83503.1.A1_at	0.000625912	0.590433	3e-20	Cluster: MYB transcription factor MYB172; n=1; Glycine max|Rep: MYB transcription factor MYB172 - Glycine max (Soybean)	AT2G46410.1	3e-09	CPC (CAPRICE); DNA binding / transcription factor	CT033771_17.4	3e-05	Homeodomain-related H EGN_Mt060719 20060904 TIGR 3883.m00017
Gma.5672.1.A1_at	0.000584463	0.590348	0	Cluster: Magnesium-chelatase subunit chlI, chloroplast precursor; n=1; Glycine max|Rep: Magnesium-chelatase subunit chlI, chloroplast precursor	AT4G18480.1	0	CHLI1 (CHLORINA 42); magnesium chelatase	CR955008_27.5	3e-50	RNA-directed DNA polymerase (Reverse transcriptase); Cobaltochelatase subunit E EGN_Mt060719 20060904 TIGR 3773.m00005
GmaAffx.50677.1.S1_s_at	0.000440475	0.588238	9e-34	Cluster: Hydroxyproline-rich glycoprotein; n=3; Papilionoideae|Rep: Hydroxyproline-rich glycoprotein - Glycine max (Soybean)	AT2G43150.1	7e-28	proline-rich extensin-like family protein	AC161406_29.3	3e-35	Extensin-like region E EGN_Mt060719 20060904 TIGR 3338.m00019
GmaAffx.92608.1.S1_s_at	0.000266601	0.587989	1e-156	Rep: Aldo/keto reductase - Medicago truncatula (Barrel medic)	AT2G37770.2	1e-133	oxidoreductase	AC135233_13.4	1e-158	Aldo/keto reductase E EGN_Mt060719 20060904 TIGR 2251.m00018
Gma.3806.1.S1_at	0.0001135	0.587669	9e-65	Cluster: At2g46890/F19D11.17; n=2; Arabidopsis thaliana|Rep: At2g46890/F19D11.17 - Arabidopsis thaliana (Mouse-ear cress)	AT2G46890.1	2e-66	similar to unknown protein [Arabidopsis thaliana] (TAIR:AT1G18180.1); similar to B0616E02-H0507E05.2 [Oryza sativa (indica	AC139526_26.4	4e-13	Protein of unknown function DUF1295 E EGN_Mt060719 20060904 TIGR 2402.m00038 IMGA|AC174277_1.3 Protein of unknown
GmaAffx.45957.1.S1_at	0.000592014	0.586468	3e-51	Cluster: Hypothetical protein; n=2; Arabidopsis thaliana|Rep: Hypothetical protein - Arabidopsis thaliana (Mouse-ear cress)	AT2G35760.1	2e-52	integral membrane family protein	AC147364_4.5	6e-11	Protein of unknown function DUF588 F EGN_Mt060719 20060904 TIGR 2742.m00005
Gma.8674.2.A1_at	0.000143094	0.586446	2e-83	Cluster: Expressed protein; n=1; Arabidopsis thaliana|Rep: Expressed protein - Arabidopsis thaliana (Mouse-ear cress)	AT2G21280.1	3e-85	GC1 (GIANT CHLOROPLAST 1); catalytic/ coenzyme binding	AC174316_1.4	8e-94	NAD-dependent epimerase/dehydratase; Conserved hypothetical protein, YfcH F EGN_Mt060719 20060904 TIGR 3551.m00016
Gma.1832.1.S1_at	0.000875658	0.584218
GmaAffx.73273.1.S1_at	0.000574799	0.584144	6e-62	Cluster: Hypothetical protein; n=1; Medicago truncatula|Rep: Hypothetical protein - Medicago truncatula (Barrel medic)	AT5G65400.1	9e-28	similar to hydrolase, acting on ester bonds [Arabidopsis thaliana] (TAIR:AT4G24380.1); similar to H0818E04.16 [Oryza sativa	AC145330_19.4	6e-64	Uncharacterised conserved protein UCP005389 F EGN_Mt060719 20060904 TIGR 2590.m00019
Gma.16596.1.S1_a_at	0.000342728	0.582415	8e-53	Cluster: 50S ribosomal protein L18, chloroplast precursor; n=2; Arabidopsis thaliana|Rep: 50S ribosomal protein L18, chloroplast precursor - Arabidopsis	AT1G48350.1	2e-54	ribosomal protein L18 family protein	AC155891_8.4	2e-64	Ribosomal protein L18 F EGN_Mt060719 20060904 TIGR 3186.m00005
Gma.4235.1.S1_s_at	0.000206888	0.575886	8e-42	Rep: Protease inhibitor - Glycine max (Soybean)	AT2G02100.1	9e-24	LCR69/PDF2.2 (Low-molecular-weight cysteine-rich 69); protease inhibitor	AC174355_11.3	2e-34	Knottin E EGN_Mt060719 20060904 TIGR 3589.m00002
GmaAffx.61286.1.S1_at	0.000204049	0.574623	1e-26	Cluster: Beta-D-glucan exohydrolase-like protein; n=1; Arabidopsis thaliana|Rep: Beta-D-glucan exohydrolase-like protein - Arabidopsis thaliana	AT3G47040.1	3e-28	glycosyl hydrolase family 3 protein	CT033766_32.4	4e-32	Glycoside hydrolase, family 3, C-terminal H EGN_Mt060719 20060904 TIGR 3878.m00053
GmaAffx.90515.1.S1_s_at	0.00065919	0.572516	6e-79	Cluster: Pyrrolidone carboxyl peptidase-like protein; n=2; Oryza sativa (japonica cultivar-group)|Rep: Pyrrolidone carboxyl peptidase-like	AT1G56700.1	1e-77	pyrrolidone-carboxylate peptidase family protein	AC147011_17.3	8e-98	Peptidase C15, pyroglutamyl peptidase I F EGN_Mt060719 20060904 TIGR 2733.m00015
Gma.13419.1.A1_at	0.000554855	0.571503	5e-13	Cluster: Putative FKBP type peptidyl-prolyl cis-trans isomerase; n=1; Pyrus communis|Rep: Putative FKBP type peptidyl-prolyl cis-trans isomerase - Pyrus	AT2G43560.1	1e-13	immunophilin / FKBP-type peptidyl-prolyl cis-trans isomerase family protein	AC137825_27.4	3e-15	Peptidylprolyl isomerase, FKBP-type F EGN_Mt060719 20060904 TIGR 2349.m00028
GmaAffx.56042.1.S1_at	0.000744372	0.571038	1e-67	Cluster: Cytochrome P450 monooxygenase CYP90A15; n=3; Phaseoleae|Rep: Cytochrome P450 monooxygenase CYP90A15 - Glycine max (Soybean)	AT5G05690.2	4e-62	CPD (CABBAGE 3); oxygen binding	CT967317_17.4	6e-67	E-class P450, group I E EGN_Mt060719 20060904 TIGR 3997.m00014
GmaAffx.77647.1.S1_at	0.000423711	0.570542	1e-106	Cluster: Hypothetical protein; n=1; Medicago truncatula|Rep: Hypothetical protein - Medicago truncatula (Barrel medic)	AT5G46580.1	3e-84	pentatricopeptide (PPR) repeat-containing protein	AC146791_19.4	1e-108	Smr protein/MutS2 C-terminal E EGN_Mt060719 20060904 TIGR 2696.m00025 IMGA|AC174361_9.3 Smr protein/MutS2 C-terminal
Gma.15909.1.A1_at	0.000555447	0.570434	3e-23	Cluster: Expressed protein; n=2; Arabidopsis thaliana|Rep: Expressed protein - Arabidopsis thaliana (Mouse-ear cress)	AT2G42040.1	6e-25	similar to hypothetical protein [Oryza sativa (japonica cultivar-group)] (GB:BAD35859.1)	AC186676_29.3	3e-49	hypothetical protein E EGN_Mt060719 20060904 TIGR 3671.m00003
Gma.6987.1.S1_at	0.000124336	0.567554	2e-68	Cluster: AT5g19940/F28I16_90; n=1; Arabidopsis thaliana|Rep: AT5g19940/F28I16_90 - Arabidopsis thaliana (Mouse-ear cress)	AT5G19940.1	4e-70	plastid-lipid associated protein PAP-related / fibrillin-related
GmaAffx.73107.1.S1_at	0.000203787	0.567546	0	Cluster: Cytochrome P450 monooxygenase CYP97C10; n=1; Glycine max|Rep: Cytochrome P450 monooxygenase CYP97C10 - Glycine max (Soybean)	AT1G31800.1	1e-177	CYP97A3/LUT5 (CYTOCHROME P450-TYPE MONOOXYGENASE 97A3); carotene beta-ring hydroxylase/ oxygen binding	AC148994_7.4	1e-111	E-class P450, group I - 5prime partial F EGN_Mt060719 20060904 TIGR 2880.m00009
Gma.10852.2.S1_at	0.000761387	0.567239	1e-90	Cluster: Photosystem I reaction center subunit II, chloroplast precursor; n=1; Cucumis sativus|Rep: Photosystem I reaction center subunit II, chloroplast	AT1G03130.1	5e-80	PSAD-2 (photosystem I subunit D-2)	AC145222_16.4	4e-95	Photosystem I protein PsaD F EGN_Mt060719 20060904 TIGR 2586.m00016
Gma.1893.1.A1_at	0.000784408	0.564243	1e-61	Cluster: Nucleobase-ascorbate transporter 2; n=1; Arabidopsis thaliana|Rep: Nucleobase-ascorbate transporter 2 - Arabidopsis thaliana (Mouse-ear cress)	AT2G34190.1	2e-63	xanthine/uracil permease family protein	AC165431_34.4	2e-66	Xanthine/uracil/vitamin C permease E EGN_Mt060719 20060904 TIGR 3378.m00031
Gma.1975.1.S1_s_at	0.000443092	0.564178	2e-66	Cluster: Histone H2B.7; n=10; core eudicotyledons|Rep: Histone H2B.7 - Arabidopsis thaliana (Mouse-ear cress)	AT3G46030.1	3e-68	histone H2B, putative	AC174297_12.4	2e-73	Histone-fold/TFIID-TAF/NF-Y F EGN_Mt060719 20060904 TIGR 3532.m00003
Gma.9049.1.S1_at	2.01e-05	0.560069	3e-26	Cluster: Expressed protein; n=3; Oryza sativa (japonica cultivar-group)|Rep: Expressed protein - Oryza sativa (japonica cultivar-group)	AT1G72410.1	1e-07	COP1-interacting protein-related	AC152057_33.5	4e-09	hypothetical protein E EGN_Mt060719 20060904 TIGR 3082.m00003
Gma.1778.1.S1_at	6.94e-05	0.556359	1e-153	Cluster: Leucine rich repeat protein precursor; n=1; Cicer arietinum|Rep: Leucine rich repeat protein precursor - Cicer arietinum (Chickpea) (Garbanzo)	AT3G12610.1	1e-126	DRT100 (DNA-DAMAGE REPAIR/TOLERATION 100); protein binding	AC146720_11.5	3e-51	Leucine-rich repeat; Leucine-rich repeat, cysteine-containing type H EGN_Mt060719 20060904 TIGR 2666.m00010
Gma.6091.1.S1_at	0.000729865	0.555801	1e-132	Cluster: Peroxisomal ascorbate peroxidase; n=1; Vigna unguiculata|Rep: Peroxisomal ascorbate peroxidase - Vigna unguiculata (Cowpea)	AT4G35000.1	1e-115	APX3 (ASCORBATE PEROXIDASE 3); L-ascorbate peroxidase	AC121235_19.5	1e-124	Haem peroxidase, plant/fungal/bacterial F EGN_Mt060719 20060904 TIGR 2066.m00018
Gma.3588.1.S1_at	0.000304698	0.555698	1e-57	Cluster: 30S ribosomal protein S10, chloroplast precursor; n=1; Mesembryanthemum crystallinum|Rep: 30S ribosomal protein S10, chloroplast precursor -	AT3G13120.1	1e-58	30S ribosomal protein S10, chloroplast, putative	AC144805_11.4	5e-06	Ribosomal protein S10, eukaryotic and archaeal form E EGN_Mt060719 20060904 TIGR 2564.m00011
GmaAffx.40760.1.S1_at	0.000545553	0.55482	2e-05	Cluster: Hypothetical protein; n=2; Arabidopsis thaliana|Rep: Hypothetical protein - Arabidopsis thaliana (Mouse-ear cress)	AT5G02420.1	4e-07	similar to unknown protein [Arabidopsis thaliana] (TAIR:AT1G08180.1)
Gma.1316.5.S1_a_at	0.000222799	0.554767	2e-83	Cluster: Photosystem I reaction center subunit XI, chloroplast precursor; n=1; Arabidopsis thaliana|Rep: Photosystem I reaction center subunit XI, chloroplast	AT4G12800.1	3e-84	PSAL (photosystem I subunit L)	AC148171_39.4	8e-79	Photosystem I reaction centre, subunit XI PsaL F EGN_Mt060719 20060904 TIGR 4049.m00029
GmaAffx.92070.1.S1_at	0.00010004	0.554225
GmaAffx.1301.96.A1_s_at	0.000846167	0.552802	3e-67	Cluster: Plastocyanin, chloroplast precursor; n=3; Solanum|Rep: Plastocyanin, chloroplast precursor - Solanum lycopersicum (Tomato) (Lycopersicon esculentum)	AT1G20340.1	7e-63	DRT112 (DNA-damage-repair/toleration protein 112); copper ion binding / electron carrier	CU013531_23.3	2e-68	Blue (type 1) copper subtype F EGN_Mt060719 20060904 TIGR 4020.m00028
Gma.16147.1.S1_at	0.000370871	0.549873	3e-46	Cluster: Helix-loop-helix DNA-binding; n=1; Medicago truncatula|Rep: Helix-loop-helix DNA-binding - Medicago truncatula (Barrel medic)	AT2G42300.1	3e-16	basic helix-loop-helix (bHLH) family protein	AC141114_20.4	4e-48	Helix-loop-helix DNA-binding F EGN_Mt060719 20060904 TIGR 2469.m00018
Gma.11183.1.S1_at	0.000475519	0.549286	0	Cluster: Triose phosphate/phosphate translocator, chloroplast precursor; n=2; Papilionoideae|Rep: Triose phosphate/phosphate translocator, chloroplast precursor	AT5G46110.1	1e-164	APE2 (ACCLIMATION OF PHOTOSYNTHESIS TO ENVIRONMENT); antiporter/ triose-phosphate transporter	CR932957_1.4	1e-124	Tpt phosphate/phosphoenolpyruvate translocator E EGN_Mt060719 20060904 TIGR 3721.m00012
GmaAffx.58948.1.S1_at	0.000344502	0.548692	7e-65	Rep: PHD6 - Glycine max (Soybean)	AT5G20510.1	8e-60	PHD finger family protein	AC137554_19.4	7e-55	Zinc finger, FYVE/PHD-type F EGN_Mt060719 20060904 TIGR 2332.m00019
Gma.3723.1.S1_at	0.000719133	0.548529	1e-27	Cluster: Probable nonspecific lipid-transfer protein AKCS9 precursor; n=1; Vigna unguiculata|Rep: Probable nonspecific lipid-transfer protein AKCS9	AT3G18280.1	2e-28	protease inhibitor/seed storage/lipid transfer protein (LTP) family protein	AC169125_30.3	2e-32	Plant lipid transfer/seed storage/trypsin-alpha amylase inhibitor F EGN_Mt060719 20060904 TIGR 3429.m00021
GmaAffx.92976.1.S1_s_at	0.000448695	0.548371	0	Cluster: Arginine decarboxylase; n=1; Glycine max|Rep: Arginine decarboxylase - Glycine max (Soybean)	AT4G34710.1	0	ADC2 (ARGININE DECARBOXYLASE 2)	AC174316_6.4	0	Arginine decarboxylase F EGN_Mt060719 20060904 TIGR 3551.m00018
Gma.2487.2.S1_at	0.000758413	0.548074	5e-82	Cluster: Cucumisin-like serine protease; subtilisin-like protease; n=2; Arabidopsis thaliana|Rep: Cucumisin-like serine protease; subtilisin-like protease	AT3G14067.1	9e-84	subtilase family protein	AC169626_1.3	1e-108	Protease-associated PA; Proteinase inhibitor I9, subtilisin propeptide E EGN_Mt060719 20060904 TIGR 3448.m00015
Gma.11123.1.S1_x_at	0.000262771	0.54794	1e-135	Cluster: Chlorophyll a/b-binding protein CP24; n=1; Vigna radiata var. radiata|Rep: Chlorophyll a/b-binding protein CP24 - Phaseolus aureus (Mung bean) (Vigna	AT1G15820.1	1e-116	LHCB6 (LIGHT HARVESTING COMPLEX PSII); chlorophyll binding	AC187465_7.3	1e-131	Chlorophyll A-B binding protein F EGN_Mt060719 20060904 TIGR 3681.m00002
Gma.6528.2.S1_at	0.000242022	0.547637	3e-50	Cluster: Calcium-transporting ATPase 8, plasma membrane-type (EC 3.6.3.8) (Ca(2+)-ATPase isoform 8); n=3; Arabidopsis thaliana|Rep: Calcium-transporting	AT5G57110.1	6e-52	ACA8 (AUTOINHIBITED CA2+ -ATPASE, ISOFORM 8); calcium-transporting ATPase/ calmodulin binding	AC155895_7.4	2e-61	Cation transporting ATPase, C-terminal E EGN_Mt060719 20060904 TIGR 3190.m00007
GmaAffx.90679.1.S1_s_at	0.000227175	0.545836	1e-121	Cluster: Topoisomerase-like protein; n=1; Arabidopsis thaliana|Rep: Topoisomerase-like protein - Arabidopsis thaliana (Mouse-ear cress)	AT5G63190.1	1e-123	MA3 domain-containing protein	AC165217_11.3	3e-80	Initiation factor eIF-4 gamma, MA3 H EGN_Mt060719 20060904 TIGR 3369.m00008
GmaAffx.43291.1.S1_at	0.000796478	0.543134	2e-23	Cluster: Lipid phosphate phosphatase 1; n=2; Arabidopsis thaliana|Rep: Lipid phosphate phosphatase 1 - Arabidopsis thaliana (Mouse-ear cress)	AT2G01180.1	5e-25	ATPAP1 (PHOSPHATIDIC ACID PHOSPHATASE 1); phosphatidate phosphatase	AC169125_12.3	1e-23	Acid phosphatase/vanadium-dependent haloperoxidase E EGN_Mt060719 20060904 TIGR 3429.m00013
Gma.4613.1.A1_a_at	0.000652321	0.542741	4e-68	Cluster: Photosystem I reaction centre subunit N; n=1; Medicago truncatula|Rep: Photosystem I reaction centre subunit N - Medicago truncatula (Barrel medic)	AT5G64040.1	2e-63	PSAN (photosystem I reaction center subunit PSI-N); calmodulin binding	AC137836_26.5	5e-70	Photosystem I reaction centre subunit N F EGN_Mt060719 20060904 TIGR 2357.m00023
[truncated: 597 more rows]

## Sheet: B4vB1
Affy ID	p-value	Ratio of Means B4/B1	Uniprot E-Score	Uniprot Desc	Ath Accn	Ath E-Score	Ath Description	Medicago Locus	MT E-Score	MT Description
[truncated: 2,094 more rows]
