# Supplementary material for: Complementary genetic and genomic approaches help characterize the linkage group I seed protein QTL in soybean
Source: BMC Plant Biol. 2010 Mar 3;10:41. doi: 10.1186/1471-2229-10-41 (PMC2848761; doi:10.1186/1471-2229-10-41)
Supplement: Additional file 4 — Transcripts upregulated from stage one to stage four in both genotypes. Affymetrix® Soy Genechip probesets with higher expression values in stage four than stage one in both HiPro and LoPro are listed with mean values from three biological replicates at each stage and Uniprot, Arabidopsis, and M. truncatula alignment descriptions. [file 1471-2229-10-41-S4.XLS]

## Sheet: ABupshared
Additional file 4: Transcripts upregulated from stage one to stage four in both genotypes.
Affymetrix® Soy Genechip probesets with higher expression values in stage four than stage one in both HiPro and LoPro are listed with mean values from three biological replicates at each stage and Uniprot, Arabidopsis, and M. truncatula alignment descriptions.
Affy ID	Avg A1	Avg A2	Avg A3	Avg A4	Avg B1	Avg B2	Avg B3	Avg B4	Uniprot E-Score	Uniprot Desc	Ath Accn	Ath E-Score	Ath Description	Medicago Locus	MT E-Score	MT Description	Affy ID (1)	Sequence Used (2)	Matching Gene Call (3)	Eval (4)	% Identity (5)	% Overlap (6)	Arabidopsis Match (7)	At Eval (8)	UniRef100 Hit 1 (9)	UniRef hit 1 Eval (10)	Hit 1 % Identity (11)	Hit 1 % Overlap (12)	UniRef100 Hit 2 (13)	Hit 2 Eval (14)	Hit 2 % Identity (15)	Hit 2 % Overlap (16)	UniRef Hit 3 (17)	Hit 3 Eval (18)	Hit 3 % Idenity (19)	Hit 3 % Overlap (20)	GO Process ID (21)	GO Process Term (22)	GO Function ID (23)	GO Function Term (24)	AraCyc Pathway ID (25)	AraCyc Pathway Description (26)	PANTHER ID (27)	PANTHER Description (28)	Pfam ID (29)	Pfam Description (30)	KOG ID (31)	KOG Description (32)
AFFX-Gm_P450_3_s_at	83260	136700	161300	242700	72020	104400	148600	215200	0	Cluster: Isoflavone synthase 2; n=27; core eudicotyledons|Rep: Isoflavone synthase 2 - Glycine max (Soybean)	AT4G15350.1	4e-86	CYP705A2 (cytochrome P450, family 705, subfamily A, polypeptide 2); oxygen binding	AC146789_19.4	1e-150	E-class P450, group I F EGN_Mt060719 20060904 TIGR 2694.m00018	AFFX-Gm_P450_3_s_at not in the database
AFFX-Gm_P450_5_s_at	13030	33320	47160	68280	12060	19880	39080	56910	0	Cluster: Isoflavone synthase 2; n=27; core eudicotyledons|Rep: Isoflavone synthase 2 - Glycine max (Soybean)	AT4G15350.1	4e-86	CYP705A2 (cytochrome P450, family 705, subfamily A, polypeptide 2); oxygen binding	AC146789_19.4	1e-150	E-class P450, group I F EGN_Mt060719 20060904 TIGR 2694.m00018	AFFX-Gm_P450_5_s_at not in the database
AFFX-Gm_P450_M_s_at	30000	53990	74860	111700	26540	39100	64490	96300	0	Cluster: Isoflavone synthase 2; n=27; core eudicotyledons|Rep: Isoflavone synthase 2 - Glycine max (Soybean)	AT4G15350.1	4e-86	CYP705A2 (cytochrome P450, family 705, subfamily A, polypeptide 2); oxygen binding	AC146789_19.4	1e-150	E-class P450, group I F EGN_Mt060719 20060904 TIGR 2694.m00018	AFFX-Gm_P450_M_s_at not in the database
AFFX-Gm_SucBP_3_s_at	698000	864900	918700	929000	529400	764300	901000	925700	0	Cluster: Sucrose-binding protein precursor; n=1; Glycine max|Rep: Sucrose-binding protein precursor - Glycine max (Soybean)	AT3G22640.1	9e-49	cupin family protein	AC150981_15.4	1e-160	Cupin, RmlC-type F EGN_Mt060719 20060904 TIGR 3016.m00015	AFFX-Gm_SucBP_3_s_at not in the database
AFFX-Gm_SucBP_5_at	10960	56870	219400	300200	3525	42710	223700	314700	0	Cluster: Sucrose-binding protein 2; n=2; Glycine max|Rep: Sucrose-binding protein 2 - Glycine max (Soybean)	AT3G22640.1	9e-49	cupin family protein	AC150981_15.4	1e-159	Cupin, RmlC-type F EGN_Mt060719 20060904 TIGR 3016.m00015	AFFX-Gm_SucBP_5_at not in the database
AFFX-Gm_SucBP_M_s_at	303500	554800	685100	750300	201600	474000	705800	749300	0	Cluster: Sucrose-binding protein precursor; n=1; Glycine max|Rep: Sucrose-binding protein precursor - Glycine max (Soybean)	AT3G22640.1	9e-49	cupin family protein	AC150981_15.4	1e-160	Cupin, RmlC-type F EGN_Mt060719 20060904 TIGR 3016.m00015	AFFX-Gm_SucBP_M_s_at not in the database
Gma.10.1.S1_at	10600	4462	57540	115700	3557	6193	34600	141500	7e-54	Cluster: Late embryogenesis-abundant protein; n=1; Glycine max|Rep: Late embryogenesis-abundant protein - Glycine max (Soybean)	AT2G40170.1	1e-36	ATEM6 (ARABIDOPSIS EARLY METHIONINE-LABELLED 6)	AC140721_5.4	9e-43	Small hydrophilic plant seed protein F EGN_Mt060719 20060904 TIGR 2450.m00004	Gma.10.1.S1_at	Affymetrix Soybean Target Sequence	Glyma03g07470.1	0	98.42	70.54	AT2G40170.1	8e-37	UniRef100_P93165 Late embryogenesis-abundant protein (Em protein) n=1 Tax=Glycine max RepID=P93165_SOYBN	1e-43	98.91	87.62	UniRef100_Q41685 Em protein n=1 Tax=Vigna radiata var. radiata RepID=Q41685_PHAAU	9e-39	91.21	91.92	UniRef100_Q2Q4Y5 Em6 n=1 Tax=Medicago truncatula RepID=Q2Q4Y5_MEDTR	4e-37	86.96	91.09	GO:0009737 GO:0048316	response_to_abscisic_acid_stimulus seed_development	GO:0003674	molecular_function					PF00477	Small hydrophilic plant seed protein
Gma.10058.1.S1_at	20390	88740	222800	337100	5862	167200	411500	497400	0	Cluster: Glycinin G3 precursor [Contains: Glycinin A subunit; Glycinin B subunit]; n=3; Glycine max|Rep: Glycinin G3 precursor [Contains: Glycinin A subunit;	AT4G28520.1	4e-75	CRU3 (CRUCIFERIN 3); nutrient reservoir	AC158374_10.4	1e-58	Cupin region F EGN_Mt060719 20060904 TIGR 3263.m00006	Gma.10058.1.S1_at	Affymetrix Soybean Target Sequence	Glyma19g34780.1	1e-144	100	15.2	AT5G44120.3	4e-95	UniRef100_P11828 Glycinin B subunit n=1 Tax=Glycine max RepID=GLYG3_SOYBN	0	87.8	95.43	UniRef100_Q852U5 Glycinin A1bB2-445 n=1 Tax=Glycine max RepID=Q852U5_SOYBN	0	87.15	95.43	UniRef100_Q852U4 Glycinin A1bB2-784 n=1 Tax=Glycine max RepID=Q852U4_SOYBN	0	84.57	95.23			GO:0045735	nutrient_reservoir_activity					PF00190|PF00190	Cupin|Cupin
Gma.1017.1.S1_at	11250	93470	629100	850700	742.2	71830	616200	811800	0	Cluster: Beta-conglycinin, beta chain precursor; n=6; Glycine max|Rep: Beta-conglycinin, beta chain precursor - Glycine max (Soybean)	AT3G22640.1	3e-64	cupin family protein	AC148289_5.5	1e-143	Cupin, RmlC-type F EGN_Mt060719 20060904 TIGR 2802.m00003	Gma.1017.1.S1_at	Affymetrix Soybean Target Sequence	Glyma20g28640.1	1e-159	100	18.94	AT3G22640.1	3e-64	UniRef100_P25974 Beta-conglycinin, beta chain n=1 Tax=Glycine max RepID=GLCB_SOYBN	0	93.17	100	UniRef100_Q93VL9 Beta-conglycinin beta-subunit n=1 Tax=Glycine max RepID=Q93VL9_SOYBN	0	92.94	100	UniRef100_Q50JD8 Beta-conglycinin beta subunit (Fragment) n=1 Tax=Glycine max RepID=Q50JD8_SOYBN	0	93.33	100	GO:0008150	biological_process	GO:0045735	nutrient_reservoir_activity					PF00190|PF07883|PF00190	Cupin|Cupin domain|Cupin
Gma.1017.1.S1_s_at	46020	266700	851000	1004000	2071	220200	836700	944200	0	Cluster: Beta-conglycinin, beta chain precursor; n=6; Glycine max|Rep: Beta-conglycinin, beta chain precursor - Glycine max (Soybean)	AT3G22640.1	3e-64	cupin family protein	AC148289_5.5	1e-143	Cupin, RmlC-type F EGN_Mt060719 20060904 TIGR 2802.m00003	Gma.1017.1.S1_s_at	Affymetrix Soybean Target Sequence	Glyma20g28640.1	6e-72	99.28	9.34	AT3G22640.1	3e-64	UniRef100_P25974 Beta-conglycinin, beta chain n=1 Tax=Glycine max RepID=GLCB_SOYBN	0	93.17	100	UniRef100_Q93VL9 Beta-conglycinin beta-subunit n=1 Tax=Glycine max RepID=Q93VL9_SOYBN	0	92.94	100	UniRef100_Q50JD8 Beta-conglycinin beta subunit (Fragment) n=1 Tax=Glycine max RepID=Q50JD8_SOYBN	0	93.33	100	GO:0008150	biological_process	GO:0045735	nutrient_reservoir_activity					PF00190|PF07883|PF00190	Cupin|Cupin domain|Cupin
Gma.1017.2.S1_a_at	34770	175500	976600	1156000	5009	122500	934300	1152000	0	Cluster: Beta-conglycinin, beta chain precursor; n=6; Glycine max|Rep: Beta-conglycinin, beta chain precursor - Glycine max (Soybean)	AT3G22640.1	3e-64	cupin family protein	AC148289_5.5	1e-143	Cupin, RmlC-type F EGN_Mt060719 20060904 TIGR 2802.m00003	Gma.1017.2.S1_a_at	Affymetrix Soybean Target Sequence	Glyma20g28640.1	9e-93	100	11.48	AT3G22640.1	3e-64	UniRef100_P25974 Beta-conglycinin, beta chain n=1 Tax=Glycine max RepID=GLCB_SOYBN	0	93.17	100	UniRef100_Q93VL9 Beta-conglycinin beta-subunit n=1 Tax=Glycine max RepID=Q93VL9_SOYBN	0	92.94	100	UniRef100_Q50JD8 Beta-conglycinin beta subunit (Fragment) n=1 Tax=Glycine max RepID=Q50JD8_SOYBN	0	93.33	100	GO:0008150	biological_process	GO:0045735	nutrient_reservoir_activity					PF00190|PF07883|PF00190	Cupin|Cupin domain|Cupin
Gma.1019.1.S1_at	125200	162300	206300	235500	98250	144700	225700	237100	8e-28	Cluster: Late embryogenesis abundant protein D-34; n=1; Gossypium hirsutum|Rep: Late embryogenesis abundant protein D-34 - Gossypium hirsutum (Upland cotton)	AT1G03120.1	2e-29	ATRAB28 (Arabidopsis thaliana responsive to abscisic acid 28)	AC146744_17.4	3e-47	Seed maturation protein E EGN_Mt060719 20060904 TIGR 2671.m00005	Gma.1019.1.S1_at	Affymetrix Soybean Target Sequence	Glyma11g16090.1	0	98.47	38.34	AT1G03120.1	3e-32	UniRef100_A5BCU4 Putative uncharacterized protein n=1 Tax=Vitis vinifera RepID=A5BCU4_VITVI	3e-22	50	55.6	UniRef100_Q9SA57 F10O3.5 protein n=1 Tax=Arabidopsis thaliana RepID=Q9SA57_ARATH	3e-22	51.54	71.43	UniRef100_A7PUC2 Chromosome chr7 scaffold_31, whole genome shotgun sequence n=1 Tax=Vitis vinifera RepID=A7PUC2_VITVI	6e-22	49.31	55.6	GO:0007275 GO:0006873 GO:0009845 GO:0010226	multicellular_organismal_development cellular_ion_homeostasis seed_germination response_to_lithium_ion							PF04927|PF04927	Seed maturation protein|Seed maturation protein
Gma.10299.1.S1_at	12030	14250	17550	19620	11350	14320	20070	20500	3e-26	Cluster: Hypothetical protein F28M11.20; n=1; Arabidopsis thaliana|Rep: Hypothetical protein F28M11.20 - Arabidopsis thaliana (Mouse-ear cress)	AT4G10100.2	5e-28	CNX7/SIR5; catalytic	CR932966_17.5	5e-43	ThiamineS F EGN_Mt060719 20060904 TIGR 3730.m00017	Gma.10299.1.S1_at	Affymetrix Soybean Target Sequence	Glyma06g47960.2	0	100	44.38	AT4G10100.3	1e-28	UniRef100_A7Q802 Chromosome chr18 scaffold_61, whole genome shotgun sequence n=1 Tax=Vitis vinifera RepID=A7Q802_VITVI	1e-32	75.27	68.66	UniRef100_Q9S7A3 Putative uncharacterized protein n=1 Tax=Arabidopsis thaliana RepID=Q9S7A3_ARATH	9e-27	60.78	106.25	UniRef100_A9NR15 Putative uncharacterized protein n=1 Tax=Picea sitchensis RepID=A9NR15_PICSI	2e-25	59.26	97.14	GO:0006777 GO:0006790 GO:0018315 GO:0009734	Mo-molybdopterin_cofactor_biosynthetic_process sulfur_metabolic_process molybdenum_incorporation_into_molybdenum-molybdopterin_complex auxin_mediated_signaling_pathway	GO:0003824	catalytic_activity	PWY-5354	molybdenum cofactor biosynthesis
Gma.1043.1.S1_at	25300	33870	85480	128700	20050	47380	71450	93000	9e-26	Cluster: Leucine-rich repeat; n=1; Medicago truncatula|Rep: Leucine-rich repeat - Medicago truncatula (Barrel medic)	AT1G12220.1	2e-06	RPS5 (RESISTANT TO P. SYRINGAE 5)	AC135959_21.5	9e-28	Leucine Rich Repeat family protein E EGN_Mt060719 20060904 TIGR 2290.m00012	Gma.1043.1.S1_at	Affymetrix Soybean Target Sequence	Glyma07g07100.3	0	99.14	20.27	AT1G12220.1	1e-07	UniRef100_A5BEQ7 Putative uncharacterized protein n=1 Tax=Vitis vinifera RepID=A5BEQ7_VITVI	1e-25	32.34	22.33	UniRef100_A5AV39 Putative uncharacterized protein n=1 Tax=Vitis vinifera RepID=A5AV39_VITVI	8e-25	34.42	19.18	UniRef100_A5AWL3 Putative uncharacterized protein n=1 Tax=Vitis vinifera RepID=A5AWL3_VITVI	5e-23	32.17	19.58	GO:0006952 GO:0009626 GO:0006499 GO:0009816	defense_response plant-type_hypersensitive_response N-terminal_protein_myristoylation defense_response_to_bacterium,_incompatible_interaction	GO:0000166	nucleotide_binding
Gma.10435.1.S1_at	34890	46230	49730	64720	30160	38150	50930	57730	1e-140	Cluster: Ubiquitin-conjugating enzyme, E2; n=1; Medicago truncatula|Rep: Ubiquitin-conjugating enzyme, E2 - Medicago truncatula (Barrel medic)	AT3G17000.1	1e-104	UBC32 (ubiquitin-conjugating enzyme 31); ubiquitin-protein ligase	AC126780_6.5	1e-142	Ubiquitin-conjugating enzyme, E2 F EGN_Mt060719 20060904 TIGR 2166.m00014	Gma.10435.1.S1_at	Affymetrix Soybean Target Sequence	Glyma15g15100.1	0	97.68	38.65	AT3G17000.1	1e-106	UniRef100_A7Q8P3 Chromosome chr5 scaffold_64, whole genome shotgun sequence n=1 Tax=Vitis vinifera RepID=A7Q8P3_VITVI	1e-122	74.76	102.36	UniRef100_A5BBF4 Putative uncharacterized protein n=1 Tax=Vitis vinifera RepID=A5BBF4_VITVI	1e-121	74.11	102.36	UniRef100_Q9LSP7 Ubiquitin carrier protein E2 32 n=1 Tax=Arabidopsis thaliana RepID=UBC32_ARATH	1e-105	66.02	98.38	GO:0006511	ubiquitin-dependent_protein_catabolic_process	GO:0004842	ubiquitin-protein_ligase_activity			PTHR11621	UBIQUITIN-CONJUGATING ENZYME E2	PF00179	Ubiquitin-conjugating enzyme	KOG0428	Non-canonical ubiquitin conjugating enzyme 1
Gma.10458.2.S1_at	6689	5560	8558	9514	6350	7341	7703	9693	1e-57	Cluster: Os05g0401200 protein; n=1; Oryza sativa (japonica cultivar-group)|Rep: Os05g0401200 protein - Oryza sativa (japonica cultivar-group)							Gma.10458.2.S1_at	Affymetrix Soybean Target Sequence	Glyma17g12380.1	1e-102	97.09	14.66	NO BLASTP HIT (E<10-6)		UniRef100_A7PF34 Chromosome chr11 scaffold_13, whole genome shotgun sequence n=1 Tax=Vitis vinifera RepID=A7PF34_VITVI	1e-60	54.84	118.75	UniRef100_A9NLB2 Putative uncharacterized protein n=1 Tax=Picea sitchensis RepID=A9NLB2_PICSI	1e-54	50	98.64	UniRef100_A2Y4H0 Putative uncharacterized protein n=2 Tax=Oryza sativa RepID=A2Y4H0_ORYSI	6e-54	60.77	96.79
Gma.10476.1.A1_at	19680	21440	26540	27540	18480	22940	26570	29670	8e-14	Rep: F9L1.16 - Arabidopsis thaliana (Mouse-ear cress)	AT1G15215.2	2e-15	similar to DNA binding / sequence-specific DNA binding / transcription factor [Arabidopsis thaliana] (TAIR:AT3G18380.1); similar	AC144724_55.5	2e-12	Homeodomain-related E EGN_Mt060719 20060904 TIGR 2552.m00024	Gma.10476.1.A1_at	Affymetrix Soybean Target Sequence	Glyma08g21560.3	1e-172	99.68	23.42	AT1G15215.2	6e-60	UniRef100_A7P748 Chromosome chr9 scaffold_7, whole genome shotgun sequence n=1 Tax=Vitis vinifera RepID=A7P748_VITVI	1e-60	45	93.93	UniRef100_Q9XI47 F9L1.16 (Uncharacterized protein At1g15215.2) n=1 Tax=Arabidopsis thaliana RepID=Q9XI47_ARATH	5e-59	45.45	91.47	UniRef100_A5C728 Putative uncharacterized protein n=1 Tax=Vitis vinifera RepID=A5C728_VITVI	4e-56	44.4	84.21	GO:0008150	biological_process	GO:0003674	molecular_function
Gma.10520.1.A1_at	6929	12140	15650	18010	5294	7860	13800	15950	2e-17	Cluster: Hypothetical protein; n=1; Medicago truncatula|Rep: Hypothetical protein - Medicago truncatula (Barrel medic)	AT3G03870.2	2e-11	similar to unknown protein [Arabidopsis thaliana] (TAIR:AT5G18130.1); similar to hypothetical protein MtrDRAFT_AC156827g15v1 [Medic	AC170580_5.3	7e-21	hypothetical protein E EGN_Mt060719 20060904 TIGR 3456.m00002	Gma.10520.1.A1_at	Affymetrix Soybean Consensus Sequence	No Soybean Match Identified, E<10E-30, Perecent ID>95%		0	0	AT3G03870.2	2e-11	UniRef100_A2Q5V9 Putative uncharacterized protein (Putative uncharacterized protein UKP) n=1 Tax=Medicago truncatula RepID=A2Q5V9_MEDTR	1e-18	69.44	28.57	UniRef100_A7PW44 Chromosome chr8 scaffold_34, whole genome shotgun sequence n=1 Tax=Vitis vinifera RepID=A7PW44_VITVI	3e-16	58.97	50	UniRef100_Q9SRW4 F20H23.8 protein n=1 Tax=Arabidopsis thaliana RepID=Q9SRW4_ARATH	2e-09	50.62	28.95	GO:0008150	biological_process	GO:0003674	molecular_function			NA	NA	NA	NA	NA	NA
Gma.1054.1.S1_at	16040	57950	44900	39020	11840	33140	52740	44540	2e-45	Rep: F26F24.7 - Arabidopsis thaliana (Mouse-ear cress)	AT1G23220.1	4e-47	dynein light chain type 1 family protein	AC150979_11.3	3e-24	Dynein light chain, type 1 H EGN_Mt060719 20060904 TIGR 3014.m00010	Gma.1054.1.S1_at	Affymetrix Soybean Target Sequence	Glyma16g26790.1	0	98.43	55.27	AT1G23220.1	2e-47	UniRef100_A7P3T2 Chromosome chr1 scaffold_5, whole genome shotgun sequence n=1 Tax=Vitis vinifera RepID=A7P3T2_VITVI	3e-50	78.46	104	UniRef100_Q9LR39 F26F24.7 (Putative dynein light subunit lc6, flagellar outer arm) n=1 Tax=Arabidopsis thaliana RepID=Q9LR39_ARATH	2e-47	72.31	100.78	UniRef100_B6TQL2 Putative uncharacterized protein n=1 Tax=Zea mays RepID=B6TQL2_MAIZE	7e-37	66.67	55.67	GO:0007017	microtubule-based_process	GO:0003777	microtubule_motor_activity			PTHR11886	DYNEIN LIGHT CHAIN	PF01221	Dynein light chain type 1	KOG3430	Dynein light chain type 1
Gma.10588.3.S1_at	1466	1262	2963	2876	1538	1539	2001	2524	1e-15	Cluster: Predicted protein; n=3; Arabidopsis thaliana|Rep: Predicted protein - Arabidopsis thaliana (Mouse-ear cress)	AT5G65910.1	2e-17	BSD domain-containing protein	AC182813_12.4	3e-10	BSD E EGN_Mt060719 20060904 TIGR 3637.m00007	Gma.10588.3.S1_at	Affymetrix Soybean Target Sequence	Glyma01g40330.1	7e-78	96.91	9.59	AT5G65910.1	1e-111	UniRef100_Q9M2X8 Putative uncharacterized protein T16K5.150 (AT3g49800/T16K5_150) n=1 Tax=Arabidopsis thaliana RepID=Q9M2X8_ARATH	1e-79	44.94	93.93	UniRef100_Q9FHP0 Genomic DNA, chromosome 5, TAC clone:K14B20 (Putative uncharacterized protein At5g65910) n=1 Tax=Arabidopsis thaliana RepID=Q9FHP0_ARATH	1e-76	45.42	107.18	UniRef100_A7QZD0 Chromosome chr7 scaffold_270, whole genome shotgun sequence n=1 Tax=Vitis vinifera RepID=A7QZD0_VITVI	3e-63	48.57	111.43	GO:0008150	biological_process	GO:0003674	molecular_function					PF03909	BSD domain
Gma.10610.1.S1_at	98200	125200	125200	157900	83600	105900	126100	155000	2e-67	Cluster: AtPH1-like protein; n=2; Arabidopsis thaliana|Rep: AtPH1-like protein - Arabidopsis thaliana (Mouse-ear cress)	AT5G05710.1	2e-68	pleckstrin homology (PH) domain-containing protein	CT573215_17.5	6e-08	AGP18 , putative F EGN_Mt060719 20060904 TIGR 3906.m00019	Gma.10610.1.S1_at	Affymetrix Soybean Target Sequence	Glyma14g06560.2	0	100	51.7	AT5G05710.1	3e-69	UniRef100_A7Q3E8 Chromosome chr13 scaffold_48, whole genome shotgun sequence n=1 Tax=Vitis vinifera RepID=A7Q3E8_VITVI	4e-68	85.92	99.3	UniRef100_Q8LG37 AtPH1-like protein n=1 Tax=Arabidopsis thaliana RepID=Q8LG37_ARATH	4e-67	86.62	97.92	UniRef100_Q9FFK5 AtPH1-like protein (At5g05710) n=1 Tax=Arabidopsis thaliana RepID=Q9FFK5_ARATH	1e-66	85.92	97.92			GO:0003674	molecular_function
Gma.10691.1.S1_at	12240	12870	21080	24070	12130	16070	17550	24920	5e-20	Cluster: Ubiquitin-conjugating enzyme 9; n=2; Magnoliophyta|Rep: Ubiquitin-conjugating enzyme 9 - Hyacinthus orientalis (Common hyacinth)	AT3G08690.1	6e-22	UBC11 (ubiquitin-conjugating enzyme 11); ubiquitin-protein ligase	AC137602_2.4	1e-22	Ubiquitin-conjugating enzyme, E2 F EGN_Mt060719 20060904 TIGR 2333.m00016	Gma.10691.1.S1_at	Affymetrix Soybean Target Sequence	Glyma03g41630.2	1e-98	100	12.35	AT4G27960.2	1e-56	UniRef100_A5BM41 Ubiquitin carrier protein n=1 Tax=Vitis vinifera RepID=A5BM41_VITVI	4e-55	93.69	74.32	UniRef100_B2LUR8 Ubiquitin conjugating enzyme 2 n=2 Tax=core eudicotyledons RepID=B2LUR8_MALDO	4e-55	93.69	74.32	UniRef100_A7QNB7 Ubiquitin carrier protein n=2 Tax=core eudicotyledons RepID=A7QNB7_VITVI	4e-55	93.69	74.32	GO:0006511	ubiquitin-dependent_protein_catabolic_process	GO:0004842	ubiquitin-protein_ligase_activity
Gma.10711.1.S1_a_at	127500	193600	173100	229300	116800	141900	183900	207300	3e-45	Cluster: Hypothetical protein At5g19590; n=1; Arabidopsis thaliana|Rep: Hypothetical protein At5g19590 - Arabidopsis thaliana (Mouse-ear cress)	AT5G19590.1	6e-47	similar to unknown protein [Arabidopsis thaliana] (TAIR:AT4G02360.1); similar to protein of unknown function [Oryza sativa	AC153005_24.4	2e-15	Protein of unknown function DUF538 F EGN_Mt060719 20060904 TIGR 3138.m00017	Gma.10711.1.S1_a_at	Affymetrix Soybean Target Sequence	Glyma07g09790.1	1e-175	100	31.79	AT5G19590.1	3e-49	UniRef100_A9PGP2 Putative uncharacterized protein n=1 Tax=Populus trichocarpa RepID=A9PGP2_POPTR	2e-49	73.77	81.33	UniRef100_Q8GUJ9 Putative uncharacterized protein At5g19590 (At5g19590) n=1 Tax=Arabidopsis thaliana RepID=Q8GUJ9_ARATH	5e-47	67.65	90.07	UniRef100_A9NLS0 Putative uncharacterized protein n=1 Tax=Picea sitchensis RepID=A9NLS0_PICSI	4e-40	53.02	94.9	GO:0008150	biological_process	GO:0003674	molecular_function					PF04398	Protein of unknown function, DUF538
Gma.10729.1.S1_s_at	235100	176800	329900	330600	154000	185700	274700	336400	2e-74	Cluster: OSIGBa0132D06.1 protein; n=2; Oryza sativa|Rep: OSIGBa0132D06.1 protein - Oryza sativa (Rice)	AT5G63530.1	2e-81	ATFP3 (Arabidopsis thaliana farnesylated protein 3); metal ion binding	CT954252_34.3	2e-76	Heavy metal transport/detoxification protein H EGN_Mt060719 20060904 TIGR 3944.m00017	Gma.10729.1.S1_s_at	Affymetrix Soybean Target Sequence	Glyma06g17680.3	6e-75	99.31	10.17	AT5G63530.1	1e-96	UniRef100_A7PHJ6 Chromosome chr17 scaffold_16, whole genome shotgun sequence n=1 Tax=Vitis vinifera RepID=A7PHJ6_VITVI	8e-54	67.9	53.85	UniRef100_Q570V5 Putative uncharacterized protein At5g50740 n=1 Tax=Arabidopsis thaliana RepID=Q570V5_ARATH	2e-52	45.96	95.76	UniRef100_B3H4U8 Uncharacterized protein At5g50740.3 n=2 Tax=Arabidopsis thaliana RepID=B3H4U8_ARATH	2e-52	45.96	93.45	GO:0046916	cellular_transition_metal_ion_homeostasis	GO:0046872 GO:0046914	metal_ion_binding transition_metal_ion_binding
Gma.10729.2.S1_at	61590	62330	144700	168800	46060	57240	118400	161300	2e-56	Cluster: OSIGBa0132D06.1 protein; n=2; Oryza sativa|Rep: OSIGBa0132D06.1 protein - Oryza sativa (Rice)	AT5G63530.1	3e-58	ATFP3 (Arabidopsis thaliana farnesylated protein 3); metal ion binding	CT954252_27.3	2e-60	Heavy metal transport/detoxification protein E EGN_Mt060719 20060904 TIGR 3944.m00016	Gma.10729.2.S1_at	Affymetrix Soybean Target Sequence	Glyma04g37410.2	8e-68	99.24	9.47	AT5G50740.3	4e-95	UniRef100_Q570V5 Putative uncharacterized protein At5g50740 n=1 Tax=Arabidopsis thaliana RepID=Q570V5_ARATH	2e-59	48.5	93.29	UniRef100_B3H4U8 Uncharacterized protein At5g50740.3 n=2 Tax=Arabidopsis thaliana RepID=B3H4U8_ARATH	5e-59	48.5	91.03	UniRef100_A7PHJ6 Chromosome chr17 scaffold_16, whole genome shotgun sequence n=1 Tax=Vitis vinifera RepID=A7PHJ6_VITVI	1e-54	50.54	88.29	GO:0030001	metal_ion_transport	GO:0046872	metal_ion_binding
Gma.1080.1.A1_at	9783	14220	12490	17300	9784	10740	15410	17210	6e-46	Cluster: Putative transparent testa 1; n=1; Oryza sativa (japonica cultivar-group)|Rep: Putative transparent testa 1 - Oryza sativa (japonica	AT1G34370.1	1e-43	zinc finger (C2H2 type) family protein	CT967306_3.3	2e-21	Zinc finger, C2H2-type F EGN_Mt060719 20060904 TIGR 3992.m00022	Gma.1080.1.A1_at	Affymetrix Soybean Target Sequence	Glyma16g27280.1	1e-170	95.18	18.34	AT1G34370.1	1e-142	UniRef100_B0YR09 C2-H2 zinc finger protein n=1 Tax=Glycine max RepID=B0YR09_SOYBN	1e-176	75.06	99.76	UniRef100_A5BSF5 Putative uncharacterized protein (Chromosome chr18 scaffold_59, whole genome shotgun sequence) n=1 Tax=Vitis vinifera RepID=A5BSF5_VITVI	1e-176	61.21	98.67	UniRef100_Q9C8N5 Zinc finger protein, putative; 58191-56692 (C2-H2 zinc finger protein) (Putative zinc finger protein) n=1 Tax=Arabidopsis thaliana RepID=Q9C8N5_ARATH	1e-131	57.89	86.37	GO:0045449 GO:0010044 GO:0010447	regulation_of_transcription response_to_aluminum_ion response_to_acidity	GO:0003676 GO:0003700 GO:0008270	nucleic_acid_binding transcription_factor_activity zinc_ion_binding			PTHR11389	ZINC FINGER PROTEIN	PF00096|PF00096|PF00096	Zinc finger, C2H2 type|Zinc finger, C2H2 type|Zinc finger, C2H2 type
Gma.10886.2.S1_at	2059	2050	3282	3896	2314	2504	3183	3495	6e-20	Cluster: Glutathione peroxidase; n=1; Medicago truncatula|Rep: Glutathione peroxidase - Medicago truncatula (Barrel medic)	AT4G11600.1	3e-19	ATGPX6 (GLUTATHIONE PEROXIDASE 6); glutathione peroxidase	AC151526_20.4	8e-22	Thioredoxin fold E EGN_Mt060719 20060904 TIGR 3036.m00022	Gma.10886.2.S1_at	Affymetrix Soybean Target Sequence	Glyma11g02630.1	6e-65	96.43	16.32	AT4G11600.1	3e-81	UniRef100_Q6A4W8 Glutathione peroxidase n=1 Tax=Malus x domestica RepID=Q6A4W8_MALDO	4e-83	88.48	98.21	UniRef100_B0FYJ0 Glutathione peroxidase n=1 Tax=Dimocarpus longan RepID=B0FYJ0_9ROSI	8e-82	87.88	98.21	UniRef100_B6DVI8 Glutathione peroxidase n=1 Tax=Litchi chinensis RepID=B6DVI8_LITCN	1e-81	88.48	98.21	GO:0009651 GO:0046686	response_to_salt_stress response_to_cadmium_ion	GO:0004602	glutathione_peroxidase_activity	PWY-4081	glutathione redox reactions	PTHR11592	GLUTATHIONE PEROXIDASE	PF08534|PF00255	Redoxin|Glutathione peroxidase	KOG1651	Glutathione peroxidase
Gma.10943.1.S1_at	29580	33460	38200	44240	29060	35020	36530	48560	3e-27	Cluster: Protein At3g63220; n=2; Arabidopsis thaliana|Rep: Protein At3g63220 - Arabidopsis thaliana (Mouse-ear cress)	AT3G63220.2	3e-29	kelch repeat-containing F-box family protein				Gma.10943.1.S1_at	Affymetrix Soybean Consensus Sequence	No Soybean Match Identified, E<10E-30, Perecent ID>95%		0	0	AT3G63220.2	8e-29	UniRef100_A9PAC1 Putative uncharacterized protein n=1 Tax=Populus trichocarpa RepID=A9PAC1_POPTR	2e-34	76.4	25.8	UniRef100_Q9M1W7 F-box/Kelch-repeat protein At3g63220 n=2 Tax=Arabidopsis thaliana RepID=FBK78_ARATH	8e-27	65.17	25.28	UniRef100_Q9AYF3 Putative uncharacterized protein OSJNBa0094J09.17 n=1 Tax=Oryza sativa Japonica Group RepID=Q9AYF3_ORYSJ	2e-20	57.78	28.21	GO:0008150	biological_process	GO:0003674	molecular_function			NA	NA	NA	NA	NA	NA
Gma.1097.1.S1_at	25100	40490	54370	76120	27550	39220	51910	66830	1e-144	Cluster: Protein kinase; n=1; Medicago truncatula|Rep: Protein kinase - Medicago truncatula (Barrel medic)	AT1G01540.2	1e-117	protein kinase family protein	AC144431_13.4	1e-146	Protein kinase F EGN_Mt060719 20060904 TIGR 2513.m00015	Gma.1097.1.S1_at	Affymetrix Soybean Consensus Sequence	No Soybean Match Identified, E<10E-30, Perecent ID>95%		0	0	AT1G01540.2	1e-110	UniRef100_A7PLB5 Chromosome chr7 scaffold_20, whole genome shotgun sequence n=1 Tax=Vitis vinifera RepID=A7PLB5_VITVI	1e-124	76.79	56.97	UniRef100_A7NTY6 Chromosome chr18 scaffold_1, whole genome shotgun sequence n=1 Tax=Vitis vinifera RepID=A7NTY6_VITVI	1e-118	82.26	51.67	UniRef100_Q6I5K7 Putative uncharacterized protein OSJNBb0088F07.12 (Os05g0436100 protein) n=1 Tax=Oryza sativa Japonica Group RepID=Q6I5K7_ORYSJ	1e-111	81.43	44.05	GO:0006468	protein_amino_acid_phosphorylation	GO:0016301	kinase_activity			NA	NA	NA	NA	NA	NA
Gma.10999.1.S1_at	3949	5416	17110	19670	1999	5794	14310	15870	4e-34	Cluster: Serine proteinase inhibitor; n=2; Medicago sativa|Rep: Serine proteinase inhibitor - Medicago sativa (Alfalfa)				AC161750_19.4	5e-34	Proteinase inhibitor I12, Bowman-Birk F EGN_Mt060719 20060904 TIGR 3342.m00017	Gma.10999.1.S1_at	Affymetrix Soybean Target Sequence	Glyma18g46550.1	1e-111	100	38.19	NO BLASTP HIT (E<10-6)		UniRef100_B1ACD1 Putative serine protease inhibitor n=1 Tax=Glycine max RepID=B1ACD1_SOYBN	1e-62	100	100	UniRef100_B1ACD4 Putative Bowman-Birk type protease inhibitor n=1 Tax=Glycine max RepID=B1ACD4_SOYBN	1e-45	77.97	100.85	UniRef100_A4PIB8 Trypsin inhibitor n=1 Tax=Apios americana RepID=A4PIB8_9FABA	6e-33	63.87	101.72									PF00228|PF00228	Bowman-Birk serine protease inhibitor family|Bowman-Birk serine protease inhibitor family
Gma.11028.2.S1_s_at	3398	5160	5642	6504	2912	4331	5797	6595	1e-179	Cluster: Formate dehydrogenase; n=1; Quercus robur|Rep: Formate dehydrogenase - Quercus robur (English oak)	AT5G14780.1	1e-171	FDH (FORMATE DEHYDROGENASE); NAD binding / cofactor binding / oxidoreductase, acting on the CH-OH group of donors, NAD	AC144503_21.4	1e-24	D-isomer specific 2-hydroxyacid dehydrogenase, catalytic region F EGN_Mt060719 20060904 TIGR 2525.m00015	Gma.11028.2.S1_s_at	Affymetrix Soybean Target Sequence	Glyma19g01200.1	0	99.58	26.82	AT5G14780.1	1e-173	UniRef100_B6VPZ9 Formate dehydrogenase n=1 Tax=Lotus japonicus RepID=B6VPZ9_LOTJA	0	85.23	97.15	UniRef100_A5AM49 Putative uncharacterized protein n=1 Tax=Vitis vinifera RepID=A5AM49_VITVI	0	80.79	97.39	UniRef100_Q7XHJ0 Formate dehydrogenase n=1 Tax=Quercus robur RepID=Q7XHJ0_QUERO	0	82.74	97.85	GO:0046686 GO:0009611	response_to_cadmium_ion response_to_wounding	GO:0003824 GO:0005488 GO:0016616 GO:0048037 GO:0051287	catalytic_activity binding oxidoreductase_activity,_acting_on_the_CH-OH_group_of_donors,_NAD_or_NADP_as_acceptor cofactor_binding NAD_binding	PWY-5372	carbon tetrachloride degradation	PTHR10996	2-HYDROXYACID DEHYDROGENASE	PF00389|PF02826	D-isomer specific 2-hydroxyacid dehydrogenase, catalytic domain|D-isomer specific 2-hydroxyacid dehydrogenase, NAD binding domain	KOG0069	Glyoxylate/hydroxypyruvate reductase (D-isomer-specific 2-hydroxy acid dehydrogenase superfamily)
Gma.1104.1.S1_at	20780	47610	42280	52440	25020	36040	68320	78920	0	Cluster: Glutamine synthetase cytosolic isozyme 2; n=5; eurosids I|Rep: Glutamine synthetase cytosolic isozyme 2 - Glycine max (Soybean)	AT5G37600.1	0	ATGSR1 (Arabidopsis thaliana glutamine synthase clone R1); glutamate-ammonia ligase	AC139882_6.4	0	Glutamine synthetase type I F EGN_Mt060719 20060904 TIGR 2419.m00007	Gma.1104.1.S1_at	Affymetrix Soybean Target Sequence	Glyma02g41120.1	0	98.28	26.22	AT5G37600.1	0	UniRef100_O82560 Glutamine synthetase cytosolic isozyme 2 n=1 Tax=Glycine max RepID=GLNA2_SOYBN	1e-177	89.74	95.79	UniRef100_P00965 Glutamine synthetase N-1 n=1 Tax=Phaseolus vulgaris RepID=GLNA3_PHAVU	1e-175	87.98	95.79	UniRef100_A8WCU3 Glutamine synthetase n=2 Tax=Gossypium RepID=A8WCU3_GOSHI	1e-171	85.92	95.79	GO:0042128	nitrate_assimilation	GO:0005507 GO:0004356	copper_ion_binding glutamate-ammonia_ligase_activity	PWY-381	nitrate assimilation pathway	PTHR20852	GLUTAMINE SYNTHETASE	PF03951|PF00120	Glutamine synthetase, beta-Grasp domain|Glutamine synthetase, catalytic domain	KOG0683	Glutamine synthetase
Gma.11119.2.S1_s_at	7348	7193	47390	168000	1565	7470	29700	122700	2e-79	Cluster: G.max mRNA from stress-induced gene; n=1; Glycine max|Rep: G.max mRNA from stress-induced gene - Glycine max (Soybean)	AT1G24020.1	1e-05	Bet v I allergen family protein	AC121240_44.3	1e-33	hypothetical protein I EGN_Mt060719 20060904 TIGR 2071.m00058	Gma.11119.2.S1_s_at	Affymetrix Soybean Target Sequence	Glyma07g37270.1	0	100	43.38	AT1G24020.1	6e-06	UniRef100_P26987 Stress-induced protein SAM22 n=1 Tax=Glycine max RepID=SAM22_SOYBN	7e-76	87.97	100	UniRef100_Q43453 G.max mRNA from stress-induced gene (H4) n=1 Tax=Glycine max RepID=Q43453_SOYBN	4e-73	92.41	100	UniRef100_Q43634 Intracellular pathogenesis related protein n=1 Tax=Phaseolus vulgaris RepID=Q43634_PHAVU	7e-65	77.92	99.35	GO:0006952 GO:0009607	defense_response response_to_biotic_stimulus							PF00407	Pathogenesis-related protein Bet v I family
Gma.11162.1.S1_at	11060	11640	16170	18660	7016	11590	16140	16770	4e-29	Rep: CP12 precursor - Pisum sativum (Garden pea)	AT3G62410.1	5e-26	CP12-2	AC151956_11.4	2e-36	Protein of unknown function CP12 F EGN_Mt060719 20060904 TIGR 3078.m00010	Gma.11162.1.S1_at	Affymetrix Soybean Target Sequence	Glyma02g01580.1	0	100	52.9	AT3G62410.1	1e-26	UniRef100_A9PIU1 Putative uncharacterized protein n=1 Tax=Populus trichocarpa x Populus deltoides RepID=A9PIU1_POPJC	1e-23	50	100.79	UniRef100_A9PHK5 Putative uncharacterized protein n=1 Tax=Populus trichocarpa RepID=A9PHK5_POPTR	2e-22	48.87	100.79	UniRef100_A7QEC8 Chromosome chr1 scaffold_84, whole genome shotgun sequence n=1 Tax=Vitis vinifera RepID=A7QEC8_VITVI	4e-21	50.78	105.79	GO:0009416 GO:0018316 GO:0019253 GO:0009744	response_to_light_stimulus peptide_cross-linking_via_L-cystine reductive_pentose-phosphate_cycle response_to_sucrose_stimulus	GO:0005515	protein_binding	PWY-5454	superpathway of sucrose degradation to pyruvate			PF02672	CP12 domain
Gma.11168.1.S1_at	19630	28660	28130	39840	18540	23360	29300	35560	2e-92	Cluster: unknown protein; n=1; Arabidopsis thaliana|Rep: unknown protein - Arabidopsis thaliana	AT5G66930.2	3e-94	similar to Os12g0446700 [Oryza sativa (japonica cultivar-group)] (GB:NP_001066715.1); similar to hypothetical protein				Gma.11168.1.S1_at	Affymetrix Soybean Target Sequence	Glyma17g21590.1	0	99.27	32.19	AT5G66930.2	1e-94	UniRef100_A7R7J8 Chromosome undetermined scaffold_1831, whole genome shotgun sequence n=1 Tax=Vitis vinifera RepID=A7R7J8_VITVI	1e-108	85.84	100	UniRef100_A9PIV4 Putative uncharacterized protein n=1 Tax=Populus trichocarpa x Populus deltoides RepID=A9PIV4_POPJC	2e-97	80.82	100.93	UniRef100_UPI000019717A unknown protein n=1 Tax=Arabidopsis thaliana RepID=UPI000019717A	6e-93	76.71	101.4	GO:0008150	biological_process	GO:0003674	molecular_function			PTHR13292	FAMILY NOT NAMED	PF07855	Protein of unknown function (DUF1649)	KOG4493	Uncharacterized conserved protein
Gma.11260.1.S1_a_at	83300	108800	122400	147900	77120	96650	124100	137100	1e-148	Cluster: 5,10-methylenetetrahydrofolate dehydrogenase-5,10- methenyltetrahydrofolate cyclohydrolase; n=1; Pisum sativum|Rep:	AT3G12290.1	1e-133	tetrahydrofolate dehydrogenase/cyclohydrolase, putative	AC123899_27.4	1e-106	Tetrahydrofolate dehydrogenase/cyclohydrolase F EGN_Mt060719 20060904 TIGR 2109.m00031	Gma.11260.1.S1_a_at	Affymetrix Soybean Consensus Sequence	No Soybean Match Identified, E<10E-30, Perecent ID>95%		0	0	AT3G12290.1	1e-124	UniRef100_Q9ZTV0 5,10-methylenetetrahydrofolate dehydrogenase-5,10-methenyltetrahydrofolate cyclohydrolase (5,10-methylenetetrahydrofolate dehydrogenase: 5,10-methenyltetrahydrofolate cyclohydrolase) n=1 Tax=Pisum sativum RepID=Q9ZTV0_PEA	1e-136	84.93	99.32	UniRef100_A7Q092 Chromosome chr7 scaffold_42, whole genome shotgun sequence n=1 Tax=Vitis vinifera RepID=A7Q092_VITVI	1e-129	80.41	97.32	UniRef100_A9PIC3 Putative uncharacterized protein n=1 Tax=Populus trichocarpa RepID=A9PIC3_POPTR	1e-126	77.63	98.66	GO:0009396	folic_acid_and_derivative_biosynthetic_process					NA	NA	NA	NA	NA	NA
Gma.11267.3.S1_a_at	32630	49020	47850	61010	28360	37360	49950	60950	5e-72	Cluster: Expressed protein; n=1; Arabidopsis thaliana|Rep: Expressed protein - Arabidopsis thaliana (Mouse-ear cress)	AT2G28370.1	9e-74	similar to integral membrane protein, putative [Arabidopsis thaliana] (TAIR:AT2G37200.1); similar to unknown [Solanum	AC135233_25.4	4e-33	Protein of unknown function DUF588 H EGN_Mt060719 20060904 TIGR 2251.m00017	Gma.11267.3.S1_a_at	Affymetrix Soybean Target Sequence	Glyma12g08090.3	1e-164	99.66	24.56	AT2G28370.1	6e-74	UniRef100_A7NZJ9 Chromosome chr6 scaffold_3, whole genome shotgun sequence n=1 Tax=Vitis vinifera RepID=A7NZJ9_VITVI	8e-72	71.04	103.39	UniRef100_Q9SKN3 UPF0497 membrane protein At2g28370 n=1 Tax=Arabidopsis thaliana RepID=U4977_ARATH	4e-69	73.22	102.23	UniRef100_A7PI43 Chromosome chr13 scaffold_17, whole genome shotgun sequence n=1 Tax=Vitis vinifera RepID=A7PI43_VITVI	6e-66	71.04	102.81	GO:0008150	biological_process
Gma.11279.1.S1_s_at	27480	31890	38600	44060	27600	31890	38060	42420	3e-50	Cluster: Membrane-anchored ubiquitin-fold protein 3 precursor; n=1; Arabidopsis thaliana|Rep: Membrane-anchored ubiquitin-fold protein 3 precursor -	AT4G24990.1	6e-52	ATGP4 (Arabidopsis thaliana geranylgeranylated protein)	AC150844_24.3	7e-08	Chain A, Structure Of At3g01050, A Ubiquitin-Fold Protein From , putative F EGN_Mt060719 20060904 TIGR 3004.m00009	Gma.11279.1.S1_s_at	Affymetrix Soybean Target Sequence	Glyma08g01320.4	6e-69	97.93	16.67	AT4G24990.1	2e-52	UniRef100_A9PDX8 Putative uncharacterized protein n=1 Tax=Populus trichocarpa RepID=A9PDX8_POPTR	5e-46	73.73	100	UniRef100_Q9SW27 Membrane-anchored ubiquitin-fold protein 3 n=1 Tax=Arabidopsis thaliana RepID=MUB3_ARATH	3e-44	72.88	100	UniRef100_A7PHL4 Chromosome chr17 scaffold_16, whole genome shotgun sequence n=1 Tax=Vitis vinifera RepID=A7PHL4_VITVI	5e-44	73.68	97.44	GO:0006464	protein_modification_process	GO:0003674	molecular_function
Gma.11326.1.S1_s_at	149100	196300	235800	308200	112200	160800	223300	315000	1e-128	Cluster: ARG10; n=1; Vigna radiata var. radiata|Rep: ARG10 - Phaseolus aureus (Mung bean) (Vigna radiata)	AT5G19140.1	1e-112	auxin/aluminum-responsive protein, putative	AC129091_3.5	2e-45	aluminum-induced protein-like protein, related F EGN_Mt060719 20060904 TIGR 2193.m00005	Gma.11326.1.S1_s_at	Affymetrix Soybean Target Sequence	Glyma15g11200.1	1e-145	100	24.14	AT5G19140.1	1e-112	UniRef100_O64438 ARG10 n=1 Tax=Vigna radiata var. radiata RepID=O64438_PHAAU	1e-125	93.22	99.58	UniRef100_Q5MCR8 Aluminum-induced protein n=1 Tax=Codonopsis lanceolata RepID=Q5MCR8_9ASTR	1e-109	81.78	100	UniRef100_Q6UK15 Al-induced protein n=1 Tax=Gossypium hirsutum RepID=Q6UK15_GOSHI	1e-108	80.93	100	GO:0009733 GO:0010044	response_to_auxin_stimulus response_to_aluminum_ion	GO:0003674	molecular_function			PTHR11772	ASPARAGINE SYNTHETASE
Gma.11345.1.S1_at	917.7	1071	1933	3543	809.9	1073	1839	3166	1e-168	Cluster: MYB transcription factor MYB92; n=2; Glycine max|Rep: MYB transcription factor MYB92 - Glycine max (Soybean)	AT5G49330.1	2e-55	AtMYB111 (myb domain protein 111); DNA binding / transcription factor	AC146760_30.4	3e-54	Homeodomain-related H EGN_Mt060719 20060904 TIGR 2685.m00010	Gma.11345.1.S1_at	Affymetrix Soybean Target Sequence	Glyma16g02570.1	0	100	43.98	AT5G49330.1	5e-58	UniRef100_Q0PJJ9 MYB transcription factor MYB92 n=1 Tax=Glycine max RepID=Q0PJJ9_SOYBN	1e-137	82.25	100	UniRef100_Q0PJK2 MYB transcription factor MYB185 n=1 Tax=Glycine max RepID=Q0PJK2_SOYBN	1e-82	57.53	103.91	UniRef100_A4F4L3 MYBPA1 protein n=1 Tax=Vitis vinifera RepID=A4F4L3_VITVI	4e-70	51.35	102.1	GO:0006355	regulation_of_transcription,_DNA-dependent	GO:0003677 GO:0003700	DNA_binding transcription_factor_activity			PTHR10641	MYB-RELATED	PF00249|PF00249	Myb-like DNA-binding domain|Myb-like DNA-binding domain	KOG0048	Transcription factor, Myb superfamily
Gma.1135.1.A1_at	5419	9518	13830	23920	3585	8550	12950	23560			AT2G23250.1	0.0001	UGT84B2 (UDP-glucosyl transferase 84B2); UDP-glycosyltransferase/ abscisic acid glucosyltransferase/ transferase, transferring				Gma.1135.1.A1_at	Affymetrix Soybean Target Sequence	Glyma10g40900.1	0	98.39	20.47	AT2G23260.1	1e-108	UniRef100_A7P9Q8 Chromosome chr3 scaffold_8, whole genome shotgun sequence n=1 Tax=Vitis vinifera RepID=A7P9Q8_VITVI	1e-156	57.35	97.35	UniRef100_O22182 Putative glucosyltransferase (At2g23260) n=1 Tax=Arabidopsis thaliana RepID=O22182_ARATH	2e-95	39.87	101.54	UniRef100_O22183 Putative glucosyltransferase n=1 Tax=Arabidopsis thaliana RepID=O22183_ARATH	1e-93	40.13	104.34	GO:0008152	metabolic_process	GO:0008194 GO:0016757 GO:0047215 GO:0010294	UDP-glycosyltransferase_activity transferase_activity,_transferring_glycosyl_groups indole-3-acetate_beta-glucosyltransferase_activity abscisic_acid_glucosyltransferase_activity	PWY-1782	IAA conjugate biosynthesis	PTHR11926	GLUCOSYL/GLUCURONOSYL TRANSFERASES			KOG1192	UDP-glucuronosyl and UDP-glucosyl transferase
Gma.1144.1.S1_a_at	66040	83760	87430	92240	53180	72720	83090	101700	3e-72	Cluster: Putative steroid membrane binding protein; n=1; Oryza sativa (japonica cultivar-group)|Rep: Putative steroid membrane binding protein - Oryza sativa	AT3G48890.1	2e-72	ATMP2 (ARABIDOPSIS THALIANA MEMBRANE-ASSOCIATED PROGESTERONE BINDING PROTEIN 3); heme binding / transition metal ion binding	AC157779_21.4	1e-91	Cytochrome b5 F EGN_Mt060719 20060904 TIGR 3242.m00004	Gma.1144.1.S1_a_at	Affymetrix Soybean Target Sequence	Glyma09g25940.1	1e-117	100	19.15	AT3G48890.1	1e-72	UniRef100_A9P9Z4 Putative uncharacterized protein n=1 Tax=Populus trichocarpa RepID=A9P9Z4_POPTR	3e-62	59.55	102.33	UniRef100_A5C997 Putative uncharacterized protein (Chromosome undetermined scaffold_225, whole genome shotgun sequence) n=1 Tax=Vitis vinifera RepID=A5C997_VITVI	3e-58	58.99	100.93	UniRef100_Q9M2Z4 Putative steroid-binding protein 2 n=1 Tax=Arabidopsis thaliana RepID=SBP2_ARATH	3e-57	68.94	69.1			GO:0020037 GO:0046914	heme_binding transition_metal_ion_binding			PTHR10281	MEMBRANE ASSOCIATED PROGESTERONE RECEPTOR-RELATED	PF00173	Cytochrome b5-like Heme/Steroid binding domain	KOG1110	Putative steroid membrane receptor Hpr6.6/25-Dx
Gma.1144.2.S1_at	115400	151200	161600	179700	89130	129800	162800	190100	6e-72	Cluster: Putative steroid membrane binding protein; n=1; Oryza sativa (japonica cultivar-group)|Rep: Putative steroid membrane binding protein - Oryza sativa	AT3G48890.1	1e-71	ATMP2 (ARABIDOPSIS THALIANA MEMBRANE-ASSOCIATED PROGESTERONE BINDING PROTEIN 3); heme binding / transition metal ion binding	AC157779_21.4	4e-90	Cytochrome b5 F EGN_Mt060719 20060904 TIGR 3242.m00004	Gma.1144.2.S1_at	Affymetrix Soybean Consensus Sequence	No Soybean Match Identified, E<10E-30, Perecent ID>95%		0	0	AT3G48890.1	3e-60	UniRef100_A9P9Z4 Putative uncharacterized protein n=1 Tax=Populus trichocarpa RepID=A9P9Z4_POPTR	8e-65	60.36	103.26	UniRef100_A5C997 Putative uncharacterized protein (Chromosome undetermined scaffold_225, whole genome shotgun sequence) n=1 Tax=Vitis vinifera RepID=A5C997_VITVI	4e-62	62.68	97.21	UniRef100_Q9M2Z4 Putative steroid-binding protein 2 n=1 Tax=Arabidopsis thaliana RepID=SBP2_ARATH	4e-58	58.49	90.99			GO:0020037 GO:0046914	heme_binding transition_metal_ion_binding			NA	NA	NA	NA	NA	NA
Gma.1147.1.S1_at	29330	38660	43910	63180	26040	33420	43030	52110	2e-95	Cluster: Hypothetical protein; n=1; Oryza sativa (japonica cultivar-group)|Rep: Hypothetical protein - Oryza sativa (japonica cultivar-group)	AT5G58220.1	2e-95	steroid binding				Gma.1147.1.S1_at	Affymetrix Soybean Target Sequence	Glyma16g08930.2	0	100	28.82	AT5G58220.1	1e-106	UniRef100_A7PVF7 Transthyretin n=1 Tax=Vitis vinifera RepID=A7PVF7_VITVI	1e-134	68.86	99.1	UniRef100_Q9LVM5 Bifunctional hydroxyisourate hydrolase/2-oxo-4-hydroxy-4-carboxy-5-ureidoimidazoline decarboxylase n=1 Tax=Arabidopsis thaliana RepID=TTHL_ARATH	1e-104	58.26	102.16	UniRef100_Q7XXQ9 Transthyretin n=1 Tax=Oryza sativa Japonica Group RepID=Q7XXQ9_ORYSJ	2e-98	60.74	87.43	GO:0001560 GO:0009742	regulation_of_cell_growth_by_extracellular_stimulus brassinosteroid_mediated_signaling	GO:0005496	steroid_binding
Gma.11747.1.A1_a_at	24100	20860	42090	38950	21180	28930	33810	38920	5e-14	Cluster: Chaperone protein dnaJ 1, mitochondrial precursor; n=2; Arabidopsis thaliana|Rep: Chaperone protein dnaJ 1, mitochondrial precursor - Arabidopsis	AT1G28210.2	6e-20	ATJ1 (Arabidopsis thaliana DnaJ homologue 1); heat shock protein binding / unfolded protein binding	AC152158_33.4	1e-05	Heat shock protein DnaJ H EGN_Mt060719 20060904 TIGR 3088.m00026	Gma.11747.1.A1_a_at	Affymetrix Soybean Consensus Sequence	No Soybean Match Identified, E<10E-30, Perecent ID>95%		0	0	NO BLASTX HIT (E<10-6)		NO BLASTX HIT (E<10-6)		0	0			0	0			0	0							NA	NA	NA	NA	NA	NA
Gma.11747.2.S1_at	6402	5431	10350	9962	6176	7054	8501	9901	5e-14	Cluster: Chaperone protein dnaJ 1, mitochondrial precursor; n=2; Arabidopsis thaliana|Rep: Chaperone protein dnaJ 1, mitochondrial precursor - Arabidopsis	AT1G28210.2	6e-20	ATJ1 (Arabidopsis thaliana DnaJ homologue 1); heat shock protein binding / unfolded protein binding	AC152158_33.4	1e-05	Heat shock protein DnaJ H EGN_Mt060719 20060904 TIGR 3088.m00026	Gma.11747.2.S1_at	Affymetrix Soybean Target Sequence	Glyma14g35680.1	0	99.52	19.92	AT1G28210.2	1e-143	UniRef100_A7NUR6 Chromosome chr18 scaffold_1, whole genome shotgun sequence n=1 Tax=Vitis vinifera RepID=A7NUR6_VITVI	1e-134	62.4	91.24	UniRef100_Q27GN2 Uncharacterized protein At1g28210.2 n=1 Tax=Arabidopsis thaliana RepID=Q27GN2_ARATH	1e-126	57.03	91.57	UniRef100_Q38813 Chaperone protein dnaJ 1, mitochondrial n=1 Tax=Arabidopsis thaliana RepID=DNAJ1_ARATH	1e-124	58.2	92.65	GO:0006457	protein_folding	GO:0051082 GO:0031072 GO:0003676 GO:0008270	unfolded_protein_binding heat_shock_protein_binding nucleic_acid_binding zinc_ion_binding			PTHR11821	DNAJ/HSP40	PF00226|PF00684|PF01556	DnaJ domain|DnaJ central domain (4 repeats)|DnaJ C terminal region	KOG0715	Molecular chaperone (DnaJ superfamily)
Gma.11769.2.A1_at	6168	4535	9472	9911	4616	6774	7653	9852									Gma.11769.2.A1_at	Affymetrix Soybean Consensus Sequence	No Soybean Match Identified, E<10E-30, Perecent ID>95%		0	0	NO BLASTX HIT (E<10-6)		NO BLASTX HIT (E<10-6)		0	0			0	0			0	0							NA	NA	NA	NA	NA	NA
Gma.11776.2.S1_a_at	39860	42880	53560	60610	39800	50940	50820	61560	1e-151	Cluster: Chaperonin Cpn60/TCP-1; Phosphatidylinositol-4-phosphate 5-kinase; Zinc finger, FYVE/PHD-type; n=1; Medicago truncatula|Rep: Chaperonin	AT3G14270.1	1e-150	phosphatidylinositol-4-phosphate 5-kinase family protein	AC150204_6.4	1e-173	Chaperonin Cpn60/TCP-1; Phosphatidylinositol-4-phosphate 5-kinase E EGN_Mt060719 20060904 TIGR 2959.m00004	Gma.11776.2.S1_a_at	Affymetrix Soybean Target Sequence	Glyma17g05000.1	1e-104	100	3.34	AT3G14270.1	0	UniRef100_A5C675 Putative uncharacterized protein n=1 Tax=Vitis vinifera RepID=A5C675_VITVI	0	56.62	78.87	UniRef100_A5C675 Putative uncharacterized protein n=1 Tax=Vitis vinifera RepID=A5C675_VITVI	2e-51	50.24	9.83	UniRef100_Q9LUM0 Emb|CAB36798.1 n=1 Tax=Arabidopsis thaliana RepID=Q9LUM0_ARATH	0	57.02	83.47	GO:0046488 GO:0044267	phosphatidylinositol_metabolic_process cellular_protein_metabolic_process	GO:0016308 GO:0008270	1-phosphatidylinositol-4-phosphate_5-kinase_activity zinc_ion_binding			PTHR23086	PHOSPHATIDYLINOSITOL-4-PHOSPHATE 5-KINASE	PF01363|PF01504	FYVE zinc finger|Phosphatidylinositol-4-phosphate 5-Kinase	KOG0230	Phosphatidylinositol-4-phosphate 5-kinase and related FYVE finger-containing proteins
Gma.11944.1.S1_at	3992	4511	6776	11580	3051	4821	8775	12360	1e-143	Rep: H0515C11.4 protein - Oryza sativa (Rice)	AT1G19250.1	4e-99	FMO1 (FLAVIN-DEPENDENT MONOOXYGENASE 1); monooxygenase	AC186199_16.3	2e-96	Flavin-containing monooxygenase FMO; Flavin-containing amine oxidase H EGN_Mt060719 20060904 TIGR 3667.m00001	Gma.11944.1.S1_at	Affymetrix Soybean Consensus Sequence	No Soybean Match Identified, E<10E-30, Perecent ID>95%		0	0	AT1G19250.1	3e-95	UniRef100_A7P8J3 Chromosome chr3 scaffold_8, whole genome shotgun sequence n=1 Tax=Vitis vinifera RepID=A7P8J3_VITVI	1e-160	51.97	88.59	UniRef100_A7P8J3 Chromosome chr3 scaffold_8, whole genome shotgun sequence n=1 Tax=Vitis vinifera RepID=A7P8J3_VITVI	1e-160	53.33	11.61	UniRef100_A7P8I9 Chromosome chr3 scaffold_8, whole genome shotgun sequence n=1 Tax=Vitis vinifera RepID=A7P8I9_VITVI	1e-156	51.75	88.59	GO:0009626 GO:0009627 GO:0009870 GO:0042742 GO:0010204 GO:0050832 GO:0051707	plant-type_hypersensitive_response systemic_acquired_resistance defense_response_signaling_pathway,_resistance_gene-dependent defense_response_to_bacterium defense_response_signaling_pathway,_resistance_gene-independent defense_response_to_fungus response_to_other_organism	GO:0004497	monooxygenase_activity			NA	NA	NA	NA	NA	NA
Gma.11973.1.S1_at	26330	42180	52930	55360	21150	41280	63930	64900	9e-18	Cluster: GATA transcription factor 24; n=2; Arabidopsis thaliana|Rep: GATA transcription factor 24 - Arabidopsis thaliana (Mouse-ear cress)	AT5G56860.1	2e-19	GNC (GATA, NITRATE-INDUCIBLE, CARBON METABOLISM-INVOLVED); transcription factor	AC148761_26.3	5e-24	Zinc finger, GATA-type F EGN_Mt060719 20060904 TIGR 2856.m00003	Gma.11973.1.S1_at	Affymetrix Soybean Target Sequence	Glyma15g18380.1	0	99.45	45.27	AT4G26150.1	3e-40	UniRef100_A9PGX1 Putative uncharacterized protein n=1 Tax=Populus trichocarpa RepID=A9PGX1_POPTR	8e-27	33.75	101.32	UniRef100_A5B2U8 Putative uncharacterized protein n=1 Tax=Vitis vinifera RepID=A5B2U8_VITVI	8e-27	41.85	106.64	UniRef100_Q9SZI6 Putative GATA transcription factor 20 n=1 Tax=Arabidopsis thaliana RepID=GAT20_ARATH	1e-24	41.98	38.64	GO:0009735	response_to_cytokinin_stimulus	GO:0003700	transcription_factor_activity			PTHR10071	TRANSCRIPTION FACTOR GATA (GATA BINDING FACTOR)	PF00320	GATA zinc finger
Gma.12082.1.S1_at	7141	15680	30990	41660	5215	14680	28050	36420	2e-38	Cluster: Expressed protein; n=1; Arabidopsis thaliana|Rep: Expressed protein - Arabidopsis thaliana (Mouse-ear cress)	AT2G35880.1	5e-40	similar to unknown protein [Arabidopsis thaliana] (TAIR:AT4G32330.1); similar to putative BRI1-KD interacting protein [Oryza	AC151482_22.3	3e-27	Targeting for Xklp2 E EGN_Mt060719 20060904 TIGR 3028.m00020	Gma.12082.1.S1_at	Affymetrix Soybean Target Sequence	Glyma02g34870.1	0	97.39	21.61	AT2G35880.1	3e-61	UniRef100_B6TK06 Putative uncharacterized protein n=1 Tax=Zea mays RepID=B6TK06_MAIZE	3e-38	55.44	40.44	UniRef100_B4FRD7 Putative uncharacterized protein n=1 Tax=Zea mays RepID=B4FRD7_MAIZE	1e-36	67.72	26.14	UniRef100_Q2R2B9 Targeting protein for Xklp2 containing protein, expressed (Os11g0571900 protein) n=1 Tax=Oryza sativa Japonica Group RepID=Q2R2B9_ORYSJ	2e-36	54.89	40.47			GO:0003674	molecular_function					PF06886	Targeting protein for Xklp2 (TPX2)
Gma.12094.1.A1_at	473.7	519.5	742.1	1224	441	484.6	631.7	728.1			AT1G69760.1	0.0001	similar to unknown protein [Arabidopsis thaliana] (TAIR:AT1G26920.1); similar to hypothetical protein [Ricinus communis]				Gma.12094.1.A1_at	Affymetrix Soybean Target Sequence	Glyma08g41040.1	7e-57	100	11.57	AT1G26920.1	2e-25	UniRef100_A7QEG8 Chromosome chr1 scaffold_84, whole genome shotgun sequence n=1 Tax=Vitis vinifera RepID=A7QEG8_VITVI	1e-24	49.2	117.31	UniRef100_Q5ZGH7 Putative uncharacterized protein n=1 Tax=Ricinus communis RepID=Q5ZGH7_RICCO	3e-23	50.93	85.56	UniRef100_Q9ZVG6 T2P11.11 protein (Putative uncharacterized protein) (Putative uncharacterized protein At1g26920) (Putative uncharacterized protein At1g26920; T2P11.11) (Putative uncharacterized protein T2P11.11) n=1 Tax=Arabidopsis thaliana RepID=Q9ZVG6_ARATH	6e-18	40.44	101.73	GO:0008150	biological_process	GO:0003674	molecular_function
Gma.12177.2.S1_at	9752	8185	11540	13050	7258	9623	10500	12270	2e-42	Cluster: MRNA capping enzyme, C-terminal domain containing protein, expressed; n=2; Oryza sativa (japonica cultivar-group)|Rep: MRNA capping enzyme,	AT3G09100.2	3e-43	mRNA capping enzyme family protein				Gma.12177.2.S1_at	Affymetrix Soybean Target Sequence	Glyma03g30870.2	0	99.39	13.03	AT3G09100.2	0	UniRef100_UPI000034F06B mRNA capping enzyme family protein n=1 Tax=Arabidopsis thaliana RepID=UPI000034F06B	0	60.03	91.82	UniRef100_Q8GSD7 MRNA capping enzyme-like protein n=1 Tax=Arabidopsis thaliana RepID=Q8GSD7_ARATH	0	57.57	91.48	UniRef100_Q2R8T5 MRNA capping enzyme, C-terminal domain containing protein, expressed (Putative uncharacterized protein) n=1 Tax=Oryza sativa Japonica Group RepID=Q2R8T5_ORYSJ	0	54.17	88.24	GO:0006370 GO:0006397	mRNA_capping mRNA_processing	GO:0004484	mRNA_guanylyltransferase_activity
Gma.1245.1.S1_at	24000	32770	26820	36290	20820	26690	32800	35300	3e-56	AAC14054.1; n=2; Arabidopsis thaliana|Rep: Gb|AAC14054.1 - Arabidopsis thaliana (Mouse-ear cress)	AT3G13720.1	6e-58	prenylated rab acceptor (PRA1) family protein	AC167330_6.4	3e-72	Prenylated rab acceptor PRA1 F EGN_Mt060719 20060904 TIGR 3408.m00006	Gma.1245.1.S1_at	Affymetrix Soybean Target Sequence	Glyma15g02700.1	1e-166	96.64	40.47	AT3G13720.1	6e-59	UniRef100_A7P6T2 Chromosome chr9 scaffold_7, whole genome shotgun sequence n=1 Tax=Vitis vinifera RepID=A7P6T2_VITVI	7e-42	49.19	91.41	UniRef100_Q9C889 PRA1 family protein F2 n=1 Tax=Arabidopsis thaliana RepID=PR1F2_ARATH	1e-37	43.96	95.24	UniRef100_Q9LIC6 PRA1 family protein F3 n=1 Tax=Arabidopsis thaliana RepID=PR1F3_ARATH	9e-37	44.89	92.55	GO:0016192	vesicle-mediated_transport	GO:0003674	molecular_function			PTHR19317	PRENYLATED RAB ACCEPTOR 1-RELATED	PF03208	PRA1 family protein	KOG3142	Prenylated rab acceptor 1
Gma.1248.1.S1_s_at	17530	70190	100600	128700	8630	30490	91520	100200	1e-146	Cluster: Putative phosphatase; n=2; Glycine max|Rep: Putative phosphatase - Glycine max (Soybean)	AT2G32150.1	2e-86	haloacid dehalogenase-like hydrolase family protein	AC161569_22.3	1e-105	Epoxide hydrolase N-terminal domain-like phosphatase F EGN_Mt060719 20060904 TIGR 3340.m00018	Gma.1248.1.S1_s_at	Affymetrix Soybean Target Sequence	Glyma10g39450.1	0	100	23.59	AT2G32150.1	2e-40	UniRef100_Q8GT55 Putative phosphatase n=1 Tax=Glycine max RepID=Q8GT55_SOYBN	2e-77	100	53.26	UniRef100_Q8LJU2 Putative hydrolase n=1 Tax=Glycine max RepID=Q8LJU2_SOYBN	6e-70	92.09	53.26	UniRef100_Q8GT38 Putative phosphatase n=1 Tax=Phaseolus vulgaris RepID=Q8GT38_PHAVU	1e-59	80.71	53.05	GO:0008152	metabolic_process	GO:0016787	hydrolase_activity			PTHR18901	2-DEOXYGLUCOSE-6-PHOSPHATE PHOSPHATASE 2
Gma.12484.1.A1_at	1307	1391	2520	3265	1204	1680	2443	3622									Gma.12484.1.A1_at	Affymetrix Soybean Consensus Sequence	No Soybean Match Identified, E<10E-30, Perecent ID>95%		0	0	NO BLASTX HIT (E<10-6)		NO BLASTX HIT (E<10-6)		0	0			0	0			0	0							NA	NA	NA	NA	NA	NA
Gma.1250.1.S1_at	20590	14180	34020	69520	5491	21550	46000	83230	3e-17	Cluster: Hypothetical protein At1g19530; n=1; Arabidopsis thaliana|Rep: Hypothetical protein At1g19530 - Arabidopsis thaliana (Mouse-ear cress)	AT1G19530.1	5e-19	unknown protein	CR932965_12.5	3e-07	hypothetical protein F EGN_Mt060719 20060904 TIGR 3729.m00010	Gma.1250.1.S1_at	Affymetrix Soybean Target Sequence	Glyma04g03330.1	0	98.1	66.12	AT1G19530.1	2e-19	UniRef100_A7NTA8 Chromosome chr18 scaffold_1, whole genome shotgun sequence n=1 Tax=Vitis vinifera RepID=A7NTA8_VITVI	3e-32	50.35	91.16	UniRef100_A9P036 Putative uncharacterized protein n=1 Tax=Picea sitchensis RepID=A9P036_PICSI	7e-19	40.54	94.74	UniRef100_A9NTS3 Putative uncharacterized protein n=1 Tax=Picea sitchensis RepID=A9NTS3_PICSI	1e-18	39.86	94.74	GO:0006499	N-terminal_protein_myristoylation	GO:0003674	molecular_function
Gma.12511.1.A1_at	10120	12100	17470	18170	11030	14010	15940	18820	1e-43	Cluster: Hypothetical protein; n=1; Arabidopsis thaliana|Rep: Hypothetical protein - Arabidopsis thaliana (Mouse-ear cress)	AT4G19645.1	3e-45	similar to unknown protein [Arabidopsis thaliana] (TAIR:AT1G31300.2); similar to unknown protein [Oryza sativa (japonica	CT863710_21.4	2e-55	TRAM, LAG1 and CLN8 homology E EGN_Mt060719 20060904 TIGR 3928.m00011	Gma.12511.1.A1_at	Affymetrix Soybean Target Sequence	Glyma08g41750.1	0	98.06	25.68	AT4G19645.2	8e-61	UniRef100_A7PJS2 Chromosome chr12 scaffold_18, whole genome shotgun sequence n=1 Tax=Vitis vinifera RepID=A7PJS2_VITVI	2e-69	70	67.42	UniRef100_A7QV45 Chromosome undetermined scaffold_185, whole genome shotgun sequence n=1 Tax=Vitis vinifera RepID=A7QV45_VITVI	2e-67	63.83	68	UniRef100_Q6L537 Putative uncharacterized protein OJ1005_B11.8 (Os05g0511000 protein) n=3 Tax=Oryza sativa RepID=Q6L537_ORYSJ	5e-63	63.54	66.79	GO:0008150	biological_process	GO:0003674	molecular_function					PF05967	Eukaryotic protein of unknown function (DUF887)
Gma.12827.1.S1_at	8562	10060	14660	16020	9192	12030	13100	15510									Gma.12827.1.S1_at	Affymetrix Soybean Target Sequence	Glyma03g36950.1	0	96.74	7.75	AT3G62900.1	0	UniRef100_A7PTW9 Chromosome chr7 scaffold_31, whole genome shotgun sequence n=1 Tax=Vitis vinifera RepID=A7PTW9_VITVI	0	40.61	94.24	UniRef100_A5BJN7 Putative uncharacterized protein n=1 Tax=Vitis vinifera RepID=A5BJN7_VITVI	1e-133	38.08	45.12	UniRef100_A5BJN7 Putative uncharacterized protein n=1 Tax=Vitis vinifera RepID=A5BJN7_VITVI	1e-101	50.77	26.03	GO:0008150	biological_process	GO:0008270	zinc_ion_binding			PTHR23336	ZINC FINGER CW-TYPE COILED-COIL DOMAIN PROTEIN 3.	PF07496	CW-type Zinc Finger
Gma.12977.1.S1_at	33860	60330	61670	87460	28960	43870	66080	86570	3e-32	Cluster: F3E22.8 protein; n=1; Arabidopsis thaliana|Rep: F3E22.8 protein - Arabidopsis thaliana (Mouse-ear cress)	AT3G06780.1	5e-34	glycine-rich protein	AC144645_5.5	1e-07	hypothetical protein E EGN_Mt060719 20060904 TIGR 2545.m00005 IMGA|AC183304_17.3 hypothetical protein	Gma.12977.1.S1_at	Affymetrix Soybean Target Sequence	Glyma17g03230.1	0	99.59	60.65	AT3G06780.1	1e-34	UniRef100_Q9M7Y4 F3E22.8 protein n=1 Tax=Arabidopsis thaliana RepID=Q9M7Y4_ARATH	9e-11	56.45	30.35	UniRef100_A5AMS3 Putative uncharacterized protein n=1 Tax=Vitis vinifera RepID=A5AMS3_VITVI	9e-11	65.38	14.99			0	0	GO:0008150	biological_process	GO:0003674	molecular_function
Gma.13002.1.S1_at	38500	50060	53080	55470	35490	50770	56120	57640	1e-104	Cluster: Hypothetical protein F26A9.12; n=2; Arabidopsis thaliana|Rep: Hypothetical protein F26A9.12 - Arabidopsis thaliana (Mouse-ear cress)	AT1G71500.1	1e-106	Rieske (2Fe-2S) domain-containing protein				Gma.13002.1.S1_at	Affymetrix Soybean Target Sequence	Glyma01g44220.1	0	100	47.23	AT1G71500.1	1e-106	UniRef100_A7PPZ6 Chromosome chr18 scaffold_24, whole genome shotgun sequence n=1 Tax=Vitis vinifera RepID=A7PPZ6_VITVI	2e-92	71.98	82.14	UniRef100_A5C791 Putative uncharacterized protein n=1 Tax=Vitis vinifera RepID=A5C791_VITVI	5e-91	80.9	60.43	UniRef100_Q9C9I7 Putative uncharacterized protein F26A9.12 (Putative uncharacterized protein At1g71500) (Putative uncharacterized protein) (Putative uncharacterized protein At1g71500/F26A9_12) n=1 Tax=Arabidopsis thaliana RepID=Q9C9I7_ARATH	2e-85	65.06	81.88			GO:0016491	oxidoreductase_activity
Gma.13052.1.S1_s_at	22700	29200	31650	37170	22890	29720	33860	34960	1e-155	Cluster: Nucleic acid binding protein; n=1; Nicotiana tabacum|Rep: Nucleic acid binding protein - Nicotiana tabacum (Common tobacco)	AT1G47490.1	1e-139	ATRBP47C; RNA binding	AC127168_20.4	1e-121	RNA-binding region RNP-1 (RNA recognition motif) F EGN_Mt060719 20060904 TIGR 2185.m00023	Gma.13052.1.S1_s_at	Affymetrix Soybean Target Sequence	Glyma17g36330.1	1e-81	95.98	14.54	AT1G47490.1	1e-140	UniRef100_A7NTR1 Chromosome chr18 scaffold_1, whole genome shotgun sequence n=1 Tax=Vitis vinifera RepID=A7NTR1_VITVI	1e-136	81.94	75.27	UniRef100_Q93YF1 Nucleic acid binding protein n=1 Tax=Nicotiana tabacum RepID=Q93YF1_TOBAC	1e-135	74.21	67.54	UniRef100_A5BPW5 Putative uncharacterized protein n=1 Tax=Vitis vinifera RepID=A5BPW5_VITVI	1e-132	77.02	55.22			GO:0003723	RNA_binding			PTHR10432	RNA-BINDING PROTEIN	PF00076|PF00076|PF00076	RNA recognition motif. (a.k.a. RRM, RBD, or RNP domain)|RNA recognition motif. (a.k.a. RRM, RBD, or RNP domain)|RNA recognition motif. (a.k.a. RRM, RBD, or RNP domain)	KOG0148	Apoptosis-promoting RNA-binding protein TIA-1/TIAR (RRM superfamily)
Gma.13121.1.S1_a_at	41770	50770	71510	83010	35970	60120	71120	89840									Gma.13121.1.S1_a_at	Affymetrix Soybean Target Sequence	Glyma09g41780.1	0	99.73	32.74	AT5G48655.3	8e-37	UniRef100_Q8GS41 Putative uncharacterized protein At5g48655 (Putative RING zinc finger) n=2 Tax=Arabidopsis thaliana RepID=Q8GS41_ARATH	3e-19	75.44	28.08	UniRef100_Q8LF11 Putative uncharacterized protein n=1 Tax=Arabidopsis thaliana RepID=Q8LF11_ARATH	3e-19	75.44	28.08	UniRef100_Q9SFV0 Putative RING zinc finger protein n=1 Tax=Arabidopsis thaliana RepID=Q9SFV0_ARATH	5e-18	68.42	31.32			GO:0005515 GO:0008270	protein_binding zinc_ion_binding			PTHR23041	FAMILY NOT NAMED	PF03119|PF00097	NAD-dependent DNA ligase C4 zinc finger domain|Zinc finger, C3HC4 type (RING finger)
Gma.13151.2.A1_at	20690	20450	29500	33880	17170	24600	27510	33700									Gma.13151.2.A1_at	Affymetrix Soybean Target Sequence	Glyma16g17830.1	8e-76	99.32	6.13	AT1G55690.2	0	UniRef100_A7Q9E7 Chromosome chr19 scaffold_66, whole genome shotgun sequence n=1 Tax=Vitis vinifera RepID=A7Q9E7_VITVI	0	66.84	85.67	UniRef100_Q501H5 At1g55690 n=1 Tax=Arabidopsis thaliana RepID=Q501H5_ARATH	1e-176	56.73	93.12	UniRef100_Q3ECP2 Uncharacterized protein At1g55690.3 n=1 Tax=Arabidopsis thaliana RepID=Q3ECP2_ARATH	1e-176	57.09	92.27	GO:0006810	transport	GO:0005215	transporter_activity			PTHR23324	SEC14 RELATED PROTEIN	PF03765|PF00650	CRAL/TRIO, N-terminus|CRAL/TRIO domain	KOG1471	Phosphatidylinositol transfer protein SEC14 and related proteins
Gma.13151.3.A1_at	21700	30700	33650	37780	21820	31770	36030	37750	8e-06	Rep: F20N2.11 - Arabidopsis thaliana (Mouse-ear cress)	AT1G55690.1	9e-08	SEC14 cytosolic factor family protein / phosphoglyceride transfer family protein	CT967313_4.3	2e-09	Cellular retinaldehyde binding/alpha-tocopherol transport; Cellular retinaldehyde-binding/triple function, N-terminal E	Gma.13151.3.A1_at	Affymetrix Soybean Consensus Sequence	No Soybean Match Identified, E<10E-30, Perecent ID>95%		0	0	AT1G55690.2	9e-08	UniRef100_A7Q9E7 Chromosome chr19 scaffold_66, whole genome shotgun sequence n=1 Tax=Vitis vinifera RepID=A7Q9E7_VITVI	4e-08	83.33	5.37			0	0			0	0	GO:0006810	transport	GO:0005215	transporter_activity			NA	NA	NA	NA	NA	NA
Gma.13179.1.A1_at	15710	14490	41890	46610	12180	21670	27880	40280									Gma.13179.1.A1_at	Affymetrix Soybean Target Sequence	Glyma13g42040.1	1e-173	97.58	27.5	NO BLASTP HIT (E<10-6)		NO BLASTP HIT (E<10-6)		0	0			0	0			0	0
Gma.13188.1.A1_at	22750	25950	29580	38680	19870	25340	29700	38670	2e-20	Cluster: MATH domain, putative; n=1; Medicago truncatula|Rep: MATH domain, putative - Medicago truncatula (Barrel medic)	AT5G43560.1	0.0001	meprin and TRAF homology domain-containing protein / MATH domain-containing protein	AC146759_38.4	3e-22	MATH E EGN_Mt060719 20060904 TIGR 2684.m00003	Gma.13188.1.A1_at	Affymetrix Soybean Consensus Sequence	No Soybean Match Identified, E<10E-30, Perecent ID>95%		0	0	NO BLASTX HIT (E<10-6)		UniRef100_A7NX31 Chromosome chr5 scaffold_2, whole genome shotgun sequence n=1 Tax=Vitis vinifera RepID=A7NX31_VITVI	4e-16	55	7.24	UniRef100_A5BYH1 Putative uncharacterized protein n=1 Tax=Vitis vinifera RepID=A5BYH1_VITVI	4e-15	53.75	9.2			0	0							NA	NA	NA	NA	NA	NA
Gma.13277.1.A1_at	4374	4392	7631	11440	3632	5323	6856	7716									Gma.13277.1.A1_at	Affymetrix Soybean Target Sequence	Glyma01g37760.1	1e-145	100	5.64	AT4G36520.1	1e-164	UniRef100_A7PUS2 Chromosome chr4 scaffold_32, whole genome shotgun sequence n=1 Tax=Vitis vinifera RepID=A7PUS2_VITVI	8e-85	61.97	95.44	UniRef100_A7NTA1 Chromosome chr18 scaffold_1, whole genome shotgun sequence n=1 Tax=Vitis vinifera RepID=A7NTA1_VITVI	1e-66	55.42	26.74	UniRef100_A5C3H0 Putative uncharacterized protein n=1 Tax=Vitis vinifera RepID=A5C3H0_VITVI	2e-66	55.2	70.14			GO:0031072	heat_shock_protein_binding			PTHR23172	AUXILIN/CYCLIN G-ASSOCIATED KINASE-RELATED			KOG0431	Auxilin-like protein and related proteins containing DnaJ domain
Gma.13331.1.S1_at	37950	34570	54860	53690	35090	40770	46870	54450	1e-180	Cluster: Narf-like protein; n=1; Medicago truncatula|Rep: Narf-like protein - Medicago truncatula (Barrel medic)	AT4G16440.1	1e-132	iron hydrogenase family protein	AC148609_55.5	1e-165	Iron hydrogenase, small subunit E EGN_Mt060719 20060904 TIGR 2843.m00022	Gma.13331.1.S1_at	Affymetrix Soybean Target Sequence	Glyma17g01120.1	0	97.76	25.08	AT4G16440.1	1e-167	UniRef100_Q93YF9 Narf-like protein n=1 Tax=Medicago truncatula RepID=Q93YF9_MEDTR	0	84.55	98.96	UniRef100_Q2P9S0 Putative uncharacterized protein gollum 2 n=1 Tax=Medicago truncatula RepID=Q2P9S0_MEDTR	0	78.24	99.16	UniRef100_Q94CL6 Narf-like protein n=1 Tax=Arabidopsis thaliana RepID=Q94CL6_ARATH	0	65.97	100			GO:0008901	ferredoxin_hydrogenase_activity			PTHR11615	NITRATE, FROMATE, IRON DEHYDROGENASE	PF02906	Iron only hydrogenase large subunit, C-terminal domain	KOG2439	Nuclear architecture related protein
Gma.13342.1.A1_at	5457	6299	7676	12880	4463	5412	8708	10100	2e-24	Cluster: Pinoresinol-lariciresinol reductase homolog; n=1; Lotus japonicus|Rep: Pinoresinol-lariciresinol reductase homolog - Lotus	AT4G13660.1	1e-15	pinoresinol-lariciresinol reductase, putative				Gma.13342.1.A1_at	Affymetrix Soybean Target Sequence	Glyma16g17680.3	1e-130	97.99	14.58	AT1G32100.1	7e-73	UniRef100_Q05JX9 Pinoresinol-lariciresinol reductase Sequence Match n=1 Tax=Lotus japonicus RepID=Q05JX9_LOTJA	5e-89	86.67	62.5	UniRef100_P52581 Isoflavone reductase Sequence Match n=1 Tax=Lupinus albus RepID=IFRH_LUPAL	2e-85	78.24	61.86	UniRef100_Q05JX8 Pinoresinol-lariciresinol reductase Sequence Match n=1 Tax=Lotus japonicus RepID=Q05JX8_LOTJA	4e-83	77.66	60.06	GO:0009807	lignan_biosynthetic_process	GO:0010283	pinoresinol_reductase_activity
Gma.13356.1.S1_at	423900	706500	849100	841200	147300	572700	778600	876200	0	Cluster: Allergen Gly m Bd 28K; n=1; Glycine max|Rep: Allergen Gly m Bd 28K - Glycine max (Soybean)	AT2G28490.1	1e-122	cupin family protein	AC152176_46.4	1e-177	Cupin region E EGN_Mt060719 20060904 TIGR 3089.m00039	Gma.13356.1.S1_at	Affymetrix Soybean Target Sequence	Glyma11g15870.1	0	100	20.67	AT2G28490.1	1e-124	UniRef100_Q9AVK8 Allergen Gly m Bd 28K (Fragment) n=1 Tax=Glycine max RepID=Q9AVK8_SOYBN	0	93.98	98.31	UniRef100_B2YDR0 Gly m Bd 28K allergen (Fragment) n=1 Tax=Glycine max RepID=B2YDR0_SOYBN	0	92.17	98.24	UniRef100_B2YDQ7 Gly m Bd 28K allergen (Fragment) n=1 Tax=Glycine max RepID=B2YDQ7_SOYBN	0	92.76	100	GO:0008150	biological_process	GO:0045735	nutrient_reservoir_activity					PF00190|PF07883|PF00190|PF07883	Cupin|Cupin domain|Cupin|Cupin domain
Gma.13443.1.S1_at	5158	6494	8138	9171	4683	6926	8457	9344	5e-34	Cluster: Expressed protein; n=1; Arabidopsis thaliana|Rep: Expressed protein - Arabidopsis thaliana (Mouse-ear cress)	AT2G34070.1	1e-35	similar to unknown protein [Arabidopsis thaliana] (TAIR:AT1G29050.1); similar to unknown [Pisum sativum] (GB:ABA29157.1);	AC135231_5.4	2e-27	Protein of unknown function DUF231, plant E EGN_Mt060719 20060904 TIGR 2250.m00005	Gma.13443.1.S1_at	Affymetrix Soybean Target Sequence	Glyma02g15840.1	0	97.59	30.7	AT1G29050.1	1e-149	UniRef100_Q8VY22 Putative uncharacterized protein At1g29050 n=1 Tax=Arabidopsis thaliana RepID=Q8VY22_ARATH	1e-145	68.44	88.95	UniRef100_O22960 Expressed protein (Putative uncharacterized protein) n=1 Tax=Arabidopsis thaliana RepID=O22960_ARATH	1e-142	69.58	85.71	UniRef100_A7QDM2 Chromosome chr10 scaffold_81, whole genome shotgun sequence n=1 Tax=Vitis vinifera RepID=A7QDM2_VITVI	1e-142	69.63	95.1	GO:0008150	biological_process							PF03005	Arabidopsis proteins of unknown function
Gma.13469.2.A1_at	7069	8133	10540	10340	6734	7891	11010	11080	5e-11	Rep: F24B9.27 - Arabidopsis thaliana (Mouse-ear cress)	AT1G07650.1	7e-13	leucine-rich repeat transmembrane protein kinase, putative	AC148470_5.3	1e-12	Putative receptor-like protein kinase 2, related E EGN_Mt060719 20060904 TIGR 2828.m00005	Gma.13469.2.A1_at	Affymetrix Soybean Consensus Sequence	Ambiguous Hit		0	0	AT1G07650.1	1e-10	UniRef100_A7PJP0 Chromosome chr12 scaffold_18, whole genome shotgun sequence n=1 Tax=Vitis vinifera RepID=A7PJP0_VITVI	1e-09	58.33	4.75	UniRef100_A5AX10 Putative uncharacterized protein n=1 Tax=Vitis vinifera RepID=A5AX10_VITVI	1e-09	58.33	4.99	UniRef100_UPI000034F40F leucine-rich repeat transmembrane protein kinase, putative n=1 Tax=Arabidopsis thaliana RepID=UPI000034F40F	2e-08	55.32	4.64	GO:0006468 GO:0007169	protein_amino_acid_phosphorylation transmembrane_receptor_protein_tyrosine_kinase_signaling_pathway	GO:0005524 GO:0016301 GO:0004674	ATP_binding kinase_activity protein_serine/threonine_kinase_activity			NA	NA	NA	NA	NA	NA
Gma.13549.1.S1_at	45280	52610	65270	75380	36440	48970	59570	70500	7e-94	Cluster: Putative serine threonine kinase; n=3; Arabidopsis thaliana|Rep: Putative serine threonine kinase - Arabidopsis thaliana (Mouse-ear cress)	AT1G69220.1	1e-95	SIK1 (ERINE/THREONINE KINASE 1); kinase	AC155896_3.5	4e-05	Protein kinase E EGN_Mt060719 20060904 TIGR 3191.m00004	Gma.13549.1.S1_at	Affymetrix Soybean Consensus Sequence	No Soybean Match Identified, E<10E-30, Perecent ID>95%		0	0	AT1G69220.2	1e-88	UniRef100_A7P2E2 Chromosome chr1 scaffold_5, whole genome shotgun sequence n=1 Tax=Vitis vinifera RepID=A7P2E2_VITVI	1e-92	55.73	46.56	UniRef100_Q8VYC1 Putative serine threonine kinase n=1 Tax=Arabidopsis thaliana RepID=Q8VYC1_ARATH	2e-86	51.7	45.12	UniRef100_Q56WD6 Serine/threonine kinase (Fragment) n=1 Tax=Arabidopsis thaliana RepID=Q56WD6_ARATH	2e-86	51.7	87.53	GO:0006468	protein_amino_acid_phosphorylation	GO:0016301	kinase_activity			NA	NA	NA	NA	NA	NA
Gma.13583.1.A1_at	1957	2882	2228	2541	1947	2890	2957	2674	5e-11	Cluster: Protein At2g04039; n=1; Arabidopsis thaliana|Rep: Protein At2g04039 - Arabidopsis thaliana (Mouse-ear cress)	AT2G04039.1	7e-13	similar to unknown protein [Oryza sativa (japonica cultivar-group)] (GB:BAC84849.1)				Gma.13583.1.A1_at	Affymetrix Soybean Target Sequence	Glyma16g03140.2	1e-117	100	19.06	AT2G04039.3	2e-32	UniRef100_A7R2Y1 Chromosome undetermined scaffold_463, whole genome shotgun sequence n=1 Tax=Vitis vinifera RepID=A7R2Y1_VITVI	2e-21	52.78	53.47	UniRef100_A9PID0 Putative uncharacterized protein n=1 Tax=Populus trichocarpa RepID=A9PID0_POPTR	6e-21	51.43	66.04	UniRef100_A7R421 Chromosome undetermined scaffold_608, whole genome shotgun sequence n=1 Tax=Vitis vinifera RepID=A7R421_VITVI	6e-20	51.85	66.67			GO:0003674	molecular_function
Gma.13739.1.A1_at	6622	7077	10060	12990	6227	8112	10030	12670									Gma.13739.1.A1_at	Affymetrix Soybean Target Sequence	Glyma12g10610.1	1e-119	95.33	13.53	AT1G61900.1	1e-132	UniRef100_B6T900 Putative uncharacterized protein n=1 Tax=Zea mays RepID=B6T900_MAIZE	1e-130	58	83.01	UniRef100_Q8GUI4 Uncharacterized GPI-anchored protein At1g61900 n=1 Tax=Arabidopsis thaliana RepID=UGPI6_ARATH	1e-128	52.67	98.61	UniRef100_Q69L85 Putative uncharacterized protein B1026C12.33 n=1 Tax=Oryza sativa Japonica Group RepID=Q69L85_ORYSJ	1e-127	55.58	91.76	GO:0008150	biological_process	GO:0003674	molecular_function
Gma.13751.1.A1_at	7919	7996	9698	11540	7159	8086	9036	11010	4e-10	Cluster: Hypothetical protein F18O21_210; n=1; Arabidopsis thaliana|Rep: Hypothetical protein F18O21_210 - Arabidopsis thaliana (Mouse-ear cress)	AT3G56250.1	8e-12	similar to expressed protein [Oryza sativa (japonica cultivar-group)] (GB:ABA96219.1)	CR938710_16.5	5e-16	hypothetical protein - 5prime partial H EGN_Mt060719 20060904 TIGR 3747.m00028	Gma.13751.1.A1_at	Affymetrix Soybean Target Sequence	Glyma02g42760.1	0	98.59	62.08	AT3G56250.1	3e-13	NO BLASTP HIT (E<10-6)		0	0			0	0			0	0
Gma.13834.1.S1_a_at	40640	43790	57740	65740	37730	47330	55170	66330	5e-74	Cluster: Tubulin folding cofactor E; n=2; Arabidopsis thaliana|Rep: Tubulin folding cofactor E - Arabidopsis thaliana (Mouse-ear cress)	AT1G71440.1	4e-76	PFI (PFIFFERLING); protein binding				Gma.13834.1.S1_a_at	Affymetrix Soybean Target Sequence	Glyma15g13370.1	6e-59	99.15	5.43	AT1G71440.1	1e-134	UniRef100_A5BW58 Putative uncharacterized protein n=1 Tax=Vitis vinifera RepID=A5BW58_VITVI	1e-178	55.45	99.67	UniRef100_Q8GRL7 Putative uncharacterized protein At1g71440 (At1g71440) (Putative uncharacterized protein At1g71440/F26A9_18) n=1 Tax=Arabidopsis thaliana RepID=Q8GRL7_ARATH	1e-127	60.35	74.01	UniRef100_Q8L405 Tubulin folding cofactor E (Putative uncharacterized protein) n=1 Tax=Arabidopsis thaliana RepID=Q8L405_ARATH	1e-126	60.1	74.01	GO:0007021 GO:0009793 GO:0000910	tubulin_complex_assembly embryonic_development_ending_in_seed_dormancy cytokinesis	GO:0005515	protein_binding			PTHR15140	TUBULIN-SPECIFIC CHAPERONE E	PF01302|PF00560|PF00560|PF00560|PF00560|PF00560|PF00560|PF00	CAP-Gly domain|Leucine Rich Repeat|Leucine Rich Repeat|Leucine Rich Repeat|Leucine Rich Repeat|Leucine Rich Repeat|Leucine Rich Repeat|Leucine Rich Repeat|Leucine Rich Repeat	KOG2982	Uncharacterized conserved protein
Gma.13880.1.S1_at	18110	19120	27860	28870	18890	23700	24120	29220	3e-94	Cluster: Os01g0551900 protein; n=2; Oryza sativa (japonica cultivar-group)|Rep: Os01g0551900 protein - Oryza sativa (japonica cultivar-group)	AT2G46560.1	1e-101	transducin family protein / WD-40 repeat family protein				Gma.13880.1.S1_at	Affymetrix Soybean Target Sequence	Glyma16g02620.1	0	99.53	5.18	AT2G46560.1	0	UniRef100_A7QWF6 Chromosome undetermined scaffold_203, whole genome shotgun sequence n=1 Tax=Vitis vinifera RepID=A7QWF6_VITVI	0	54.48	96.54	UniRef100_UPI0000196F01 transducin family protein / WD-40 repeat family protein n=1 Tax=Arabidopsis thaliana RepID=UPI0000196F01	0	46.08	97.37	UniRef100_Q9ZPY3 Putative uncharacterized protein At2g46560 n=1 Tax=Arabidopsis thaliana RepID=Q9ZPY3_ARATH	0	45.89	95.77			GO:0000166	nucleotide_binding			PTHR13950	RABCONNECTIN-RELATED	PF00400|PF00400|PF00400|PF00400|PF00400|PF00400|PF00400|PF00	WD domain, G-beta repeat|WD domain, G-beta repeat|WD domain, G-beta repeat|WD domain, G-beta repeat|WD domain, G-beta repeat|WD domain, G-beta repeat|WD domain, G-beta repeat|WD domain, G-beta repeat|WD domain, G-beta repeat|WD domain, G-beta repeat	KOG1064	RAVE (regulator of V-ATPase assembly) complex subunit RAV1/DMX protein, WD repeat superfamily
Gma.13900.1.S1_at	8044	7582	15990	14690	6816	9408	12430	13950									Gma.13900.1.S1_at	Affymetrix Soybean Target Sequence	Glyma20g31720.2	1e-153	98.6	16.45	AT4G10110.1	4e-38	UniRef100_Q8GW25 Putative uncharacterized protein At4g10110/F28M11_30 (At4g10100) n=2 Tax=Arabidopsis thaliana RepID=Q8GW25_ARATH	2e-37	84.34	47.98	UniRef100_A7Q7X6 Chromosome chr18 scaffold_61, whole genome shotgun sequence n=1 Tax=Vitis vinifera RepID=A7Q7X6_VITVI	2e-36	85.54	42.78	UniRef100_Q2I310 RNA recognition motif-containing protein n=1 Tax=Vitis pseudoreticulata RepID=Q2I310_9MAGN	2e-36	85.54	42.78	GO:0008150	biological_process	GO:0003723	RNA_binding
Gma.13966.1.S1_at	17480	20820	23260	31720	13780	18080	23150	31640	4e-25	Cluster: MYB transcription factor MYB133; n=2; Glycine max|Rep: MYB transcription factor MYB133 - Glycine max (Soybean)	AT5G52660.1	4e-10	myb family transcription factor				Gma.13966.1.S1_at	Affymetrix Soybean Target Sequence	Glyma07g07200.1	2e-65	96.15	9.72	AT4G01280.2	4e-87	UniRef100_Q0PJI6 MYB transcription factor MYB133 n=1 Tax=Glycine max RepID=Q0PJI6_SOYBN	1e-158	84.89	100	UniRef100_A7PZI8 Chromosome chr15 scaffold_40, whole genome shotgun sequence n=1 Tax=Vitis vinifera RepID=A7PZI8_VITVI	2e-92	56.46	100.91	UniRef100_Q0PJB8 MYB transcription factor MYB146 (Fragment) n=1 Tax=Glycine max RepID=Q0PJB8_SOYBN	7e-84	75.6	99.52	GO:0006355 GO:0009737 GO:0009733 GO:0009723 GO:0009739 GO:0009753 GO:0009751 GO:0046686 GO:0046686	regulation_of_transcription,_DNA-dependent response_to_abscisic_acid_stimulus response_to_auxin_stimulus response_to_ethylene_stimulus response_to_gibberellin_stimulus response_to_jasmonic_acid_stimulus response_to_salicylic_acid_stimulus response_to_cadmium_ion response_to_cadmium_ion	GO:0003677 GO:0003700	DNA_binding transcription_factor_activity			PTHR12802	SWI/SNF COMPLEX-RELATED	PF00249	Myb-like DNA-binding domain	KOG0724	Zuotin and related molecular chaperones (DnaJ superfamily), contains DNA-binding domains
Gma.14011.2.A1_at	6953	8044	8492	7962	6289	8770	8509	9397	6e-11	Cluster: Hypothetical protein; n=2; Arabidopsis thaliana|Rep: Hypothetical protein - Arabidopsis thaliana (Mouse-ear cress)	AT1G26090.1	9e-13	ATP binding				Gma.14011.2.A1_at	Affymetrix Soybean Target Sequence	Glyma02g11250.1	7e-70	95.45	11.21	AT1G26090.1	8e-95	UniRef100_A7P321 Chromosome chr1 scaffold_5, whole genome shotgun sequence n=1 Tax=Vitis vinifera RepID=A7P321_VITVI	1e-103	64.16	66.21	UniRef100_Q6DYE4 Uncharacterized protein At1g26090, chloroplastic n=1 Tax=Arabidopsis thaliana RepID=Y1609_ARATH	3e-97	61.09	64.18	UniRef100_A3AAM6 Putative uncharacterized protein n=1 Tax=Oryza sativa Japonica Group RepID=A3AAM6_ORYSJ	9e-77	50.34	68.07							PTHR10803:SF1	ARSENICAL PUMP-DRIVING ATPASE-RELATED
Gma.14021.1.S1_at	13450	16080	16270	18500	12800	16970	19380	19970	3e-17	Cluster: Hypothetical protein; n=1; Medicago truncatula|Rep: Hypothetical protein - Medicago truncatula (Barrel medic)				AC138087_12.5	4e-19	hypothetical protein F EGN_Mt060719 20060904 TIGR 2374.m00016	Gma.14021.1.S1_at	Affymetrix Soybean Target Sequence	Glyma05g04610.1	0	100	70.59	NO BLASTP HIT (E<10-6)		NO BLASTP HIT (E<10-6)		0	0			0	0			0	0
Gma.14106.1.A1_at	9128	11670	13520	19370	7336	9686	11740	16220			AT3G01510.1	2e-06	5'-AMP-activated protein kinase beta-1 subunit-related				Gma.14106.1.A1_at	Affymetrix Soybean Target Sequence	Glyma16g08030.1	3e-93	99.44	10.15	AT3G01510.1	0	UniRef100_A7PM93 Chromosome chr14 scaffold_21, whole genome shotgun sequence n=1 Tax=Vitis vinifera RepID=A7PM93_VITVI	0	73.27	89.19	UniRef100_A5BQL4 Putative uncharacterized protein n=1 Tax=Vitis vinifera RepID=A5BQL4_VITVI	0	73.27	96.65	UniRef100_UPI0000163335 5''''-AMP-activated protein kinase beta-1 subunit-related n=1 Tax=Arabidopsis thaliana RepID=UPI0000163335	0	67.31	87.99	GO:0006470	protein_amino_acid_dephosphorylation	GO:0005515 GO:0008138 GO:0030246	protein_binding protein_tyrosine/serine/threonine_phosphatase_activity carbohydrate_binding			PTHR10343	5'-AMP-ACTIVATED PROTEIN KINASE , BETA SUBUNIT
Gma.1416.1.S1_at	17190	20210	26080	25780	15960	20510	23520	27950	2e-57	Cluster: MYB-like DNA-binding protein; n=1; Catharanthus roseus|Rep: MYB-like DNA-binding protein - Catharanthus roseus (Rosy periwinkle) (Madagascar	AT5G13820.1	2e-88	TBP1 (TELOMERIC DNA BINDING PROTEIN 1); DNA binding	CR962128_17.4	1e-102	Homeodomain-related E EGN_Mt060719 20060904 TIGR 3793.m00022	Gma.1416.1.S1_at	Affymetrix Soybean Target Sequence	Glyma11g34050.2	0	97.78	16.82	AT3G12560.1	1e-137	UniRef100_A5BV88 Putative uncharacterized protein n=1 Tax=Vitis vinifera RepID=A5BV88_VITVI	1e-159	49.34	100	UniRef100_A7PIT5 Chromosome chr13 scaffold_17, whole genome shotgun sequence n=1 Tax=Vitis vinifera RepID=A7PIT5_VITVI	1e-157	47.71	98.68	UniRef100_B5TFM5 Putative double-strand telomere binding protein 1 n=1 Tax=Carica papaya RepID=B5TFM5_CARPA	1e-148	48.75	104.06	GO:0009737	response_to_abscisic_acid_stimulus	GO:0008301 GO:0003677 GO:0042162	DNA_bending_activity DNA_binding telomeric_DNA_binding
Gma.14218.1.A1_at	5456	6271	10330	10890	4840	5994	9573	11080									Gma.14218.1.A1_at	Affymetrix Soybean Consensus Sequence	No Soybean Match Identified, E<10E-30, Perecent ID>95%		0	0	NO BLASTX HIT (E<10-6)		NO BLASTX HIT (E<10-6)		0	0			0	0			0	0							NA	NA	NA	NA	NA	NA
Gma.14272.1.S1_at	138800	158200	181800	192300	108700	144900	186500	199200	2e-20	Cluster: Hypothetical protein; n=1; Medicago truncatula|Rep: Hypothetical protein - Medicago truncatula (Barrel medic)	AT3G05890.1	1e-19	RCI2B (RARE-COLD-INDUCIBLE 2B)	AC157894_43.5	3e-22	Protein of unknown function UPF0057 H EGN_Mt060719 20060904 TIGR 3247.m00020	Gma.14272.1.S1_at	Affymetrix Soybean Target Sequence	Glyma10g28300.1	5e-163	95.97	24.11	AT3G05890.1	3e-20	UniRef100_B1PSN4 Cold-induced plasma membrane protein n=1 Tax=Musa ABB Group RepID=B1PSN4_MUSPR	1e-12	63.16	100	UniRef100_Q2HRR6 Putative uncharacterized protein n=1 Tax=Medicago truncatula RepID=Q2HRR6_MEDTR	2e-11	62.26	98.15	UniRef100_Q2HRS6 Putative uncharacterized protein n=1 Tax=Medicago truncatula RepID=Q2HRS6_MEDTR	6e-11	60.38	98.15	GO:0009409	response_to_cold					PTHR21659	HYDROPHOBIC PROTEIN RCI2 (LOW TEMPERATURE AND SALT RESPONSIVE PROTEIN LTI6)-RELATED	PF01679	Uncharacterized protein family UPF0057	KOG1773	Stress responsive protein
Gma.1444.1.S1_at	57270	74130	79140	118700	55580	64720	79330	108100	1e-135	Cluster: SNF1-related protein kinase regulatory beta subunit 1; n=2; Papilionoideae|Rep: SNF1-related protein kinase regulatory beta subunit 1 - Pisum sativum	AT5G21170.1	1e-96	5'-AMP-activated protein kinase beta-2 subunit, putative	AC130803_33.4	1e-137	5-AMP-activated protein kinase, beta subunit, complex-interacting region F EGN_Mt060719 20060904 TIGR 2205.m00006	Gma.1444.1.S1_at	Affymetrix Soybean Target Sequence	Glyma02g44340.3	0	96.62	47.59	AT5G21170.2	2e-61	UniRef100_Q4VYF4 SNF1-related protein kinase regulatory beta subunit 1 n=1 Tax=Pisum sativum RepID=Q4VYF4_PEA	1e-71	80.25	58.06	UniRef100_Q7XYX8 AKIN beta1 n=1 Tax=Medicago truncatula RepID=Q7XYX8_MEDTR	1e-70	79.01	58.7	UniRef100_A7PG17 Chromosome chr6 scaffold_15, whole genome shotgun sequence n=1 Tax=Vitis vinifera RepID=A7PG17_VITVI	9e-63	72.84	56.64	GO:0006499	N-terminal_protein_myristoylation	GO:0004679	AMP-activated_protein_kinase_activity
Gma.1451.1.S1_at	92360	115100	152400	221900	76560	108900	157800	213600	1e-151	Cluster: Expressed protein; n=2; Arabidopsis thaliana|Rep: Expressed protein - Arabidopsis thaliana (Mouse-ear cress)	AT2G39570.1	1e-152	ACT domain-containing protein	AC146757_1.4	5e-76	amino acid binding , putative E EGN_Mt060719 20060904 TIGR 2682.m00001	Gma.1451.1.S1_at	Affymetrix Soybean Target Sequence	Glyma18g52600.1	1e-140	100	18.93	AT2G39570.1	1e-153	UniRef100_A7PIY3 Chromosome chr13 scaffold_17, whole genome shotgun sequence n=1 Tax=Vitis vinifera RepID=A7PIY3_VITVI	1e-156	66.35	105.01	UniRef100_O80644 Expressed protein n=1 Tax=Arabidopsis thaliana RepID=O80644_ARATH	1e-150	62.77	101.95	UniRef100_Q94AW0 At2g39570/F12L6.23 n=1 Tax=Arabidopsis thaliana RepID=Q94AW0_ARATH	1e-149	62.53	101.95	GO:0008152	metabolic_process	GO:0016597	amino_acid_binding					PF01842|PF01842	ACT domain|ACT domain
Gma.14567.1.S1_at	31250	94020	165800	284200	14000	60440	188800	250800	7e-80	Cluster: Harpin-induced 1; n=1; Medicago truncatula|Rep: Harpin-induced 1 - Medicago truncatula (Barrel medic)	AT4G01410.1	6e-59	harpin-induced family protein / HIN1 family protein / harpin-responsive family protein	AC150443_21.5	8e-82	Harpin-induced 1 F EGN_Mt060719 20060904 TIGR 2974.m00019	Gma.14567.1.S1_at	Affymetrix Soybean Target Sequence	Glyma19g44980.1	0	98.14	35.19	AT4G01410.1	4e-61	UniRef100_Q2HTB8 Harpin-induced 1 n=1 Tax=Medicago truncatula RepID=Q2HTB8_MEDTR	2e-74	70.43	81.22	UniRef100_A5BJJ5 Putative uncharacterized protein n=1 Tax=Vitis vinifera RepID=A5BJJ5_VITVI	3e-63	62.96	19.07	UniRef100_A7PXU0 Chromosome chr15 scaffold_37, whole genome shotgun sequence n=1 Tax=Vitis vinifera RepID=A7PXU0_VITVI	8e-59	61.38	95.94	GO:0008150	biological_process	GO:0003674	molecular_function					PF07320	Harpin-induced protein 1 (Hin1)
Gma.14567.2.S1_at	3740	5961	10350	19930	2385	4577	9122	16910									Gma.14567.2.S1_at	Affymetrix Soybean Consensus Sequence	Ambiguous Hit		0	0	NO BLASTX HIT (E<10-6)		NO BLASTX HIT (E<10-6)		0	0			0	0			0	0							NA	NA	NA	NA	NA	NA
Gma.14647.1.S1_at	35710	26800	55040	55650	23570	30390	44820	50750	2e-76	Cluster: Auxin-induced protein 22B; n=1; Vigna radiata var. radiata|Rep: Auxin-induced protein 22B - Phaseolus aureus (Mung bean) (Vigna radiata)	AT5G43700.1	4e-62	ATAUX2-11 (indoleacetic acid-induced protein 4); transcription factor	AC146866_11.4	5e-36	AUX/IAA protein F EGN_Mt060719 20060904 TIGR 2717.m00014	Gma.14647.1.S1_at	Affymetrix Soybean Target Sequence	Glyma10g32330.1	1e-125	100	26.37	AT1G04240.1	1e-40	UniRef100_P32294 Auxin-induced protein 22B n=1 Tax=Vigna radiata var. radiata RepID=AX22B_PHAAU	3e-44	91.21	46.43	UniRef100_P49679 Auxin-induced protein IAA4 n=1 Tax=Pisum sativum RepID=IAA4_PEA	5e-44	90.11	48.15	UniRef100_Q6VMQ2 Gbiaa-Re n=2 Tax=Gossypium barbadense RepID=Q6VMQ2_GOSBA	8e-43	87.91	47.89	GO:0009733 GO:0010583	response_to_auxin_stimulus response_to_cyclopentenone	GO:0003700	transcription_factor_activity					PF02309	AUX/IAA family
Gma.14653.2.S1_a_at	87360	159500	252900	382200	42080	107300	231400	317200	1e-170	Cluster: UDP-glucose 4-epimerase; n=1; Pisum sativum|Rep: UDP-glucose 4-epimerase - Pisum sativum (Garden pea)	AT1G12780.1	1e-163	UGE1 (UDP-D-glucose/UDP-D-galactose 4-epimerase 1); UDP-glucose 4-epimerase/ protein dimerization	AC142526_7.4	1e-119	NAD-dependent epimerase/dehydratase F EGN_Mt060719 20060904 TIGR 2494.m00011	Gma.14653.2.S1_a_at	Affymetrix Soybean Target Sequence	Glyma05g38120.6	0	100	28.27	AT1G12780.1	1e-123	UniRef100_Q43070 UDP-glucose 4-epimerase n=1 Tax=Pisum sativum RepID=GALE1_PEA	1e-130	93.94	66	UniRef100_B0M3E8 UDP-galactose 4-epimerase (Fragment) n=1 Tax=Pisum sativum RepID=B0M3E8_PEA	1e-130	93.94	66.19	UniRef100_A7QKH3 Chromosome chr2 scaffold_112, whole genome shotgun sequence n=1 Tax=Vitis vinifera RepID=A7QKH3_VITVI	1e-125	90.91	66	GO:0006950 GO:0046369	response_to_stress galactose_biosynthetic_process	GO:0003978 GO:0046983	UDP-glucose_4-epimerase_activity protein_dimerization_activity	PWYQT-4436	UDP-galactose biosynthesis
Gma.14852.1.S1_at	12950	19040	25270	31230	11280	17180	25350	32810	1e-20	Cluster: At1g31940/F5M6.6; n=2; Arabidopsis thaliana|Rep: At1g31940/F5M6.6 - Arabidopsis thaliana (Mouse-ear cress)	AT1G31940.1	3e-22	similar to unknown protein [Arabidopsis thaliana] (TAIR:AT2G35585.1); similar to Os02g0697700 [Oryza sativa (japonica				Gma.14852.1.S1_at	Affymetrix Soybean Target Sequence	Glyma09g34330.1	1e-108	96.07	20.25	AT1G31940.1	5e-57	UniRef100_A5BYJ6 Putative uncharacterized protein n=1 Tax=Vitis vinifera RepID=A5BYJ6_VITVI	6e-57	74.68	98.05	UniRef100_A7PBY6 Chromosome chr2 scaffold_11, whole genome shotgun sequence n=1 Tax=Vitis vinifera RepID=A7PBY6_VITVI	1e-56	74.03	98.05	UniRef100_Q8VYV3 At1g31940/F5M6.6 (Putative uncharacterized protein) n=1 Tax=Arabidopsis thaliana RepID=Q8VYV3_ARATH	2e-49	67.11	93.67
Gma.1495.1.S1_at	43720	56450	99520	129100	28130	50730	101200	130500									Gma.1495.1.S1_at	Affymetrix Soybean Target Sequence	Glyma10g08370.1	1e-56	100	6.32	AT2G36270.1	1e-108	UniRef100_B3U2B5 Abscisic acid insensitive n=1 Tax=Cucumis sativus RepID=B3U2B5_CUCSA	1e-102	52.6	55.56	UniRef100_A5B2U1 Putative uncharacterized protein n=1 Tax=Vitis vinifera RepID=A5B2U1_VITVI	5e-91	50.6	105.87	UniRef100_Q9SJN0 Abscisic acid insensitive 5 (ABI5) (At2g36270) (BZIP protein) n=1 Tax=Arabidopsis thaliana RepID=Q9SJN0_ARATH	9e-83	45.25	96.61	GO:0009414 GO:0009651 GO:0006950 GO:0006355 GO:0009845 GO:0009737 GO:0009739 GO:0010182 GO:0010182 GO:0010200 GO:0048316	response_to_water_deprivation response_to_salt_stress response_to_stress regulation_of_transcription,_DNA-dependent seed_germination response_to_abscisic_acid_stimulus response_to_gibberellin_stimulus sugar_mediated_signaling sugar_mediated_signaling response_to_chitin seed_development	GO:0003677 GO:0003700 GO:0016563	DNA_binding transcription_factor_activity transcription_activator_activity			PTHR22952	CAMP-RESPONSE ELEMENT BINDING PROTEIN-RELATED	PF07716|PF00170	Basic region leucine zipper|bZIP transcription factor
Gma.15064.1.S1_at	3741	3604	5169	5207	3580	3902	4960	6488	3e-07	Rep: F16N3.14 - Arabidopsis thaliana (Mouse-ear cress)	AT4G31050.1	3e-07	lipoyltransferase (LIP2p)				Gma.15064.1.S1_at	Affymetrix Soybean Target Sequence	Glyma08g42620.2	1e-164	99.33	64.92	AT4G31050.1	1e-07	UniRef100_P0C7R2 Putative lipoyltransferase-like protein, chloroplastic n=1 Tax=Arabidopsis thaliana RepID=LIPBL_ARATH	4e-07	68.57	12.5			0	0			0	0	GO:0006464	protein_modification_process	GO:0017118	lipoyltransferase_activity
Gma.1511.1.S1_at	4491	5989	10350	14720	3635	6214	9024	14340	6e-41	Cluster: Hypothetical protein At5g03760; n=2; Arabidopsis thaliana|Rep: Hypothetical protein At5g03760 - Arabidopsis thaliana (Mouse-ear cress)	AT5G03760.1	3e-43	ATCSLA09 (RESISTANT TO AGROBACTERIUM TRANSFORMATION 4); transferase, transferring glycosyl groups	AC137552_3.4	4e-37	Glycosyl transferase, family 2 F EGN_Mt060719 20060904 TIGR 2330.m00003	Gma.1511.1.S1_at	Affymetrix Soybean Target Sequence	Glyma13g21440.1	0	98.04	17.41	AT5G03760.1	0	UniRef100_A7PPK8 Chromosome chr8 scaffold_23, whole genome shotgun sequence n=1 Tax=Vitis vinifera RepID=A7PPK8_VITVI	0	74.71	95.68	UniRef100_A5C8E8 Putative uncharacterized protein (Chromosome chr13 scaffold_74, whole genome shotgun sequence) n=1 Tax=Vitis vinifera RepID=A5C8E8_VITVI	0	73.37	96.22	UniRef100_Q9LZR3 Glucomannan 4-beta-mannosyltransferase 9 n=1 Tax=Arabidopsis thaliana RepID=CSLA9_ARATH	0	72.94	95.5	GO:0009294 GO:0009617	DNA_mediated_transformation response_to_bacterium	GO:0016757 GO:0051753	transferase_activity,_transferring_glycosyl_groups mannan_synthase_activity					PF00535	Glycosyl transferase family 2
Gma.15113.1.S1_a_at	20260	176500	169800	93080	20700	107900	229300	143800	9e-79	Cluster: Putative Glucan 1,3-beta-glucosidase; n=1; Oryza sativa (japonica cultivar-group)|Rep: Putative Glucan 1,3-beta-glucosidase - Oryza sativa (japonica				AC147959_10.3	2e-96	Glycoside hydrolase, family 5; N-6 Adenine-specific DNA methylase E EGN_Mt060719 20060904 TIGR 2778.m00005	Gma.15113.1.S1_a_at	Affymetrix Soybean Target Sequence	Glyma08g14680.2	5e-50	100	5.25	NO BLASTP HIT (E<10-6)		UniRef100_A7R1E3 Chromosome undetermined scaffold_349, whole genome shotgun sequence n=1 Tax=Vitis vinifera RepID=A7R1E3_VITVI	4e-99	65.58	55.97	UniRef100_A5B782 Putative uncharacterized protein n=1 Tax=Vitis vinifera RepID=A5B782_VITVI	3e-95	66.67	40.82	UniRef100_A7R1E4 Chromosome undetermined scaffold_349, whole genome shotgun sequence n=1 Tax=Vitis vinifera RepID=A7R1E4_VITVI	4e-91	61.37	55.49
Gma.15113.1.S1_at	13340	100800	104800	58650	14370	64150	134700	82250	9e-79	Cluster: Putative Glucan 1,3-beta-glucosidase; n=1; Oryza sativa (japonica cultivar-group)|Rep: Putative Glucan 1,3-beta-glucosidase - Oryza sativa (japonica				AC147959_10.3	2e-96	Glycoside hydrolase, family 5; N-6 Adenine-specific DNA methylase E EGN_Mt060719 20060904 TIGR 2778.m00005	Gma.15113.1.S1_at	Affymetrix Soybean Target Sequence	Glyma08g14680.2	1e-133	100	12.68	NO BLASTP HIT (E<10-6)		UniRef100_A7R1E3 Chromosome undetermined scaffold_349, whole genome shotgun sequence n=1 Tax=Vitis vinifera RepID=A7R1E3_VITVI	4e-99	65.58	55.97	UniRef100_A5B782 Putative uncharacterized protein n=1 Tax=Vitis vinifera RepID=A5B782_VITVI	3e-95	66.67	40.82	UniRef100_A7R1E4 Chromosome undetermined scaffold_349, whole genome shotgun sequence n=1 Tax=Vitis vinifera RepID=A7R1E4_VITVI	4e-91	61.37	55.49
Gma.15113.3.S1_at	7434	64640	67780	31570	6570	36570	80260	45850	7e-77	Cluster: Putataive glucan 1,3-beta-glucosidase; n=2; Oryza sativa (japonica cultivar-group)|Rep: Putataive glucan 1,3-beta-glucosidase - Oryza sativa				AC147959_24.3	1e-98	Glycoside hydrolase, family 5 H EGN_Mt060719 20060904 TIGR 2778.m00004	Gma.15113.3.S1_at	Affymetrix Soybean Target Sequence	Glyma08g14680.2	0	100	27.43	NO BLASTP HIT (E<10-6)		UniRef100_A7R1E3 Chromosome undetermined scaffold_349, whole genome shotgun sequence n=1 Tax=Vitis vinifera RepID=A7R1E3_VITVI	4e-99	65.58	55.97	UniRef100_A5B782 Putative uncharacterized protein n=1 Tax=Vitis vinifera RepID=A5B782_VITVI	3e-95	66.67	40.82	UniRef100_A7R1E4 Chromosome undetermined scaffold_349, whole genome shotgun sequence n=1 Tax=Vitis vinifera RepID=A7R1E4_VITVI	4e-91	61.37	55.49
Gma.15167.1.S1_at	4033	8916	9521	11500	2578	5503	8592	8948	6e-86	Cluster: 2OG-Fe(II) oxygenase; n=1; Medicago truncatula|Rep: 2OG-Fe(II) oxygenase - Medicago truncatula (Barrel medic)	AT5G05600.1	2e-75	oxidoreductase, 2OG-Fe(II) oxygenase family protein	AC142498_1.5	7e-88	2OG-Fe(II) oxygenase F EGN_Mt060719 20060904 TIGR 2491.m00001	Gma.15167.1.S1_at	Affymetrix Soybean Consensus Sequence	Ambiguous Hit		0	0	AT5G05600.1	2e-75	UniRef100_A5AZG3 Putative uncharacterized protein (Chromosome chr13 scaffold_48, whole genome shotgun sequence) n=1 Tax=Vitis vinifera RepID=A5AZG3_VITVI	1e-80	84.09	49.03	UniRef100_Q9FFF6 Leucoanthocyanidin dioxygenase-like protein (AT5g05600/MOP10_14) n=1 Tax=Arabidopsis thaliana RepID=Q9FFF6_ARATH	2e-73	77.27	47.44	UniRef100_Q8LF06 Leucoanthocyanidin dioxygenase-like protein n=1 Tax=Arabidopsis thaliana RepID=Q8LF06_ARATH	1e-72	76.7	49.58			GO:0005506 GO:0016491	iron_ion_binding oxidoreductase_activity			NA	NA	NA	NA	NA	NA
Gma.15252.1.S1_s_at	31370	36310	36620	44050	27280	29220	30470	40610	0	Cluster: Chlorophyllide a oxygenase, chloroplast precursor; n=3; Arabidopsis thaliana|Rep: Chlorophyllide a oxygenase, chloroplast precursor - Arabidopsis	AT1G44446.1	0	CH1 (CHLORINA 1); chlorophyll a oxygenase	CU013524_5.4	6e-26	Rieske [2Fe-2S] region F EGN_Mt060719 20060904 TIGR 4018.m00004 IMGA|CU019602_13.3 Rieske [2Fe-2S] region	Gma.15252.1.S1_s_at	Affymetrix Soybean Target Sequence	Glyma04g42840.1	0	100	16.77	AT1G44446.1	0	UniRef100_A7NVE0 Chromosome chr18 scaffold_1, whole genome shotgun sequence n=1 Tax=Vitis vinifera RepID=A7NVE0_VITVI	0	73.68	99.25	UniRef100_Q9MBA1 Chlorophyllide a oxygenase, chloroplastic n=2 Tax=Arabidopsis thaliana RepID=CAO_ARATH	0	72.05	94.22	UniRef100_Q8S7E1-2 Isoform 2 of Chlorophyllide a oxygenase, chloroplastic n=1 Tax=Oryza sativa Japonica Group RepID=Q8S7E1-2	0	70.47	95.82	GO:0015995	chlorophyll_biosynthetic_process	GO:0010277	chlorophyllide_a_oxygenase_activity	PWY-5068	chlorophyll cycle	PTHR21266	IRON-SULFUR DOMAIN CONTAINING PROTEIN	PF00355|PF08417	Rieske [2Fe-2S] domain|Pheophorbide a oxygenase
Gma.15534.1.S1_at	425900	703900	831000	901300	219600	588400	848900	885100	0	Rep: Seed lipoxygenase-3 - Glycine max (Soybean)	AT1G55020.1	0	LOX1 (Lipoxygenase 1); lipoxygenase	AC137554_38.4	0	Lipoxygenase E EGN_Mt060719 20060904 TIGR 2332.m00012	Gma.15534.1.S1_at	Affymetrix Soybean Target Sequence	Glyma15g03030.2	1e-147	99.63	8.14	AT1G55020.1	0	UniRef100_B3TDK6 Lipoxygenase L-3 n=1 Tax=Glycine max RepID=B3TDK6_SOYBN	0	98.24	86	UniRef100_P09186 Seed lipoxygenase-3 n=1 Tax=Glycine max RepID=LOX3_SOYBN	0	97.83	86	UniRef100_P09918 Seed lipoxygenase-3 n=1 Tax=Pisum sativum RepID=LOX3_PEA	0	84.55	85.6	GO:0006952 GO:0009695 GO:0009611 GO:0009816 GO:0030397 GO:0040007 GO:0009737 GO:0009753 GO:0009753	defense_response jasmonic_acid_biosynthetic_process response_to_wounding defense_response_to_bacterium,_incompatible_interaction membrane_disassembly growth response_to_abscisic_acid_stimulus response_to_jasmonic_acid_stimulus response_to_jasmonic_acid_stimulus	GO:0016165	lipoxygenase_activity	PWY-5410	13-LOX and 13-HPL pathway
Gma.1560.1.S1_s_at	8286	23900	25640	40010	3426	8534	17580	17880	1e-125	Cluster: Lactoylglutathione lyase; n=1; Glycine max|Rep: Lactoylglutathione lyase - Glycine max (Soybean)	AT1G17180.1	2e-80	ATGSTU25 (Arabidopsis thaliana Glutathione S-transferase (class tau) 25); glutathione transferase	AC174332_10.3	1e-62	Glutathione S-transferase, C-terminal; Thioredoxin-like fold H EGN_Mt060719 20060904 TIGR 3566.m00007	Gma.1560.1.S1_s_at	Affymetrix Soybean Consensus Sequence	Ambiguous Hit		0	0	AT1G78380.1	4e-74	UniRef100_P46417 Lactoylglutathione lyase n=1 Tax=Glycine max RepID=LGUL_SOYBN	1e-116	94.06	100	UniRef100_Q9FQE9 Glutathione S-transferase GST 9 n=1 Tax=Glycine max RepID=Q9FQE9_SOYBN	6e-90	78.39	99.5	UniRef100_A7QU21 Chromosome undetermined scaffold_175, whole genome shotgun sequence n=1 Tax=Vitis vinifera RepID=A7QU21_VITVI	2e-80	63.08	97.72	GO:0046686 GO:0006979 GO:0009407 GO:0042631	response_to_cadmium_ion response_to_oxidative_stress toxin_catabolic_process cellular_response_to_water_deprivation	GO:0043295 GO:0004364	glutathione_binding glutathione_transferase_activity			NA	NA	NA	NA	NA	NA
Gma.15660.1.S1_at	12320	12250	18260	18970	10980	13680	16970	18740	4e-60	Cluster: Putative adenylate kinase; n=3; Arabidopsis thaliana|Rep: Putative adenylate kinase - Arabidopsis thaliana (Mouse-ear cress)	AT5G35170.1	9e-62	adenylate kinase family protein				Gma.15660.1.S1_at	Affymetrix Soybean Target Sequence	Glyma15g24680.1	0	98.92	14.9	AT5G35170.1	0	UniRef100_A7QS12 Chromosome undetermined scaffold_155, whole genome shotgun sequence n=1 Tax=Vitis vinifera RepID=A7QS12_VITVI	0	77.45	104.72	UniRef100_Q8VYL1 Putative adenylate kinase n=2 Tax=Arabidopsis thaliana RepID=Q8VYL1_ARATH	0	70.93	91.84	UniRef100_B6SWU1 Putative uncharacterized protein n=1 Tax=Zea mays RepID=B6SWU1_MAIZE	0	62.96	92.99	GO:0009061 GO:0006139 GO:0009117	anaerobic_respiration nucleobase,_nucleoside,_nucleotide_and_nucleic_acid_metabolic_process nucleotide_metabolic_process	GO:0019201	nucleotide_kinase_activity			PTHR23359	ADENYLATE KINASE	PF00406|PF05191	Adenylate kinase|Adenylate kinase, active site lid	KOG3078	Adenylate kinase
Gma.15686.1.A1_at	26320	66090	58460	61350	22510	51270	75730	81130	1e-58	Cluster: Major intrinsic protein; n=1; Medicago truncatula|Rep: Major intrinsic protein - Medicago truncatula (Barrel medic)	AT5G60660.1	4e-55	PIP2;4/PIP2F (plasma membrane intrinsic protein 2;4); water channel	AC148995_21.5	2e-60	Major intrinsic protein F EGN_Mt060719 20060904 TIGR 2881.m00021	Gma.15686.1.A1_at	Affymetrix Soybean Target Sequence	Glyma03g33800.1	1e-107	100	17.58	AT3G53420.2	1e-126	UniRef100_Q2HV44 Major intrinsic protein n=1 Tax=Medicago truncatula RepID=Q2HV44_MEDTR	1e-138	86.06	99.65	UniRef100_Q0MX14 Putative aquaporin n=1 Tax=Vitis vinifera RepID=Q0MX14_VITVI	1e-131	80.07	100.7	UniRef100_Q5PXH0 Aquaporin n=1 Tax=Vitis vinifera RepID=Q5PXH0_VITVI	1e-131	80.07	100.7	GO:0009414 GO:0009651 GO:0006810 GO:0006833	response_to_water_deprivation response_to_salt_stress transport water_transport	GO:0015250	water_channel_activity			PTHR19139	AQUAPORIN TRANSPORTER	PF00230	Major intrinsic protein	KOG0223	Aquaporin (major intrinsic protein family)
Gma.15687.1.A1_at	108300	147900	134000	158000	92620	122900	150600	154000	1e-80	Cluster: UDP-glucuronosyl/UDP-glucosyltransferase; n=1; Medicago truncatula|Rep: UDP-glucuronosyl/UDP-glucosyltransferase - Medicago	AT4G34135.1	3e-60	UGT73B2; UDP-glucosyltransferase/ UDP-glycosyltransferase/ flavonol 3-O-glucosyltransferase	AC136449_12.4	7e-83	UDP-glucuronosyl/UDP-glucosyltransferase F EGN_Mt060719 20060904 TIGR 2298.m00011	Gma.15687.1.A1_at	Affymetrix Soybean Target Sequence	Glyma02g11640.1	0	97.68	27.75	AT4G34135.1	1e-151	UniRef100_A5BR78 Putative uncharacterized protein n=1 Tax=Vitis vinifera RepID=A5BR78_VITVI	1e-157	54.79	97.72	UniRef100_A7P9M8 Chromosome chr3 scaffold_8, whole genome shotgun sequence n=1 Tax=Vitis vinifera RepID=A7P9M8_VITVI	1e-157	54.79	97.72	UniRef100_B5MGN9 Glucosyltransferase n=1 Tax=Phytolacca americana RepID=B5MGN9_PHYAM	1e-153	55.79	97.11	GO:0051555 GO:0051707	flavonol_biosynthetic_process response_to_other_organism	GO:0008194 GO:0047893 GO:0035251	UDP-glycosyltransferase_activity flavonol_3-O-glucosyltransferase_activity UDP-glucosyltransferase_activity	PWY-5321	quercetin glucoside biosynthesis (Arabidopsis)	PTHR11926	GLUCOSYL/GLUCURONOSYL TRANSFERASES			KOG1192	UDP-glucuronosyl and UDP-glucosyl transferase
Gma.15695.1.A1_at	32400	38010	58940	93930	20140	34700	52250	66600	2e-72	Cluster: OSJNBa0016O02.24 protein; n=1; Oryza sativa|Rep: OSJNBa0016O02.24 protein - Oryza sativa (Rice)	AT5G47810.1	2e-72	phosphofructokinase family protein	AC166707_10.4	7e-42	Phosphofructokinase; Aldehyde dehydrogenase E EGN_Mt060719 20060904 TIGR 3399.m00011	Gma.15695.1.A1_at	Affymetrix Soybean Target Sequence	Glyma07g39960.1	1e-113	98.17	16.4	AT5G47810.1	0	UniRef100_Q9FIK0 6-phosphofructokinase 2 n=1 Tax=Arabidopsis thaliana RepID=K6PF2_ARATH	0	74.77	95.95	UniRef100_A7R2M0 Chromosome undetermined scaffold_435, whole genome shotgun sequence n=1 Tax=Vitis vinifera RepID=A7R2M0_VITVI	1e-180	77.55	94.8	UniRef100_Q01IL1 OSIGBa0150F01.9 protein (OSIGBa0124N08.2 protein) n=1 Tax=Oryza sativa RepID=Q01IL1_ORYSA	1e-173	67.41	92.87	GO:0006096	glycolysis	GO:0003872	6-phosphofructokinase_activity	PWY-5454	superpathway of sucrose degradation to pyruvate	PTHR13697	PHOSPHOFRUCTOKINASE			KOG2440	Pyrophosphate-dependent phosphofructo-1-kinase
Gma.1576.1.S1_at	48560	64450	74010	82460	44920	61520	72670	85020	5e-64	Cluster: Os01g0766200 protein; n=2; Oryza sativa (japonica cultivar-group)|Rep: Os01g0766200 protein - Oryza sativa (japonica cultivar-group)	AT1G19310.1	5e-54	zinc finger (C3HC4-type RING finger) family protein	CR936324_13.4	2e-67	Zinc finger, RING-type E EGN_Mt060719 20060904 TIGR 3735.m00007	Gma.1576.1.S1_at	Affymetrix Soybean Target Sequence	Glyma04g03680.1	0	95.95	38.62	AT1G19310.1	1e-85	UniRef100_A5BLE6 Putative uncharacterized protein (Chromosome chr18 scaffold_1, whole genome shotgun sequence) n=1 Tax=Vitis vinifera RepID=A5BLE6_VITVI	7e-74	65.24	99.14	UniRef100_Q9LN67 F18O14.3 (At1g19310/F18O14_14) (Putative uncharacterized protein) n=1 Tax=Arabidopsis thaliana RepID=Q9LN67_ARATH	2e-64	65.43	80.97	UniRef100_A5B286 Putative uncharacterized protein (Chromosome chr3 scaffold_8, whole genome shotgun sequence) n=1 Tax=Vitis vinifera RepID=A5B286_VITVI	3e-61	62.3	83.41			GO:0005515 GO:0008270	protein_binding zinc_ion_binding			PTHR12313	RNF5	PF00097	Zinc finger, C3HC4 type (RING finger)	KOG0823	Predicted E3 ubiquitin ligase
Gma.1576.2.S1_a_at	63260	90090	97870	113900	56580	78440	93980	113000	5e-64	Cluster: Os01g0766200 protein; n=2; Oryza sativa (japonica cultivar-group)|Rep: Os01g0766200 protein - Oryza sativa (japonica cultivar-group)	AT1G19310.1	5e-54	zinc finger (C3HC4-type RING finger) family protein	CR936324_13.4	2e-67	Zinc finger, RING-type E EGN_Mt060719 20060904 TIGR 3735.m00007	Gma.1576.2.S1_a_at	Affymetrix Soybean Target Sequence	Glyma04g03680.1	3e-69	100	10.32	AT1G19310.1	1e-85	UniRef100_A5BLE6 Putative uncharacterized protein (Chromosome chr18 scaffold_1, whole genome shotgun sequence) n=1 Tax=Vitis vinifera RepID=A5BLE6_VITVI	7e-74	65.24	99.14	UniRef100_Q9LN67 F18O14.3 (At1g19310/F18O14_14) (Putative uncharacterized protein) n=1 Tax=Arabidopsis thaliana RepID=Q9LN67_ARATH	2e-64	65.43	80.97	UniRef100_A5B286 Putative uncharacterized protein (Chromosome chr3 scaffold_8, whole genome shotgun sequence) n=1 Tax=Vitis vinifera RepID=A5B286_VITVI	3e-61	62.3	83.41			GO:0005515 GO:0008270	protein_binding zinc_ion_binding			PTHR12313	RNF5	PF00097	Zinc finger, C3HC4 type (RING finger)	KOG0823	Predicted E3 ubiquitin ligase
Gma.15787.1.A1_at	11300	11860	20080	30560	5494	10040	16750	24250	2e-15	Cluster: Hypothetical protein; n=1; Medicago truncatula|Rep: Hypothetical protein - Medicago truncatula (Barrel medic)	AT2G37100.1	9e-11	protamine P1 family protein	AC124963_19.5	3e-17	hypothetical protein E EGN_Mt060719 20060904 TIGR 2129.m00021	Gma.15787.1.A1_at	Affymetrix Soybean Target Sequence	Glyma10g05770.1	0	98.15	32.27	AT2G37100.1	1e-36	UniRef100_A7PT04 Chromosome chr8 scaffold_29, whole genome shotgun sequence n=1 Tax=Vitis vinifera RepID=A7PT04_VITVI	7e-38	41.87	90.94	UniRef100_A5C568 Putative uncharacterized protein n=1 Tax=Vitis vinifera RepID=A5C568_VITVI	1e-37	41.57	39.17	UniRef100_Q9LYX4 Putative uncharacterized protein F15A17_140 (At5g03110) (Arabidopsis thaliana genomic DNA, chromosome 5, P1 clone:MOK16) n=1 Tax=Arabidopsis thaliana RepID=Q9LYX4_ARATH	1e-22	32.98	95.05	GO:0051276	chromosome_organization	GO:0003677	DNA_binding
Gma.1600.1.S1_at	20020	24490	31670	43490	21150	28820	29750	39210			AT1G76950.1	5e-06	zinc finger protein (PRAF1) / regulator of chromosome condensation (RCC1) family protein	AC147775_18.3	1e-07	Pleckstrin-like; Regulator of chromosome condensation/beta-lactamase-inhibitor protein II; Zinc	Gma.1600.1.S1_at	Affymetrix Soybean Target Sequence	Glyma20g30530.1	1e-175	98.81	8.99	AT5G42140.1	0	UniRef100_Q9FHX1 TMV resistance protein-like n=1 Tax=Arabidopsis thaliana RepID=Q9FHX1_ARATH	0	63.84	101.03	UniRef100_Q947D2 Zinc finger protein n=1 Tax=Arabidopsis thaliana RepID=Q947D2_ARATH	0	62.78	98.19	UniRef100_Q8W111 At1g76950/F22K20_5 n=1 Tax=Arabidopsis thaliana RepID=Q8W111_ARATH	0	62.68	98.19			GO:0008536 GO:0003682 GO:0008270	Ran_GTPase_binding chromatin_binding zinc_ion_binding			PTHR22870	REGULATOR OF CHROMOSOME CONDENSATION	PF00415|PF00415|PF00415|PF00415|PF00415|PF00415|PF01363|PF08	Regulator of chromosome condensation (RCC1)|Regulator of chromosome condensation (RCC1)|Regulator of chromosome condensation (RCC1)|Regulator of chromosome condensation (RCC1)|Regulator of chromosome condensation (RCC1)|Regulator of chromosome condensation (RCC1)|FYVE zinc finger|Disease resistance/zinc finger/chromosome condensation-like region	KOG1427	Uncharacterized conserved protein, contains RCC1 domain
Gma.16022.1.S1_at	53590	84690	85130	104600	36420	66280	86490	97150	6e-51	Cluster: Arabidopsis thaliana genomic DNA, chromosome 3, P1 clone: MZE19; n=3; Arabidopsis thaliana|Rep: Arabidopsis thaliana genomic DNA,	AT3G19990.1	1e-52	binding	AC159705_11.3	8e-53	hypothetical protein E EGN_Mt060719 20060904 TIGR 3297.m00013	Gma.16022.1.S1_at	Affymetrix Soybean Target Sequence	Glyma0048s00300.1	0	97.23	23.26	AT3G19990.1	1e-171	UniRef100_Q9LHE6 Arabidopsis thaliana genomic DNA, chromosome 3, P1 clone: MZE19 n=3 Tax=Arabidopsis thaliana RepID=Q9LHE6_ARATH	1e-168	69.18	93.11	UniRef100_A7QNM7 Chromosome undetermined scaffold_133, whole genome shotgun sequence n=1 Tax=Vitis vinifera RepID=A7QNM7_VITVI	1e-150	68.12	101.72	UniRef100_A7QNM5 Chromosome undetermined scaffold_133, whole genome shotgun sequence n=1 Tax=Vitis vinifera RepID=A7QNM5_VITVI	1e-147	65.94	84.15	GO:0008150	biological_process							PF07719	Tetratricopeptide repeat
Gma.16022.2.S1_at	33430	59020	71680	81500	28130	46490	62810	71940	7e-96	Cluster: Arabidopsis thaliana genomic DNA, chromosome 3, P1 clone: MZE19; n=3; Arabidopsis thaliana|Rep: Arabidopsis thaliana genomic DNA,	AT3G19990.1	1e-97	binding	AC159705_11.3	1e-101	hypothetical protein E EGN_Mt060719 20060904 TIGR 3297.m00013	Gma.16022.2.S1_at	Affymetrix Soybean Target Sequence	Glyma0048s00300.1	0	99.81	33.25	AT3G19990.1	1e-171	UniRef100_Q9LHE6 Arabidopsis thaliana genomic DNA, chromosome 3, P1 clone: MZE19 n=3 Tax=Arabidopsis thaliana RepID=Q9LHE6_ARATH	1e-168	69.18	93.11	UniRef100_A7QNM7 Chromosome undetermined scaffold_133, whole genome shotgun sequence n=1 Tax=Vitis vinifera RepID=A7QNM7_VITVI	1e-150	68.12	101.72	UniRef100_A7QNM5 Chromosome undetermined scaffold_133, whole genome shotgun sequence n=1 Tax=Vitis vinifera RepID=A7QNM5_VITVI	1e-147	65.94	84.15	GO:0008150	biological_process							PF07719	Tetratricopeptide repeat
Gma.16043.1.S1_at	405200	776900	1096000	1154000	225800	783300	1084000	1129000	1e-101	Cluster: Kunitz-type trypsin inhibitor KTI2 precursor; n=2; Glycine max|Rep: Kunitz-type trypsin inhibitor KTI2 precursor - Glycine max (Soybean)	AT1G73260.1	2e-20	trypsin and protease inhibitor family protein / Kunitz family protein	AC149806_39.4	6e-17	Kunitz inhibitor ST1-like F EGN_Mt060719 20060904 TIGR 2953.m00014	Gma.16043.1.S1_at	Affymetrix Soybean Target Sequence	Glyma01g10900.1	0	100	39.3	AT1G73260.1	1e-20	UniRef100_P25272 Kunitz-type trypsin inhibitor KTI1 n=1 Tax=Glycine max RepID=KTI1_SOYBN	1e-107	94.09	100	UniRef100_P25273 Kunitz-type trypsin inhibitor KTI2 n=1 Tax=Glycine max RepID=KTI2_SOYBN	1e-96	86.27	99.51	UniRef100_P01070 Trypsin inhibitor A n=1 Tax=Glycine max RepID=ITRA_SOYBN	8e-61	63.05	91.67	GO:0009651	response_to_salt_stress	GO:0004866	endopeptidase_inhibitor_activity					PF00197	Trypsin and protease inhibitor
Gma.16145.1.A1_at	472.4	626	613.9	645.3	452.8	457	687.3	669.7	1e-10	Cluster: Flavin-containing monooxygenase, putative; n=1; Oryza sativa (japonica cultivar-group)|Rep: Flavin-containing monooxygenase, putative - Oryza sativa	AT4G13260.1	3e-11	YUC2 (YUCCA2); monooxygenase/ oxidoreductase	CR956430_3.4	9e-11	FAD-dependent pyridine nucleotide-disulphide oxidoreductase H EGN_Mt060719 20060904 TIGR 3782.m00014	Gma.16145.1.A1_at	Affymetrix Soybean Target Sequence	Glyma19g39370.2	3e-53	97.08	8.94	AT1G48910.1	1e-103	UniRef100_A7PTZ7 Chromosome chr7 scaffold_31, whole genome shotgun sequence n=1 Tax=Vitis vinifera RepID=A7PTZ7_VITVI	1e-123	59.83	94.43	UniRef100_A7PTZ8 Chromosome chr7 scaffold_31, whole genome shotgun sequence n=1 Tax=Vitis vinifera RepID=A7PTZ8_VITVI	1e-113	58.31	93.14	UniRef100_A7NSN3 Chromosome chr18 scaffold_1, whole genome shotgun sequence n=1 Tax=Vitis vinifera RepID=A7NSN3_VITVI	1e-108	52.35	95.25	GO:0009653	anatomical_structure_morphogenesis	GO:0004497	monooxygenase_activity
Gma.16189.1.S1_at	6194	9864	10430	15560	5809	8273	13250	13950	1e-125	Cluster: Protein phosphatase type 2C; n=1; Lotus japonicus|Rep: Protein phosphatase type 2C - Lotus japonicus	AT3G15260.1	1e-116	protein phosphatase 2C, putative / PP2C, putative	AC187465_15.3	9e-83	Protein phosphatase 2C-like F EGN_Mt060719 20060904 TIGR 3681.m00026	Gma.16189.1.S1_at	Affymetrix Soybean Target Sequence	Glyma12g35470.1	0	96.97	38.07	AT3G15260.2	6e-46	UniRef100_Q9ZPL8 Protein phosphatase type 2C n=1 Tax=Lotus japonicus RepID=Q9ZPL8_LOTJA	1e-42	66.67	44.68	UniRef100_A9PCG7 Putative uncharacterized protein n=1 Tax=Populus trichocarpa RepID=A9PCG7_POPTR	6e-40	61.11	44.68	UniRef100_A5BP39 Putative uncharacterized protein n=1 Tax=Vitis vinifera RepID=A5BP39_VITVI	2e-39	59.52	44.52			GO:0004722	protein_serine/threonine_phosphatase_activity			PTHR13832	PROTEIN PHOSPHATASE 2C
Gma.16196.1.S1_at	77170	102400	167600	211300	62520	100500	165700	214700									Gma.16196.1.S1_at	Affymetrix Soybean Target Sequence	Glyma12g36540.5	0	100	31.8	AT3G20910.1	2e-35	UniRef100_A7Q299 Chromosome chr13 scaffold_45, whole genome shotgun sequence n=1 Tax=Vitis vinifera RepID=A7Q299_VITVI	1e-52	52.73	90.17	UniRef100_A5ADH0 Putative uncharacterized protein n=1 Tax=Vitis vinifera RepID=A5ADH0_VITVI	5e-40	51.6	52.34	UniRef100_A7NZQ3 Chromosome chr6 scaffold_3, whole genome shotgun sequence n=1 Tax=Vitis vinifera RepID=A7NZQ3_VITVI	3e-39	42.27	51.88	GO:0006355	regulation_of_transcription,_DNA-dependent	GO:0003700	transcription_factor_activity
Gma.16259.1.S1_at	35000	47280	52180	76300	33600	41340	54050	68300	5e-51	Rep: GTPase - Glycine max (Soybean)	AT1G05810.1	1e-45	ARA/Ara-1/AtRABA5e/AtRab11D (Arabidopsis Rab GTPase homolog A5e); GTP binding	CT030028_6.4	4e-45	Ras small GTPase, Rab type F EGN_Mt060719 20060904 TIGR 3860.m00004	Gma.16259.1.S1_at	Affymetrix Soybean Target Sequence	Glyma18g53870.1	1e-177	96.37	34.96	AT2G31680.1	6e-98	UniRef100_Q39860 GTPase n=1 Tax=Glycine max RepID=Q39860_SOYBN	1e-122	97.26	100	UniRef100_Q40197 RAB11G n=1 Tax=Lotus japonicus RepID=Q40197_LOTJA	1e-116	92.66	99.54	UniRef100_A5B3S9 Putative uncharacterized protein (Chromosome undetermined scaffold_341, whole genome shotgun sequence) (Chromosome undetermined scaffold_891, whole genome shotgun sequence) n=1 Tax=Vitis vinifera RepID=A5B3S9_VITVI	1e-106	86.85	99.07	GO:0015031 GO:0007264	protein_transport small_GTPase_mediated_signal_transduction	GO:0005525	GTP_binding			PTHR11708	RAS-RELATED GTPASE	PF00071|PF08477	Ras family|Miro-like protein	KOG0087	GTPase Rab11/YPT3, small G protein superfamily
Gma.16280.1.A1_at	8691	11110	11920	15540	8299	10870	10960	16170	3e-32	Rep: At4g00335 - Arabidopsis thaliana (Mouse-ear cress)	AT4G00335.1	6e-34	RHB1A (RING-H2 finger B1A); protein binding / zinc ion binding	AC137823_24.5	8e-18	Zinc finger, RING-type E EGN_Mt060719 20060904 TIGR 2347.m00027	Gma.16280.1.A1_at	Affymetrix Soybean Target Sequence	Glyma16g03890.1	0	97.45	40.59	AT4G00335.2	8e-65	UniRef100_A7PZN0 Chromosome chr15 scaffold_40, whole genome shotgun sequence n=1 Tax=Vitis vinifera RepID=A7PZN0_VITVI	3e-60	61.05	103.26	UniRef100_Q2HIJ8 At4g00335 (RING-H2 finger protein RHB1a) n=1 Tax=Arabidopsis thaliana RepID=Q2HIJ8_ARATH	6e-60	60.21	100.53	UniRef100_Q8GXM5 Putative RING-H2 finger protein RHB1a n=1 Tax=Arabidopsis thaliana RepID=Q8GXM5_ARATH	2e-59	59.69	100.53	GO:0006499	N-terminal_protein_myristoylation	GO:0005515 GO:0008270	protein_binding zinc_ion_binding			PTHR22937	RING FINGER CONTAINING PROTEIN	PF00097	Zinc finger, C3HC4 type (RING finger)
Gma.16294.1.S1_at	25290	26910	34880	37370	23160	28200	31010	36500	1e-110	Cluster: At1g69340/F10D13.28; n=2; Arabidopsis thaliana|Rep: At1g69340/F10D13.28 - Arabidopsis thaliana (Mouse-ear cress)	AT1G69340.1	1e-112	appr-1-p processing enzyme family protein	CT027660_18.3	1e-112	Cellular retinaldehyde-binding/triple function, C-terminal; Appr-1-p processing E EGN_Mt060719 20060904 TIGR	Gma.16294.1.S1_at	Affymetrix Soybean Consensus Sequence	Ambiguous Hit		0	0	AT1G69340.1	1e-103	UniRef100_A7P2J4 Chromosome chr1 scaffold_5, whole genome shotgun sequence n=1 Tax=Vitis vinifera RepID=A7P2J4_VITVI	1e-107	83.7	40.54	UniRef100_Q9C985 Putative uncharacterized protein F23O10.8 n=1 Tax=Arabidopsis thaliana RepID=Q9C985_ARATH	1e-101	79.74	44.86	UniRef100_Q94JV1 At1g69340/F10D13.28 n=2 Tax=Arabidopsis thaliana RepID=Q94JV1_ARATH	1e-101	79.74	40.39	GO:0008150	biological_process	GO:0003674	molecular_function			NA	NA	NA	NA	NA	NA
Gma.16337.1.A1_at	39210	54750	69050	85390	32910	50960	75000	82140	3e-31	Cluster: Hypothetical protein; n=1; Trifolium pratense|Rep: Hypothetical protein - Trifolium pratense (Red clover)	AT3G15180.1	1e-16	proteasome-related				Gma.16337.1.A1_at	Affymetrix Soybean Consensus Sequence	No Soybean Match Identified, E<10E-30, Perecent ID>95%		0	0	AT3G15180.1	1e-16	UniRef100_Q2PEY9 Putative uncharacterized protein n=1 Tax=Trifolium pratense RepID=Q2PEY9_TRIPR	8e-31	81.93	15.84	UniRef100_A9PEG4 Putative uncharacterized protein n=1 Tax=Populus trichocarpa RepID=A9PEG4_POPTR	2e-23	67.86	15.72	UniRef100_A7P1S2 Chromosome chr19 scaffold_4, whole genome shotgun sequence n=1 Tax=Vitis vinifera RepID=A7P1S2_VITVI	5e-22	61.45	15.81	GO:0008150	biological_process	GO:0005488	binding			NA	NA	NA	NA	NA	NA
Gma.16337.2.S1_at	59310	92290	144800	151300	54780	86740	134100	162300	1e-139	Cluster: Hypothetical protein; n=1; Trifolium pratense|Rep: Hypothetical protein - Trifolium pratense (Red clover)	AT3G15180.1	2e-98	proteasome-related				Gma.16337.2.S1_at	Affymetrix Soybean Target Sequence	Glyma06g35680.4	0	99.79	23.72	AT3G15180.1	1e-134	UniRef100_Q2PEY9 Putative uncharacterized protein n=1 Tax=Trifolium pratense RepID=Q2PEY9_TRIPR	0	79.38	85.88	UniRef100_A7P1S2 Chromosome chr19 scaffold_4, whole genome shotgun sequence n=1 Tax=Vitis vinifera RepID=A7P1S2_VITVI	1e-169	67.33	85.71	UniRef100_A9PEG4 Putative uncharacterized protein n=1 Tax=Populus trichocarpa RepID=A9PEG4_POPTR	1e-162	65.56	85.23	GO:0008150	biological_process	GO:0005488	binding
Gma.16410.1.S1_at	171900	233400	533900	625500	52950	245600	514800	618700	1e-151	Cluster: Beta-conglycinin, beta chain precursor; n=6; Glycine max|Rep: Beta-conglycinin, beta chain precursor - Glycine max (Soybean)	AT3G22640.1	1e-24	cupin family protein	AC148289_5.5	2e-71	Cupin, RmlC-type F EGN_Mt060719 20060904 TIGR 2802.m00003	Gma.16410.1.S1_at	Affymetrix Soybean Target Sequence	Glyma10g39170.1	0	99.44	27.22	AT3G22640.1	5e-60	UniRef100_O22121 Beta subunit of beta conglycinin (Fragment) n=1 Tax=Glycine max RepID=O22121_SOYBN	1e-159	74.12	94.23	UniRef100_Q50JD8 Beta-conglycinin beta subunit (Fragment) n=1 Tax=Glycine max RepID=Q50JD8_SOYBN	1e-158	73.87	93.33	UniRef100_P25974 Beta-conglycinin, beta chain n=1 Tax=Glycine max RepID=GLCB_SOYBN	1e-158	73.87	89.29	GO:0008150	biological_process	GO:0045735	nutrient_reservoir_activity					PF00190|PF00190	Cupin|Cupin
Gma.16450.1.S1_at	53700	65650	91490	101500	52720	67510	88960	107400	3e-32	Cluster: Expressed protein, putative; n=1; Medicago truncatula|Rep: Expressed protein, putative - Medicago truncatula (Barrel medic)	AT1G29530.1	4e-19	similar to unknown protein [Arabidopsis thaliana] (TAIR:AT2G34310.3); similar to expressed protein, putative [Medicago	AC144727_28.4	4e-60	hypothetical protein E EGN_Mt060719 20060904 TIGR 2555.m00014	Gma.16450.1.S1_at	Affymetrix Soybean Target Sequence	Glyma09g10520.1	0	98.59	23.85	AT2G34310.3	3e-19	UniRef100_Q6NL08 At1g29530 n=1 Tax=Arabidopsis thaliana RepID=Q6NL08_ARATH	5e-09	50	22.03	UniRef100_O80780 Expressed protein (Putative uncharacterized protein At2g34310) (Putative uncharacterized protein) n=1 Tax=Arabidopsis thaliana RepID=O80780_ARATH	5e-08	52.94	21.07	UniRef100_Q9C7P8 Putative uncharacterized protein F15D2.11 n=1 Tax=Arabidopsis thaliana RepID=Q9C7P8_ARATH	3e-07	44.26	21.22	GO:0008150	biological_process	GO:0003674	molecular_function
Gma.16472.1.S1_at	21440	20600	26700	29410	19080	21380	26790	30870	5e-41	Cluster: Zinc finger, U1-type; n=1; Medicago truncatula|Rep: Zinc finger, U1-type - Medicago truncatula (Barrel medic)	AT1G60640.1	2e-14	similar to unknown protein [Arabidopsis thaliana] (TAIR:AT2G22795.1); similar to Zinc finger, U1-type [Medicago truncatula]	AC144375_10.4	1e-62	hypothetical protein E EGN_Mt060719 20060904 TIGR 2506.m00016	Gma.16472.1.S1_at	Affymetrix Soybean Target Sequence	Glyma02g09950.1	1e-138	96.4	22.66	AT1G60640.2	2e-33	UniRef100_A7QTF1 Chromosome undetermined scaffold_167, whole genome shotgun sequence n=1 Tax=Vitis vinifera RepID=A7QTF1_VITVI	5e-39	50.27	74.69	UniRef100_A9PBJ9 Putative uncharacterized protein n=1 Tax=Populus trichocarpa RepID=A9PBJ9_POPTR	2e-25	42.49	73.28	UniRef100_A2WQI3 Putative uncharacterized protein n=1 Tax=Oryza sativa Indica Group RepID=A2WQI3_ORYSI	2e-24	51.15	40.78	GO:0008150	biological_process
Gma.16672.1.A1_at	78100	91090	100500	122300	75980	86080	103200	116900			AT5G47540.1	1e-05	Mo25 family protein				Gma.16672.1.A1_at	Affymetrix Soybean Target Sequence	Glyma17g01180.2	1e-164	99	18.62	AT5G47540.1	1e-151	UniRef100_Q2A9T4 MO25 protein-related n=1 Tax=Brassica oleracea RepID=Q2A9T4_BRAOL	1e-153	77.94	97.94	UniRef100_Q9FGK3 Putative MO25-like protein At5g47540 n=2 Tax=Arabidopsis thaliana RepID=MO25N_ARATH	1e-152	76.68	97.08	UniRef100_A7R1X7 Chromosome undetermined scaffold_383, whole genome shotgun sequence n=1 Tax=Vitis vinifera RepID=A7R1X7_VITVI	1e-152	77.51	97.35	GO:0008150	biological_process	GO:0005488	binding
Gma.16677.1.S1_at	20320	27530	31420	38100	20380	30360	31530	38200	5e-11	Cluster: RNA-directed DNA polymerase (Reverse transcriptase); Chromo; Integrase, catalytic region; Retrotransposon gag protein; n=1; Medicago				AC146563_22.3	6e-08	Retrotransposon gag protein H EGN_Mt060719 20060904 TIGR 2625.m00013	Gma.16677.1.S1_at	Affymetrix Soybean Target Sequence	Glyma08g45620.1	1e-153	99.28	34.7	NO BLASTP HIT (E<10-6)		UniRef100_A5C5K2 Putative uncharacterized protein n=1 Tax=Vitis vinifera RepID=A5C5K2_VITVI	1e-07	46.94	3.6			0	0			0	0
Gma.16703.2.S1_a_at	116600	133000	213300	248900	89130	138300	188000	253000	1e-124	Cluster: Aldo-keto reductase; n=3; Arabidopsis thaliana|Rep: Aldo-keto reductase - Arabidopsis thaliana (Mouse-ear cress)	AT2G37770.2	1e-126	oxidoreductase	AC135233_13.4	1e-120	Aldo/keto reductase E EGN_Mt060719 20060904 TIGR 2251.m00018	Gma.16703.2.S1_a_at	Affymetrix Soybean Target Sequence	Glyma18g40690.1	1e-141	99.61	15.38	AT2G37770.2	1e-128	UniRef100_A7PNT4 Chromosome chr8 scaffold_23, whole genome shotgun sequence n=1 Tax=Vitis vinifera RepID=A7PNT4_VITVI	1e-121	71.08	98.28	UniRef100_A7PNT3 Chromosome chr8 scaffold_23, whole genome shotgun sequence n=1 Tax=Vitis vinifera RepID=A7PNT3_VITVI	1e-120	70.03	89.34	UniRef100_O80945 Putative alcohol dehydrogenase n=1 Tax=Arabidopsis thaliana RepID=O80945_ARATH	1e-119	70.34	99.31			GO:0016491	oxidoreductase_activity			PTHR11732	ALDO/KETO REDUCTASE	PF00248	Aldo/keto reductase family	KOG1577	Aldo/keto reductase family proteins
Gma.16711.1.S1_at	72380	92280	87720	105600	57010	72390	94150	107900	8e-25	Cluster: Iron-stress related protein; n=1; Citrus junos|Rep: Iron-stress related protein - Citrus junos	AT5G48335.1	7e-11	similar to unknown protein [Arabidopsis thaliana] (TAIR:AT3G07580.1); similar to iron-stress related protein [Citrus junos]	CU024868_36.3	1e-46	iron-stress related protein, putative E EGN_Mt060719 20060904 TIGR 4032.m00035	Gma.16711.1.S1_at	Affymetrix Soybean Target Sequence	Glyma06g00490.2	2e-73	100	15.33	AT5G48335.1	5e-10	UniRef100_A7R422 Chromosome undetermined scaffold_608, whole genome shotgun sequence n=2 Tax=Vitis vinifera RepID=A7R422_VITVI	2e-19	55.88	61.88	UniRef100_Q8L8H3 Iron-stress related protein n=1 Tax=Citrus junos RepID=Q8L8H3_9ROSI	1e-15	52.17	54.22	UniRef100_A5BN48 Putative uncharacterized protein n=1 Tax=Vitis vinifera RepID=A5BN48_VITVI	7e-14	54.12	14.29	GO:0008150	biological_process	GO:0003674	molecular_function
Gma.16711.2.S1_at	30380	38700	32280	45410	27340	31940	41130	44500	3e-28	Cluster: Iron-stress related protein; n=1; Citrus junos|Rep: Iron-stress related protein - Citrus junos	AT5G48335.1	1e-17	similar to unknown protein [Arabidopsis thaliana] (TAIR:AT3G07580.1); similar to iron-stress related protein [Citrus junos]	CU024868_36.3	1e-53	iron-stress related protein, putative E EGN_Mt060719 20060904 TIGR 4032.m00035	Gma.16711.2.S1_at	Affymetrix Soybean Target Sequence	Glyma04g00400.1	0	100	31.89	AT5G48335.1	4e-18	UniRef100_A7R422 Chromosome undetermined scaffold_608, whole genome shotgun sequence n=2 Tax=Vitis vinifera RepID=A7R422_VITVI	1e-25	56.35	76.25	UniRef100_Q8L8H3 Iron-stress related protein n=1 Tax=Citrus junos RepID=Q8L8H3_9ROSI	1e-24	58.33	63.86	UniRef100_B4FBU5 Putative uncharacterized protein n=1 Tax=Zea mays RepID=B4FBU5_MAIZE	7e-17	44.53	82.35	GO:0008150	biological_process	GO:0003674	molecular_function
Gma.1674.1.S1_at	40220	65050	51220	62810	38900	54050	62960	70100	2e-48	Rep: Ferredoxin III - Musa acuminata (Banana)	AT2G27510.1	2e-45	ATFD3 (FERREDOXIN 3); electron carrier	AC134322_19.5	7e-38	Ferredoxin [2Fe-2S], plant F EGN_Mt060719 20060904 TIGR 2234.m00020	Gma.1674.1.S1_at	Affymetrix Soybean Target Sequence	Glyma12g09500.2	0	100	59.81	AT2G27510.1	8e-46	UniRef100_A5B3C7 Putative uncharacterized protein n=1 Tax=Vitis vinifera RepID=A5B3C7_VITVI	7e-51	63.89	95.36	UniRef100_A3QMD8 Heterotrophic ferredoxin 2 n=1 Tax=Helianthus annuus RepID=A3QMD8_HELAN	2e-48	66.92	84.71	UniRef100_A9PGV7 Putative uncharacterized protein n=1 Tax=Populus trichocarpa RepID=A9PGV7_POPTR	2e-46	67.41	87.1			GO:0009055	electron_carrier_activity
Gma.16749.1.S1_at	99180	101600	143600	156700	103300	132300	123000	156000	1e-145	Cluster: Hypothetical protein At3g62660; n=2; Arabidopsis thaliana|Rep: Hypothetical protein At3g62660 - Arabidopsis thaliana (Mouse-ear cress)	AT3G62660.1	1e-146	GATL7 (Galacturonosyltransferase-like 7); polygalacturonate 4-alpha-galacturonosyltransferase/ transferase,	AC145329_34.4	1e-133	Glycosyl transferase, family 8 E EGN_Mt060719 20060904 TIGR 2589.m00032	Gma.16749.1.S1_at	Affymetrix Soybean Target Sequence	Glyma10g01960.1	0	99.78	26	AT3G62660.1	1e-176	UniRef100_Q8VYF4 Putative uncharacterized protein At3g62660 n=2 Tax=Arabidopsis thaliana RepID=Q8VYF4_ARATH	1e-160	76.6	98.89	UniRef100_A7Q0I6 Chromosome chr7 scaffold_42, whole genome shotgun sequence n=1 Tax=Vitis vinifera RepID=A7Q0I6_VITVI	1e-155	74.93	104.41	UniRef100_A5AZS3 Putative uncharacterized protein n=1 Tax=Vitis vinifera RepID=A5AZS3_VITVI	1e-155	73	96.73	GO:0016051	carbohydrate_biosynthetic_process	GO:0016758 GO:0016757 GO:0047262	transferase_activity,_transferring_hexosyl_groups transferase_activity,_transferring_glycosyl_groups polygalacturonate_4-alpha-galacturonosyltransferase_activity	PWY-1061	homogalacturonan biosynthesis			PF01501	Glycosyl transferase family 8
Gma.168.1.S1_at	39970	52630	215900	316400	12720	61370	208100	356900	3e-44	Cluster: Seed maturation protein PM28; n=11; Glycine|Rep: Seed maturation protein PM28 - Glycine max (Soybean)	AT3G12960.1	1e-20	similar to seed maturation protein [Glycine tomentella] (GB:ABB72392.1)				Gma.168.1.S1_at	Affymetrix Soybean Target Sequence	Glyma08g18400.1	1e-177	100	65.21	AT3G12960.1	6e-21	UniRef100_Q2XSH9 Seed maturation protein n=2 Tax=Glycine RepID=Q2XSH9_GLYSO	3e-45	100	100	UniRef100_Q2XSH1 Seed maturation protein n=1 Tax=Glycine tomentella RepID=Q2XSH1_GLYTO	2e-44	97.75	100	UniRef100_Q2XSG8 Seed maturation protein n=2 Tax=Glycine RepID=Q2XSG8_GLYTO	4e-44	97.75	100	GO:0008150	biological_process	GO:0003674	molecular_function
Gma.16820.1.S1_s_at	428500	802400	1171000	1192000	161700	879800	1188000	1220000	0	Cluster: Glycinin G4 precursor [Contains: Glycinin A5 subunit; Glycinin A4 subunit; Glycinin B3 subunit]; n=7; Glycine|Rep: Glycinin G4 precursor [Contains:	AT5G44120.3	9e-51	CRA1 (CRUCIFERINA); nutrient reservoir	AC158374_17.4	0	Cupin region F EGN_Mt060719 20060904 TIGR 3263.m00009	Gma.16820.1.S1_s_at	Affymetrix Soybean Target Sequence	Glyma10g04280.1	1e-144	100	13.41	AT5G44120.3	2e-51	UniRef100_Q9SB11 Glycinin (Glycinin A5A4B3) n=1 Tax=Glycine max RepID=Q9SB11_SOYBN	0	80.82	100	UniRef100_Q39921 A5A4B3 subunit n=1 Tax=Glycine soja RepID=Q39921_GLYSO	0	80.64	100	UniRef100_A3KEY9 Glycinin A5A4B3 subunit n=1 Tax=Glycine soja RepID=A3KEY9_GLYSO	0	80.46	100			GO:0045735	nutrient_reservoir_activity					PF00190|PF00190	Cupin|Cupin
Gma.16953.1.S1_at	5230	6374	10540	15530	4097	6626	9943	13940	3e-28	Cluster: WERBP-1 protein; n=1; Nicotiana tabacum|Rep: WERBP-1 protein - Nicotiana tabacum (Common tobacco)	AT4G28610.1	1e-22	PHR1 (PHOSPHATE STARVATION RESPONSE 1); transcription factor	AC147517_24.4	3e-54	Homeodomain-related E EGN_Mt060719 20060904 TIGR 2764.m00004	Gma.16953.1.S1_at	Affymetrix Soybean Target Sequence	Glyma13g18800.1	0	96.86	43.81	AT4G28610.1	7e-57	UniRef100_A7Q1M2 Chromosome chr7 scaffold_44, whole genome shotgun sequence n=1 Tax=Vitis vinifera RepID=A7Q1M2_VITVI	8e-78	70.05	72.73	UniRef100_Q9ZQT9 WERBP-1 protein n=1 Tax=Nicotiana tabacum RepID=Q9ZQT9_TOBAC	2e-66	76.69	55.33	UniRef100_A7Q825 Chromosome undetermined scaffold_62, whole genome shotgun sequence n=1 Tax=Vitis vinifera RepID=A7Q825_VITVI	4e-59	63.24	42.24	GO:0045449	regulation_of_transcription	GO:0003700	transcription_factor_activity					PF00249	Myb-like DNA-binding domain
Gma.17070.1.S1_at	16380	28690	36450	42260	15540	22320	35640	42260	3e-24	Cluster: Caffeoyl-CoA O-methyltransferase; n=1; Plantago major|Rep: Caffeoyl-CoA O-methyltransferase - Plantago major (Common plantain)	AT1G67980.1	2e-21	CCoAMT (caffeoyl-CoA 3-O-methyltransferase); caffeoyl-CoA O-methyltransferase	AC150703_9.3	6e-20	O-methyltransferase, family 3 E EGN_Mt060719 20060904 TIGR 2982.m00008	Gma.17070.1.S1_at	Affymetrix Soybean Target Sequence	Glyma08g10930.1	1e-132	100	21.9	AT1G67980.1	4e-60	UniRef100_Q2YHM9 Caffeoyl-CoA O-methyltransferase (Fragment) n=1 Tax=Plantago major RepID=Q2YHM9_PLAMJ	9e-62	60.42	75	UniRef100_A5HK01 O-methyltransferase n=1 Tax=Vitis vinifera RepID=A5HK01_VITVI	2e-59	60.43	99.47	UniRef100_A9PCU8 Trans-caffeoyl-CoA 3-O-methyltransferase n=1 Tax=Populus trichocarpa RepID=A9PCU8_POPTR	1e-58	58.33	81.7	GO:0009809	lignin_biosynthetic_process	GO:0042409	caffeoyl-CoA_O-methyltransferase_activity	PWY-361	phenylpropanoid biosynthesis	PTHR10509	O-METHYLTRANSFERASE	PF01596	O-methyltransferase	KOG1663	O-methyltransferase
Gma.17078.1.S1_at	4914	13560	14360	14950	5338	9396	15410	14300	9e-05	Cluster: Hypothetical protein; n=1; Dictyostelium discoideum AX4|Rep: Hypothetical protein - Dictyostelium discoideum AX4				AC155880_21.5	7e-13	hypothetical protein F EGN_Mt060719 20060904 TIGR 3175.m00014	Gma.17078.1.S1_at	Affymetrix Soybean Target Sequence	Glyma15g42200.1	2e-95	100	23.59	NO BLASTP HIT (E<10-6)		UniRef100_A2Q3C1 Putative uncharacterized protein n=1 Tax=Medicago truncatula RepID=A2Q3C1_MEDTR	3e-41	56.85	126.62			0	0			0	0
Gma.17090.1.A1_at	43670	39620	56950	69970	36350	46830	50270	69100									Gma.17090.1.A1_at	Affymetrix Soybean Target Sequence	Glyma14g11730.1	1e-168	99.35	29.09	AT5G25080.1	3e-29	UniRef100_A5B4W4 Putative uncharacterized protein n=1 Tax=Vitis vinifera RepID=A5B4W4_VITVI	5e-28	35.32	84.88	UniRef100_A7P653 Chromosome chr4 scaffold_6, whole genome shotgun sequence n=1 Tax=Vitis vinifera RepID=A7P653_VITVI	6e-28	35.32	84.88	UniRef100_Q93VA9 AT5g25080/T11H3_90 (Putative uncharacterized protein) n=1 Tax=Arabidopsis thaliana RepID=Q93VA9_ARATH	2e-21	32.83	77.88	GO:0008150	biological_process	GO:0003674	molecular_function			PTHR15341	FAMILY NOT NAMED			KOG4835	DNA-binding protein C1D involved in regulation of double-strand break repair
Gma.17207.1.S1_at	1637	2291	2763	4126	1542	1874	2985	4241	6e-46	Cluster: Putative ABA-responsive protein; n=1; Oryza sativa (japonica cultivar-group)|Rep: Putative ABA-responsive protein - Oryza sativa (japonica	AT4G01600.1	5e-47	GRAM domain-containing protein / ABA-responsive protein-related	AC119409_21.3	6e-76	GRAM F EGN_Mt060719 20060904 TIGR 2052.m00016	Gma.17207.1.S1_at	Affymetrix Soybean Target Sequence	Glyma13g34510.1	0	98.46	59.89	AT4G01600.1	5e-48	UniRef100_A9PJ77 Putative uncharacterized protein n=1 Tax=Populus trichocarpa x Populus deltoides RepID=A9PJ77_POPJC	2e-56	53.37	91.93	UniRef100_B6TYF4 Putative uncharacterized protein n=1 Tax=Zea mays RepID=B6TYF4_MAIZE	6e-54	50.25	80.88	UniRef100_B6SJ74 Putative uncharacterized protein n=1 Tax=Zea mays RepID=B6SJ74_MAIZE	9e-52	49.26	80.88			GO:0003674	molecular_function					PF02893	GRAM domain
Gma.17218.1.S1_at	34250	43410	54220	59160	36030	40720	59240	59980	1e-103	Cluster: Hypothetical protein; n=1; Medicago truncatula|Rep: Hypothetical protein - Medicago truncatula (Barrel medic)	AT3G12300.1	1e-97	similar to Protein of unknown function DUF667 [Medicago truncatula] (GB:ABE88669.1); contains InterPro domain Protein of	AC119410_45.5	1e-108	Protein of unknown function DUF667 H EGN_Mt060719 20060904 TIGR 2053.m00001	Gma.17218.1.S1_at	Affymetrix Soybean Target Sequence	Glyma09g11870.4	0	100	60.48	AT3G12300.1	5e-98	UniRef100_A7QMD8 Chromosome undetermined scaffold_125, whole genome shotgun sequence n=1 Tax=Vitis vinifera RepID=A7QMD8_VITVI	1e-102	93.62	98.95	UniRef100_A9NZH9 Putative uncharacterized protein n=1 Tax=Picea sitchensis RepID=A9NZH9_PICSI	1e-101	90	100	UniRef100_B6T7P6 Putative uncharacterized protein n=2 Tax=Zea mays RepID=B6T7P6_MAIZE	1e-100	90.53	100	GO:0008150	biological_process	GO:0003674	molecular_function
Gma.17250.1.A1_at	9530	35350	41450	50660	4560	24790	45600	53320	3e-12	Cluster: Glucosyltransferase IS5a (EC 2.4.1.-), salicylate-induced-common tobacco-related; n=1; Medicago truncatula|Rep: Glucosyltransferase IS5a (EC 2.4.1.-),	AT2G36800.1	1e-06	DOGT1 (DON-GLUCOSYLTRANSFERASE); UDP-glycosyltransferase/ transferase, transferring glycosyl groups	CT025837_14.4	2e-18	UDP-glucuronosyl/UDP-glucosyltransferase F EGN_Mt060719 20060904 TIGR 3845.m00008	Gma.17250.1.A1_at	Affymetrix Soybean Target Sequence	Glyma01g05500.1	1e-148	98.65	17.03	AT2G15480.1	6e-97	UniRef100_A6XNC7 (Iso)flavonoid glycosyltransferase n=1 Tax=Medicago truncatula RepID=A6XNC7_MEDTR	1e-164	58.3	94.82	UniRef100_A7NU03 Chromosome chr18 scaffold_1, whole genome shotgun sequence n=1 Tax=Vitis vinifera RepID=A7NU03_VITVI	1e-114	44.07	97.3	UniRef100_A5BR78 Putative uncharacterized protein n=1 Tax=Vitis vinifera RepID=A5BR78_VITVI	1e-106	41.15	96.06	GO:0051707	response_to_other_organism	GO:0008194 GO:0016757 GO:0035251	UDP-glycosyltransferase_activity transferase_activity,_transferring_glycosyl_groups UDP-glucosyltransferase_activity	PWY-2902	cytokinins-O-glucoside biosynthesis	PTHR11926	GLUCOSYL/GLUCURONOSYL TRANSFERASES			KOG1192	UDP-glucuronosyl and UDP-glucosyl transferase
Gma.173.1.S1_at	47980	75420	141100	279300	30140	58400	188300	290600	1e-83	Rep: Maturation protein - Glycine max (Soybean)	AT5G06760.1	2e-40	late embryogenesis abundant group 1 domain-containing protein / LEA group 1 domain-containing protein	AC186676_6.3	4e-64	Late embryogenesis abundant (LEA) group 1 F EGN_Mt060719 20060904 TIGR 3671.m00024	Gma.173.1.S1_at	Affymetrix Soybean Target Sequence	Glyma03g30040.1	1e-164	100	38.22	AT5G06760.1	8e-41	UniRef100_Q01527 Maturation protein n=3 Tax=Glycine RepID=Q01527_SOYBN	1e-69	100	89.47	UniRef100_Q9FNW9 Seed maturation protein LEA 4 n=1 Tax=Glycine tabacina RepID=Q9FNW9_GLYTA	1e-65	87.66	80.95	UniRef100_Q9FT31 Seed maturation protein n=1 Tax=Glycine tabacina RepID=Q9FT31_GLYTA	1e-65	87.66	80.95	GO:0009793	embryonic_development_ending_in_seed_dormancy	GO:0003674	molecular_function					PF03760	Late embryogenesis abundant (LEA) group 1
Gma.17326.1.A1_at	5527	6757	9729	13680	4868	6276	10940	13220	1e-05	Cluster: A_IG005I10.nn protein; n=1; Arabidopsis thaliana|Rep: A_IG005I10.nn protein - Arabidopsis thaliana (Mouse-ear cress)	AT4G00370.1	3e-07	ANTR2 (anion transporter 2); organic anion transporter	AC139601_36.4	7e-08	Major facilitator superfamily MFS_1 - 5prime partial E EGN_Mt060719 20060904 TIGR 2404.m00031	Gma.17326.1.A1_at	Affymetrix Soybean Consensus Sequence	No Soybean Match Identified, E<10E-30, Perecent ID>95%		0	0	AT4G00370.1	3e-07	NO BLASTX HIT (E<10-6)		0	0			0	0			0	0	GO:0006810	transport	GO:0005315 GO:0008514	inorganic_phosphate_transmembrane_transporter_activity organic_anion_transmembrane_transporter_activity			NA	NA	NA	NA	NA	NA
Gma.17327.1.S1_at	146800	156400	335600	399400	13900	145100	273700	385200									Gma.17327.1.S1_at	Affymetrix Soybean Consensus Sequence	No Soybean Match Identified, E<10E-30, Perecent ID>95%		0	0	NO BLASTX HIT (E<10-6)		NO BLASTX HIT (E<10-6)		0	0			0	0			0	0							NA	NA	NA	NA	NA	NA
Gma.17336.1.S1_at	1063	871	1341	1328	918.3	1201	1192	1792			AT1G21550.1	0.0001	calcium-binding protein, putative	AC139354_21.3	1e-12	Calcium-binding EF-hand H EGN_Mt060719 20060904 TIGR 2398.m00002	Gma.17336.1.S1_at	Affymetrix Soybean Target Sequence	Glyma14g24810.1	5e-88	100	16.65	AT1G21550.1	1e-26	UniRef100_A4L9I0 Putative calcium-binding protein n=1 Tax=Gossypium hirsutum RepID=A4L9I0_GOSHI	3e-32	47.4	94.77	UniRef100_A7NVJ7 Chromosome chr18 scaffold_1, whole genome shotgun sequence n=1 Tax=Vitis vinifera RepID=A7NVJ7_VITVI	3e-25	49.03	102.65	UniRef100_Q9LPK5 Probable calcium-binding protein CML44 n=1 Tax=Arabidopsis thaliana RepID=CML44_ARATH	2e-17	35.67	100.65	GO:0008150	biological_process	GO:0005509	calcium_ion_binding			PTHR10891	CALMODULIN	PF00036|PF00036|PF00036	EF hand|EF hand|EF hand	KOG0027	Calmodulin and related proteins (EF-Hand superfamily)
Gma.17355.1.A1_at	191600	237300	464200	632400	73220	194000	470200	620500	5e-06	Cluster: Oleosin isoform; n=3; Arachis hypogaea|Rep: Oleosin isoform - Arachis hypogaea (Peanut)	AT3G01570.1	4e-06	glycine-rich protein / oleosin	AC174342_6.3	1e-05	Oleosin E EGN_Mt060719 20060904 TIGR 3576.m00007	Gma.17355.1.A1_at	Affymetrix Soybean Target Sequence	Glyma05g08880.1	1e-134	100	28.71	AT3G01570.1	5e-34	UniRef100_Q6J1J8 Oleosin n=1 Tax=Arachis hypogaea RepID=Q6J1J8_ARAHY	5e-15	34.51	80.68	UniRef100_Q9AXI0 Oleosin variant B n=1 Tax=Arachis hypogaea RepID=Q9AXI0_ARAHY	1e-14	44.09	52.84	UniRef100_Q84T21 Oleosin n=1 Tax=Corylus avellana RepID=Q84T21_CORAV	2e-14	43.43	59.75	GO:0019915	sequestering_of_lipid	GO:0003674	molecular_function					PF01277	Oleosin
Gma.17390.1.S1_at	29470	33530	38060	42760	26110	32090	37070	44430	6e-08	Cluster: Hypothetical protein OJ1714_H10.131; n=1; Oryza sativa (japonica cultivar-group)|Rep: Hypothetical protein OJ1714_H10.131 - Oryza sativa (japonica	AT5G21990.1	7e-09	tetratricopeptide repeat (TPR)-containing protein				Gma.17390.1.S1_at	Affymetrix Soybean Target Sequence	Glyma06g46490.1	1e-173	97.58	15.51	AT5G21990.1	0	UniRef100_A7PG97 Chromosome chr6 scaffold_15, whole genome shotgun sequence n=1 Tax=Vitis vinifera RepID=A7PG97_VITVI	0	63.12	100.52	UniRef100_Q8GWM6 Putative uncharacterized protein At5g21990/T6G21_100 n=1 Tax=Arabidopsis thaliana RepID=Q8GWM6_ARATH	0	58.01	104.69	UniRef100_Q9C588 Putative uncharacterized protein At5g21990 n=2 Tax=Arabidopsis thaliana RepID=Q9C588_ARATH	0	57.82	104.74	GO:0006457	protein_folding	GO:0005488	binding			PTHR22904	CHAPERONE BINDING PROTEIN	PF00515|PF07719|PF00515|PF07719	Tetratricopeptide repeat|Tetratricopeptide repeat|Tetratricopeptide repeat|Tetratricopeptide repeat
Gma.17489.1.S1_at	24930	4321	33260	99940	4817	7506	9885	38030	6e-33	Cluster: Glycine rich; n=1; Medicago truncatula|Rep: Glycine rich - Medicago truncatula (Barrel medic)	AT2G05540.1	2e-25	glycine-rich protein	AC138451_30.4	7e-35	Glycine rich F EGN_Mt060719 20060904 TIGR 2384.m00026	Gma.17489.1.S1_at	Affymetrix Soybean Target Sequence	Glyma14g05650.1	0	100	47.03	AT2G05540.1	4e-26	NO BLASTP HIT (E<10-6)		0	0			0	0			0	0									PF07172	Glycine rich protein family
Gma.1750.1.S1_at	46040	59430	68180	85380	32440	64930	65720	83750	5e-87	Cluster: NAC domain protein NAC2; n=1; Glycine max|Rep: NAC domain protein NAC2 - Glycine max (Soybean)	AT1G01720.1	4e-82	ATAF1 (Arabidopsis NAC domain containing protein 2); transcription factor	AC141112_24.4	2e-98	No apical meristem (NAM) protein F EGN_Mt060719 20060904 TIGR 2467.m00023	Gma.1750.1.S1_at	Affymetrix Soybean Target Sequence	Glyma04g42800.2	1e-140	100	15.98	AT1G01720.1	3e-77	UniRef100_B2ZGQ4 NAC domain protein n=1 Tax=Glycine max RepID=B2ZGQ4_SOYBN	3e-82	99.32	48.67	UniRef100_B2ZGQ2 NAC domain protein (Fragment) n=1 Tax=Glycine max RepID=B2ZGQ2_SOYBN	2e-81	99.32	83.91	UniRef100_Q52QR4 NAC2 protein (NAC domain protein NAC2) n=1 Tax=Glycine max RepID=Q52QR4_SOYBN	4e-80	95.89	48.83	GO:0007275 GO:0009788	multicellular_organismal_development negative_regulation_of_abscisic_acid_mediated_signaling	GO:0003700 GO:0016563	transcription_factor_activity transcription_activator_activity
Gma.1750.3.A1_at	1445	1881	1743	2827	1416	1704	2327	2466	5e-48	Cluster: NAC domain protein NAC2; n=1; Glycine max|Rep: NAC domain protein NAC2 - Glycine max (Soybean)	AT1G77450.1	2e-46	ANAC032 (Arabidopsis NAC domain containing protein 32); transcription factor	AC160836_12.4	5e-42	No apical meristem (NAM) protein F EGN_Mt060719 20060904 TIGR 3313.m00026	Gma.1750.3.A1_at	Affymetrix Soybean Target Sequence	Glyma04g42800.3	1e-125	100	28.86	AT1G01720.1	2e-77	UniRef100_B2ZGQ4 NAC domain protein n=1 Tax=Glycine max RepID=B2ZGQ4_SOYBN	6e-82	96.67	50	UniRef100_B2ZGQ2 NAC domain protein (Fragment) n=1 Tax=Glycine max RepID=B2ZGQ2_SOYBN	4e-81	96.67	86.21	UniRef100_Q52QR4 NAC2 protein (NAC domain protein NAC2) n=1 Tax=Glycine max RepID=Q52QR4_SOYBN	6e-80	93.33	50.17	GO:0007275 GO:0009788	multicellular_organismal_development negative_regulation_of_abscisic_acid_mediated_signaling	GO:0003700 GO:0016563	transcription_factor_activity transcription_activator_activity
Gma.17511.1.S1_at	27370	37190	36430	45740	28090	35240	40840	50690	6e-49	Cluster: Harpin-induced 1; n=1; Medicago truncatula|Rep: Harpin-induced 1 - Medicago truncatula (Barrel medic)	AT4G23930.1	1e-36	similar to proline-rich family protein [Arabidopsis thaliana] (TAIR:AT1G64450.1); similar to Harpin-induced 1	AC142526_3.4	8e-51	Harpin-induced 1 E EGN_Mt060719 20060904 TIGR 2494.m00006	Gma.17511.1.S1_at	Affymetrix Soybean Target Sequence	Glyma01g43570.1	7e-78	100	22.19	AT4G23930.1	4e-54	UniRef100_A7QU87 Chromosome chr2 scaffold_176, whole genome shotgun sequence n=1 Tax=Vitis vinifera RepID=A7QU87_VITVI	6e-60	60.43	92.78	UniRef100_A7QWD8 Chromosome undetermined scaffold_203, whole genome shotgun sequence n=1 Tax=Vitis vinifera RepID=A7QWD8_VITVI	2e-48	51.6	91.24	UniRef100_Q9T0A8 Putative uncharacterized protein AT4g23930 n=1 Tax=Arabidopsis thaliana RepID=Q9T0A8_ARATH	1e-43	46.15	94.12	GO:0008150	biological_process	GO:0003674	molecular_function					PF07320	Harpin-induced protein 1 (Hin1)
Gma.17599.1.S1_at	175000	210300	242100	261500	165600	188600	229000	257100	0	Cluster: Aldehyde dehydrogenase; n=1; Nicotiana tabacum|Rep: Aldehyde dehydrogenase - Nicotiana tabacum (Common tobacco)	AT1G23800.1	0	ALDH2B7 (Aldehyde dehydrogenase 2B7); 3-chloroallyl aldehyde dehydrogenase/ aldehyde dehydrogenase (NAD)	AC136839_10.4	7e-81	Aldehyde dehydrogenase F EGN_Mt060719 20060904 TIGR 2310.m00013	Gma.17599.1.S1_at	Affymetrix Soybean Target Sequence	Glyma18g18910.1	1e-144	99.62	15.97	AT1G23800.1	0	UniRef100_P93344 Aldehyde dehydrogenase (NAD+) n=1 Tax=Nicotiana tabacum RepID=P93344_TOBAC	0	81.87	92.62	UniRef100_A7Q2D8 Chromosome chr1 scaffold_46, whole genome shotgun sequence n=1 Tax=Vitis vinifera RepID=A7Q2D8_VITVI	0	82.87	93.31	UniRef100_Q8LST4 Mitochondrial aldehyde dehydrogenase n=1 Tax=Sorghum bicolor RepID=Q8LST4_SORBI	0	81.48	93.78	GO:0008152	metabolic_process	GO:0004028 GO:0004029	3-chloroallyl_aldehyde_dehydrogenase_activity aldehyde_dehydrogenase_(NAD)_activity	PWY-2724	fatty acid ?-oxidation	PTHR11699	ALDEHYDE DEHYDROGENASE-RELATED	PF00171	Aldehyde dehydrogenase family	KOG2450	Aldehyde dehydrogenase
Gma.17649.1.S1_at	105500	136100	361200	380400	63020	174200	252500	380400	1e-30	Cluster: UDP-glucose 4-epimerase GEPI42; n=1; Cyamopsis tetragonoloba|Rep: UDP-glucose 4-epimerase GEPI42 - Cyamopsis tetragonoloba (Guar) (Cluster bean)	AT1G12780.1	1e-27	UGE1 (UDP-D-glucose/UDP-D-galactose 4-epimerase 1); UDP-glucose 4-epimerase/ protein dimerization	AC151725_7.5	6e-23	TGF-beta receptor, type I/II extracellular region; Gamma-crystallin related E EGN_Mt060719 20060904 TIGR 3054.m00004	Gma.17649.1.S1_at	Affymetrix Soybean Target Sequence	Glyma10g07150.1	5e-163	100	100	AT5G46040.1	1e-18	UniRef100_O22305 Peptide transporter n=1 Tax=Lotus japonicus RepID=O22305_LOTJA	2e-21	71.21	11.5	UniRef100_A7Q3S9 Chromosome chr13 scaffold_48, whole genome shotgun sequence n=1 Tax=Vitis vinifera RepID=A7Q3S9_VITVI	8e-18	67.19	10.94	UniRef100_A7Q1N4 Chromosome chr7 scaffold_44, whole genome shotgun sequence n=1 Tax=Vitis vinifera RepID=A7Q1N4_VITVI	2e-16	59.38	10.58	GO:0006857 GO:0009624	oligopeptide_transport response_to_nematode	GO:0005215	transporter_activity			PTHR11654	OLIGOPEPTIDE TRANSPORTER-RELATED
Gma.17702.1.S1_at	284200	379700	431800	472700	246700	353700	429000	451900	1e-112	Cluster: Cytochrome P450 monooxygenase CYP72A67; n=1; Glycine max|Rep: Cytochrome P450 monooxygenase CYP72A67 - Glycine max (Soybean)	AT3G14680.1	4e-73	CYP72A14 (cytochrome P450, family 72, subfamily A, polypeptide 14); oxygen binding	AC161788_3.4	1e-101	E-class P450, group I F EGN_Mt060719 20060904 TIGR 3343.m00005	Gma.17702.1.S1_at	Affymetrix Soybean Target Sequence	Glyma08g25950.2	0	99.47	19.03	AT3G14690.1	1e-118	UniRef100_Q2MJ08 Cytochrome P450 monooxygenase CYP72A61 n=1 Tax=Medicago truncatula RepID=Q2MJ08_MEDTR	1e-166	78.85	68.75	UniRef100_Q2LAK7 Cytochrome P450 monooxygenase CYP72A67 (Fragment) n=1 Tax=Glycine max RepID=Q2LAK7_SOYBN	1e-135	91.85	66.67	UniRef100_Q2MJ18 Cytochrome P450 monooxygenase CYP72A59 n=1 Tax=Medicago truncatula RepID=Q2MJ18_MEDTR	1e-114	55.77	69.69			GO:0019825	oxygen_binding
Gma.17732.1.S1_at	222000	283600	293000	305000	188600	275500	295700	310500	3e-33	Cluster: DNA binding protein S1FA; n=1; Medicago truncatula|Rep: DNA binding protein S1FA - Medicago truncatula (Barrel medic)	AT3G09735.1	4e-25	DNA-binding S1FA family protein	AC124963_24.5	5e-35	DNA binding protein S1FA F EGN_Mt060719 20060904 TIGR 2129.m00026	Gma.17732.1.S1_at	Affymetrix Soybean Target Sequence	Glyma13g20160.1	1e-113	100	33.44	AT3G09735.1	1e-25	UniRef100_A7NZG3 Chromosome chr6 scaffold_3, whole genome shotgun sequence n=1 Tax=Vitis vinifera RepID=A7NZG3_VITVI	2e-11	46.07	92.13	UniRef100_A7PT09 Chromosome chr8 scaffold_29, whole genome shotgun sequence n=1 Tax=Vitis vinifera RepID=A7PT09_VITVI	3e-10	43.82	92.13	UniRef100_A9P8W5 Putative uncharacterized protein n=1 Tax=Populus trichocarpa RepID=A9P8W5_POPTR	2e-09	46.07	92.13	GO:0045449	regulation_of_transcription	GO:0003677	DNA_binding					PF04689	DNA binding protein S1FA
Gma.17768.1.A1_at	11890	11890	13960	12780	8770	15380	14530	12600	6e-33	Cluster: Glycoside hydrolase, family 1; n=1; Medicago truncatula|Rep: Glycoside hydrolase, family 1 - Medicago truncatula (Barrel medic)	AT4G21760.1	7e-24	BGLU47 (Beta-glucosidase 47); hydrolase, hydrolyzing O-glycosyl compounds	AC152499_16.4	9e-35	Glycoside hydrolase, family 1 E EGN_Mt060719 20060904 TIGR 3118.m00016	Gma.17768.1.A1_at	Affymetrix Soybean Target Sequence	Glyma07g38850.1	1e-167	99.34	16.56	AT1G61820.1	1e-172	UniRef100_A7QUL7 Chromosome chr10 scaffold_179, whole genome shotgun sequence n=1 Tax=Vitis vinifera RepID=A7QUL7_VITVI	0	66.45	90.17	UniRef100_A5C4N2 Putative uncharacterized protein n=1 Tax=Vitis vinifera RepID=A5C4N2_VITVI	1e-173	65.33	95.05	UniRef100_O80690 F8K4.3 protein n=1 Tax=Arabidopsis thaliana RepID=O80690_ARATH	1e-167	58	88.61	GO:0005975	carbohydrate_metabolic_process	GO:0004553	hydrolase_activity,_hydrolyzing_O-glycosyl_compounds			PTHR10353	GLYCOSIDE HYDROLASES	PF00232	Glycosyl hydrolase family 1	KOG0626	Beta-glucosidase, lactase phlorizinhydrolase, and related proteins
Gma.17790.1.S1_at	57750	79540	87370	123800	49750	62730	83230	112500	1e-150	Cluster: T8K14.1 protein; n=3; Arabidopsis thaliana|Rep: T8K14.1 protein - Arabidopsis thaliana (Mouse-ear cress)	AT1G79570.1	1e-152	protein kinase family protein	AC161864_1.4	1e-131	Octicosapeptide/Phox/Bem1p; Protein kinase H EGN_Mt060719 20060904 TIGR 3347.m00014	Gma.17790.1.S1_at	Affymetrix Soybean Target Sequence	Glyma08g17640.1	1e-173	97.86	7.73	AT1G79570.1	0	UniRef100_A5B005 Putative uncharacterized protein n=1 Tax=Vitis vinifera RepID=A5B005_VITVI	0	55.35	98.84	UniRef100_A7QMH3 Chromosome chr19 scaffold_126, whole genome shotgun sequence n=1 Tax=Vitis vinifera RepID=A7QMH3_VITVI	0	52.75	106.42	UniRef100_Q9SAJ2 T8K14.1 protein n=1 Tax=Arabidopsis thaliana RepID=Q9SAJ2_ARATH	0	45.71	95.75	GO:0006468	protein_amino_acid_phosphorylation	GO:0004672 GO:0004712	protein_kinase_activity protein_serine/threonine/tyrosine_kinase_activity			PTHR23257	SERINE-THREONINE PROTEIN KINASE	PF00564|PF07714|PF00069	PB1 domain|Protein tyrosine kinase|Protein kinase domain	KOG0192	Tyrosine kinase specific for activated (GTP-bound) p21cdc42Hs
Gma.17826.1.S1_s_at	62900	84900	86830	93850	57330	66660	89520	98900	1e-64	Cluster: Hypothetical protein; n=1; Medicago truncatula|Rep: Hypothetical protein - Medicago truncatula (Barrel medic)	AT5G17910.1	0.0001	similar to unknown protein [Arabidopsis thaliana] (TAIR:AT2G29620.1); similar to hypothetical protein [Glycine max]	AC119415_11.4	2e-66	hypothetical protein E EGN_Mt060719 20060904 TIGR 2058.m00012	Gma.17826.1.S1_s_at	Affymetrix Soybean Target Sequence	Glyma04g40520.1	0	99.75	14.69	AT3G49490.1	2e-19	UniRef100_Q9SCK9 Putative uncharacterized protein T9C5.90 n=1 Tax=Arabidopsis thaliana RepID=Q9SCK9_ARATH	5e-16	34.78	15.74	UniRef100_Q9CA03 Putative uncharacterized protein T1G12.19 n=1 Tax=Arabidopsis thaliana RepID=Q9CA03_ARATH	6e-16	34.78	15.58			0	0			GO:0003674	molecular_function
Gma.17895.1.S1_s_at	46780	71240	56400	74360	45590	52480	70320	76890	6e-46	Cluster: Putative transparent testa 1; n=1; Oryza sativa (japonica cultivar-group)|Rep: Putative transparent testa 1 - Oryza sativa (japonica	AT1G34370.1	1e-43	zinc finger (C2H2 type) family protein	CT967306_3.3	2e-21	Zinc finger, C2H2-type F EGN_Mt060719 20060904 TIGR 3992.m00022	Gma.17895.1.S1_s_at	Affymetrix Soybean Target Sequence	Glyma16g27280.1	1e-88	100	8.52	AT1G34370.1	1e-142	UniRef100_B0YR09 C2-H2 zinc finger protein n=1 Tax=Glycine max RepID=B0YR09_SOYBN	1e-176	75.06	99.76	UniRef100_A5BSF5 Putative uncharacterized protein (Chromosome chr18 scaffold_59, whole genome shotgun sequence) n=1 Tax=Vitis vinifera RepID=A5BSF5_VITVI	1e-176	61.21	98.67	UniRef100_Q9C8N5 Zinc finger protein, putative; 58191-56692 (C2-H2 zinc finger protein) (Putative zinc finger protein) n=1 Tax=Arabidopsis thaliana RepID=Q9C8N5_ARATH	1e-131	57.89	86.37	GO:0045449 GO:0010044 GO:0010447	regulation_of_transcription response_to_aluminum_ion response_to_acidity	GO:0003676 GO:0003700 GO:0008270	nucleic_acid_binding transcription_factor_activity zinc_ion_binding			PTHR11389	ZINC FINGER PROTEIN	PF00096|PF00096|PF00096	Zinc finger, C2H2 type|Zinc finger, C2H2 type|Zinc finger, C2H2 type
Gma.17898.1.S1_at	35560	34630	51650	56150	32660	41150	44110	55270	8e-27	Cluster: Hypothetical protein At2g36810; n=1; Arabidopsis thaliana|Rep: Hypothetical protein At2g36810 - Arabidopsis thaliana (Mouse-ear cress)	AT2G36810.1	2e-28	binding				Gma.17898.1.S1_at	Affymetrix Soybean Target Sequence	Glyma19g37090.1	1e-114	96.15	6.72	AT2G36810.1	0	UniRef100_Q9ZQ93 Putative uncharacterized protein At2g36810 n=1 Tax=Arabidopsis thaliana RepID=Q9ZQ93_ARATH	0	59.17	108.31	UniRef100_A7QJC7 Chromosome chr8 scaffold_106, whole genome shotgun sequence n=1 Tax=Vitis vinifera RepID=A7QJC7_VITVI	0	74.36	46.43	UniRef100_A7QJC7 Chromosome chr8 scaffold_106, whole genome shotgun sequence n=1 Tax=Vitis vinifera RepID=A7QJC7_VITVI	1e-124	60.41	26.04			GO:0005488	binding			PTHR23120	MAESTRO-RELATED HEAT DOMAIN-CONTAINING	PF02985|PF02985|PF02985|PF02985|PF02985	HEAT repeat|HEAT repeat|HEAT repeat|HEAT repeat|HEAT repeat	KOG2032	Uncharacterized conserved protein
Gma.17930.1.S1_at	13650	11870	18520	22530	10300	12890	16440	19870									Gma.17930.1.S1_at	Affymetrix Soybean Target Sequence	Glyma06g17680.3	0	100	23.02	AT5G63530.1	1e-96	UniRef100_A7PHJ6 Chromosome chr17 scaffold_16, whole genome shotgun sequence n=1 Tax=Vitis vinifera RepID=A7PHJ6_VITVI	8e-54	67.9	53.85	UniRef100_Q570V5 Putative uncharacterized protein At5g50740 n=1 Tax=Arabidopsis thaliana RepID=Q570V5_ARATH	2e-52	45.96	95.76	UniRef100_B3H4U8 Uncharacterized protein At5g50740.3 n=2 Tax=Arabidopsis thaliana RepID=B3H4U8_ARATH	2e-52	45.96	93.45	GO:0046916	cellular_transition_metal_ion_homeostasis	GO:0046872 GO:0046914	metal_ion_binding transition_metal_ion_binding
Gma.17937.1.S1_at	5501	9845	25620	45020	2310	7696	27930	39360	2e-17	Cluster: cytochrome-c oxidase; n=1; Arabidopsis thaliana|Rep: cytochrome-c oxidase - Arabidopsis thaliana	AT1G32710.1	4e-19	cytochrome c oxidase subunit VIb family	CR931737_13.4	5e-47	Cytochrome oxidase c, subunit VIb H EGN_Mt060719 20060904 TIGR 3707.m00018	Gma.17937.1.S1_at	Affymetrix Soybean Target Sequence	Glyma11g04320.1	0	100	72.17	AT1G32710.1	2e-25	UniRef100_UPI0000162F59 cytochrome c oxidase subunit VIb family n=1 Tax=Arabidopsis thaliana RepID=UPI0000162F59	2e-19	40.98	90.3	UniRef100_Q9LPJ2 F6N18.10 n=1 Tax=Arabidopsis thaliana RepID=Q9LPJ2_ARATH	5e-19	41.74	37.83	UniRef100_A2YNT4 Putative uncharacterized protein n=1 Tax=Oryza sativa Indica Group RepID=A2YNT4_ORYSI	9e-15	44.3	35.16			GO:0004129	cytochrome-c_oxidase_activity	PWY-3781	aerobic respiration	PTHR11387	CYTOCHROME C OXIDASE POLYPEPTIDE VIB	PF02297	Cytochrome oxidase c subunit VIb	KOG3057	Cytochrome c oxidase, subunit VIb/COX12
Gma.17940.1.S1_at	261600	361600	387700	437500	259500	349600	370000	454900	7e-10	Cluster: Putative CCCH-type zinc finger transcription factor; n=1; Gossypium hirsutum|Rep: Putative CCCH-type zinc finger transcription factor -	AT1G03790.1	6e-11	zinc finger (CCCH-type) family protein	AC151527_5.4	3e-09	Zinc finger, CCCH-type E EGN_Mt060719 20060904 TIGR 3037.m00006	Gma.17940.1.S1_at	Affymetrix Soybean Target Sequence	Glyma12g33320.1	0	100	21.63	AT1G03790.1	1e-79	UniRef100_A7PJ74 Chromosome chr12 scaffold_18, whole genome shotgun sequence n=1 Tax=Vitis vinifera RepID=A7PJ74_VITVI	1e-84	46.93	118.79	UniRef100_Q5D6A7 Putative CCCH-type zinc finger transcription factor n=1 Tax=Gossypium hirsutum RepID=Q5D6A7_GOSHI	3e-61	64.94	50.15	UniRef100_Q9ZWA1 F11M21.28 protein n=1 Tax=Arabidopsis thaliana RepID=Q9ZWA1_ARATH	9e-61	42.86	83.46	GO:0045449 GO:0010187	regulation_of_transcription negative_regulation_of_seed_germination	GO:0003676 GO:0003700	nucleic_acid_binding transcription_factor_activity			PTHR14493	UNKEMPT-RELATED	PF00642|PF00642	Zinc finger C-x8-C-x5-C-x3-H type (and similar)|Zinc finger C-x8-C-x5-C-x3-H type (and similar)
Gma.17961.1.S1_at	288100	458400	539900	614800	203500	373700	495400	610500	5e-26	Rep: OleI - Camellia oleifera	AT3G01570.1	3e-21	glycine-rich protein / oleosin	AC174342_6.3	2e-17	Oleosin E EGN_Mt060719 20060904 TIGR 3576.m00007	Gma.17961.1.S1_at	Affymetrix Soybean Target Sequence	Glyma17g09390.1	0	99.4	51.82	AT3G01570.1	1e-22	UniRef100_A5B9G2 Oleosin n=1 Tax=Vitis vinifera RepID=A5B9G2_VITVI	5e-27	47.83	96.48	UniRef100_O04925 Oleosin n=1 Tax=Sesamum indicum RepID=O04925_SESIN	7e-26	46.1	101.39	UniRef100_A7PCU2 Oleosin n=1 Tax=Vitis vinifera RepID=A7PCU2_VITVI	2e-24	47.62	40.78	GO:0019915	sequestering_of_lipid	GO:0003674	molecular_function					PF01277	Oleosin
Gma.17993.1.S1_s_at	1671	1533	3311	11410	1537	1764	2933	6783	1e-124	Rep: Protein P21 - Glycine max (Soybean)	AT4G11650.1	3e-89	ATOSM34 (OSMOTIN 34)	AC174144_20.4	4e-48	Thaumatin, pathogenesis-related H EGN_Mt060719 20060904 TIGR 3508.m00015	Gma.17993.1.S1_s_at	Affymetrix Soybean Target Sequence	Glyma05g38130.1	1e-134	99.59	28.08	AT4G11650.1	5e-90	UniRef100_P25096 Protein P21 n=1 Tax=Glycine max RepID=P21_SOYBN	1e-102	92.08	100	UniRef100_A5AHJ5 Putative uncharacterized protein (Chromosome chr2 scaffold_112, whole genome shotgun sequence) n=1 Tax=Vitis vinifera RepID=A5AHJ5_VITVI	1e-83	72.09	95.56	UniRef100_A5B4P9 Putative uncharacterized protein (Chromosome chr2 scaffold_112, whole genome shotgun sequence) n=1 Tax=Vitis vinifera RepID=A5B4P9_VITVI	2e-83	72.09	95.56	GO:0009651 GO:0009816 GO:0051707	response_to_salt_stress defense_response_to_bacterium,_incompatible_interaction response_to_other_organism							PF00314	Thaumatin family
Gma.18008.1.S1_at	23030	23860	32650	33280	21200	28470	31000	32460	2e-26	Cluster: Hypothetical protein; n=1; Medicago truncatula|Rep: Hypothetical protein - Medicago truncatula (Barrel medic)	AT5G11350.1	3e-27	endonuclease/exonuclease/phosphatase family protein	AC144617_22.5	3e-28	Endonuclease/exonuclease/phosphatase H EGN_Mt060719 20060904 TIGR 2541.m00004	Gma.18008.1.S1_at	Affymetrix Soybean Target Sequence	Glyma14g15270.1	0	99.77	15.35	AT5G11350.1	1e-115	UniRef100_A5BJE8 Putative uncharacterized protein n=1 Tax=Vitis vinifera RepID=A5BJE8_VITVI	1e-131	45.55	114.31	UniRef100_A7P5K3 Chromosome chr4 scaffold_6, whole genome shotgun sequence n=1 Tax=Vitis vinifera RepID=A7P5K3_VITVI	1e-119	65.76	54.1	UniRef100_A7P5K3 Chromosome chr4 scaffold_6, whole genome shotgun sequence n=1 Tax=Vitis vinifera RepID=A7P5K3_VITVI	3e-52	51.63	40.54			GO:0003824	catalytic_activity			PTHR12121	CARBON CATABOLITE REPRESSOR PROTEIN 4	PF03372	Endonuclease/Exonuclease/phosphatase family	KOG2338	Transcriptional effector CCR4-related protein
Gma.18016.1.S1_a_at	52450	67060	82050	110200	51040	68080	73440	97020	1e-107	Cluster: GRV2; heat shock protein binding / unfolded protein binding; n=1; Arabidopsis thaliana|Rep: GRV2; heat shock protein binding / unfolded protein	AT2G26890.1	1e-109	GRV2 (KATAMARI2); binding / heat shock protein binding				Gma.18016.1.S1_a_at	Affymetrix Soybean Target Sequence	Glyma05g08040.2	0	98.53	5.99	AT2G26890.1	0	UniRef100_UPI000034EDA4 GRV2 (KATAMARI2); binding / heat shock protein binding n=1 Tax=Arabidopsis thaliana RepID=UPI000034EDA4	0	69.04	98.51	UniRef100_O81018 Putative uncharacterized protein At2g26890 n=1 Tax=Arabidopsis thaliana RepID=O81018_ARATH	0	67.8	99.25	UniRef100_A2ZAI6 Putative uncharacterized protein n=1 Tax=Oryza sativa Indica Group RepID=A2ZAI6_ORYSI	0	66	95.59	GO:0009660 GO:0006897 GO:0007032 GO:0006457 GO:0006623 GO:0007033 GO:0009793 GO:0009959 GO:0009959 GO:0051301	amyloplast_organization endocytosis endosome_organization protein_folding protein_targeting_to_vacuole vacuole_organization embryonic_development_ending_in_seed_dormancy negative_gravitropism negative_gravitropism cell_division	GO:0005488 GO:0031072	binding heat_shock_protein_binding
Gma.18016.1.S1_at	52150	69890	78630	121800	45260	70350	80110	108500	1e-107	Cluster: GRV2; heat shock protein binding / unfolded protein binding; n=1; Arabidopsis thaliana|Rep: GRV2; heat shock protein binding / unfolded protein	AT2G26890.1	1e-109	GRV2 (KATAMARI2); binding / heat shock protein binding				Gma.18016.1.S1_at	Affymetrix Soybean Target Sequence	Glyma05g08040.2	0	98.51	5.93	AT2G26890.1	0	UniRef100_UPI000034EDA4 GRV2 (KATAMARI2); binding / heat shock protein binding n=1 Tax=Arabidopsis thaliana RepID=UPI000034EDA4	0	69.04	98.51	UniRef100_O81018 Putative uncharacterized protein At2g26890 n=1 Tax=Arabidopsis thaliana RepID=O81018_ARATH	0	67.8	99.25	UniRef100_A2ZAI6 Putative uncharacterized protein n=1 Tax=Oryza sativa Indica Group RepID=A2ZAI6_ORYSI	0	66	95.59	GO:0009660 GO:0006897 GO:0007032 GO:0006457 GO:0006623 GO:0007033 GO:0009793 GO:0009959 GO:0009959 GO:0051301	amyloplast_organization endocytosis endosome_organization protein_folding protein_targeting_to_vacuole vacuole_organization embryonic_development_ending_in_seed_dormancy negative_gravitropism negative_gravitropism cell_division	GO:0005488 GO:0031072	binding heat_shock_protein_binding
Gma.18029.1.S1_at	2422	3439	3455	4439	2043	2802	3497	4028	1e-41	Cluster: Hypothetical protein; n=3; Arabidopsis thaliana|Rep: Hypothetical protein - Arabidopsis thaliana (Mouse-ear cress)	AT2G37390.1	2e-43	heavy-metal-associated domain-containing protein	AC186136_10.3	4e-97	Heavy metal transport/detoxification protein E EGN_Mt060719 20060904 TIGR 3663.m00011	Gma.18029.1.S1_at	Affymetrix Soybean Target Sequence	Glyma19g35870.1	2e-34	97.5	6.61	AT2G37390.1	3e-45	UniRef100_A7PSW9 Chromosome chr8 scaffold_29, whole genome shotgun sequence n=1 Tax=Vitis vinifera RepID=A7PSW9_VITVI	7e-55	48.25	102.96	UniRef100_A9PGR0 Putative uncharacterized protein n=1 Tax=Populus trichocarpa RepID=A9PGR0_POPTR	8e-50	44.82	100.36	UniRef100_Q8H1N1 Putative uncharacterized protein At2g37390/F3G5.18 n=1 Tax=Arabidopsis thaliana RepID=Q8H1N1_ARATH	1e-38	41.37	105.41	GO:0030001	metal_ion_transport	GO:0046872	metal_ion_binding			PTHR22814	COPPER TRANSPORT PROTEIN ATOX1-RELATED	PF00403	Heavy-metal-associated domain	KOG1603	Copper chaperone
Gma.1812.1.S1_at	686700	1039000	1211000	1253000	360300	1007000	1208000	1291000	0	Cluster: Glycinin G4 precursor [Contains: Glycinin A5 subunit; Glycinin A4 subunit; Glycinin B3 subunit]; n=7; Glycine|Rep: Glycinin G4 precursor [Contains:	AT5G44120.3	9e-51	CRA1 (CRUCIFERINA); nutrient reservoir	AC158374_17.4	0	Cupin region F EGN_Mt060719 20060904 TIGR 3263.m00009	Gma.1812.1.S1_at	Affymetrix Soybean Target Sequence	Glyma10g04280.1	0	100	19.56	AT5G44120.3	2e-51	UniRef100_Q9SB11 Glycinin (Glycinin A5A4B3) n=1 Tax=Glycine max RepID=Q9SB11_SOYBN	0	80.82	100	UniRef100_Q39921 A5A4B3 subunit n=1 Tax=Glycine soja RepID=Q39921_GLYSO	0	80.64	100	UniRef100_A3KEY9 Glycinin A5A4B3 subunit n=1 Tax=Glycine soja RepID=A3KEY9_GLYSO	0	80.46	100			GO:0045735	nutrient_reservoir_activity					PF00190|PF00190	Cupin|Cupin
Gma.1816.1.S1_a_at	936300	1120000	1172000	1176000	707000	1028000	1170000	1192000	0	Rep: Bd 30K - Glycine max (Soybean)	AT1G09850.1	5e-72	XBCP3 (XYLEM BARK CYSTEINE PEPTIDASE 3); cysteine-type peptidase	AC131026_2.4	4e-71	Peptidase C1A, papain F EGN_Mt060719 20060904 TIGR 2215.m00002	Gma.1816.1.S1_a_at	Affymetrix Soybean Target Sequence	Glyma08g12270.1	6e-46	100	6.37	AT1G09850.1	4e-72	UniRef100_O64458 Bd 30K (Major allergen Gly m Bd 30K) (34 kDa maturing seed protein) n=1 Tax=Glycine max RepID=O64458_SOYBN	0	96.02	92.88	UniRef100_P22895 P34 probable thiol protease n=1 Tax=Glycine max RepID=P34_SOYBN	0	94.6	92.88	UniRef100_Q3Y6U7 Papain-like protein SPE31 (Fragment) n=1 Tax=Pachyrhizus erosus RepID=Q3Y6U7_9FABA	1e-99	74.18	99.19	GO:0006508	proteolysis					PTHR12411	CYSTEINE PROTEASE FAMILY C1-RELATED	PF08246|PF00112	Cathepsin propeptide inhibitor domain (I29)|Papain family cysteine protease	KOG1542	Cysteine proteinase Cathepsin F
Gma.1841.1.S1_a_at	726000	921500	969100	1004000	529500	818500	961400	995400	2e-62	Cluster: Major intrinsic protein; n=1; Medicago truncatula|Rep: Major intrinsic protein - Medicago truncatula (Barrel medic)	AT1G73190.1	2e-52	ALPHA-TIP/TIP3;1 (ALPHA-TONOPLAST INTRINSIC PROTEIN); water channel	AC138580_24.4	3e-64	Major intrinsic protein F EGN_Mt060719 20060904 TIGR 2392.m00028	Gma.1841.1.S1_a_at	Affymetrix Soybean Target Sequence	Glyma16g33530.1	1e-166	99.01	23.76	AT1G73190.1	1e-107	UniRef100_P23958 Probable aquaporin TIP-type alpha n=1 Tax=Phaseolus vulgaris RepID=TIPA_PHAVU	1e-104	76.56	99.61	UniRef100_Q39646 MP23 n=1 Tax=Cucurbita cv. Kurokawa Amakuri RepID=Q39646_9ROSI	1e-84	58.78	91.4	UniRef100_O22588 Probable aquaporin TIP3-2 n=1 Tax=Arabidopsis thaliana RepID=TIP32_ARATH	4e-84	61.6	95.13	GO:0006914 GO:0006810	autophagy transport	GO:0015250	water_channel_activity			PTHR19139	AQUAPORIN TRANSPORTER	PF00230	Major intrinsic protein	KOG0223	Aquaporin (major intrinsic protein family)
Gma.1850.1.S1_at	298300	440300	615000	666500	174600	406400	618100	625100	7e-25	Cluster: Protein At3g11930; n=1; Arabidopsis thaliana|Rep: Protein At3g11930 - Arabidopsis thaliana (Mouse-ear cress)	AT3G11930.1	2e-27	universal stress protein (USP) family protein	AC161032_18.5	5e-09	Universal stress protein (Usp) E EGN_Mt060719 20060904 TIGR 3324.m00016	Gma.1850.1.S1_at	Affymetrix Soybean Target Sequence	Glyma02g26860.1	1e-151	99.63	35.1	AT3G11930.1	2e-49	UniRef100_A7Q026 Chromosome chr8 scaffold_41, whole genome shotgun sequence n=1 Tax=Vitis vinifera RepID=A7Q026_VITVI	3e-55	61.82	77.83	UniRef100_Q3EB80 Uncharacterized protein At3g11930.1 n=1 Tax=Arabidopsis thaliana RepID=Q3EB80_ARATH	1e-50	55.36	83.92	UniRef100_Q9SF06 F26K24.22 protein (AT3g11930/MEC18.3) (MEC18.3/MEC18.3) (Arabidopsis thaliana genomic DNA, chromosome 3, P1 clone: MEC18) n=1 Tax=Arabidopsis thaliana RepID=Q9SF06_ARATH	9e-50	55.62	83.5	GO:0006950	response_to_stress	GO:0003674	molecular_function					PF00582	Universal stress protein family
Gma.1857.1.S1_at	625500	882700	874600	927000	474700	773700	913600	949800	0	Cluster: Glycinin G2 precursor [Contains: Glycinin A2 subunit; Glycinin B1a subunit]; n=2; Glycine max|Rep: Glycinin G2 precursor [Contains: Glycinin A2 subunit	AT5G44120.3	4e-92	CRA1 (CRUCIFERINA); nutrient reservoir	AC158374_10.4	5e-68	Cupin region F EGN_Mt060719 20060904 TIGR 3263.m00006	Gma.1857.1.S1_at	Affymetrix Soybean Consensus Sequence	No Soybean Match Identified, E<10E-30, Perecent ID>95%		0	0	AT5G44120.3	3e-79	UniRef100_P04405 Glycinin B1a subunit n=2 Tax=Glycine max RepID=GLYG2_SOYBN	0	86.91	96.08	UniRef100_P04776 Glycinin Bx subunit n=1 Tax=Glycine max RepID=GLYG1_SOYBN	0	74	94.14	UniRef100_P11828 Glycinin B subunit n=1 Tax=Glycine max RepID=GLYG3_SOYBN	0	74.57	96.88			GO:0045735	nutrient_reservoir_activity			NA	NA	NA	NA	NA	NA
Gma.1871.1.S1_at	188800	471000	416600	323800	163900	325100	436500	377600	1e-158	Cluster: Pectinacetylesterase precursor; n=1; Vigna radiata var. radiata|Rep: Pectinacetylesterase precursor - Phaseolus aureus (Mung bean) (Vigna radiata)	AT4G19420.1	1e-148	pectinacetylesterase family protein	AC137831_15.4	1e-111	Pectinacetylesterase E EGN_Mt060719 20060904 TIGR 2355.m00012	Gma.1871.1.S1_at	Affymetrix Soybean Target Sequence	Glyma16g17150.1	0	100	30.88	AT4G19420.1	1e-154	UniRef100_B3V945 PAE n=1 Tax=Litchi chinensis RepID=B3V945_LITCN	1e-159	64.16	99.75	UniRef100_Q41695 Pectinacetylesterase n=1 Tax=Vigna radiata var. radiata RepID=Q41695_PHAAU	1e-152	62.66	99.75	UniRef100_A7QKQ1 Chromosome chr2 scaffold_113, whole genome shotgun sequence n=1 Tax=Vitis vinifera RepID=A7QKQ1_VITVI	1e-151	62.22	99.25	GO:0008150	biological_process	GO:0004091	carboxylesterase_activity			PTHR21562	NOTUM-RELATED	PF03283	Pectinacetylesterase	KOG4287	Pectin acetylesterase and similar proteins
Gma.1872.1.S1_at	458300	587200	603100	646500	402300	496100	630400	653200	0	Cluster: Sucrose-binding protein precursor; n=1; Glycine max|Rep: Sucrose-binding protein precursor - Glycine max (Soybean)	AT3G22640.1	3e-46	cupin family protein	AC150981_15.4	1e-160	Cupin, RmlC-type F EGN_Mt060719 20060904 TIGR 3016.m00015	Gma.1872.1.S1_at	Affymetrix Soybean Target Sequence	Glyma10g03390.1	1e-131	100	13.05	AT3G22640.1	2e-46	UniRef100_Q04672 Sucrose-binding protein n=1 Tax=Glycine max RepID=SBP_SOYBN	0	78.17	91.79	UniRef100_Q9SP11 Sucrose binding protein Sequence Match S-64 n=1 Tax=Glycine max RepID=Q9SP11_SOYBN	0	77.08	91	UniRef100_Q84V19 Sucrose-binding protein 2 n=1 Tax=Glycine max RepID=Q84V19_SOYBN	0	77.08	91	GO:0008150	biological_process	GO:0045735	nutrient_reservoir_activity					PF00190|PF07883|PF00190	Cupin|Cupin domain|Cupin
Gma.1880.1.A1_at	256400	505700	538100	603900	158300	392400	496500	569800	2e-07	Rep: Oleosin 2 - Arachis hypogaea (Peanut)				AC166707_17.4	3e-10	Oleosin F EGN_Mt060719 20060904 TIGR 3399.m00016	Gma.1880.1.A1_at	Affymetrix Soybean Target Sequence	Glyma20g33850.1	2e-52	99.06	13.5	AT4G25140.1	1e-39	UniRef100_Q45W86 Oleosin 2 n=1 Tax=Arachis hypogaea RepID=Q45W86_ARAHY	8e-25	65.12	62.77	UniRef100_Q45W87 Oleosin 1 n=1 Tax=Arachis hypogaea RepID=Q45W87_ARAHY	1e-24	63.95	62.77	UniRef100_Q1G349 Oleosin n=1 Tax=Camellia oleifera RepID=Q1G349_9ERIC	6e-20	57.3	60.71	GO:0019915 GO:0009845 GO:0050826 GO:0010344	sequestering_of_lipid seed_germination response_to_freezing seed_oilbody_biogenesis	GO:0003674	molecular_function					PF01277	Oleosin
Gma.1880.1.A1_x_at	414700	720700	759000	806900	267000	598400	714800	783500	2e-07	Rep: Oleosin 2 - Arachis hypogaea (Peanut)				AC166707_17.4	3e-10	Oleosin F EGN_Mt060719 20060904 TIGR 3399.m00016	Gma.1880.1.A1_x_at	Affymetrix Soybean Target Sequence	Glyma20g33850.1	1e-125	98.72	29.81	AT4G25140.1	1e-39	UniRef100_Q45W86 Oleosin 2 n=1 Tax=Arachis hypogaea RepID=Q45W86_ARAHY	8e-25	65.12	62.77	UniRef100_Q45W87 Oleosin 1 n=1 Tax=Arachis hypogaea RepID=Q45W87_ARAHY	1e-24	63.95	62.77	UniRef100_Q1G349 Oleosin n=1 Tax=Camellia oleifera RepID=Q1G349_9ERIC	6e-20	57.3	60.71	GO:0019915 GO:0009845 GO:0050826 GO:0010344	sequestering_of_lipid seed_germination response_to_freezing seed_oilbody_biogenesis	GO:0003674	molecular_function					PF01277	Oleosin
Gma.1880.2.S1_at	278900	723400	885100	933800	155000	545200	842900	929000	2e-40	Rep: Oleosin 1 - Prunus dulcis (Almond) (Prunus amygdalus)	AT4G25140.1	3e-35	OLEO1 (OLEOSIN1)	AC166707_17.4	6e-43	Oleosin F EGN_Mt060719 20060904 TIGR 3399.m00016	Gma.1880.2.S1_at	Affymetrix Soybean Target Sequence	Glyma20g33850.1	0	100	46.24	AT4G25140.1	1e-39	UniRef100_Q45W86 Oleosin 2 n=1 Tax=Arachis hypogaea RepID=Q45W86_ARAHY	8e-25	65.12	62.77	UniRef100_Q45W87 Oleosin 1 n=1 Tax=Arachis hypogaea RepID=Q45W87_ARAHY	1e-24	63.95	62.77	UniRef100_Q1G349 Oleosin n=1 Tax=Camellia oleifera RepID=Q1G349_9ERIC	6e-20	57.3	60.71	GO:0019915 GO:0009845 GO:0050826 GO:0010344	sequestering_of_lipid seed_germination response_to_freezing seed_oilbody_biogenesis	GO:0003674	molecular_function					PF01277	Oleosin
Gma.1895.1.A1_at	86260	123600	140200	134100	69770	118700	147800	143900	2e-52	Rep: At3g25160 - Arabidopsis thaliana (Mouse-ear cress)	AT3G25160.1	3e-54	ER lumen protein retaining receptor family protein	AC137065_24.4	1e-46	ER lumen protein retaining receptor E EGN_Mt060719 20060904 TIGR 2318.m00014	Gma.1895.1.A1_at	Affymetrix Soybean Target Sequence	Glyma03g20630.1	0	100	28.33	AT3G25160.1	2e-89	UniRef100_A7R7N5 ER lumen protein retaining receptor n=1 Tax=Vitis vinifera RepID=A7R7N5_VITVI	3e-87	59.11	97.81	UniRef100_Q84WD1 ER lumen protein retaining receptor n=1 Tax=Arabidopsis thaliana RepID=Q84WD1_ARATH	1e-86	58.24	100.37	UniRef100_Q5PNU5 ER lumen protein retaining receptor n=1 Tax=Arabidopsis thaliana RepID=Q5PNU5_ARATH	4e-86	57.88	100.37	GO:0015031	protein_transport	GO:0004872	receptor_activity			PTHR10585	ER LUMEN PROTEIN RETAINING RECEPTOR-RELATED	PF00810	ER lumen protein retaining receptor	KOG3106	ER lumen protein retaining receptor
Gma.1897.1.S1_s_at	450400	676500	722200	765400	449600	567500	751900	777900	0	Cluster: Glycinin G1 precursor [Contains: Glycinin A1a subunit; Glycinin Bx subunit]; n=4; Glycine max|Rep: Glycinin G1 precursor [Contains: Glycinin A1a subuni	AT5G44120.3	1e-89	CRA1 (CRUCIFERINA); nutrient reservoir	AC158374_17.4	2e-75	Cupin region F EGN_Mt060719 20060904 TIGR 3263.m00009	Gma.1897.1.S1_s_at	Affymetrix Soybean Target Sequence	Glyma03g32030.1	7e-41	100	4.78	AT5G44120.3	4e-95	UniRef100_P04776 Glycinin Bx subunit n=1 Tax=Glycine max RepID=GLYG1_SOYBN	0	89.29	100	UniRef100_P11828 Glycinin B subunit n=1 Tax=Glycine max RepID=GLYG3_SOYBN	0	78.67	102.91	UniRef100_Q852U5 Glycinin A1bB2-445 n=1 Tax=Glycine max RepID=Q852U5_SOYBN	0	78.07	102.91			GO:0045735	nutrient_reservoir_activity					PF00190|PF00190	Cupin|Cupin
Gma.1917.1.S1_s_at	95440	155700	152800	162600	96220	124100	164200	145300	1e-116	Cluster: 2,4-D inducible glutathione S-transferase; n=3; Glycine max|Rep: 2,4-D inducible glutathione S-transferase - Glycine max (Soybean)	AT1G78380.1	9e-93	ATGSTU19 (GLUTATHIONE TRANSFERASE 8); glutathione transferase	AC174332_10.3	1e-65	Glutathione S-transferase, C-terminal; Thioredoxin-like fold H EGN_Mt060719 20060904 TIGR 3566.m00007	Gma.1917.1.S1_s_at	Affymetrix Soybean Target Sequence	Glyma08g18690.2	3e-77	100	15.15	AT1G78380.1	6e-82	UniRef100_Q9FQE8 Glutathione S-transferase GST 10 (Glutathione S-transferase) n=1 Tax=Glycine max RepID=Q9FQE8_SOYBN	1e-109	90.87	90.87	UniRef100_O49235 2,4-D inducible glutathione S-transferase n=1 Tax=Glycine max RepID=O49235_SOYBN	1e-102	83.11	90.87	UniRef100_Q2TUV6 Glutathione S-transferase 2 n=1 Tax=Glycine max RepID=Q2TUV6_SOYBN	2e-95	79.45	92.13	GO:0046686 GO:0006979 GO:0009407 GO:0042631	response_to_cadmium_ion response_to_oxidative_stress toxin_catabolic_process cellular_response_to_water_deprivation	GO:0043295 GO:0004364	glutathione_binding glutathione_transferase_activity
Gma.1927.1.A1_at	16070	18890	25290	32370	12640	16640	22750	28170	1e-30	Cluster: Putative actin interacting protein; n=1; Oryza sativa (japonica cultivar-group)|Rep: Putative actin interacting protein - Oryza sativa (japonica	AT4G36400.1	3e-34	FAD linked oxidase family protein	AC136451_19.3	7e-39	FAD linked oxidase, C-terminal; FAD linked oxidase, N-terminal E EGN_Mt060719 20060904 TIGR 2300.m00008	Gma.1927.1.A1_at	Affymetrix Soybean Target Sequence	Glyma01g37490.1	1e-175	99.06	18.75	AT4G36400.2	0	UniRef100_A7QE54 Chromosome chr4 scaffold_83, whole genome shotgun sequence n=1 Tax=Vitis vinifera RepID=A7QE54_VITVI	0	81.76	85.84	UniRef100_UPI000034F189 FAD linked oxidase family protein n=1 Tax=Arabidopsis thaliana RepID=UPI000034F189	0	77.1	85.15	UniRef100_O23240 Actin interacting protein n=1 Tax=Arabidopsis thaliana RepID=O23240_ARATH	0	76.89	90.84			GO:0009055	electron_carrier_activity			PTHR11748	D-LACTATE DEHYDROGENASE	PF01565|PF02913	FAD binding domain|FAD linked oxidases, C-terminal domain	KOG1232	Proteins containing the FAD binding domain
Gma.1927.3.S1_at	5627	7314	9442	11490	4199	5561	7901	10600	2e-36	Cluster: Actin interacting protein; n=3; Arabidopsis thaliana|Rep: Actin interacting protein - Arabidopsis thaliana (Mouse-ear cress)	AT4G36400.1	3e-38	FAD linked oxidase family protein	AC136451_19.3	1e-44	FAD linked oxidase, C-terminal; FAD linked oxidase, N-terminal E EGN_Mt060719 20060904 TIGR 2300.m00008	Gma.1927.3.S1_at	Affymetrix Soybean Target Sequence	Glyma01g37490.1	1e-138	100	14.62	AT4G36400.2	0	UniRef100_A7QE54 Chromosome chr4 scaffold_83, whole genome shotgun sequence n=1 Tax=Vitis vinifera RepID=A7QE54_VITVI	0	81.76	85.84	UniRef100_UPI000034F189 FAD linked oxidase family protein n=1 Tax=Arabidopsis thaliana RepID=UPI000034F189	0	77.1	85.15	UniRef100_O23240 Actin interacting protein n=1 Tax=Arabidopsis thaliana RepID=O23240_ARATH	0	76.89	90.84			GO:0009055	electron_carrier_activity			PTHR11748	D-LACTATE DEHYDROGENASE	PF01565|PF02913	FAD binding domain|FAD linked oxidases, C-terminal domain	KOG1232	Proteins containing the FAD binding domain
Gma.1960.1.S1_at	23910	33440	55230	55700	20930	36830	45550	65600	4e-77	Cluster: MYB transcription factor MYB131; n=2; Glycine max|Rep: MYB transcription factor MYB131 - Glycine max (Soybean)	AT1G18330.1	1e-18	EPR1 (EARLY-PHYTOCHROME-RESPONSIVE1); DNA binding / transcription factor	AC151822_1.4	1e-10	Homeodomain-related H EGN_Mt060719 20060904 TIGR 3069.m00005	Gma.1960.1.S1_at	Affymetrix Soybean Target Sequence	Glyma09g29800.2	0	95.29	18.31	AT1G18330.2	2e-62	UniRef100_Q0PJB9 MYB transcription factor MYB131 (Fragment) n=1 Tax=Glycine max RepID=Q0PJB9_SOYBN	1e-119	81.59	83.18	UniRef100_Q0PJB6 MYB transcription factor MYB140 (Fragment) n=1 Tax=Glycine max RepID=Q0PJB6_SOYBN	2e-60	84.4	100	UniRef100_A7PTQ2 Chromosome undetermined scaffold_30, whole genome shotgun sequence n=1 Tax=Vitis vinifera RepID=A7PTQ2_VITVI	1e-50	34.61	95.29	GO:0009651 GO:0009723 GO:0045449 GO:0046686	response_to_salt_stress response_to_ethylene_stimulus regulation_of_transcription response_to_cadmium_ion	GO:0003677 GO:0003700	DNA_binding transcription_factor_activity
Gma.1979.1.S1_a_at	3584	7730	9033	5343	3820	6474	11350	7472	3e-73	Cluster: Nodulin MtN3 family protein, putative, expressed; n=1; Oryza sativa (japonica cultivar-group)|Rep: Nodulin MtN3 family protein,	AT5G23660.1	5e-72	MTN3 (ARABIDOPSIS HOMOLOG OF MEDICAGO TRUNCATULA MTN3)	AC146747_4.4	2e-65	MtN3 and saliva related transmembrane protein F EGN_Mt060719 20060904 TIGR 2674.m00004	Gma.1979.1.S1_a_at	Affymetrix Soybean Target Sequence	Glyma06g17520.2	1e-129	100	14.91	AT5G23660.1	6e-69	UniRef100_A2X5B4 Putative uncharacterized protein n=1 Tax=Oryza sativa Indica Group RepID=A2X5B4_ORYSI	4e-58	53.24	63.95	UniRef100_O82587 MTN3 Sequence Match n=1 Tax=Arabidopsis thaliana RepID=O82587_ARATH	6e-58	51.11	76.14	UniRef100_Q6K602 Putative nodulin 3 (Os02g0513100 protein) n=1 Tax=Oryza sativa Japonica Group RepID=Q6K602_ORYSJ	8e-58	53.24	63.95	GO:0008150	biological_process
Gma.1979.1.S1_at	2649	4312	5592	5015	2896	3821	5864	5400	3e-73	Cluster: Nodulin MtN3 family protein, putative, expressed; n=1; Oryza sativa (japonica cultivar-group)|Rep: Nodulin MtN3 family protein,	AT5G23660.1	5e-72	MTN3 (ARABIDOPSIS HOMOLOG OF MEDICAGO TRUNCATULA MTN3)	AC146747_4.4	2e-65	MtN3 and saliva related transmembrane protein F EGN_Mt060719 20060904 TIGR 2674.m00004	Gma.1979.1.S1_at	Affymetrix Soybean Target Sequence	Glyma06g17520.2	0	99.21	24.44	AT5G23660.1	6e-69	UniRef100_A2X5B4 Putative uncharacterized protein n=1 Tax=Oryza sativa Indica Group RepID=A2X5B4_ORYSI	4e-58	53.24	63.95	UniRef100_O82587 MTN3 Sequence Match n=1 Tax=Arabidopsis thaliana RepID=O82587_ARATH	6e-58	51.11	76.14	UniRef100_Q6K602 Putative nodulin 3 (Os02g0513100 protein) n=1 Tax=Oryza sativa Japonica Group RepID=Q6K602_ORYSJ	8e-58	53.24	63.95	GO:0008150	biological_process
Gma.2041.1.S1_at	91490	113200	130500	150400	81670	110500	138500	151100	1e-134	Cluster: Dehydroascorbate reductase; n=1; Glycine max|Rep: Dehydroascorbate reductase - Glycine max (Soybean)	AT5G16710.1	3e-95	DHAR3 (DEHYDROASCORBATE REDUCTASE 1); glutathione dehydrogenase (ascorbate)	AC126787_22.5	9e-05	Glutathione S-transferase, C-terminal; Thioredoxin-like fold F EGN_Mt060719 20060904 TIGR 2173.m00027	Gma.2041.1.S1_at	Affymetrix Soybean Target Sequence	Glyma11g33700.1	1e-175	98.76	29.7	AT5G16710.1	2e-98	UniRef100_Q4JR86 Dehydroascorbate reductase n=1 Tax=Glycine max RepID=Q4JR86_SOYBN	1e-148	99.61	100	UniRef100_Q4JR85 Dehydroascorbate reductase n=1 Tax=Medicago truncatula RepID=Q4JR85_MEDTR	1e-119	80.08	98.11	UniRef100_Q4U3Z3 Dehydroascorbate reductase n=1 Tax=Lotus japonicus RepID=Q4U3Z3_LOTJA	1e-119	81.44	99.23	GO:0006418	tRNA_aminoacylation_for_protein_translation	GO:0045174	glutathione_dehydrogenase_(ascorbate)_activity	PWY-2261	ascorbate glutathione cycle	PTHR11260	GLUTATHIONE S-TRANSFERASE, GST, SUPERFAMILY, GST DOMAIN CONTAINING	PF02798	Glutathione S-transferase, N-terminal domain	KOG1422	Intracellular Cl- channel CLIC, contains GST domain
Gma.2047.1.S1_at	49190	53410	81750	107300	39360	59560	70160	86350	1e-146	Cluster: Homeobox-leucine zipper protein; n=1; Glycine max|Rep: Homeobox-leucine zipper protein - Glycine max (Soybean)	AT4G16780.1	2e-86	ATHB-2 (Homeobox-leucine zipper protein HAT4); DNA binding / transcription factor	AC149079_5.5	2e-98	Leucine zipper, homeobox-associated; HD-ZIP protein, N-terminal; Homeodomain-related F EGN_Mt060719 20060904 TIGR	Gma.2047.1.S1_at	Affymetrix Soybean Target Sequence	Glyma11g03850.1	1e-75	95.21	13.48	AT4G16780.1	7e-93	UniRef100_Q39862 Homeobox-leucine zipper protein n=1 Tax=Glycine max RepID=Q39862_SOYBN	1e-105	78.95	92.96	UniRef100_Q05466 Homeobox-leucine zipper protein HAT4 n=1 Tax=Arabidopsis thaliana RepID=HAT4_ARATH	3e-73	54.46	100.35	UniRef100_P46601 Homeobox-leucine zipper protein HAT2 n=1 Tax=Arabidopsis thaliana RepID=HAT2_ARATH	1e-70	54.55	100.71	GO:0008283 GO:0016481 GO:0009641 GO:0006355 GO:0009826 GO:0009733 GO:0009735 GO:0010017 GO:0010017 GO:0010218 GO:0048364	cell_proliferation negative_regulation_of_transcription shade_avoidance regulation_of_transcription,_DNA-dependent unidimensional_cell_growth response_to_auxin_stimulus response_to_cytokinin_stimulus red_or_far_red_light_signaling_pathway red_or_far_red_light_signaling_pathway response_to_far_red_light root_development	GO:0003677 GO:0003700 GO:0042803 GO:0043565	DNA_binding transcription_factor_activity protein_homodimerization_activity sequence-specific_DNA_binding			PTHR19418	HOMEOBOX PROTEIN	PF04618|PF00046|PF02183	HD-ZIP protein N terminus|Homeobox domain|Homeobox associated leucine zipper	KOG0483	Transcription factor HEX, contains HOX and HALZ domains
Gma.2073.1.S1_at	2063	688.2	6717	24430	402.7	1380	4341	14720									Gma.2073.1.S1_at	Affymetrix Soybean Consensus Sequence	No Soybean Match Identified, E<10E-30, Perecent ID>95%		0	0	NO BLASTX HIT (E<10-6)		UniRef100_Q8W0V9 24 kDa protein SC24 (24 kDa seed coat protein) n=1 Tax=Glycine max RepID=Q8W0V9_SOYBN	1e-115	91.78	100	UniRef100_Q8H9C1 Citrate binding protein n=1 Tax=Solanum tuberosum RepID=Q8H9C1_SOLTU	4e-66	62.69	88.53	UniRef100_Q94CJ4 21 kDa extracellular calmodulin-binding protein n=1 Tax=Angelica dahurica RepID=Q94CJ4_9APIA	8e-59	56.7	89.81							NA	NA	NA	NA	NA	NA
Gma.2074.2.A1_at	9454	15800	16880	22750	9275	13570	20770	21260									Gma.2074.2.A1_at	Affymetrix Soybean Target Sequence	Glyma10g35160.6	1e-173	97.86	24.44	AT2G39170.1	7e-52	UniRef100_A7PHZ7 Chromosome chr13 scaffold_17, whole genome shotgun sequence n=1 Tax=Vitis vinifera RepID=A7PHZ7_VITVI	7e-69	52.59	97.4	UniRef100_O80964 Putative uncharacterized protein At2g39170 n=1 Tax=Arabidopsis thaliana RepID=O80964_ARATH	4e-44	41.76	112.12	UniRef100_Q7EYH5 Putative uncharacterized protein OJ1349_D05.116 (Os08g0152500 protein) n=1 Tax=Oryza sativa Japonica Group RepID=Q7EYH5_ORYSJ	8e-41	41.83	92.54	GO:0008150	biological_process
Gma.2093.2.S1_at	1993	1675	3838	3679	1854	1997	2860	3257	2e-27	Cluster: T27C4.15 protein; n=1; Arabidopsis thaliana|Rep: T27C4.15 protein - Arabidopsis thaliana (Mouse-ear cress)	AT3G04500.1	4e-29	RNA recognition motif (RRM)-containing protein	AC150246_6.3	4e-33	Hypothetical RNA-binding protein C22E12.02 in chromosome I, putative H EGN_Mt060719 20060904 TIGR 2965.m00023	Gma.2093.2.S1_at	Affymetrix Soybean Consensus Sequence	No Soybean Match Identified, E<10E-30, Perecent ID>95%		0	0	AT3G04500.1	4e-29	UniRef100_A7QMV6 Chromosome chr14 scaffold_128, whole genome shotgun sequence n=1 Tax=Vitis vinifera RepID=A7QMV6_VITVI	1e-28	82.35	30.36	UniRef100_A7PVJ9 Chromosome chr9 scaffold_33, whole genome shotgun sequence n=1 Tax=Vitis vinifera RepID=A7PVJ9_VITVI	6e-28	79.41	26.46	UniRef100_A5B7R7 Putative uncharacterized protein n=1 Tax=Vitis vinifera RepID=A5B7R7_VITVI	1e-27	77.94	26.46	GO:0008150	biological_process					NA	NA	NA	NA	NA	NA
Gma.2126.1.S1_at	20320	23900	33260	29620	21090	28830	37410	34490	2e-36	Cluster: Early flowering 4, putative, expressed; n=2; Oryza sativa|Rep: Early flowering 4, putative, expressed - Oryza sativa (japonica cultivar-group)	AT2G06255.1	7e-34	similar to unknown protein [Arabidopsis thaliana] (TAIR:AT1G17455.1); similar to Os11g0621500 [Oryza sativa (japonica	AC160841_2.3	8e-34	Protein of unknown function DUF1313 E EGN_Mt060719 20060904 TIGR 3318.m00007	Gma.2126.1.S1_at	Affymetrix Soybean Target Sequence	Glyma15g19390.2	0	99.81	51.11	AT2G06255.1	1e-34	UniRef100_A7PDZ7 Chromosome chr11 scaffold_13, whole genome shotgun sequence n=1 Tax=Vitis vinifera RepID=A7PDZ7_VITVI	5e-43	75.86	98.25	UniRef100_Q2R122 Early flowering 4, putative, expressed (Os11g0621500 protein) n=1 Tax=Oryza sativa Japonica Group RepID=Q2R122_ORYSJ	4e-38	69.23	94.87	UniRef100_A2ZGG2 Putative uncharacterized protein n=2 Tax=Oryza sativa RepID=A2ZGG2_ORYSI	4e-38	69.23	94.87	GO:0008150	biological_process	GO:0003674	molecular_function
Gma.2194.1.S1_at	44830	66580	67440	82510	42690	60400	77370	75120	9e-53	Cluster: Phospholipase A2; n=1; Medicago truncatula|Rep: Phospholipase A2 - Medicago truncatula (Barrel medic)	AT2G06925.1	4e-54	ATSPLA2-ALPHA/PLA2-ALPHA (PHOSPHOLIPASE A2-ALPHA); phospholipase A2	AC140023_6.5	1e-54	Phospholipase A2 E EGN_Mt060719 20060904 TIGR 2421.m00006	Gma.2194.1.S1_at	Affymetrix Soybean Target Sequence	Glyma08g03260.1	0	98.58	59.93	AT2G06925.1	5e-58	UniRef100_A9PB93 Putative uncharacterized protein n=1 Tax=Populus trichocarpa RepID=A9PB93_POPTR	3e-59	77.94	85.53	UniRef100_A7QLD5 Chromosome chr11 scaffold_118, whole genome shotgun sequence n=1 Tax=Vitis vinifera RepID=A7QLD5_VITVI	2e-58	70.86	99.34	UniRef100_Q8S8N6 Expressed protein (Putative uncharacterized protein At2g06925) (Phospholipase A2 alpha) (Putative uncharacterized protein) n=1 Tax=Arabidopsis thaliana RepID=Q8S8N6_ARATH	8e-55	67.38	95.27	GO:0016042	lipid_catabolic_process	GO:0004623	phospholipase_A2_activity	LIPASYN-PWY	phospholipases
Gma.2232.1.S1_a_at	25460	29750	37870	41310	22910	40590	44210	47240	7e-36	Cluster: Hypoxia induced protein conserved region; n=1; Medicago truncatula|Rep: Hypoxia induced protein conserved region - Medicago truncatula (Barrel medic)	AT5G27760.1	7e-33	hypoxia-responsive family protein	AC134522_15.4	8e-38	Hypoxia induced protein conserved region F EGN_Mt060719 20060904 TIGR 2236.m00020	Gma.2232.1.S1_a_at	Affymetrix Soybean Target Sequence	Glyma10g29210.1	1e-163	100	38.33	AT5G27760.1	2e-33	UniRef100_A9PDN4 Putative uncharacterized protein n=1 Tax=Populus trichocarpa RepID=A9PDN4_POPTR	1e-24	64.29	90.32	UniRef100_B6UCX6 Putative uncharacterized protein n=1 Tax=Zea mays RepID=B6UCX6_MAIZE	5e-23	61.9	84.85	UniRef100_B6SX35 Putative uncharacterized protein n=1 Tax=Zea mays RepID=B6SX35_MAIZE	6e-23	61.9	77.06	GO:0001666	response_to_hypoxia	GO:0003674	molecular_function			PTHR12297	HYPOXIA-INDUCBILE GENE 1 (HIG1)-RELATED	PF04588	Hypoxia induced protein conserved region	KOG4431	Uncharacterized protein, induced by hypoxia
Gma.2243.1.S1_at	19010	19780	23410	27060	17500	18850	25760	27390	1e-29	Rep: F10A5.27 - Arabidopsis thaliana (Mouse-ear cress)	AT1G75510.1	4e-31	transcription initiation factor IIF beta subunit (TFIIF-beta) family protein				Gma.2243.1.S1_at	Affymetrix Soybean Target Sequence	Glyma04g03030.1	0	100	29.63	AT1G75510.1	8e-96	UniRef100_A9P7Y3 Putative uncharacterized protein n=1 Tax=Populus trichocarpa RepID=A9P7Y3_POPTR	1e-120	79.78	100.38	UniRef100_A7NT32 Chromosome chr18 scaffold_1, whole genome shotgun sequence n=1 Tax=Vitis vinifera RepID=A7NT32_VITVI	1e-119	83.71	101.16	UniRef100_Q9LQZ4 F10A5.27 (Putative transcription initiation factor) (TFIIF-beta 2) (At1g75700) n=1 Tax=Arabidopsis thaliana RepID=Q9LQZ4_ARATH	1e-95	67.43	95.02	GO:0006367	transcription_initiation_from_RNA_polymerase_II_promoter	GO:0003702	RNA_polymerase_II_transcription_factor_activity			PTHR10445	TRANSCRIPTION INITIATION FACTOR IIF (TFIIF), BETA SUBUNIT-RELATED	PF02270	Transcription initiation factor IIF, beta subunit	KOG2905	Transcription initiation factor IIF, small subunit (RAP30)
Gma.2286.1.S1_at	141400	164200	246100	259900	131800	186900	234000	265100	5e-48	Cluster: BZIP transcription factor bZIP132; n=1; Glycine max|Rep: BZIP transcription factor bZIP132 - Glycine max (Soybean)	AT3G14880.1	3e-25	similar to DOG1 (DELAY OF GERMINATION 1) [Arabidopsis thaliana] (TAIR:AT5G45830.1); similar to tumor-related	AC151598_34.5	1e-40	tumor-related protein-like, putative E EGN_Mt060719 20060904 TIGR 3040.m00012	Gma.2286.1.S1_at	Affymetrix Soybean Target Sequence	Glyma13g34460.1	0	100	42.5	AT3G14880.2	1e-66	UniRef100_Q0GPF4 BZIP transcription factor bZIP132 n=1 Tax=Glycine max RepID=Q0GPF4_SOYBN	1e-131	100	100	UniRef100_Q2HSA7 Tumor-related protein-like, putative n=1 Tax=Medicago truncatula RepID=Q2HSA7_MEDTR	8e-94	76.96	95.95	UniRef100_Q4PSP3 DNA-binding protein-related n=1 Tax=Arabidopsis thaliana RepID=Q4PSP3_ARATH	7e-66	53.22	92.83	GO:0008150	biological_process	GO:0003674	molecular_function
Gma.2300.2.S1_at	54420	62450	65810	80010	48650	55790	62480	72730	0	Cluster: Vacuolar sorting receptor; n=1; Vigna mungo|Rep: Vacuolar sorting receptor - Vigna mungo (Rice bean) (Black gram)	AT3G52850.1	0	ATELP1 (VACUOLAR SORTING RECEPTOR HOMOLOG)	AC146784_21.4	0	Pancreatic ribonuclease; Protease-associated PA E EGN_Mt060719 20060904 TIGR 2691.m00012	Gma.2300.2.S1_at	Affymetrix Soybean Target Sequence	Glyma09g41070.3	1e-100	100	7.47	AT3G52850.1	0	UniRef100_Q93X09 Vacuolar sorting receptor n=1 Tax=Vigna mungo RepID=Q93X09_VIGMU	0	87.79	96.45	UniRef100_Q2PYW3 Vacuolar sorting receptor protein PV72-like protein n=1 Tax=Solanum tuberosum RepID=Q2PYW3_SOLTU	0	74.09	96.14	UniRef100_A7QFP2 Chromosome chr8 scaffold_88, whole genome shotgun sequence n=1 Tax=Vitis vinifera RepID=A7QFP2_VITVI	0	74.33	95.35	GO:0006896 GO:0006623 GO:0007034	Golgi_to_vacuole_transport protein_targeting_to_vacuole vacuolar_transport	GO:0009940	amino-terminal_vacuolar_sorting_propeptide_binding
Gma.2308.1.S1_s_at	32710	67590	89720	132900	27940	45680	75830	109500	0	Cluster: Isoflavone synthase 2; n=27; core eudicotyledons|Rep: Isoflavone synthase 2 - Glycine max (Soybean)	AT4G15350.1	4e-86	CYP705A2 (cytochrome P450, family 705, subfamily A, polypeptide 2); oxygen binding	AC146789_19.4	1e-150	E-class P450, group I F EGN_Mt060719 20060904 TIGR 2694.m00018	Gma.2308.1.S1_s_at	Affymetrix Soybean Target Sequence	Glyma13g24200.1	0	99.78	21.95	AT4G15350.1	3e-86	UniRef100_Q9SWR5 Cytochrome P450 monooxygenase CYP93C1v2p n=1 Tax=Glycine max RepID=Q9SWR5_SOYBN	0	90.06	96.55	UniRef100_B5L5H4 Isoflavone synthase 2 n=1 Tax=Glycine max RepID=B5L5H4_SOYBN	0	89.86	96.55	UniRef100_B5L5F6 Isoflavone synthase 2 n=2 Tax=Glycine RepID=B5L5F6_SOYBN	0	89.86	96.55			GO:0019825	oxygen_binding			PTHR19383	CYTOCHROME P450	PF00067	Cytochrome P450	KOG0156	Cytochrome P450 CYP2 subfamily
Gma.2313.1.S1_s_at	102100	150400	251900	263900	68290	121000	180500	252400	1e-162	Rep: ATP sulfurylase - Glycine max (Soybean)	AT3G22890.1	0	APS1 (ATP sulfurylase 3)	AC146721_16.4	1e-160	ATP-sulfurylase E EGN_Mt060719 20060904 TIGR 2667.m00021	Gma.2313.1.S1_s_at	Affymetrix Soybean Target Sequence	Glyma10g38760.1	0	100	24.3	AT3G22890.1	0	UniRef100_Q8SAG1 ATP sulfurylase n=1 Tax=Glycine max RepID=Q8SAG1_SOYBN	0	100	100	UniRef100_A5AV70 Putative uncharacterized protein (Chromosome chr5 scaffold_2, whole genome shotgun sequence) n=1 Tax=Vitis vinifera RepID=A5AV70_VITVI	0	82.01	99.57	UniRef100_Q1HL01 ATP sulfurylase n=1 Tax=Camellia sinensis RepID=Q1HL01_CAMSI	0	80.65	100	GO:0046686	response_to_cadmium_ion	GO:0004781	sulfate_adenylyltransferase_(ATP)_activity	SULFMETII-PWY	sulfate reduction (assimilatory)	PTHR11055	ADENYLSULFATE KINASE/SULFATE ADENYLTRANSFERASE	PF01747	ATP-sulfurylase	KOG0636	ATP sulfurylase (sulfate adenylyltransferase)
Gma.2323.1.S1_at	18800	18600	28950	33890	12380	18150	22210	27940	3e-29	Cluster: Amino acid/polyamine transporter I; n=2; Medicago truncatula|Rep: Amino acid/polyamine transporter I - Medicago truncatula (Barrel medic)	AT1G58030.1	1e-18	CAT2 (CATIONIC AMINO ACID TRANSPORTER 2); amino acid transporter	AC148965_17.4	6e-31	Amino acid/polyamine transporter I E EGN_Mt060719 20060904 TIGR 2875.m00016	Gma.2323.1.S1_at	Affymetrix Soybean Target Sequence	Glyma16g04050.2	2e-50	100	4.05	AT3G03720.1	0	UniRef100_Q2HVB3 Amino acid/polyamine transporter I n=1 Tax=Medicago truncatula RepID=Q2HVB3_MEDTR	0	78.45	88.99	UniRef100_A7QRJ9 Chromosome chr8 scaffold_150, whole genome shotgun sequence n=1 Tax=Vitis vinifera RepID=A7QRJ9_VITVI	0	64.47	90.25	UniRef100_Q8W4K3 Putative cationic amino acid transporter (At3g03720) n=1 Tax=Arabidopsis thaliana RepID=Q8W4K3_ARATH	0	59.23	94.33	GO:0006865 GO:0006810	amino_acid_transport transport	GO:0015326	cationic_amino_acid_transmembrane_transporter_activity
Gma.2386.1.S1_a_at	26280	27800	41310	53120	23020	29130	36020	46280	1e-86	Cluster: Hypothetical protein T16L24.240; n=1; Arabidopsis thaliana|Rep: Hypothetical protein T16L24.240 - Arabidopsis thaliana (Mouse-ear cress)	AT3G59690.1	2e-88	IQD13 (IQ-domain 13); calmodulin binding	AC165439_19.4	1e-156	IQ calmodulin-binding region F EGN_Mt060719 20060904 TIGR 3381.m00001	Gma.2386.1.S1_a_at	Affymetrix Soybean Target Sequence	Glyma02g15590.3	7e-97	99.45	7.74	AT3G59690.1	1e-141	UniRef100_A7QAS6 Chromosome chr5 scaffold_72, whole genome shotgun sequence n=1 Tax=Vitis vinifera RepID=A7QAS6_VITVI	1e-115	56.3	78.26	UniRef100_Q9M199 Putative uncharacterized protein T16L24.240 (Putative uncharacterized protein At3g59690) n=1 Tax=Arabidopsis thaliana RepID=Q9M199_ARATH	2e-88	46.06	78.92	UniRef100_Q9M199 Putative uncharacterized protein T16L24.240 (Putative uncharacterized protein At3g59690) n=1 Tax=Arabidopsis thaliana RepID=Q9M199_ARATH	8e-13	51.85	13.93			GO:0005516	calmodulin_binding
Gma.2439.1.S1_at	15150	20600	24300	30510	11490	17620	20950	24920	4e-59	Cluster: Phenazine biosynthesis PhzC/PhzF protein; n=1; Medicago truncatula|Rep: Phenazine biosynthesis PhzC/PhzF protein - Medicago truncatula (Barrel medic)	AT1G03210.1	2e-43	phenazine biosynthesis PhzC/PhzF family protein	AC146865_12.5	5e-61	Phenazine biosynthesis PhzC/PhzF protein F EGN_Mt060719 20060904 TIGR 2716.m00019	Gma.2439.1.S1_at	Affymetrix Soybean Target Sequence	Glyma02g16740.3	2e-30	96	4.8	AT4G02860.1	7e-49	UniRef100_A7PU88 Chromosome chr7 scaffold_31, whole genome shotgun sequence n=1 Tax=Vitis vinifera RepID=A7PU88_VITVI	2e-56	58.15	62.37	UniRef100_A7PU87 Chromosome chr7 scaffold_31, whole genome shotgun sequence n=1 Tax=Vitis vinifera RepID=A7PU87_VITVI	8e-55	57.3	65.14	UniRef100_Q9SY11 Putative uncharacterized protein AT4g02860 n=2 Tax=Arabidopsis thaliana RepID=Q9SY11_ARATH	1e-47	54.79	62.24	GO:0009058	biosynthetic_process	GO:0003824	catalytic_activity
Gma.2505.1.S1_a_at	4999	11390	50380	115700	2419	7094	58000	107600	1e-142	Cluster: Ferritin-2, chloroplast precursor; n=1; Glycine max|Rep: Ferritin-2, chloroplast precursor - Glycine max (Soybean)	AT5G01600.1	3e-89	ATFER1 (ferretin 1); ferric iron binding	AC143338_18.4	1e-113	Rubrerythrin; Ferritin-like F EGN_Mt060719 20060904 TIGR 2496.m00021	Gma.2505.1.S1_a_at	Affymetrix Soybean Target Sequence	Glyma01g31300.1	0	99.45	31.66	AT5G01600.1	2e-89	UniRef100_Q94IC4 Ferritin-2, chloroplastic n=1 Tax=Glycine max RepID=FRI2_SOYBN	1e-125	87.16	100	UniRef100_O65100 Ferritin-3, chloroplastic n=1 Tax=Vigna unguiculata RepID=FRI3_VIGUN	1e-102	75.78	98.83	UniRef100_Q9ZP90 Ferritin n=1 Tax=Medicago sativa RepID=Q9ZP90_MEDSA	2e-92	71.43	100.8	GO:0009409 GO:0006879 GO:0006826 GO:0015979 GO:0009617 GO:0000302 GO:0009908 GO:0042542 GO:0042542 GO:0048366 GO:0055072	response_to_cold cellular_iron_ion_homeostasis iron_ion_transport photosynthesis response_to_bacterium response_to_reactive_oxygen_species flower_development response_to_hydrogen_peroxide response_to_hydrogen_peroxide leaf_development iron_ion_homeostasis	GO:0008199 GO:0005506	ferric_iron_binding iron_ion_binding			PTHR11431	FERRITIN	PF00210	Ferritin-like domain	KOG2332	Ferritin
Gma.2505.1.S1_at	10150	26930	123300	224100	5729	17270	133900	200800	1e-142	Cluster: Ferritin-2, chloroplast precursor; n=1; Glycine max|Rep: Ferritin-2, chloroplast precursor - Glycine max (Soybean)	AT5G01600.1	2e-88	ATFER1 (ferretin 1); ferric iron binding	AC143338_18.4	1e-106	Rubrerythrin; Ferritin-like F EGN_Mt060719 20060904 TIGR 2496.m00021	Gma.2505.1.S1_at	Affymetrix Soybean Target Sequence	Glyma01g31300.1	5e-163	99.25	23.18	AT5G01600.1	2e-89	UniRef100_Q94IC4 Ferritin-2, chloroplastic n=1 Tax=Glycine max RepID=FRI2_SOYBN	1e-125	87.16	100	UniRef100_O65100 Ferritin-3, chloroplastic n=1 Tax=Vigna unguiculata RepID=FRI3_VIGUN	1e-102	75.78	98.83	UniRef100_Q9ZP90 Ferritin n=1 Tax=Medicago sativa RepID=Q9ZP90_MEDSA	2e-92	71.43	100.8	GO:0009409 GO:0006879 GO:0006826 GO:0015979 GO:0009617 GO:0000302 GO:0009908 GO:0042542 GO:0042542 GO:0048366 GO:0055072	response_to_cold cellular_iron_ion_homeostasis iron_ion_transport photosynthesis response_to_bacterium response_to_reactive_oxygen_species flower_development response_to_hydrogen_peroxide response_to_hydrogen_peroxide leaf_development iron_ion_homeostasis	GO:0008199 GO:0005506	ferric_iron_binding iron_ion_binding			PTHR11431	FERRITIN	PF00210	Ferritin-like domain	KOG2332	Ferritin
Gma.2505.2.S1_at	3894	2523	5609	20580	1844	2282	10570	28480	1e-125	Cluster: Ferritin-2, chloroplast precursor; n=1; Glycine max|Rep: Ferritin-2, chloroplast precursor - Glycine max (Soybean)	AT5G01600.1	3e-89	ATFER1 (ferretin 1); ferric iron binding	AC143338_18.4	1e-113	Rubrerythrin; Ferritin-like F EGN_Mt060719 20060904 TIGR 2496.m00021	Gma.2505.2.S1_at	Affymetrix Soybean Target Sequence	Glyma03g06420.2	1e-136	100	14.41	AT5G01600.1	1e-74	UniRef100_Q94IC4 Ferritin-2, chloroplastic n=1 Tax=Glycine max RepID=FRI2_SOYBN	2e-77	69.33	87.55	UniRef100_O65100 Ferritin-3, chloroplastic n=1 Tax=Vigna unguiculata RepID=FRI3_VIGUN	9e-76	77.84	72.27	UniRef100_Q9ZP90 Ferritin n=1 Tax=Medicago sativa RepID=Q9ZP90_MEDSA	4e-72	75.27	72.8	GO:0009409 GO:0006879 GO:0006826 GO:0015979 GO:0009617 GO:0000302 GO:0009908 GO:0042542 GO:0042542 GO:0048366 GO:0055072	response_to_cold cellular_iron_ion_homeostasis iron_ion_transport photosynthesis response_to_bacterium response_to_reactive_oxygen_species flower_development response_to_hydrogen_peroxide response_to_hydrogen_peroxide leaf_development iron_ion_homeostasis	GO:0008199 GO:0005506	ferric_iron_binding iron_ion_binding
Gma.2505.2.S1_x_at	7335	7569	19350	61820	3986	5426	31000	72950	1e-125	Cluster: Ferritin-2, chloroplast precursor; n=1; Glycine max|Rep: Ferritin-2, chloroplast precursor - Glycine max (Soybean)	AT5G01600.1	3e-89	ATFER1 (ferretin 1); ferric iron binding	AC143338_18.4	1e-113	Rubrerythrin; Ferritin-like F EGN_Mt060719 20060904 TIGR 2496.m00021	Gma.2505.2.S1_x_at	Affymetrix Soybean Target Sequence	Glyma03g06420.1	0	100	42.18	AT5G01600.1	3e-90	UniRef100_Q94IC4 Ferritin-2, chloroplastic n=1 Tax=Glycine max RepID=FRI2_SOYBN	2e-97	72.48	100.39	UniRef100_O65100 Ferritin-3, chloroplastic n=1 Tax=Vigna unguiculata RepID=FRI3_VIGUN	7e-96	70.7	100	UniRef100_A5HKJ9 Ferritin n=1 Tax=Medicago sativa subsp. falcata RepID=A5HKJ9_MEDFA	3e-90	77	84.86	GO:0009409 GO:0006879 GO:0006826 GO:0015979 GO:0009617 GO:0000302 GO:0009908 GO:0042542 GO:0042542 GO:0048366 GO:0055072	response_to_cold cellular_iron_ion_homeostasis iron_ion_transport photosynthesis response_to_bacterium response_to_reactive_oxygen_species flower_development response_to_hydrogen_peroxide response_to_hydrogen_peroxide leaf_development iron_ion_homeostasis	GO:0008199 GO:0005506	ferric_iron_binding iron_ion_binding			PTHR11431	FERRITIN	PF00210	Ferritin-like domain	KOG2332	Ferritin
Gma.2523.1.S1_s_at	3537	4176	11580	13950	1826	4248	7622	11280	5e-91	Rep: R 14 protein - Glycine max (Soybean)	AT2G15220.1	2e-74	secretory protein, putative	AC147496_30.3	2e-08	Plant Basic Secretory Protein E EGN_Mt060719 20060904 TIGR 2759.m00004	Gma.2523.1.S1_s_at	Affymetrix Soybean Target Sequence	Glyma20g26610.1	0	97.83	50.49	AT2G15220.1	2e-79	UniRef100_Q84ZV0 R 14 protein n=1 Tax=Glycine max RepID=Q84ZV0_SOYBN	2e-97	77.31	33.54	UniRef100_A5BS35 Putative uncharacterized protein n=1 Tax=Vitis vinifera RepID=A5BS35_VITVI	2e-90	70.97	96.02	UniRef100_Q84ZU9 R 13 protein n=1 Tax=Glycine max RepID=Q84ZU9_SOYBN	5e-90	72.48	33.85	GO:0006952	defense_response							PF04450	Plant Basic Secretory Protein
Gma.2525.1.S1_at	21860	24880	28780	33040	21020	25830	28600	35720	6e-37	Cluster: Hypothetical protein; n=1; Hordeum vulgare|Rep: Hypothetical protein - Hordeum vulgare (Barley)	AT3G51510.1	5e-31	similar to unknown [Hordeum vulgare] (GB:ABK56720.1)				Gma.2525.1.S1_at	Affymetrix Soybean Target Sequence	Glyma19g34310.2	0	96.26	49.84	AT3G51510.1	1e-49	UniRef100_A7QWK9 Chromosome chr4 scaffold_205, whole genome shotgun sequence n=1 Tax=Vitis vinifera RepID=A7QWK9_VITVI	5e-41	53.22	82.11	UniRef100_A9PCJ0 Putative uncharacterized protein n=1 Tax=Populus trichocarpa RepID=A9PCJ0_POPTR	7e-37	48.88	98.34	UniRef100_A9NZZ0 Putative uncharacterized protein n=1 Tax=Picea sitchensis RepID=A9NZZ0_PICSI	2e-35	55.24	76.47	GO:0008150	biological_process	GO:0003674	molecular_function
Gma.2537.1.S1_at	3992	5393	5741	7165	3309	4139	6697	7022	3e-17	Cluster: Hypothetical protein; n=1; Medicago truncatula|Rep: Hypothetical protein - Medicago truncatula (Barrel medic)				AC126780_13.5	5e-19	hypothetical protein F EGN_Mt060719 20060904 TIGR 2166.m00020	Gma.2537.1.S1_at	Affymetrix Soybean Target Sequence	Glyma07g37000.1	0	98.04	77.27	NO BLASTP HIT (E<10-6)		NO BLASTP HIT (E<10-6)		0	0			0	0			0	0
Gma.2588.1.S1_at	35780	34700	48140	61130	29300	37950	42110	56280	3e-67	Cluster: Putative sphingosine-1-phosphate lyase; n=1; Myxococcus xanthus DK 1622|Rep: Putative sphingosine-1-phosphate lyase - Myxococcus xanthus	AT1G27980.1	8e-67	pyridoxal-dependent decarboxylase family protein	AC159146_2.4	2e-67	Pyridoxal-dependent decarboxylase E EGN_Mt060719 20060904 TIGR 3287.m00017	Gma.2588.1.S1_at	Affymetrix Soybean Target Sequence	Glyma18g52070.1	0	97.79	19.13	AT1G27980.1	0	UniRef100_A7R367 Chromosome undetermined scaffold_488, whole genome shotgun sequence n=1 Tax=Vitis vinifera RepID=A7R367_VITVI	0	80.41	98.88	UniRef100_Q9C509 Sphingosine-1-phosphate lyase n=2 Tax=Arabidopsis thaliana RepID=SGPL_ARATH	0	76.38	96.51	UniRef100_A9NUF1 Putative uncharacterized protein n=1 Tax=Picea sitchensis RepID=A9NUF1_PICSI	0	69.4	97.79	GO:0006520 GO:0030149	amino_acid_metabolic_process sphingolipid_catabolic_process	GO:0016831	carboxy-lyase_activity			PTHR11999	GROUP II PYRIDOXAL-5-PHOSPHATE DECARBOXYLASE			KOG1383	Glutamate decarboxylase/sphingosine phosphate lyase
Gma.2590.1.A1_x_at	15780	21660	24530	30910	15490	22310	23430	30950	1e-15	Cluster: TIR; Disease resistance protein; n=2; Medicago truncatula|Rep: TIR; Disease resistance protein - Medicago truncatula (Barrel medic)	AT2G26890.1	0.0002	GRV2 (KATAMARI2); binding / heat shock protein binding	AC160837_33.3	2e-17	IPR000157:TIR IPR002182:NB-ARC IPR000767:Disease resistance protein	Gma.2590.1.A1_x_at	Affymetrix Soybean Target Sequence	Glyma17g12950.1	3e-47	100	1.19	AT2G26890.1	0	UniRef100_UPI000034EDA4 GRV2 (KATAMARI2); binding / heat shock protein binding n=1 Tax=Arabidopsis thaliana RepID=UPI000034EDA4	0	68.98	99.1	UniRef100_O81018 Putative uncharacterized protein At2g26890 n=1 Tax=Arabidopsis thaliana RepID=O81018_ARATH	0	67.74	99.84	UniRef100_A2ZAI6 Putative uncharacterized protein n=1 Tax=Oryza sativa Indica Group RepID=A2ZAI6_ORYSI	0	66.67	95.33	GO:0009660 GO:0006897 GO:0007032 GO:0006457 GO:0006623 GO:0007033 GO:0009793 GO:0009959 GO:0009959 GO:0051301	amyloplast_organization endocytosis endosome_organization protein_folding protein_targeting_to_vacuole vacuole_organization embryonic_development_ending_in_seed_dormancy negative_gravitropism negative_gravitropism cell_division	GO:0005488 GO:0031072	binding heat_shock_protein_binding			PTHR11821	DNAJ/HSP40	PF00226	DnaJ domain	KOG1789	Endocytosis protein RME-8, contains DnaJ domain
Gma.2596.1.S1_at	50450	58960	59760	72060	46140	51940	57100	71840	1e-125	Cluster: Putative receptor-like GPI-anchored protein 2; n=1; Trifolium pratense|Rep: Putative receptor-like GPI-anchored protein 2 - Trifolium	AT2G17120.1	3e-70	peptidoglycan-binding LysM domain-containing protein	AC149472_8.4	2e-35	Peptidase S1 and S6, chymotrypsin/Hap; Peptidoglycan-binding LysM E EGN_Mt060719 20060904 TIGR 2917.m00023	Gma.2596.1.S1_at	Affymetrix Soybean Target Sequence	Glyma05g26420.1	0	100	25.72	AT2G17120.1	3e-70	UniRef100_Q2PES0 Putative receptor-like GPI-anchored protein 2 n=1 Tax=Trifolium pratense RepID=Q2PES0_TRIPR	1e-109	56.16	95.34	UniRef100_A7P8J8 Chromosome chr3 scaffold_8, whole genome shotgun sequence n=1 Tax=Vitis vinifera RepID=A7P8J8_VITVI	4e-85	53.67	91.41	UniRef100_A5C8T4 Putative uncharacterized protein n=1 Tax=Vitis vinifera RepID=A5C8T4_VITVI	3e-81	51.64	89.68	GO:0016998	cell_wall_catabolic_process	GO:0003674	molecular_function					PF01476|PF01476	LysM domain|LysM domain
Gma.2688.3.S1_a_at	41630	50410	63550	66460	36330	47480	49000	56940	0	Cluster: Ferric reductase-like transmembrane component; EF-Hand type; n=1; Medicago truncatula|Rep: Ferric reductase-like transmembrane component; EF-Hand	AT5G51060.1	0	RHD2 (ROOT HAIR DEFECTIVE 2)	AC141864_9.4	0	Calcium-binding EF-hand; Ferric reductase-like transmembrane component F EGN_Mt060719 20060904 TIGR 2476.m00013	Gma.2688.3.S1_a_at	Affymetrix Soybean Target Sequence	Glyma08g00880.2	1e-169	99.67	9.4	AT5G51060.1	0	UniRef100_Q5ENY4 Respiratory burst oxidase 1 (Fragment) n=1 Tax=Medicago truncatula RepID=Q5ENY4_MEDTR	0	74.12	91.52	UniRef100_Q84KK7 Respiratory burst oxidase Sequence Match n=1 Tax=Nicotiana benthamiana RepID=Q84KK7_NICBE	0	65.86	88.29	UniRef100_Q8LRN5 NADPH oxidase (RbohD) n=1 Tax=Nicotiana tabacum RepID=Q8LRN5_TOBAC	0	65.74	88.38	GO:0009060 GO:0006952 GO:0010053	aerobic_respiration defense_response root_epidermal_cell_differentiation	GO:0016174	NAD(P)H_oxidase_activity
Gma.2744.1.S1_at	1947	1830	5314	8913	1739	2166	4396	8235	1e-108	Cluster: Resistance protein LM17; n=1; Glycine max|Rep: Resistance protein LM17 - Glycine max (Soybean)	AT4G08450.1	3e-13	disease resistance protein (TIR-NBS-LRR class), putative	CT025842_9.4	1e-40	TIR; Disease resistance protein; AAA ATPase H EGN_Mt060719 20060904 TIGR 3851.m00019	Gma.2744.1.S1_at	Affymetrix Soybean Consensus Sequence	Ambiguous Hit		0	0	AT4G08450.1	3e-13	UniRef100_Q9FVK4 Resistance protein LM17 (Fragment) n=1 Tax=Glycine max RepID=Q9FVK4_SOYBN	1e-108	92.98	27.06	UniRef100_Q9FVK4 Resistance protein LM17 (Fragment) n=1 Tax=Glycine max RepID=Q9FVK4_SOYBN	1e-108	73.21	8.86	UniRef100_Q84ZU7 R 5 protein n=1 Tax=Glycine max RepID=Q84ZU7_SOYBN	3e-43	51.14	19.4	GO:0006952	defense_response	GO:0005524 GO:0000166 GO:0005515 GO:0004888 GO:0017111	ATP_binding nucleotide_binding protein_binding transmembrane_receptor_activity nucleoside-triphosphatase_activity			NA	NA	NA	NA	NA	NA
Gma.2744.2.S1_a_at	2324	2939	7478	12260	2104	4050	6533	10230									Gma.2744.2.S1_a_at	Affymetrix Soybean Target Sequence	Glyma06g41890.1	1e-120	100	7.35	AT5G36930.2	3e-89	UniRef100_Q9FVK4 Resistance protein LM17 (Fragment) n=1 Tax=Glycine max RepID=Q9FVK4_SOYBN	0	98.77	90.35	UniRef100_Q9FVK4 Resistance protein LM17 (Fragment) n=1 Tax=Glycine max RepID=Q9FVK4_SOYBN	1e-08	56.92	10.28	UniRef100_Q84ZV8 R 3 protein n=1 Tax=Glycine max RepID=Q84ZV8_SOYBN	0	59.52	68.45	GO:0006952	defense_response	GO:0005524 GO:0005515 GO:0004888	ATP_binding protein_binding transmembrane_receptor_activity					PF01582|PF00931	TIR domain|NB-ARC domain
Gma.2763.2.S1_at	11080	12180	16770	19740	8292	9267	11110	12400	2e-38	Cluster: Beta 1,2 xylosyltransferase; n=1; Medicago sativa|Rep: Beta 1,2 xylosyltransferase - Medicago sativa (Alfalfa)	AT5G55500.1	2e-30	AtXylT (ARABIDOPSIS THALIANA BETA-1,2-XYLOSYLTRANSFERASE); xylosyltransferase	CT573353_36.4	6e-41	hypothetical protein E EGN_Mt060719 20060904 TIGR 3909.m00029	Gma.2763.2.S1_at	Affymetrix Soybean Target Sequence	Glyma18g09490.1	0	99.39	15.35	AT5G55500.1	1e-179	UniRef100_Q4VWQ6 Beta 1,2 xylosyltransferase n=1 Tax=Medicago sativa RepID=Q4VWQ6_MEDSA	0	73.04	88.26	UniRef100_Q2UVB4 Beta-1,2-xylosyltransferase (Fragment) n=1 Tax=Vitis vinifera RepID=Q2UVB4_VITVI	0	69.59	96.17	UniRef100_A7P0G5 Chromosome chr19 scaffold_4, whole genome shotgun sequence n=1 Tax=Vitis vinifera RepID=A7P0G5_VITVI	0	68.95	87.6	GO:0006487 GO:0031204	protein_amino_acid_N-linked_glycosylation posttranslational_protein_targeting_to_membrane,_translocation	GO:0042285	xylosyltransferase_activity							KOG4698	Uncharacterized conserved protein
Gma.2814.2.S1_at	2066	2616	3089	3399	2346	2566	2952	3736	1e-135	Cluster: Transcription factors TFIIS, elongin A, CRSP70, conserved; n=1; Medicago truncatula|Rep: Transcription factors TFIIS, elongin A, CRSP70,	AT5G09850.1	2e-96	transcription elongation factor-related	AC169076_16.4	1e-25	Transcription factors TFIIS, elongin A, CRSP70, conserved E EGN_Mt060719 20060904 TIGR 3424.m00007	Gma.2814.2.S1_at	Affymetrix Soybean Target Sequence	Glyma04g39470.2	1e-119	97.05	12.19	AT5G09850.1	2e-97	UniRef100_A7QWL4 Chromosome chr4 scaffold_205, whole genome shotgun sequence n=1 Tax=Vitis vinifera RepID=A7QWL4_VITVI	9e-69	46.69	99.4	UniRef100_A7Q7A6 Chromosome chr18 scaffold_59, whole genome shotgun sequence n=1 Tax=Vitis vinifera RepID=A7Q7A6_VITVI	9e-68	47.48	99.4	UniRef100_Q9FIC1 Gb|AAF19567.1 n=1 Tax=Arabidopsis thaliana RepID=Q9FIC1_ARATH	4e-64	43.38	91.41	GO:0006350	transcription	GO:0003677 GO:0005515 GO:0030528	DNA_binding protein_binding transcription_regulator_activity
Gma.2826.1.S1_at	5122	4990	7109	6079	4237	7685	7340	7795									Gma.2826.1.S1_at	Affymetrix Soybean Target Sequence	Glyma20g38570.1	3e-83	99.37	16.56	AT3G55120.1	2e-53	UniRef100_Q53B75 Chalcone--flavonone isomerase 1B-1 n=1 Tax=Glycine max RepID=CF1B1_SOYBN	1e-129	100	100	UniRef100_A7ISP5 Chalcone--flavonone isomerase 2-B n=1 Tax=Glycine max RepID=CFI2B_SOYBN	1e-127	99.12	99.56	UniRef100_Q53B70 Chalcone--flavonone isomerase 1B-2 n=1 Tax=Glycine max RepID=CF1B2_SOYBN	1e-126	97.79	100	GO:0009411 GO:0009813 GO:0010224	response_to_UV flavonoid_biosynthetic_process response_to_UV-B	GO:0045430	chalcone_isomerase_activity	PWY1F-FLAVSYN	flavonoid biosynthesis			PF02431	Chalcone-flavanone isomerase
Gma.2863.1.S1_at	292000	553000	801500	831200	162500	449600	742600	817000	3e-85	Cluster: Hypothetical protein P0456A01.21; n=1; Oryza sativa (japonica cultivar-group)|Rep: Hypothetical protein P0456A01.21 - Oryza sativa (japonica	AT5G45690.1	6e-82	similar to unknown protein [Arabidopsis thaliana] (TAIR:AT4G18920.1); similar to Os01g0749000 [Oryza sativa (japonica	AC140547_32.5	2e-47	Protein of unknown function DUF1264 - 3prime partial H EGN_Mt060719 20060904 TIGR 2442.m00001	Gma.2863.1.S1_at	Affymetrix Soybean Target Sequence	Glyma13g29550.1	0	98.93	55.31	AT5G45690.1	5e-82	UniRef100_A7QDC9 Chromosome chr10 scaffold_81, whole genome shotgun sequence n=1 Tax=Vitis vinifera RepID=A7QDC9_VITVI	2e-99	69.92	100	UniRef100_Q9AX20 Putative uncharacterized protein P0456A01.21 (Os01g0728700 protein) (Putative uncharacterized protein P0435H01.4) n=1 Tax=Oryza sativa Japonica Group RepID=Q9AX20_ORYSJ	9e-86	58.8	98	UniRef100_A2WUQ2 Putative uncharacterized protein n=1 Tax=Oryza sativa Indica Group RepID=A2WUQ2_ORYSI	7e-83	56.37	94.59	GO:0008150	biological_process	GO:0003674	molecular_function					PF06884	Protein of unknown function (DUF1264)
Gma.2875.1.S1_at	476300	713500	783600	844800	235100	611600	808000	840600	3e-87	Rep: T25N20.16 - Arabidopsis thaliana (Mouse-ear cress)	AT1G05510.1	5e-89	similar to unknown protein [Arabidopsis thaliana] (TAIR:AT2G31985.1); similar to putative embryo-specific protein Ose731	AC147715_28.4	1e-105	Protein of unknown function DUF1264 F EGN_Mt060719 20060904 TIGR 2771.m00017	Gma.2875.1.S1_at	Affymetrix Soybean Target Sequence	Glyma11g36840.2	0	100	40.71	AT2G31985.1	4e-70	UniRef100_A5BYW7 Putative uncharacterized protein n=1 Tax=Vitis vinifera RepID=A5BYW7_VITVI	5e-64	67.92	56.18	UniRef100_A7Q9J9 Chromosome chr5 scaffold_67, whole genome shotgun sequence n=1 Tax=Vitis vinifera RepID=A7Q9J9_VITVI	2e-63	67.92	68.24	UniRef100_Q8GWR2 Putative uncharacterized protein (At2g31985) n=1 Tax=Arabidopsis thaliana RepID=Q8GWR2_ARATH	3e-62	65.41	65.98	GO:0008150	biological_process	GO:0003674	molecular_function
Gma.2904.3.S1_at	39910	42880	54310	61560	39130	46780	49120	59910									Gma.2904.3.S1_at	Affymetrix Soybean Target Sequence	Glyma13g17660.1	5e-163	98.54	23.44	AT3G43520.1	2e-48	UniRef100_A9SYF6 Predicted protein n=1 Tax=Physcomitrella patens subsp. patens RepID=A9SYF6_PHYPA	3e-26	60	97.22	UniRef100_Q7XPM7 OSJNBa0060D06.17 protein (Os04g0653100 protein) n=1 Tax=Oryza sativa Japonica Group RepID=Q7XPM7_ORYSJ	3e-26	64.29	54.11	UniRef100_A3AY48 Putative uncharacterized protein n=1 Tax=Oryza sativa Japonica Group RepID=A3AY48_ORYSJ	4e-26	64.29	54.11	GO:0008150	biological_process					PTHR12668	TRANSMEMBRANE PROTEIN 14, 15	PF03647	Transmembrane proteins 14C	KOG4267	Predicted membrane protein
Gma.2908.1.S1_at	44160	40680	63950	74690	32710	45190	52320	74790	5e-88	Cluster: Hypothetical protein P0005A05.36; n=2; Oryza sativa (japonica cultivar-group)|Rep: Hypothetical protein P0005A05.36 - Oryza sativa (japonica	AT1G27510.1	6e-96	similar to EX1 (EXECUTER1) [Arabidopsis thaliana] (TAIR:AT4G33630.2); similar to unknown protein [Oryza sativa (japonica	AC174339_8.3	4e-50	hypothetical protein H EGN_Mt060719 20060904 TIGR 3573.m00010	Gma.2908.1.S1_at	Affymetrix Soybean Target Sequence	Glyma06g19460.1	6e-88	97.71	8.16	AT1G27510.1	1e-155	UniRef100_A7PD17 Chromosome chr17 scaffold_12, whole genome shotgun sequence n=1 Tax=Vitis vinifera RepID=A7PD17_VITVI	0	62.74	78.2	UniRef100_Q94AT5 Putative uncharacterized protein At1g27510 n=1 Tax=Arabidopsis thaliana RepID=Q94AT5_ARATH	1e-142	51.38	77.11	UniRef100_A2WJS5 Putative uncharacterized protein n=1 Tax=Oryza sativa Indica Group RepID=A2WJS5_ORYSI	1e-135	48.46	80.32	GO:0000304	response_to_singlet_oxygen
Gma.2912.1.S1_at	749600	782200	1047000	1084000	441200	769200	1095000	1137000	5e-73	Cluster: Seed maturation protein PM30; n=1; Glycine max|Rep: Seed maturation protein PM30 - Glycine max (Soybean)	AT1G52690.1	2e-32	late embryogenesis abundant protein, putative / LEA protein, putative	AC163324_12.4	3e-18	Late embryogenesis abundant protein H EGN_Mt060719 20060904 TIGR 3359.m00007	Gma.2912.1.S1_at	Affymetrix Soybean Consensus Sequence	No Soybean Match Identified, E<10E-30, Perecent ID>95%		0	0	AT1G52690.2	8e-23	UniRef100_Q9XET0 Seed maturation protein PM30 n=1 Tax=Glycine max RepID=Q9XET0_SOYBN	5e-60	86.43	100	UniRef100_O49817 Late embryogenesis abundant protein 2 n=1 Tax=Cicer arietinum RepID=LEA2_CICAR	2e-35	57.53	87.1	UniRef100_O49816 Late embryogenesis abundant protein 1 n=1 Tax=Cicer arietinum RepID=LEA1_CICAR	6e-34	51.19	76.27	GO:0009793	embryonic_development_ending_in_seed_dormancy	GO:0003674	molecular_function			NA	NA	NA	NA	NA	NA
Gma.2912.1.S1_s_at	422100	474200	647700	751100	244100	448700	719700	750100	5e-73	Cluster: Seed maturation protein PM30; n=1; Glycine max|Rep: Seed maturation protein PM30 - Glycine max (Soybean)	AT1G52690.1	2e-32	late embryogenesis abundant protein, putative / LEA protein, putative	AC163324_12.4	3e-18	Late embryogenesis abundant protein H EGN_Mt060719 20060904 TIGR 3359.m00007	Gma.2912.1.S1_s_at	Affymetrix Soybean Target Sequence	Glyma13g44020.1	0	100	59.78	AT1G52690.2	7e-33	UniRef100_Q9XET0 Seed maturation protein PM30 n=1 Tax=Glycine max RepID=Q9XET0_SOYBN	5e-60	86.43	100	UniRef100_O49816 Late embryogenesis abundant protein 1 n=1 Tax=Cicer arietinum RepID=LEA1_CICAR	5e-30	50.6	76.27	UniRef100_O49817 Late embryogenesis abundant protein 2 n=1 Tax=Cicer arietinum RepID=LEA2_CICAR	5e-29	52.23	87.1	GO:0009793	embryonic_development_ending_in_seed_dormancy	GO:0003674	molecular_function			PTHR23241	LATE EMBRYOGENESIS ABUNDANT (PLANTS) LEA-RELATED	PF02987|PF02987	Late embryogenesis abundant protein|Late embryogenesis abundant protein
Gma.2935.1.S1_at	4181	4938	5653	7242	4134	4686	6230	7268	3e-27	Cluster: 12-oxophytodienoic acid reductase; n=5; Oryza sativa|Rep: 12-oxophytodienoic acid reductase - Oryza sativa (Rice)	AT1G76680.2	3e-27	OPR1 (12-oxophytodienoate reductase 1); 12-oxophytodienoate reductase	CR933104_25.5	1e-27	NADH:flavin oxidoreductase/NADH oxidase E EGN_Mt060719 20060904 TIGR 3733.m00007	Gma.2935.1.S1_at	Affymetrix Soybean Target Sequence	Glyma17g31730.2	0	100	22.13	AT1G76680.1	1e-119	UniRef100_A9NT17 Putative uncharacterized protein n=1 Tax=Picea sitchensis RepID=A9NT17_PICSI	1e-123	58.2	90.43	UniRef100_Q9AVK9 12-oxophytodienoic acid 10, 11-reductase n=1 Tax=Pisum sativum RepID=Q9AVK9_PEA	1e-122	60.66	88.95	UniRef100_A5BY60 Putative uncharacterized protein n=1 Tax=Vitis vinifera RepID=A5BY60_VITVI	1e-122	62.99	89.65	GO:0046686 GO:0009695 GO:0006629 GO:0009751 GO:0010150	response_to_cadmium_ion jasmonic_acid_biosynthetic_process lipid_metabolic_process response_to_salicylic_acid_stimulus leaf_senescence	GO:0016629	12-oxophytodienoate_reductase_activity	PWY-735	jasmonic acid biosynthesis
Gma.2942.1.S1_at	224800	307200	374300	396100	192300	278600	382900	412500	3e-05	Cluster: Expressed protein; n=1; Oryza sativa (japonica cultivar-group)|Rep: Expressed protein - Oryza sativa (japonica cultivar-group)	AT4G33467.1	0.0001	similar to Os12g0187800 [Oryza sativa (japonica cultivar-group)] (GB:NP_001066329.1)	AC158209_7.4	5e-06	hypothetical protein L EGN_Mt060719 20060904 TIGR 3259.m00009	Gma.2942.1.S1_at	Affymetrix Soybean Target Sequence	Glyma06g12730.1	1e-133	100	38	NO BLASTP HIT (E<10-6)		NO BLASTP HIT (E<10-6)		0	0			0	0			0	0
Gma.2986.1.S1_at	116900	164200	375100	480900	57270	165500	320100	444600	2e-49	Rep: Pv42p - Phaseolus vulgaris (Kidney bean) (French bean)	AT1G80090.1	7e-30	CBS domain-containing protein	AC159141_4.3	2e-43	CBS E EGN_Mt060719 20060904 TIGR 3282.m00006	Gma.2986.1.S1_at	Affymetrix Soybean Target Sequence	Glyma13g44260.1	1e-178	99.68	33.69	AT1G15330.1	2e-61	UniRef100_Q41108 Pv42p n=1 Tax=Phaseolus vulgaris RepID=Q41108_PHAVU	5e-96	80.53	59.37	UniRef100_Q7XYX9 SNF4b n=1 Tax=Medicago truncatula RepID=Q7XYX9_MEDTR	5e-93	76.32	58.9	UniRef100_A5AL17 Putative uncharacterized protein n=1 Tax=Vitis vinifera RepID=A5AL17_VITVI	2e-65	58.48	62.05	GO:0008150	biological_process	GO:0003674	molecular_function			PTHR13780	AMP-ACTIVATED PROTEIN KINASE, GAMMA REGULATORY SUBUNIT	PF00571	CBS domain pair
Gma.2988.1.S1_at	20450	23690	33830	36880	13490	22350	30750	35170	1e-90	Cluster: Protein phosphatase-2C; n=1; Mesembryanthemum crystallinum|Rep: Protein phosphatase-2C - Mesembryanthemum crystallinum (Common	AT4G27800.1	9e-92	protein phosphatase 2C PPH1 / PP2C PPH1 (PPH1)	AC136840_3.5	4e-19	Protein phosphatase 2C E EGN_Mt060719 20060904 TIGR 2311.m00006	Gma.2988.1.S1_at	Affymetrix Soybean Target Sequence	Glyma06g13600.3	0	97.09	35.15	AT4G27800.1	1e-135	UniRef100_A7QF14 Chromosome chr16 scaffold_86, whole genome shotgun sequence n=1 Tax=Vitis vinifera RepID=A7QF14_VITVI	1e-142	64.69	100.52	UniRef100_O82471 Protein phosphatase-2C n=1 Tax=Mesembryanthemum crystallinum RepID=O82471_MESCR	1e-134	61.35	96.76	UniRef100_P49599 Protein phosphatase 2C PPH1 n=1 Tax=Arabidopsis thaliana RepID=PP2C3_ARATH	1e-129	59.28	99.74	GO:0006470	protein_amino_acid_dephosphorylation	GO:0004722	protein_serine/threonine_phosphatase_activity
Gma.3.1.S1_at	59270	16230	61430	103400	8364	19540	46000	77370	1e-102	Rep: PGmPM3 - Glycine max (Soybean)	AT1G04560.1	8e-73	AWPM-19-like membrane family protein	AC144727_29.4	7e-27	AWPM-19-like F EGN_Mt060719 20060904 TIGR 2555.m00015	Gma.3.1.S1_at	Affymetrix Soybean Target Sequence	Glyma10g35010.2	0	100	26.93	AT1G04560.1	2e-46	UniRef100_Q39872 PGmPM3 n=1 Tax=Glycine max RepID=Q39872_SOYBN	1e-52	83.21	72.38	UniRef100_A7NXK7 Chromosome chr5 scaffold_2, whole genome shotgun sequence n=1 Tax=Vitis vinifera RepID=A7NXK7_VITVI	4e-38	60.31	74.01	UniRef100_A5AWL2 Putative uncharacterized protein n=1 Tax=Vitis vinifera RepID=A5AWL2_VITVI	4e-38	60.31	74.01	GO:0008150	biological_process	GO:0003674	molecular_function
Gma.3000.1.S1_at	69540	52940	284900	286900	37330	64810	150700	249600									Gma.3000.1.S1_at	Affymetrix Soybean Consensus Sequence	No Soybean Match Identified, E<10E-30, Perecent ID>95%		0	0	NO BLASTX HIT (E<10-6)		NO BLASTX HIT (E<10-6)		0	0			0	0			0	0							NA	NA	NA	NA	NA	NA
Gma.3000.2.S1_a_at	39450	36560	192000	237100	22470	38150	96910	174000									Gma.3000.2.S1_a_at	Affymetrix Soybean Consensus Sequence	No Soybean Match Identified, E<10E-30, Perecent ID>95%		0	0	NO BLASTX HIT (E<10-6)		NO BLASTX HIT (E<10-6)		0	0			0	0			0	0							NA	NA	NA	NA	NA	NA
Gma.3044.1.S1_at	138200	166400	198300	234500	134000	148400	215100	235600	8e-55	Cluster: Chorismate mutase; Prefoldin; tRNA-binding arm; n=1; Medicago truncatula|Rep: Chorismate mutase; Prefoldin; tRNA-binding arm - Medicago truncatula	AT4G27500.1	1e-39	PPI1 (PROTON PUMP INTERACTOR 1)	AC154090_3.3	9e-57	Chorismate mutase; Prefoldin; tRNA-binding arm E EGN_Mt060719 20060904 TIGR 3163.m00021	Gma.3044.1.S1_at	Affymetrix Soybean Target Sequence	Glyma13g35170.2	0	95.02	16.99	AT4G27500.1	1e-172	UniRef100_A5C436 Putative uncharacterized protein n=1 Tax=Vitis vinifera RepID=A5C436_VITVI	1e-138	54.81	89.37	UniRef100_A7P1N8 Chromosome chr19 scaffold_4, whole genome shotgun sequence n=1 Tax=Vitis vinifera RepID=A7P1N8_VITVI	1e-133	62.21	93.22	UniRef100_O23144 Proton pump interactor (At4g27500/F27G19_100) n=1 Tax=Arabidopsis thaliana RepID=O23144_ARATH	1e-108	46.95	78.27	GO:0010155	regulation_of_proton_transport	GO:0005515	protein_binding
Gma.3044.2.S1_s_at	65700	68280	104300	116100	60510	61650	114500	124600	2e-47	Cluster: Chorismate mutase; Prefoldin; tRNA-binding arm; n=1; Medicago truncatula|Rep: Chorismate mutase; Prefoldin; tRNA-binding arm - Medicago truncatula	AT4G27500.1	2e-38	PPI1 (PROTON PUMP INTERACTOR 1)	AC151724_2.3	2e-68	Moesin E EGN_Mt060719 20060904 TIGR 3053.m00032	Gma.3044.2.S1_s_at	Affymetrix Soybean Target Sequence	Glyma13g35170.2	1e-134	98.42	10.69	AT4G27500.1	1e-172	UniRef100_A5C436 Putative uncharacterized protein n=1 Tax=Vitis vinifera RepID=A5C436_VITVI	1e-138	54.81	89.37	UniRef100_A7P1N8 Chromosome chr19 scaffold_4, whole genome shotgun sequence n=1 Tax=Vitis vinifera RepID=A7P1N8_VITVI	1e-133	62.21	93.22	UniRef100_O23144 Proton pump interactor (At4g27500/F27G19_100) n=1 Tax=Arabidopsis thaliana RepID=O23144_ARATH	1e-108	46.95	78.27	GO:0010155	regulation_of_proton_transport	GO:0005515	protein_binding
Gma.3113.1.S1_at	7627	9424	10690	13290	7969	10050	10670	13960	4e-71	Cluster: Hypothetical protein; n=1; Arabidopsis thaliana|Rep: Hypothetical protein - Arabidopsis thaliana (Mouse-ear cress)				AC149474_29.4	1e-79	hypothetical protein F EGN_Mt060719 20060904 TIGR 2919.m00022	Gma.3113.1.S1_at	Affymetrix Soybean Target Sequence	Glyma03g39060.1	0	98.23	45.77	AT1G56423.1	3e-81	UniRef100_A7PRR7 Chromosome chr14 scaffold_27, whole genome shotgun sequence n=1 Tax=Vitis vinifera RepID=A7PRR7_VITVI	8e-87	74.4	85.54	UniRef100_A0MDJ6 Putative uncharacterized protein (Fragment) n=2 Tax=Arabidopsis thaliana RepID=A0MDJ6_ARATH	6e-75	62.32	76.38	UniRef100_A9NMY3 Putative uncharacterized protein n=1 Tax=Picea sitchensis RepID=A9NMY3_PICSI	6e-73	63.05	81.53
Gma.3124.2.A1_at	15690	18750	20900	25110	14600	18690	21120	23790									Gma.3124.2.A1_at	Affymetrix Soybean Target Sequence	Glyma05g32510.1	1e-158	98.97	13.24	AT1G53570.3	1e-179	UniRef100_Q75PK5 Mitogen-activated kinase kinase kinase alpha n=1 Tax=Lotus japonicus RepID=Q75PK5_LOTJA	0	56.65	95.69	UniRef100_A7QB52 Chromosome chr4 scaffold_73, whole genome shotgun sequence n=1 Tax=Vitis vinifera RepID=A7QB52_VITVI	1e-161	67.32	100.24	UniRef100_Q6RFY3 MAP3Ka n=1 Tax=Solanum lycopersicum RepID=Q6RFY3_SOLLC	1e-148	57.42	74.92	GO:0006468	protein_amino_acid_phosphorylation	GO:0016301	kinase_activity			PTHR22986	MAPKK-RELATED SERINE/THREONINE PROTEIN KINASES	PF00069|PF07714	Protein kinase domain|Protein tyrosine kinase	KOG0198	MEKK and related serine/threonine protein kinases
Gma.3152.1.S1_at	78930	107100	142000	162100	62060	93180	125200	156300	2e-96	Cluster: Epsilon-adaptin, putative; n=2; Arabidopsis thaliana|Rep: Epsilon-adaptin, putative - Arabidopsis thaliana (Mouse-ear cress)	AT1G31730.1	4e-98	epsilon-adaptin, putative	AC174363_6.3	1e-153	Adaptin, N-terminal E EGN_Mt060719 20060904 TIGR 3596.m00021	Gma.3152.1.S1_at	Affymetrix Soybean Target Sequence	Glyma01g35650.1	0	98.64	14.41	AT1G31730.1	0	UniRef100_A7QKM8 Chromosome chr2 scaffold_113, whole genome shotgun sequence n=1 Tax=Vitis vinifera RepID=A7QKM8_VITVI	0	65.78	104.55	UniRef100_Q8L7A9 Putative epsilon-adaptin n=1 Tax=Arabidopsis thaliana RepID=Q8L7A9_ARATH	0	65.05	102.99	UniRef100_Q9C6W3 Epsilon-adaptin, putative n=1 Tax=Arabidopsis thaliana RepID=Q9C6W3_ARATH	0	65.05	103.54	GO:0006886 GO:0006461 GO:0016192	intracellular_protein_transport protein_complex_assembly vesicle-mediated_transport	GO:0030276	clathrin_binding			PTHR22780	ADAPTIN, ALPHA/GAMMA/EPSILON	PF01602|PF02985|PF02985|PF02985	Adaptin N terminal region|HEAT repeat|HEAT repeat|HEAT repeat	KOG1062	Vesicle coat complex AP-1, gamma subunit
Gma.3154.1.S1_at	25480	22520	36820	48330	25510	25790	38750	50320	1e-106	Cluster: Leucine zipper, homeobox-associated; Homeodomain-related; n=1; Medicago truncatula|Rep: Leucine zipper, homeobox-associated; Homeodomain-related	AT2G22430.1	2e-72	ATHB6 (ARABIDOPSIS THALIANA HOMEOBOX PROTEIN 6); transcription factor	AC145165_17.4	1e-108	Leucine zipper, homeobox-associated; Homeodomain-related F EGN_Mt060719 20060904 TIGR 2581.m00018	Gma.3154.1.S1_at	Affymetrix Soybean Target Sequence	Glyma18g01830.1	0	100	20.12	AT2G22430.1	2e-72	UniRef100_A9PHT9 Putative uncharacterized protein n=1 Tax=Populus trichocarpa RepID=A9PHT9_POPTR	2e-94	59.88	97.87	UniRef100_A5C9F3 Putative uncharacterized protein n=1 Tax=Vitis vinifera RepID=A5C9F3_VITVI	4e-86	51.67	93.33	UniRef100_A7R1H1 Chromosome undetermined scaffold_354, whole genome shotgun sequence n=1 Tax=Vitis vinifera RepID=A7R1H1_VITVI	4e-85	55.28	123.37	GO:0009414 GO:0006355 GO:0009738 GO:0009788 GO:0045941	response_to_water_deprivation regulation_of_transcription,_DNA-dependent abscisic_acid_mediated_signaling negative_regulation_of_abscisic_acid_mediated_signaling positive_regulation_of_transcription	GO:0003677 GO:0005515 GO:0003700 GO:0016563 GO:0043565	DNA_binding protein_binding transcription_factor_activity transcription_activator_activity sequence-specific_DNA_binding			PTHR19418	HOMEOBOX PROTEIN	PF00046|PF02183	Homeobox domain|Homeobox associated leucine zipper	KOG0483	Transcription factor HEX, contains HOX and HALZ domains
Gma.3200.1.S1_at	67180	75960	93530	119000	63220	75090	91750	116900	3e-77	Cluster: Poly(A)-binding protein II-like; n=1; Arabidopsis thaliana|Rep: Poly(A)-binding protein II-like - Arabidopsis thaliana (Mouse-ear cress)	AT5G65260.1	5e-79	polyadenylate-binding protein family protein / PABP family protein	AC121245_36.5	7e-86	RNA-binding region RNP-1 (RNA recognition motif) E EGN_Mt060719 20060904 TIGR 2075.m00017	Gma.3200.1.S1_at	Affymetrix Soybean Target Sequence	Glyma15g06030.1	0	98.3	39.5	AT5G65260.1	1e-81	UniRef100_Q9FJN9 Poly(A)-binding protein II-like n=1 Tax=Arabidopsis thaliana RepID=Q9FJN9_ARATH	9e-70	72.38	82.27	UniRef100_A1YMZ8 Poly(A)-binding protein II-like n=1 Tax=Brassica rapa RepID=A1YMZ8_BRACM	2e-69	72.93	82.27	UniRef100_A7PBI0 Chromosome chr16 scaffold_10, whole genome shotgun sequence n=2 Tax=Vitis vinifera RepID=A7PBI0_VITVI	4e-69	67	86.16	GO:0008150	biological_process	GO:0003723	RNA_binding			PTHR23365	POLY-A BINDING PROTEIN 2	PF00076	RNA recognition motif. (a.k.a. RRM, RBD, or RNP domain)	KOG4209	Splicing factor RNPS1, SR protein superfamily
Gma.321.1.A1_s_at	23140	28730	32710	36290	21820	28120	32430	36460	4e-62	Cluster: Hypothetical protein At1g11020/T19D16_25; n=2; Arabidopsis thaliana|Rep: Hypothetical protein At1g11020/T19D16_25 - Arabidopsis thaliana (Mouse-ear	AT1G11020.1	8e-64	zinc finger (C3HC4-type RING finger) family protein	AC174325_11.3	2e-67	Zinc finger, RING-type F EGN_Mt060719 20060904 TIGR 3559.m00021	Gma.321.1.A1_s_at	Affymetrix Soybean Target Sequence	Glyma05g08220.2	1e-135	100	16.35	AT1G11020.1	1e-144	UniRef100_Q8GYT4 Putative uncharacterized protein At1g11020/T19D16_25 (Putative uncharacterized protein At1g11020) n=1 Tax=Arabidopsis thaliana RepID=Q8GYT4_ARATH	1e-118	70.09	96.26	UniRef100_Q8LA34 Putative uncharacterized protein n=1 Tax=Arabidopsis thaliana RepID=Q8LA34_ARATH	1e-117	69.78	96.56	UniRef100_Q6YW60 Zinc finger (C3HC4-type RING finger) protein-like (Os08g0384900 protein) n=1 Tax=Oryza sativa Japonica Group RepID=Q6YW60_ORYSJ	1e-111	65.56	93.31			GO:0005515 GO:0008270	protein_binding zinc_ion_binding
Gma.3382.1.S1_s_at	1513	1730	2653	6881	1477	1690	2137	5608									Gma.3382.1.S1_s_at	Affymetrix Soybean Target Sequence	Glyma09g04660.1	0	100	36.21	NO BLASTP HIT (E<10-6)		NO BLASTP HIT (E<10-6)		0	0			0	0			0	0
Gma.3395.1.S1_at	5734	8737	8009	11750	5232	7432	8635	10320						CR954192_24.5	5e-14	Carbohydrate kinase, PfkB E EGN_Mt060719 20060904 TIGR 3762.m00007	Gma.3395.1.S1_at	Affymetrix Soybean Target Sequence	Glyma02g39170.1	1e-137	100	39.11	NO BLASTP HIT (E<10-6)		NO BLASTP HIT (E<10-6)		0	0			0	0			0	0
Gma.3411.2.S1_at	19190	22130	30420	40740	18820	23010	29950	36200	5e-41	Cluster: SNF2-related; HMG-I and HMG-Y, DNA-binding; Bromodomain; ATP-requiring DNA helicase RecQ; n=1; Medicago truncatula|Rep: SNF2-related; HMG-I and HMG-Y,	AT2G46020.2	2e-31	ATBRM/CHR2 (ARABIDOPSIS THALIANA BRAHMA); ATP binding / DNA binding / helicase/ transcription regulator	AC139601_40.4	9e-43	SNF2-related; HMG-I and HMG-Y, DNA-binding; Bromodomain; ATP-requiring DNA helicase RecQ E EGN_Mt060719 20060904 TIGR 2404.m0	Gma.3411.2.S1_at	Affymetrix Soybean Consensus Sequence	No Soybean Match Identified, E<10E-30, Perecent ID>95%		0	0	AT2G46020.1	2e-26	UniRef100_A2Q217 HMG-I and HMG-Y, DNA-binding; Bromodomain; Helicase, C-terminal (Fragment) n=1 Tax=Medicago truncatula RepID=A2Q217_MEDTR	3e-31	63.16	8.89	UniRef100_A2Q217 HMG-I and HMG-Y, DNA-binding; Bromodomain; Helicase, C-terminal (Fragment) n=1 Tax=Medicago truncatula RepID=A2Q217_MEDTR	3e-31	37.5	5.99	UniRef100_A7PZI5 Chromosome chr15 scaffold_40, whole genome shotgun sequence n=1 Tax=Vitis vinifera RepID=A7PZI5_VITVI	1e-25	63.54	4.51	GO:0040029 GO:0010199 GO:0043044	regulation_of_gene_expression,_epigenetic organ_boundary_specification_between_lateral_organs_and_the_meristem ATP-dependent_chromatin_remodeling	GO:0005524 GO:0003677 GO:0004386 GO:0030528	ATP_binding DNA_binding helicase_activity transcription_regulator_activity			NA	NA	NA	NA	NA	NA
Gma.3448.1.A1_at	4975	5393	6810	8096	4261	5040	6575	7716									Gma.3448.1.A1_at	Affymetrix Soybean Target Sequence	Glyma09g41770.1	1e-132	99.59	16.64	AT2G39970.1	1e-104	UniRef100_A9PF19 Putative uncharacterized protein n=1 Tax=Populus trichocarpa RepID=A9PF19_POPTR	1e-140	73.39	88.56	UniRef100_Q0J0H7 Os09g0508900 protein (Fragment) n=1 Tax=Oryza sativa Japonica Group RepID=Q0J0H7_ORYSJ	1e-113	63.2	78.21	UniRef100_Q0E2N6 Os02g0225000 protein n=1 Tax=Oryza sativa Japonica Group RepID=Q0E2N6_ORYSJ	1e-112	61.92	52.35	GO:0006810	transport	GO:0005488	binding			PTHR11896	MITOCHONDRIAL CARRIER PROTEIN RELATED	PF00153|PF00153|PF00153	Mitochondrial carrier protein|Mitochondrial carrier protein|Mitochondrial carrier protein	KOG0769	Predicted mitochondrial carrier protein
Gma.3506.1.S1_at	4000	3801	5660	5873	3917	5836	5789	6144	1e-109	Cluster: At1g73960/F2P9_17; n=1; Arabidopsis thaliana|Rep: At1g73960/F2P9_17 - Arabidopsis thaliana (Mouse-ear cress)	AT1G73960.1	1e-111	membrane alanyl aminopeptidase	AC174325_26.3	4e-53	TFIID component TAF2, related H EGN_Mt060719 20060904 TIGR 3559.m00026	Gma.3506.1.S1_at	Affymetrix Soybean Consensus Sequence	No Soybean Match Identified, E<10E-30, Perecent ID>95%		0	0	AT1G73960.1	1e-103	UniRef100_A7PGN6 Chromosome chr17 scaffold_16, whole genome shotgun sequence n=1 Tax=Vitis vinifera RepID=A7PGN6_VITVI	1e-121	74.25	23.65	UniRef100_A7PGN6 Chromosome chr17 scaffold_16, whole genome shotgun sequence n=1 Tax=Vitis vinifera RepID=A7PGN6_VITVI	4e-39	60.26	11.86	UniRef100_Q8LPF0 At1g73960/F2P9_17 n=1 Tax=Arabidopsis thaliana RepID=Q8LPF0_ARATH	1e-101	63.05	21.22			GO:0008270 GO:0005488	zinc_ion_binding binding			NA	NA	NA	NA	NA	NA
Gma.3527.1.S1_at	37980	43300	69560	86070	37650	55910	64590	79480	1e-153	Cluster: Putative Ca2+-transporting ATPase; n=3; Arabidopsis thaliana|Rep: Putative Ca2+-transporting ATPase - Arabidopsis thaliana (Mouse-ear cress)	AT3G21180.1	1e-155	ACA9 (autoinhibited Ca2+ -ATPase 9); calcium-transporting ATPase/ calmodulin binding	AC155895_7.4	1e-145	Cation transporting ATPase, C-terminal E EGN_Mt060719 20060904 TIGR 3190.m00007	Gma.3527.1.S1_at	Affymetrix Soybean Target Sequence	Glyma07g00630.2	0	98.63	11.42	AT3G21180.1	0	UniRef100_Q9LU41 Calcium-transporting ATPase 9, plasma membrane-type n=1 Tax=Arabidopsis thaliana RepID=ACA9_ARATH	0	73.22	86.28	UniRef100_Q9SZR1 Putative calcium-transporting ATPase 10, plasma membrane-type n=1 Tax=Arabidopsis thaliana RepID=ACA10_ARATH	0	67.83	87.65	UniRef100_Q9LF79 Calcium-transporting ATPase 8, plasma membrane-type n=2 Tax=Arabidopsis thaliana RepID=ACA8_ARATH	0	67.87	86.96	GO:0007338 GO:0009555	single_fertilization pollen_development	GO:0005388 GO:0005516	calcium-transporting_ATPase_activity calmodulin_binding
Gma.3530.2.S1_at	22930	25150	31860	39700	25000	26730	33350	42830	5e-30	Rep: SRM102 - Arabidopsis thaliana (Mouse-ear cress)	AT2G29210.1	9e-32	splicing factor PWI domain-containing protein	AC141862_22.3	7e-09	hypothetical protein F EGN_Mt060719 20060904 TIGR 2475.m00024	Gma.3530.2.S1_at	Affymetrix Soybean Target Sequence	Glyma11g14420.2	0	99.73	9.55	AT2G29210.1	1e-168	UniRef100_A7NYV2 Chromosome chr6 scaffold_3, whole genome shotgun sequence n=1 Tax=Vitis vinifera RepID=A7NYV2_VITVI	2e-66	61.57	81.13	UniRef100_B2BXM5 Proline-rich-protein n=1 Tax=Arabidopsis lyrata subsp. lyrata RepID=B2BXM5_ARALY	3e-66	60	23.93	UniRef100_Q8L7W3 At2g29210/F16P2.41 n=1 Tax=Arabidopsis thaliana RepID=Q8L7W3_ARATH	3e-65	60.19	23.46	GO:0008380	RNA_splicing
Gma.358.1.S1_at	59940	101800	81210	102000	59890	71900	85250	100800	1e-105	Cluster: 2-Hydroxyisoflavanone dehydratase; n=1; Glycyrrhiza echinata|Rep: 2-Hydroxyisoflavanone dehydratase - Glycyrrhiza echinata (Licorice)	AT3G48690.1	4e-69	similar to unknown protein [Arabidopsis thaliana] (TAIR:AT3G48700.1); similar to Esterase/lipase/thioesterase [Medicago	AC174280_25.4	1e-108	Esterase/lipase/thioesterase F EGN_Mt060719 20060904 TIGR 3515.m00017	Gma.358.1.S1_at	Affymetrix Soybean Target Sequence	Glyma01g45000.1	0	99.8	32.27	AT3G48690.1	3e-69	UniRef100_Q5NUF4 2-Hydroxyisoflavanone dehydratase n=1 Tax=Glycyrrhiza echinata RepID=Q5NUF4_GLYEC	5e-99	54.83	94.21	UniRef100_Q0ZPW2 CXE carboxylesterase n=1 Tax=Malus pumila RepID=Q0ZPW2_9ROSA	3e-95	54.3	91.45	UniRef100_A7NWJ2 Chromosome chr5 scaffold_2, whole genome shotgun sequence n=1 Tax=Vitis vinifera RepID=A7NWJ2_VITVI	1e-94	54.35	100.63			GO:0004091	carboxylesterase_activity			PTHR23024	MEMBER OF 'GDXG' FAMILY OF LIPOLYTIC ENZYMES	PF07859	alpha/beta hydrolase fold	KOG1515	Arylacetamide deacetylase
Gma.3705.1.S1_at	2687	2885	3161	3954	2486	2602	3080	4040	1e-146	Cluster: Pyruvate, phosphate dikinase, chloroplast precursor; n=5; Flaveria|Rep: Pyruvate, phosphate dikinase, chloroplast precursor - Flaveria pringlei	AT4G15530.4	1e-143	PPDK (PYRUVATE ORTHOPHOSPHATE DIKINASE)				Gma.3705.1.S1_at	Affymetrix Soybean Target Sequence	Glyma17g02370.1	1e-155	99.64	9.78	AT4G15530.6	0	UniRef100_Q42910 Pyruvate, phosphate dikinase, chloroplastic n=1 Tax=Mesembryanthemum crystallinum RepID=PPDK_MESCR	0	80.67	99.89	UniRef100_A7NWC2 Chromosome chr5 scaffold_2, whole genome shotgun sequence n=1 Tax=Vitis vinifera RepID=A7NWC2_VITVI	0	81.28	97.09	UniRef100_Q39734 Pyruvate, phosphate dikinase, chloroplastic n=1 Tax=Flaveria brownii RepID=PPDK_FLABR	0	84.01	92.77	GO:0016310	phosphorylation	GO:0016301 GO:0050242	kinase_activity pyruvate,_phosphate_dikinase_activity			PTHR22931	PHOSPHOENOLPYRUVATE DIKINASE-RELATED	PF01326|PF00391|PF02896	Pyruvate phosphate dikinase, PEP/pyruvate binding domain|PEP-utilising enzyme, mobile domain|PEP-utilising enzyme, TIM barrel domain
Gma.3745.1.S1_at	11980	12420	18920	20700	8950	10230	15380	17470	9e-56	Cluster: Polyamine oxidase; n=1; Nicotiana tabacum|Rep: Polyamine oxidase - Nicotiana tabacum (Common tobacco)	AT5G13700.1	3e-52	APAO/ATPAO1 (POLYAMINE OXIDASE 1); FAD binding / polyamine oxidase	CT962507_16.3	1e-56	NAD-binding site - 3prime partial E EGN_Mt060719 20060904 TIGR 3957.m00010	Gma.3745.1.S1_at	Affymetrix Soybean Target Sequence	Glyma09g36150.1	0	99.2	29.66	AT5G13700.1	0	UniRef100_Q4H439 Polyamine oxidase n=1 Tax=Nicotiana tabacum RepID=Q4H439_TOBAC	0	70.42	93.94	UniRef100_A7Q248 Chromosome chr13 scaffold_45, whole genome shotgun sequence n=1 Tax=Vitis vinifera RepID=A7Q248_VITVI	0	73.64	92.53	UniRef100_A5AD92 Putative uncharacterized protein n=1 Tax=Vitis vinifera RepID=A5AD92_VITVI	0	68.21	85.93			GO:0046592 GO:0050660	polyamine_oxidase_activity FAD_binding	PWY-3981	?-alanine biosynthesis I	PTHR10742	AMINE OXIDASE	PF01593	Flavin containing amine oxidoreductase	KOG0029	Amine oxidase
Gma.3797.1.S1_at	60660	81350	101900	139700	55720	75320	86360	111800	4e-36	Cluster: MscS Mechanosensitive ion channel; n=1; Medicago truncatula|Rep: MscS Mechanosensitive ion channel - Medicago truncatula (Barrel medic)	AT1G78610.1	6e-30	mechanosensitive ion channel domain-containing protein / MS ion channel domain-containing protein	AC151916_7.5	5e-38	MscS Mechanosensitive ion channel E EGN_Mt060719 20060904 TIGR 3075.m00005	Gma.3797.1.S1_at	Affymetrix Soybean Target Sequence	Glyma20g23910.1	1e-173	100	9.18	AT1G78610.1	0	UniRef100_Q9SYM1 Uncharacterized mscS family protein At1g78610 n=1 Tax=Arabidopsis thaliana RepID=Y1861_ARATH	0	51.99	97.66	UniRef100_A7P8H8 Chromosome chr3 scaffold_8, whole genome shotgun sequence n=1 Tax=Vitis vinifera RepID=A7P8H8_VITVI	0	53.26	94.87	UniRef100_Q9LPG3 T3F20.21 protein n=1 Tax=Arabidopsis thaliana RepID=Q9LPG3_ARATH	0	50.86	94.1									PF00924	Mechanosensitive ion channel	KOG4629	Predicted mechanosensitive ion channel
Gma.38.1.S1_at	38350	55420	121900	246900	22600	45820	110100	256900	2e-97	Cluster: 18 kDa seed maturation protein; n=24; Glycine|Rep: 18 kDa seed maturation protein - Glycine max (Soybean)	AT5G06760.1	3e-45	late embryogenesis abundant group 1 domain-containing protein / LEA group 1 domain-containing protein	AC186676_6.3	5e-78	Late embryogenesis abundant (LEA) group 1 F EGN_Mt060719 20060904 TIGR 3671.m00024	Gma.38.1.S1_at	Affymetrix Soybean Target Sequence	Glyma19g32920.1	0	100	58.62	AT5G06760.1	1e-45	UniRef100_Q01417 18 kDa seed maturation protein n=2 Tax=Glycine max RepID=PM1_SOYBN	1e-73	84.39	100	UniRef100_Q39919 Late embryogenesis abundant protein (Fragment) n=1 Tax=Glycine soja RepID=Q39919_GLYSO	1e-72	83.24	100	UniRef100_Q9FT31 Seed maturation protein n=1 Tax=Glycine tabacina RepID=Q9FT31_GLYTA	7e-69	80.92	102.98	GO:0009793	embryonic_development_ending_in_seed_dormancy	GO:0003674	molecular_function					PF03760	Late embryogenesis abundant (LEA) group 1
Gma.3818.1.S1_at	30120	38060	41260	51420	29950	37120	47320	53090	2e-59	Cluster: Chain A, X-Ray Structure Of Gene Product From Arabidopsis Thaliana At3g22680; n=1; Medicago truncatula|Rep: Chain A, X-Ray Structure Of Gene Product	AT3G22680.1	7e-50	Identical to Protein At3g22680 [Arabidopsis Thaliana] (GB:Q9LUJ3;GB:Q84MD0); similar to Os06g0630300 [Oryza sativa (japonica	AC146852_28.4	9e-65	hypothetical protein F EGN_Mt060719 20060904 TIGR 2707.m00030	Gma.3818.1.S1_at	Affymetrix Soybean Target Sequence	Glyma01g44630.2	0	99.56	42.87	AT3G22680.1	1e-50	UniRef100_Q67IW5 Putative uncharacterized protein OSJNBa0048L03.18-2 (Os06g0630300 protein) (Putative uncharacterized protein OSJNBa0023I22.45-2) n=1 Tax=Oryza sativa Japonica Group RepID=Q67IW5_ORYSJ	2e-48	52.63	93.64	UniRef100_Q9LUJ3 Uncharacterized protein At3g22680 n=1 Tax=Arabidopsis thaliana RepID=Y3268_ARATH	6e-48	65.41	78.53	UniRef100_A7NWR9 Chromosome chr5 scaffold_2, whole genome shotgun sequence n=1 Tax=Vitis vinifera RepID=A7NWR9_VITVI	2e-46	53.71	95.27	GO:0008150	biological_process	GO:0003674	molecular_function
Gma.3837.1.S1_at	40520	37030	64760	59120	36240	45160	51410	56160									Gma.3837.1.S1_at	Affymetrix Soybean Target Sequence	Glyma18g18860.1	0	97.47	24.13	AT1G23860.2	5e-70	UniRef100_A7Q2E1 Chromosome chr1 scaffold_46, whole genome shotgun sequence n=1 Tax=Vitis vinifera RepID=A7Q2E1_VITVI	3e-40	76.19	57.95	UniRef100_Q69KL9 Putative splicing factor, arginine/serine-rich 7 (Os06g0187900 protein) n=1 Tax=Oryza sativa Japonica Group RepID=Q69KL9_ORYSJ	3e-36	68.63	55.14	UniRef100_A2YA47 Putative uncharacterized protein n=1 Tax=Oryza sativa Indica Group RepID=A2YA47_ORYSI	5e-36	68.63	58.96	GO:0000398	nuclear_mRNA_splicing,_via_spliceosome	GO:0005515	protein_binding			PTHR10548	ARGININE/SERINE-RICH SPLICING FACTOR	PF00076|PF00098	RNA recognition motif. (a.k.a. RRM, RBD, or RNP domain)|Zinc knuckle	KOG0107	Alternative splicing factor SRp20/9G8 (RRM superfamily)
Gma.385.1.S1_at	184100	214500	248600	270500	174000	202300	265000	268100	1e-143	Cluster: Annexin-like protein; n=1; Medicago sativa|Rep: Annexin-like protein - Medicago sativa (Alfalfa)	AT1G68090.1	9e-97	ANNAT5 (ANN5, ANNEXIN ARABIDOPSIS 5); calcium ion binding / calcium-dependent phospholipid binding	CT963093_7.3	9e-55	Annexin E EGN_Mt060719 20060904 TIGR 3969.m00002	Gma.385.1.S1_at	Affymetrix Soybean Target Sequence	Glyma09g30190.4	0	100	26.17	AT1G68090.1	1e-97	UniRef100_Q9ZR53 Annexin-like protein n=1 Tax=Medicago sativa RepID=Q9ZR53_MEDSA	1e-138	83.17	92.79	UniRef100_A7P406 Chromosome chr1 scaffold_5, whole genome shotgun sequence n=1 Tax=Vitis vinifera RepID=A7P406_VITVI	1e-134	70.98	100.32	UniRef100_B3TLL7 Annexin n=1 Tax=Elaeis guineensis RepID=B3TLL7_ELAGV	1e-128	70.03	100.32			GO:0005509 GO:0005544	calcium_ion_binding calcium-dependent_phospholipid_binding
Gma.3858.2.S1_s_at	67500	96720	112800	135300	59800	106000	124100	134300	1e-109	Cluster: Multidrug resistance protein; n=1; Cicer arietinum|Rep: Multidrug resistance protein - Cicer arietinum (Chickpea) (Garbanzo)	AT1G67940.1	2e-98	ATNAP3 (Arabidopsis thaliana non-intrinsic ABC protein 3)	AC161034_29.4	1e-106	AAA ATPase F EGN_Mt060719 20060904 TIGR 3326.m00023	Gma.3858.2.S1_s_at	Affymetrix Soybean Target Sequence	Glyma08g05940.1	0	100	25.56	AT1G67940.1	2e-98	UniRef100_Q9SXT3 Multidrug resistance protein (Fragment) n=1 Tax=Cicer arietinum RepID=Q9SXT3_CICAR	1e-101	77.37	92.72	UniRef100_A5BK97 Putative uncharacterized protein n=1 Tax=Vitis vinifera RepID=A5BK97_VITVI	6e-93	70.25	96.41	UniRef100_Q9C9W0 Non-intrinsic ABC protein 3 n=1 Tax=Arabidopsis thaliana RepID=NAP3_ARATH	6e-90	67.36	90.87	GO:0006817	phosphate_transport	GO:0005215	transporter_activity			PTHR19222	ATP BINDING CASSETE (ABC) TRANSPORTER	PF00005	ABC transporter	KOG2355	Predicted ABC-type transport, ATPase component/CCR4 associated factor
Gma.3915.1.S1_at	4998	4199	7108	7488	4720	6032	6624	7509									Gma.3915.1.S1_at	Affymetrix Soybean Target Sequence	Glyma09g06590.1	0	99.41	77.6	NO BLASTP HIT (E<10-6)		NO BLASTP HIT (E<10-6)		0	0			0	0			0	0
Gma.3945.1.S1_at	13160	15170	19390	23550	13080	15910	16630	21190	4e-47	Cluster: Epsin, N-terminal; GAT; ENTH/VHS; n=1; Medicago truncatula|Rep: Epsin, N-terminal; GAT; ENTH/VHS - Medicago truncatula (Barrel medic)	AT2G38410.1	4e-23	VHS domain-containing protein / GAT domain-containing protein	AC149809_34.4	5e-49	GAT; ENTH/VHS E EGN_Mt060719 20060904 TIGR 2956.m00028	Gma.3945.1.S1_at	Affymetrix Soybean Target Sequence	Glyma09g41520.1	1e-142	100	15.19	AT2G38410.1	1e-143	UniRef100_A7QFJ3 Chromosome chr8 scaffold_88, whole genome shotgun sequence n=1 Tax=Vitis vinifera RepID=A7QFJ3_VITVI	1e-112	54.5	63.52	UniRef100_A7QFJ3 Chromosome chr8 scaffold_88, whole genome shotgun sequence n=1 Tax=Vitis vinifera RepID=A7QFJ3_VITVI	5e-10	48.68	10.08	UniRef100_O80910 At2g38410 n=1 Tax=Arabidopsis thaliana RepID=O80910_ARATH	2e-96	48.53	59.02	GO:0006891 GO:0006886	intra-Golgi_vesicle-mediated_transport intracellular_protein_transport	GO:0008565	protein_transporter_activity			PTHR13856	VHS DOMAIN CONTAINING PROTEIN FAMILY	PF00790|PF03127	VHS domain|GAT domain	KOG1087	Cytosolic sorting protein GGA2/TOM1
Gma.3950.2.S1_at	856	1032	1147	1035	704.9	858	1024	1147	4e-36	Cluster: Expansin-like B1 precursor; n=1; Oryza sativa|Rep: Expansin-like B1 precursor - Oryza sativa (Rice)	AT4G17030.1	3e-22	ATEXLB1 (ARABIDOPSIS THALIANA EXPANSIN-LIKE B1)	CR931735_16.4	4e-25	Expansin 45, endoglucanase-like F EGN_Mt060719 20060904 TIGR 3705.m00021	Gma.3950.2.S1_at	Affymetrix Soybean Target Sequence	Glyma05g05880.1	0	100	36.3	AT4G38400.1	6e-47	UniRef100_A7PCC8 Chromosome chr2 scaffold_11, whole genome shotgun sequence n=1 Tax=Vitis vinifera RepID=A7PCC8_VITVI	1e-100	70.28	95.69	UniRef100_Q850K7 Expansin-like B1 n=3 Tax=Oryza sativa RepID=EXLB1_ORYSJ	3e-88	64.46	93.75	UniRef100_A7R6J1 Chromosome undetermined scaffold_1304, whole genome shotgun sequence n=1 Tax=Vitis vinifera RepID=A7R6J1_VITVI	4e-57	47.39	98.41	GO:0009664 GO:0009826 GO:0009828	plant-type_cell_wall_organization unidimensional_cell_growth plant-type_cell_wall_loosening							PF03330|PF01357	Rare lipoprotein A (RlpA)-like double-psi beta-barrel|Pollen allergen
Gma.4036.1.S1_at	4382	5151	5657	6582	3875	4774	6135	8326	3e-25	Cluster: Hypothetical protein; n=1; Medicago truncatula|Rep: Hypothetical protein - Medicago truncatula (Barrel medic)				AC126780_49.5	6e-27	hypothetical protein E EGN_Mt060719 20060904 TIGR 2166.m00018	Gma.4036.1.S1_at	Affymetrix Soybean Target Sequence	Glyma07g36970.1	4e-98	100	38.71	NO BLASTP HIT (E<10-6)		NO BLASTP HIT (E<10-6)		0	0			0	0			0	0
Gma.4078.1.S1_at	202200	273100	340500	402900	176200	250800	354900	385900	2e-13	Cluster: Hypothetical protein P0006C08.11; n=1; Oryza sativa (japonica cultivar-group)|Rep: Hypothetical protein P0006C08.11 - Oryza sativa (japonica	AT5G24105.1	6e-14	AGP41	CT963079_14.3	4e-11	Protein of unknown function DUF1070 H EGN_Mt060719 20060904 TIGR 3966.m00015	Gma.4078.1.S1_at	Affymetrix Soybean Target Sequence	Glyma05g37090.1	3e-95	100	29.63	AT4G29090.1	9e-08	NO BLASTP HIT (E<10-6)		0	0			0	0			0	0	GO:0006278	RNA-dependent_DNA_replication	GO:0003723 GO:0003964	RNA_binding RNA-directed_DNA_polymerase_activity
Gma.4093.1.S1_at	5067	12120	17370	24510	3897	8230	15720	22330	1e-114	Cluster: Putative vacuolar sorting receptor protein; n=1; Oryza sativa (japonica cultivar-group)|Rep: Putative vacuolar sorting receptor	AT1G30900.1	1e-119	vacuolar sorting receptor, putative	CR931730_14.4	1e-103	Protease-associated PA E EGN_Mt060719 20060904 TIGR 3700.m00005	Gma.4093.1.S1_at	Affymetrix Soybean Target Sequence	Glyma09g05490.2	0	99.76	17.57	AT1G30900.1	0	UniRef100_A7P2L1 Chromosome chr1 scaffold_5, whole genome shotgun sequence n=1 Tax=Vitis vinifera RepID=A7P2L1_VITVI	0	75.95	95.4	UniRef100_UPI000004830B vacuolar sorting receptor, putative n=1 Tax=Arabidopsis thaliana RepID=UPI000004830B	0	70.57	94.77	UniRef100_Q9FYH7 Vacuolar-sorting receptor 6 n=1 Tax=Arabidopsis thaliana RepID=VSR6_ARATH	0	69.4	96.14	GO:0006623	protein_targeting_to_vacuole	GO:0005509	calcium_ion_binding
Gma.4093.2.S1_at	3545	6781	13160	16430	3642	5350	10500	13660	5e-68	Cluster: Vacuolar sorting receptor 6 precursor; n=2; Arabidopsis thaliana|Rep: Vacuolar sorting receptor 6 precursor - Arabidopsis thaliana (Mouse-ear cress)	AT1G30900.1	1e-69	vacuolar sorting receptor, putative	CR931730_14.4	1e-61	Protease-associated PA E EGN_Mt060719 20060904 TIGR 3700.m00005	Gma.4093.2.S1_at	Affymetrix Soybean Target Sequence	Glyma09g05490.2	0	100	14.66	AT1G30900.1	0	UniRef100_A7P2L1 Chromosome chr1 scaffold_5, whole genome shotgun sequence n=1 Tax=Vitis vinifera RepID=A7P2L1_VITVI	0	75.95	95.4	UniRef100_UPI000004830B vacuolar sorting receptor, putative n=1 Tax=Arabidopsis thaliana RepID=UPI000004830B	0	70.57	94.77	UniRef100_Q9FYH7 Vacuolar-sorting receptor 6 n=1 Tax=Arabidopsis thaliana RepID=VSR6_ARATH	0	69.4	96.14	GO:0006623	protein_targeting_to_vacuole	GO:0005509	calcium_ion_binding
Gma.4201.1.A1_at	87660	89790	112900	131700	81180	94970	102600	132900	9e-37	Cluster: Hypothetical protein; n=1; Medicago truncatula|Rep: Hypothetical protein - Medicago truncatula (Barrel medic)	AT5G09995.2	4e-32	similar to unknown protein [Arabidopsis thaliana] (TAIR:AT1G08530.1); similar to conserved hypothetical protein [Medicago	AC146748_32.4	1e-38	hypothetical protein E EGN_Mt060719 20060904 TIGR 2675.m00005	Gma.4201.1.A1_at	Affymetrix Soybean Target Sequence	Glyma06g15100.2	0	98.68	36.43	AT5G09995.1	2e-44	UniRef100_A5BRB5 Putative uncharacterized protein (Chromosome chr7 scaffold_20, whole genome shotgun sequence) n=1 Tax=Vitis vinifera RepID=A5BRB5_VITVI	9e-41	57.95	62.5	UniRef100_Q3E9J0 Uncharacterized protein At5g09995.2 n=1 Tax=Arabidopsis thaliana RepID=Q3E9J0_ARATH	8e-37	71.43	40.08	UniRef100_UPI000034F353 unknown protein n=1 Tax=Arabidopsis thaliana RepID=UPI000034F353	8e-37	71.43	40.23	GO:0008150	biological_process
Gma.4259.3.S1_at	64240	83550	109900	116100	49840	71320	93710	107900	1e-79	Rep: Auxin-regulated protein - Populus tomentosa	AT3G04730.1	5e-75	IAA16 (indoleacetic acid-induced protein 16); transcription factor	AC158504_5.3	1e-57	AUX/IAA protein E EGN_Mt060719 20060904 TIGR 3273.m00030	Gma.4259.3.S1_at	Affymetrix Soybean Target Sequence	Glyma20g36790.1	0	100	29.66	AT3G04730.1	3e-75	UniRef100_Q8LSK7 Auxin-regulated protein n=1 Tax=Populus tremula x Populus tremuloides RepID=Q8LSK7_9ROSI	2e-74	63.31	91.16	UniRef100_A9PCY8 Putative uncharacterized protein n=1 Tax=Populus trichocarpa RepID=A9PCY8_POPTR	2e-73	61.85	90.8	UniRef100_Q0PH24 Auxin-regulated protein n=1 Tax=Populus tomentosa RepID=Q0PH24_POPTO	1e-71	61.79	87.98	GO:0009733	response_to_auxin_stimulus	GO:0003700	transcription_factor_activity					PF02309	AUX/IAA family
Gma.4315.2.S1_a_at	31440	46630	54030	70950	27680	35150	51680	67680	1e-117	Cluster: PAP fibrillin; n=1; Medicago truncatula|Rep: PAP fibrillin - Medicago truncatula (Barrel medic)	AT4G04020.1	1e-100	FIB (FIBRILLIN); structural molecule	AC150441_15.4	1e-119	PAP fibrillin F EGN_Mt060719 20060904 TIGR 2972.m00014	Gma.4315.2.S1_a_at	Affymetrix Soybean Target Sequence	Glyma09g01080.1	1e-135	100	19.66	AT4G04020.1	1e-103	UniRef100_A7R260 Chromosome undetermined scaffold_404, whole genome shotgun sequence n=1 Tax=Vitis vinifera RepID=A7R260_VITVI	1e-113	68.54	96.27	UniRef100_A5AKB1 Putative uncharacterized protein n=1 Tax=Vitis vinifera RepID=A5AKB1_VITVI	1e-111	76.34	97.86	UniRef100_A9CSJ8 Putative plastid lipid-associated protein (Fragment) n=1 Tax=Vitis hybrid cultivar RepID=A9CSJ8_9MAGN	1e-108	89.09	92.44	GO:0009409 GO:0009737 GO:0010205	response_to_cold response_to_abscisic_acid_stimulus photoinhibition	GO:0005198	structural_molecule_activity					PF04755	PAP_fibrillin
Gma.4315.2.S1_x_at	33440	50000	63220	76510	28650	41050	58800	76840	8e-52	Cluster: PAP fibrillin; n=1; Medicago truncatula|Rep: PAP fibrillin - Medicago truncatula (Barrel medic)	AT4G04020.1	1e-39	FIB (FIBRILLIN); structural molecule	AC150441_15.4	1e-53	PAP fibrillin F EGN_Mt060719 20060904 TIGR 2972.m00014	Gma.4315.2.S1_x_at	Affymetrix Soybean Target Sequence	Glyma09g01080.1	1e-128	100	18.69	AT4G04020.1	1e-103	UniRef100_A7R260 Chromosome undetermined scaffold_404, whole genome shotgun sequence n=1 Tax=Vitis vinifera RepID=A7R260_VITVI	1e-113	68.54	96.27	UniRef100_A5AKB1 Putative uncharacterized protein n=1 Tax=Vitis vinifera RepID=A5AKB1_VITVI	1e-111	76.34	97.86	UniRef100_A9CSJ8 Putative plastid lipid-associated protein (Fragment) n=1 Tax=Vitis hybrid cultivar RepID=A9CSJ8_9MAGN	1e-108	89.09	92.44	GO:0009409 GO:0009737 GO:0010205	response_to_cold response_to_abscisic_acid_stimulus photoinhibition	GO:0005198	structural_molecule_activity					PF04755	PAP_fibrillin
Gma.4317.1.S1_at	24660	32200	38860	40100	20930	30030	36910	43860	5e-17	Cluster: Arabidopsis thaliana genomic DNA, chromosome 5, P1 clone:MRB17; n=1; Arabidopsis thaliana|Rep: Arabidopsis thaliana genomic DNA,	AT5G54540.1	1e-18	similar to unknown protein [Arabidopsis thaliana] (TAIR:AT4G25170.1); similar to expressed protein [Oryza sativa (japonica				Gma.4317.1.S1_at	Affymetrix Soybean Target Sequence	Glyma06g41180.1	0	96.91	40.76	AT5G54540.1	1e-37	UniRef100_A9PAV8 Putative uncharacterized protein n=1 Tax=Populus trichocarpa RepID=A9PAV8_POPTR	3e-26	34.63	93.54	UniRef100_Q9FIV0 Arabidopsis thaliana genomic DNA, chromosome 5, P1 clone:MRB17 (AT5g54540/MRB17_4) n=1 Tax=Arabidopsis thaliana RepID=Q9FIV0_ARATH	9e-21	32.11	80.47	UniRef100_Q6Z9U8 Putative uncharacterized protein P0455A11.10 (Os08g0179900 protein) n=1 Tax=Oryza sativa Japonica Group RepID=Q6Z9U8_ORYSJ	1e-17	34.85	79.33	GO:0008150	biological_process	GO:0003674	molecular_function
Gma.432.1.S1_at	199500	345400	491600	582500	115500	268400	399600	525500	0	Cluster: Embryo-specific urease; n=2; Glycine max|Rep: Embryo-specific urease - Glycine max (Soybean)	AT1G67550.1	0	URE (UREASE); urease	CT963131_7.3	0	Urease, beta subunit; TonB box, N-terminal; Urease alpha-subunit, N-terminal E EGN_Mt060719 20060904 TIGR 3984.m00016	Gma.432.1.S1_at	Affymetrix Soybean Target Sequence	Glyma05g27840.1	0	100	14.97	AT1G67550.1	0	UniRef100_Q7XAC5 Embryo-specific urease n=1 Tax=Glycine max RepID=Q7XAC5_SOYBN	0	90.58	100.12	UniRef100_P07374 Urease n=1 Tax=Canavalia ensiformis RepID=UREA_CANEN	0	81.43	99.88	UniRef100_Q949H4 Urease (Leaf ubiquitous urease) n=1 Tax=Glycine max RepID=Q949H4_SOYBN	0	77.95	100.24	GO:0006807	nitrogen_compound_metabolic_process	GO:0009039	urease_activity	URDEGR-PWY	ureide degradation			PF00547|PF00699|PF00449|PF01979	Urease, gamma subunit|Urease beta subunit|Urease alpha-subunit, N-terminal domain|Amidohydrolase family
Gma.440.1.S1_at	23920	39880	37730	47030	26290	32600	43760	49450	1e-134	Cluster: Hypothetical protein At2g38000; n=1; Arabidopsis thaliana|Rep: Hypothetical protein At2g38000 - Arabidopsis thaliana (Mouse-ear cress)	AT2G38000.1	1e-135	chaperone protein dnaJ-related				Gma.440.1.S1_at	Affymetrix Soybean Target Sequence	Glyma07g17240.1	5e-82	97.08	9.11	AT2G38000.1	1e-166	UniRef100_A7PNZ2 Chromosome chr8 scaffold_23, whole genome shotgun sequence n=1 Tax=Vitis vinifera RepID=A7PNZ2_VITVI	0	73	86.5	UniRef100_A5BQ55 Putative uncharacterized protein n=1 Tax=Vitis vinifera RepID=A5BQ55_VITVI	1e-169	72.28	86.51	UniRef100_Q9SH87 Putative uncharacterized protein At2g38000 (At2g38000 protein) n=1 Tax=Arabidopsis thaliana RepID=Q9SH87_ARATH	1e-154	61.68	101.91	GO:0006457	protein_folding	GO:0051082 GO:0031072	unfolded_protein_binding heat_shock_protein_binding							KOG2813	Predicted molecular chaperone, contains DnaJ domain
Gma.4427.1.S1_at	1127	1230	1797	3709	995.1	1186	1600	3006	1e-12	Cluster: Phloem specific protein; n=1; Vicia faba|Rep: Phloem specific protein - Vicia faba (Broad bean)				CT573365_4.4	2e-19	hypothetical protein H EGN_Mt060719 20060904 TIGR 3911.m00015	Gma.4427.1.S1_at	Affymetrix Soybean Target Sequence	Glyma17g09200.1	0	97.48	72.59	NO BLASTP HIT (E<10-6)		NO BLASTP HIT (E<10-6)		0	0			0	0			0	0
Gma.4431.1.S1_at	23040	29210	34570	40760	22330	29610	33660	41930	1e-101	Cluster: F24J8.3 protein; n=1; Arabidopsis thaliana|Rep: F24J8.3 protein - Arabidopsis thaliana (Mouse-ear cress)	AT1G21380.1	1e-103	VHS domain-containing protein / GAT domain-containing protein	AC149809_34.4	2e-44	GAT; ENTH/VHS E EGN_Mt060719 20060904 TIGR 2956.m00028	Gma.4431.1.S1_at	Affymetrix Soybean Target Sequence	Glyma04g42250.1	0	95.23	25.28	AT1G21380.1	1e-160	UniRef100_A7NVL7 Chromosome chr18 scaffold_1, whole genome shotgun sequence n=1 Tax=Vitis vinifera RepID=A7NVL7_VITVI	1e-150	60.28	109.85	UniRef100_Q2R9B5 VHS domain containing protein, expressed (Os11g0199700 protein) n=1 Tax=Oryza sativa Japonica Group RepID=Q2R9B5_ORYSJ	1e-133	49.55	82.99	UniRef100_B6SY37 Putative uncharacterized protein n=1 Tax=Zea mays RepID=B6SY37_MAIZE	1e-125	47.32	85.79	GO:0006891 GO:0006886	intra-Golgi_vesicle-mediated_transport intracellular_protein_transport	GO:0008565	protein_transporter_activity			PTHR13856	VHS DOMAIN CONTAINING PROTEIN FAMILY	PF00790|PF03127	VHS domain|GAT domain	KOG1087	Cytosolic sorting protein GGA2/TOM1
Gma.4487.2.S1_at	30680	40820	49840	63090	32880	31280	51230	56150	4e-26	Cluster: Calcium-binding EF hand-like protein; n=1; Oryza sativa (japonica cultivar-group)|Rep: Calcium-binding EF hand-like protein - Oryza sativa	AT4G26470.1	1e-27	calcium ion binding	AC145470_19.3	4e-35	Calcium-binding EF-hand E EGN_Mt060719 20060904 TIGR 2594.m00005	Gma.4487.2.S1_at	Affymetrix Soybean Target Sequence	Glyma08g33830.2	0	100	21.13	AT4G26470.1	1e-95	UniRef100_A7Q9F2 Chromosome chr19 scaffold_66, whole genome shotgun sequence n=1 Tax=Vitis vinifera RepID=A7Q9F2_VITVI	1e-108	87.5	93.1	UniRef100_A5AMZ2 Putative uncharacterized protein n=1 Tax=Vitis vinifera RepID=A5AMZ2_VITVI	1e-106	85.91	84.44	UniRef100_A2YEX3 Putative uncharacterized protein n=2 Tax=Oryza sativa RepID=A2YEX3_ORYSI	1e-94	75.45	100	GO:0006499	N-terminal_protein_myristoylation	GO:0005509	calcium_ion_binding
Gma.4518.1.A1_at	14620	19300	19280	26020	13290	17560	19000	23170	2e-45	Cluster: Putative zinc finger protein ID1; n=1; Oryza sativa (japonica cultivar-group)|Rep: Putative zinc finger protein ID1 - Oryza sativa (japonica	AT1G34370.1	6e-40	zinc finger (C2H2 type) family protein	CT967306_3.3	5e-60	Zinc finger, C2H2-type F EGN_Mt060719 20060904 TIGR 3992.m00022	Gma.4518.1.A1_at	Affymetrix Soybean Target Sequence	Glyma11g38080.1	0	99.79	40.08	AT1G34370.1	2e-63	UniRef100_A7R6M0 Chromosome undetermined scaffold_1335, whole genome shotgun sequence n=1 Tax=Vitis vinifera RepID=A7R6M0_VITVI	9e-86	51.82	92.29	UniRef100_A3A884 Putative uncharacterized protein n=1 Tax=Oryza sativa Japonica Group RepID=A3A884_ORYSJ	1e-69	46.93	79.69	UniRef100_Q6YXC5 Putative zinc finger protein ID1 (Os02g0572900 protein) n=1 Tax=Oryza sativa Japonica Group RepID=Q6YXC5_ORYSJ	1e-69	46.93	79.69	GO:0045449 GO:0010044 GO:0010447	regulation_of_transcription response_to_aluminum_ion response_to_acidity	GO:0003676 GO:0003700 GO:0008270	nucleic_acid_binding transcription_factor_activity zinc_ion_binding			PTHR11389	ZINC FINGER PROTEIN	PF00096|PF00096|PF00096	Zinc finger, C2H2 type|Zinc finger, C2H2 type|Zinc finger, C2H2 type
Gma.4543.1.S1_at	28080	36210	41300	41230	26220	40100	40830	46560	1e-68	Cluster: Pathogenesis-related transcriptional factor and ERF; n=1; Medicago truncatula|Rep: Pathogenesis-related transcriptional factor and ERF -	AT4G27950.1	6e-29	CRF4 (CYTOKININ RESPONSE FACTOR 4); DNA binding / transcription factor	AC141923_20.4	1e-70	Pathogenesis-related transcriptional factor and ERF F EGN_Mt060719 20060904 TIGR 2480.m00025	Gma.4543.1.S1_at	Affymetrix Soybean Target Sequence	Glyma14g38610.1	1e-163	100	17.46	AT4G27950.1	6e-34	UniRef100_A7NXZ9 Chromosome chr6 scaffold_3, whole genome shotgun sequence n=1 Tax=Vitis vinifera RepID=A7NXZ9_VITVI	3e-37	46.3	74.39	UniRef100_O65242 TSI1 n=1 Tax=Nicotiana tabacum RepID=O65242_TOBAC	5e-34	45.55	76.1	UniRef100_O04682 Pathogenesis-related genes transcriptional activator PTI6 n=1 Tax=Solanum lycopersicum RepID=PTI6_SOLLC	6e-32	43.58	87.1	GO:0006355 GO:0042991 GO:0048366	regulation_of_transcription,_DNA-dependent transcription_factor_import_into_nucleus leaf_development	GO:0003677 GO:0003700	DNA_binding transcription_factor_activity					PF00847	AP2 domain
Gma.4589.2.S1_at	199200	271600	347700	396900	154700	254500	319500	360100	1e-178	Cluster: Hydroxymethylglutaryl-coenzyme A reductase, putative; n=2; rosids|Rep: Hydroxymethylglutaryl-coenzyme A reductase, putative -	AT1G76490.1	1e-165	HMG1 (3-HYDROXY-3-METHYLGLUTARYL COA REDUCTASE)	AC168849_14.3	1e-180	Hydroxymethylglutaryl-coenzyme A reductase F EGN_Mt060719 20060904 TIGR 3421.m00034	Gma.4589.2.S1_at	Affymetrix Soybean Target Sequence	Glyma09g32850.1	2e-90	100	6.77	AT1G76490.1	0	UniRef100_A9YVC5 3-hydroxy-3-methylglutaryl coenzyme A reductase 5 n=1 Tax=Medicago truncatula RepID=A9YVC5_MEDTR	0	77.57	95.37	UniRef100_Q8W2E3 3-hydroxy-3-methylglutaryl coenzyme A n=1 Tax=Pisum sativum RepID=Q8W2E3_PEA	0	76.21	95.67	UniRef100_A7QSS5 Chromosome chr4 scaffold_162, whole genome shotgun sequence n=1 Tax=Vitis vinifera RepID=A7QSS5_VITVI	0	74.83	100.54	GO:0008299 GO:0016126	isoprenoid_biosynthetic_process sterol_biosynthetic_process	GO:0042282	hydroxymethylglutaryl-CoA_reductase_activity	PWY-922	mevalonate pathway	PTHR10572	HMG-COA REDUCTASE	PF00368	Hydroxymethylglutaryl-coenzyme A reductase	KOG2480	3-hydroxy-3-methylglutaryl-CoA (HMG-CoA) reductase
Gma.4594.1.A1_at	30960	43900	54410	66500	28640	38760	52900	64480									Gma.4594.1.A1_at	Affymetrix Soybean Target Sequence	Glyma12g01750.2	1e-144	95.61	7.62	AT5G16680.1	1e-131	UniRef100_A5B3L6 Putative uncharacterized protein n=1 Tax=Vitis vinifera RepID=A5B3L6_VITVI	1e-156	34.5	57.07	UniRef100_Q9M8T1 F13E7.16 protein n=1 Tax=Arabidopsis thaliana RepID=Q9M8T1_ARATH	5e-99	36.85	61.47	UniRef100_Q9LFE9 Putative uncharacterized protein F5E19_20 n=2 Tax=Arabidopsis thaliana RepID=Q9LFE9_ARATH	4e-97	36.61	47.03	GO:0006355	regulation_of_transcription,_DNA-dependent	GO:0003677	DNA_binding
Gma.4599.1.A1_at	9483	13160	14450	16130	9389	12450	13520	14770									Gma.4599.1.A1_at	Affymetrix Soybean Target Sequence	Glyma19g29760.2	1e-138	97.06	23.82	AT1G08710.2	5e-70	UniRef100_UPI0000162CCB F-box family protein n=1 Tax=Arabidopsis thaliana RepID=UPI0000162CCB	6e-62	53.04	77.63	UniRef100_Q8VZ41 Putative uncharacterized protein At1g08710 n=1 Tax=Arabidopsis thaliana RepID=Q8VZ41_ARATH	7e-62	52.59	84.31	UniRef100_A7QA03 Chromosome chr8 scaffold_68, whole genome shotgun sequence n=1 Tax=Vitis vinifera RepID=A7QA03_VITVI	8e-61	54.94	91.24	GO:0008150	biological_process
Gma.4604.3.S1_a_at	23770	26370	32900	34850	22050	26300	29600	34810	1e-92	Cluster: 1,2-dihydroxy-3-keto-5-methylthiopentene dioxygenase 3; n=6; Brassicaceae|Rep: 1,2-dihydroxy-3-keto-5-methylthiopentene dioxygenase 3 -	AT4G14710.1	2e-94	ATARD2; acireductone dioxygenase (Fe2+-requiring)/ metal ion binding	AC174306_2.4	3e-73	hypothetical protein H EGN_Mt060719 20060904 TIGR 3541.m00013	Gma.4604.3.S1_a_at	Affymetrix Soybean Target Sequence	Glyma08g40780.1	2e-59	100	9.19	AT1G26665.1	3e-68	UniRef100_A7QJ60 Chromosome chr2 scaffold_105, whole genome shotgun sequence n=1 Tax=Vitis vinifera RepID=A7QJ60_VITVI	2e-57	59.59	98.45	UniRef100_B6T6M5 Putative uncharacterized protein n=1 Tax=Zea mays RepID=B6T6M5_MAIZE	7e-57	64.53	88.42	UniRef100_Q93WN1 At1g26660/T24P13_4 n=1 Tax=Arabidopsis thaliana RepID=Q93WN1_ARATH	3e-56	61.63	91.01	GO:0008150	biological_process	GO:0003674	molecular_function			PTHR13345	NUT2 AND UXT			KOG3046	Transcription factor, subunit of SRB subcomplex of RNA polymerase II
Gma.4665.1.A1_at	4166	6766	7290	8342	3358	6212	8285	9161									Gma.4665.1.A1_at	Affymetrix Soybean Target Sequence	Glyma03g01980.1	9e-61	99.18	7.68	AT4G00770.1	2e-47	UniRef100_Q147G2 At4g00770 n=1 Tax=Arabidopsis thaliana RepID=Q147G2_ARATH	4e-19	26.41	85.68	UniRef100_Q8LAT3 Putative uncharacterized protein n=1 Tax=Arabidopsis thaliana RepID=Q8LAT3_ARATH	4e-17	26.05	85.48	UniRef100_A5AMK8 Putative uncharacterized protein n=1 Tax=Vitis vinifera RepID=A5AMK8_VITVI	1e-13	31.05	33.85	GO:0008150	biological_process	GO:0003674	molecular_function
Gma.4774.1.S1_at	43470	45250	54740	69720	25340	46910	52970	65610	3e-93	Cluster: NAC domain-containing protein 2; n=5; Brassicaceae|Rep: NAC domain-containing protein 2 - Arabidopsis thaliana (Mouse-ear cress)	AT1G01720.1	6e-95	ATAF1 (Arabidopsis NAC domain containing protein 2); transcription factor	AC141112_24.4	2e-76	No apical meristem (NAM) protein F EGN_Mt060719 20060904 TIGR 2467.m00023	Gma.4774.1.S1_at	Affymetrix Soybean Target Sequence	Glyma02g26480.1	1e-135	98.46	20.23	AT1G01720.1	1e-114	UniRef100_B2ZGR3 NAC domain protein n=1 Tax=Glycine max RepID=B2ZGR3_SOYBN	1e-130	82.86	95.71	UniRef100_Q39013 NAC domain-containing protein 2 n=2 Tax=Arabidopsis thaliana RepID=NAC2_ARATH	1e-102	67.02	90.66	UniRef100_B2ZGQ4 NAC domain protein n=1 Tax=Glycine max RepID=B2ZGQ4_SOYBN	1e-101	65.13	88.33	GO:0007275 GO:0009788	multicellular_organismal_development negative_regulation_of_abscisic_acid_mediated_signaling	GO:0003700 GO:0016563	transcription_factor_activity transcription_activator_activity					PF02365	No apical meristem (NAM) protein
Gma.4876.1.S1_at	228100	331900	398500	497000	140600	280800	421000	497700									Gma.4876.1.S1_at	Affymetrix Soybean Target Sequence	Glyma16g25920.1	0	100	4.23	AT3G50380.1	0	UniRef100_A7R5T8 Chromosome undetermined scaffold_1058, whole genome shotgun sequence (Fragment) n=1 Tax=Vitis vinifera RepID=A7R5T8_VITVI	0	70.22	76.82	UniRef100_A7R5T8 Chromosome undetermined scaffold_1058, whole genome shotgun sequence (Fragment) n=1 Tax=Vitis vinifera RepID=A7R5T8_VITVI	3e-25	59.09	14.95	UniRef100_A7R5T8 Chromosome undetermined scaffold_1058, whole genome shotgun sequence (Fragment) n=1 Tax=Vitis vinifera RepID=A7R5T8_VITVI	1e-16	63.64	9.05	GO:0008104	protein_localization							PF06650	Protein of unknown function (DUF1162)
Gma.4990.1.A1_at	45170	55490	69090	106100	43630	50240	74270	101400	4e-45	Cluster: Expressed protein; n=2; Oryza sativa (japonica cultivar-group)|Rep: Expressed protein - Oryza sativa (japonica cultivar-group)	AT2G20830.2	7e-39	folic acid binding / transferase				Gma.4990.1.A1_at	Affymetrix Soybean Target Sequence	Glyma01g09900.2	0	99.61	34.4	AT2G20830.1	9e-76	UniRef100_A7PXF1 Chromosome chr12 scaffold_36, whole genome shotgun sequence n=1 Tax=Vitis vinifera RepID=A7PXF1_VITVI	1e-127	70.42	94.22	UniRef100_A2XIW3 Putative uncharacterized protein n=1 Tax=Oryza sativa Indica Group RepID=A2XIW3_ORYSI	4e-92	50.49	95.91	UniRef100_Q75ID2 Expressed protein (Formiminotransferase-cyclodeaminase, putative, expressed) n=2 Tax=Oryza sativa Japonica Group RepID=Q75ID2_ORYSJ	1e-91	50.99	99.01	GO:0008152	metabolic_process	GO:0005542 GO:0016740	folic_acid_binding transferase_activity
Gma.4991.1.S1_at	119600	159400	163800	174800	116900	133800	162800	180200	3e-77	Cluster: OSIGBa0103M18.2 protein; n=3; Oryza sativa|Rep: OSIGBa0103M18.2 protein - Oryza sativa (Rice)	AT5G42000.1	4e-77	ORMDL family protein				Gma.4991.1.S1_at	Affymetrix Soybean Target Sequence	Glyma07g05940.1	0	95.4	39.95	AT5G42000.1	1e-79	UniRef100_A9P8F2 Putative uncharacterized protein n=2 Tax=Populus RepID=A9P8F2_POPTR	2e-80	89.81	100	UniRef100_A5C166 Putative uncharacterized protein (Chromosome undetermined scaffold_203, whole genome shotgun sequence) n=1 Tax=Vitis vinifera RepID=A5C166_VITVI	7e-80	89.74	99.36	UniRef100_B3TLM1 ORMDL family protein-like n=1 Tax=Elaeis guineensis RepID=B3TLM1_ELAGV	2e-77	88.39	98.73	GO:0006457	protein_folding	GO:0003674	molecular_function			PTHR12665	ORMDL PROTEINS	PF04061	ORMDL family	KOG3319	Predicted membrane protein
Gma.4991.2.S1_at	25450	36440	33610	41640	25120	28590	34890	37960	3e-21	Cluster: OSIGBa0103M18.2 protein; n=3; Oryza sativa|Rep: OSIGBa0103M18.2 protein - Oryza sativa (Rice)	AT1G01230.1	2e-21	ORMDL family protein				Gma.4991.2.S1_at	Affymetrix Soybean Consensus Sequence	No Soybean Match Identified, E<10E-30, Perecent ID>95%		0	0	AT1G01230.1	2e-21	UniRef100_A5C166 Putative uncharacterized protein (Chromosome undetermined scaffold_203, whole genome shotgun sequence) n=1 Tax=Vitis vinifera RepID=A5C166_VITVI	7e-22	88.46	33.12	UniRef100_B3TLM1 ORMDL family protein-like n=1 Tax=Elaeis guineensis RepID=B3TLM1_ELAGV	9e-22	88.46	33.12	UniRef100_Q6EPG3 ORMDL family protein-like (Putative uncharacterized protein) (Os02g0673600 protein) n=1 Tax=Oryza sativa Japonica Group RepID=Q6EPG3_ORYSJ	6e-21	86.54	33.12	GO:0006457	protein_folding	GO:0003674	molecular_function			NA	NA	NA	NA	NA	NA
Gma.5038.1.A1_at	23080	27250	31960	38110	18950	26040	26640	34660	4e-31	Cluster: Putative 4-coumarate:coenzyme A ligase; n=1; Oryza sativa (japonica cultivar-group)|Rep: Putative 4-coumarate:coenzyme A ligase - Oryza sativa	AT5G63380.1	3e-29	4-coumarate--CoA ligase family protein / 4-coumaroyl-CoA synthase family protein	CU012042_8.4	2e-38	AMP-dependent synthetase and ligase E EGN_Mt060719 20060904 TIGR 4004.m00007	Gma.5038.1.A1_at	Affymetrix Soybean Target Sequence	Glyma06g18030.2	0	99.8	18.49	AT5G63380.1	1e-158	UniRef100_A7PHD6 Chromosome chr17 scaffold_16, whole genome shotgun sequence n=1 Tax=Vitis vinifera RepID=A7PHD6_VITVI	1e-169	64.5	91.35	UniRef100_A5AH04 Putative uncharacterized protein n=1 Tax=Vitis vinifera RepID=A5AH04_VITVI	1e-166	61.9	84.52	UniRef100_B2Z6P2 4-coumarate:CoA ligase n=1 Tax=Populus trichocarpa RepID=B2Z6P2_POPTR	1e-150	56.65	87.63	GO:0009695	jasmonic_acid_biosynthetic_process	GO:0016207 GO:0004321	4-coumarate-CoA_ligase_activity fatty-acyl-CoA_synthase_activity	PWY1F-FLAVSYN	flavonoid biosynthesis
Gma.5040.1.S1_at	45900	53130	88330	97720	49780	59530	74400	87730	1e-53	Rep: RNA helicase - Arabidopsis thaliana (Mouse-ear cress)	AT5G61140.1	3e-55	DEAD box RNA helicase, putative	AC174366_7.3	5e-10	Helicase, C-terminal; Sec63 E EGN_Mt060719 20060904 TIGR 3599.m00011	Gma.5040.1.S1_at	Affymetrix Soybean Consensus Sequence	No Soybean Match Identified, E<10E-30, Perecent ID>95%		0	0	AT5G61140.1	2e-50	UniRef100_A7PDB5 Chromosome chr17 scaffold_12, whole genome shotgun sequence n=1 Tax=Vitis vinifera RepID=A7PDB5_VITVI	2e-59	67.05	8.33	UniRef100_UPI0000197138 DEAD box RNA helicase, putative n=1 Tax=Arabidopsis thaliana RepID=UPI0000197138	2e-48	56.73	7.92	UniRef100_Q9FNQ1 RNA helicase n=1 Tax=Arabidopsis thaliana RepID=Q9FNQ1_ARATH	2e-48	56.73	7.88			GO:0008026	ATP-dependent_helicase_activity			NA	NA	NA	NA	NA	NA
Gma.5171.1.A1_at	11910	15510	18220	28130	12330	13000	16750	25400	5e-14	Rep: Phytase - Glycine max (Soybean)	AT3G07130.1	2e-07	ATPAP15/PAP15 (purple acid phosphatase 15); acid phosphatase/ protein serine/threonine phosphatase	AC148291_50.4	4e-11	ZF-HD homeobox protein Cys/His-rich dimerisation region E EGN_Mt060719 20060904 TIGR 2804.m00009	Gma.5171.1.A1_at	Affymetrix Soybean Consensus Sequence	No Soybean Match Identified, E<10E-30, Perecent ID>95%		0	0	AT3G07130.1	2e-07	UniRef100_Q93XG4 Phytase n=1 Tax=Glycine max RepID=Q93XG4_SOYBN	1e-13	100	6.58	UniRef100_B3GPL3 Phytase n=1 Tax=Glycine max RepID=B3GPL3_SOYBN	1e-13	100	6.58	UniRef100_B5ARZ7 Phytase n=1 Tax=Vigna radiata RepID=B5ARZ7_9FABA	6e-07	75	6.58	GO:0008150	biological_process	GO:0003993 GO:0004722	acid_phosphatase_activity protein_serine/threonine_phosphatase_activity			NA	NA	NA	NA	NA	NA
Gma.5250.1.S1_at	12310	10530	20060	19150	9849	12130	15160	17280	2e-25	Rep: Longin-like - Medicago truncatula (Barrel medic)	AT1G15370.1	3e-26	similar to Lon (GB:ABD28727.1); contains InterPro domain Longin-like; (InterPro:IPR011012)	AC122167_13.5	2e-27	Longin-like F EGN_Mt060719 20060904 TIGR 2084.m00012	Gma.5250.1.S1_at	Affymetrix Soybean Target Sequence	Glyma15g01150.1	0	99.55	30.81	AT1G15370.1	5e-64	UniRef100_Q2HUA7 Longin-like n=1 Tax=Medicago truncatula RepID=Q2HUA7_MEDTR	1e-66	94.57	87.76	UniRef100_Q700A4 Putative uncharacterized protein (Fragment) n=1 Tax=Cicer arietinum RepID=Q700A4_CICAR	1e-66	94.57	92.81	UniRef100_A7QIQ0 Chromosome chr9 scaffold_104, whole genome shotgun sequence n=1 Tax=Vitis vinifera RepID=A7QIQ0_VITVI	9e-64	90.7	87.76	GO:0006810	transport	GO:0003674	molecular_function			PTHR11043	ZETA-COAT PROTEIN
Gma.5252.1.A1_at	19630	22120	26650	27900	19110	23230	24930	29700	1e-36	Cluster: Hexaprenyldihydroxybenzoate methyltransferase, mitochondrial precursor; n=2; Arabidopsis thaliana|Rep: Hexaprenyldihydroxybenzoate	AT2G30920.1	2e-38	ATCOQ3 (EMBRYO DEFECTIVE 3002)				Gma.5252.1.A1_at	Affymetrix Soybean Target Sequence	Glyma02g45780.1	0	97.47	33.85	AT2G30920.1	1e-115	UniRef100_O49354 Hexaprenyldihydroxybenzoate methyltransferase, mitochondrial n=1 Tax=Arabidopsis thaliana RepID=COQ3_ARATH	1e-115	78.33	74.53	UniRef100_Q8LG57 Dihydroxypolyprenylbenzoate methyltransferase n=1 Tax=Arabidopsis thaliana RepID=Q8LG57_ARATH	1e-115	77.92	74.53	UniRef100_B4FMT9 Putative uncharacterized protein n=1 Tax=Zea mays RepID=B4FMT9_MAIZE	1e-114	79.24	72.39	GO:0006744 GO:0009793	ubiquinone_biosynthetic_process embryonic_development_ending_in_seed_dormancy	GO:0004395 GO:0010420	hexaprenyldihydroxybenzoate_methyltransferase_activity polyprenyldihydroxybenzoate_methyltransferase_activity	PWYQT-4448	ubiquinone-9 biosynthesis	PTHR23134	HEXAPRENYLDIHYDROXYBENZOATE METHYLTRANSFERASE	PF08241|PF08242	Methyltransferase domain|Methyltransferase domain	KOG1270	Methyltransferases
Gma.5355.1.A1_at	56070	90260	102100	122200	38970	78390	100700	128700	1e-47	Cluster: Selenium binding protein; n=1; Glycine max|Rep: Selenium binding protein - Glycine max (Soybean)	AT3G23800.1	2e-44	selenium-binding family protein	AC166237_13.4	5e-47	Quinoprotein amine dehydrogenase, beta chain-like F EGN_Mt060719 20060904 TIGR 3389.m00020	Gma.5355.1.A1_at	Affymetrix Soybean Target Sequence	Glyma05g28400.1	1e-140	96.76	14.75	AT4G14030.1	0	UniRef100_Q93YH7 Selenium binding protein (Fragment) n=1 Tax=Glycine max RepID=Q93YH7_SOYBN	0	92.26	100	UniRef100_Q93WS1 Selenium binding protein n=1 Tax=Medicago sativa RepID=Q93WS1_MEDSA	0	80.12	100	UniRef100_Q93VA1 Selenium binding protein n=1 Tax=Lotus japonicus RepID=Q93VA1_LOTJA	0	82.43	98.15	GO:0046686	response_to_cadmium_ion	GO:0008430	selenium_binding			PTHR23300	SELENIUM-BINDING PROTEIN	PF05694	56kDa selenium binding protein (SBP56)	KOG0918	Selenium-binding protein
Gma.5460.1.S1_at	19440	18580	26050	28310	17150	24470	26230	27080	1e-28	Cluster: Pullulanase-like protein; n=2; Arabidopsis thaliana|Rep: Pullulanase-like protein - Arabidopsis thaliana (Mouse-ear cress)	AT5G04360.1	1e-30	ATPU1 (PULLULANASE 1); alpha-amylase/ limit dextrinase				Gma.5460.1.S1_at	Affymetrix Soybean Target Sequence	Glyma10g34080.1	4e-79	95.1	7.09	AT5G04360.1	0	UniRef100_A7PHX1 Chromosome chr13 scaffold_17, whole genome shotgun sequence n=1 Tax=Vitis vinifera RepID=A7PHX1_VITVI	0	76.92	91.42	UniRef100_UPI0000196B9B ATLDA/ATPU1 (PULLULANASE 1); alpha-amylase/ limit dextrinase n=1 Tax=Arabidopsis thaliana RepID=UPI0000196B9B	0	70.51	91.71	UniRef100_Q8GTR4 Pullulanase-like protein (Starch debranching enzyme) n=1 Tax=Arabidopsis thaliana RepID=Q8GTR4_ARATH	0	70.4	91.71	GO:0005975 GO:0005983	carbohydrate_metabolic_process starch_catabolic_process	GO:0004556 GO:0010303	alpha-amylase_activity limit_dextrinase_activity	PWY-5455	superpathway of starch degradation to pyruvate	PTHR10357	AMYLASE	PF02922	Isoamylase N-terminal domain	KOG0470	1,4-alpha-glucan branching enzyme/starch branching enzyme II
Gma.5510.1.S1_at	317000	396100	429300	452900	281400	357900	399700	452500	1e-171	Cluster: Beta-amyrin and sophoradiol 24-hydroxylase; n=2; Glycine max|Rep: Beta-amyrin and sophoradiol 24-hydroxylase - Glycine max (Soybean)	AT2G42250.1	3e-97	CYP712A1 (cytochrome P450, family 712, subfamily A, polypeptide 1); oxygen binding	AC141114_7.4	1e-133	E-class P450, group I H EGN_Mt060719 20060904 TIGR 2469.m00007	Gma.5510.1.S1_at	Affymetrix Soybean Consensus Sequence	No Soybean Match Identified, E<10E-30, Perecent ID>95%		0	0	AT5G06900.1	8e-97	UniRef100_Q9XHC6 Cytochrome P450 monooxygenaseCYP93D1 n=1 Tax=Glycine max RepID=Q9XHC6_SOYBN	0	100	57.7	UniRef100_Q9XHC6 Cytochrome P450 monooxygenaseCYP93D1 n=1 Tax=Glycine max RepID=Q9XHC6_SOYBN	0	89.64	43.27	UniRef100_Q1JV37 Beta-amyrin and sophoradiol 24-hydroxylase n=1 Tax=Glycine max RepID=Q1JV37_SOYBN	0	99.66	57.7			GO:0019825	oxygen_binding			NA	NA	NA	NA	NA	NA
Gma.5584.4.S1_s_at	8597	11960	21620	24090	9444	14740	19100	21910	1e-45	Cluster: Root nodule extensin; n=2; Pisum sativum|Rep: Root nodule extensin - Pisum sativum (Garden pea)	AT1G21310.1	5e-37	ATEXT3 (EXTENSIN 3); structural constituent of cell wall	AC149471_20.4	1e-29	Extensin-like region E EGN_Mt060719 20060904 TIGR 2916.m00012	Gma.5584.4.S1_s_at	Affymetrix Soybean Target Sequence	Glyma10g35090.1	4e-92	100	22.61	NO BLASTP HIT (E<10-6)		NO BLASTP HIT (E<10-6)		0	0			0	0			0	0
Gma.5623.1.S1_at	75530	87150	93620	132200	68860	85630	105700	134100	1e-61	Cluster: Universal stress protein; n=2; Medicago truncatula|Rep: Universal stress protein - Medicago truncatula (Barrel medic)	AT2G47710.1	2e-53	universal stress protein (USP) family protein	AC161032_18.5	1e-63	Universal stress protein (Usp) E EGN_Mt060719 20060904 TIGR 3324.m00016	Gma.5623.1.S1_at	Affymetrix Soybean Target Sequence	Glyma02g17470.6	2e-84	100	12.98	AT2G47710.1	3e-56	UniRef100_B4UW73 Universal stress protein n=1 Tax=Arachis hypogaea RepID=B4UW73_ARAHY	2e-66	74.07	86.19	UniRef100_Q6T7D1 Fiber protein Fb19 (Fragment) n=1 Tax=Gossypium barbadense RepID=Q6T7D1_GOSBA	2e-58	70.86	97.35	UniRef100_A7Q0B5 Chromosome chr7 scaffold_42, whole genome shotgun sequence n=1 Tax=Vitis vinifera RepID=A7Q0B5_VITVI	3e-58	66.88	96.89	GO:0006950	response_to_stress	GO:0003674	molecular_function
Gma.5633.1.S1_at	26010	31460	47620	53170	22120	35880	48220	58940									Gma.5633.1.S1_at	Affymetrix Soybean Target Sequence	Glyma08g00370.1	1e-127	100	33.92	NO BLASTP HIT (E<10-6)		NO BLASTP HIT (E<10-6)		0	0			0	0			0	0
Gma.5736.1.S1_at	18250	22380	31360	41310	13770	19170	30590	40280	9e-10	Cluster: SJCHGC01957 protein; n=1; Schistosoma japonicum|Rep: SJCHGC01957 protein - Schistosoma japonicum (Blood fluke)	AT4G11385.1	4e-07	unknown protein	AC148291_50.4	8e-10	ZF-HD homeobox protein Cys/His-rich dimerisation region E EGN_Mt060719 20060904 TIGR 2804.m00009	Gma.5736.1.S1_at	Affymetrix Soybean Consensus Sequence	No Soybean Match Identified, E<10E-30, Perecent ID>95%		0	0	NO BLASTX HIT (E<10-6)		NO BLASTX HIT (E<10-6)		0	0			0	0			0	0							NA	NA	NA	NA	NA	NA
Gma.5737.1.S1_at	7219	7095	8491	10580	5987	7254	8868	10850	2e-18	Cluster: Protein At4g33520; n=4; Arabidopsis thaliana|Rep: Protein At4g33520 - Arabidopsis thaliana (Mouse-ear cress)	AT4G33520.1	2e-20	PAA1 (metal-transporting P-type ATPase 1); ATPase, coupled to transmembrane movement of ions, phosphorylative	AC137602_23.4	2e-23	Heavy metal transport/detoxification protein F EGN_Mt060719 20060904 TIGR 2333.m00022	Gma.5737.1.S1_at	Affymetrix Soybean Target Sequence	Glyma15g05890.1	9e-86	100	20.83	AT4G33520.3	1e-21	UniRef100_Q3E9R8 Uncharacterized protein At4g33520.3 n=1 Tax=Arabidopsis thaliana RepID=Q3E9R8_ARATH	7e-21	62.79	8.54	UniRef100_Q9SZC9 Putative copper-transporting ATPase PAA1 n=2 Tax=Arabidopsis thaliana RepID=AHM6_ARATH	7e-21	62.79	8.54	UniRef100_Q93YP5 Metal-transporting P-type ATPase n=1 Tax=Arabidopsis thaliana RepID=Q93YP5_ARATH	2e-20	67.11	32.07	GO:0009767	photosynthetic_electron_transport_chain	GO:0015662 GO:0005375	ATPase_activity,_coupled_to_transmembrane_movement_of_ions,_phosphorylative_mechanism copper_ion_transmembrane_transporter_activity			PTHR11939:SF26	NITROGEN FIXATION PROTEIN FIXI	PF00403	Heavy-metal-associated domain
Gma.5760.2.S1_at	52280	86990	155600	192100	26320	75230	133600	173800	9e-67	Cluster: Pathogenesis-related protein-like protein; n=2; Medicago truncatula|Rep: Pathogenesis-related protein-like protein - Medicago truncatula (Barrel	AT1G78780.2	3e-67	pathogenesis-related family protein	AC151598_16.5	1e-68	Pathogen-related protein, related F EGN_Mt060719 20060904 TIGR 3040.m00009	Gma.5760.2.S1_at	Affymetrix Soybean Consensus Sequence	No Soybean Match Identified, E<10E-30, Perecent ID>95%		0	0	AT1G78780.2	3e-67	UniRef100_A7NSI9 Chromosome chr18 scaffold_1, whole genome shotgun sequence n=1 Tax=Vitis vinifera RepID=A7NSI9_VITVI	1e-100	72.57	100	UniRef100_A5BRQ4 Putative uncharacterized protein n=1 Tax=Vitis vinifera RepID=A5BRQ4_VITVI	3e-99	70.29	49.07	UniRef100_A5BRQ4 Putative uncharacterized protein n=1 Tax=Vitis vinifera RepID=A5BRQ4_VITVI	3e-97	71.43	48.87	GO:0008150	biological_process	GO:0003674	molecular_function			NA	NA	NA	NA	NA	NA
Gma.5773.3.S1_at	2562	2786	5851	6187	2729	3091	3564	5732	4e-52	Cluster: Leucine-rich repeat, plant specific; n=1; Medicago truncatula|Rep: Leucine-rich repeat, plant specific - Medicago truncatula (Barrel medic)	AT5G21090.1	1e-49	leucine-rich repeat protein, putative	AC131455_13.4	6e-54	Leucine-rich repeat, plant specific F EGN_Mt060719 20060904 TIGR 2220.m00016	Gma.5773.3.S1_at	Affymetrix Soybean Consensus Sequence	No Soybean Match Identified, E<10E-30, Perecent ID>95%		0	0	AT5G21090.1	1e-49	UniRef100_A9PHC2 Putative uncharacterized protein n=1 Tax=Populus trichocarpa RepID=A9PHC2_POPTR	3e-49	91.92	46.05	UniRef100_Q84N26 Leucine-rich repeat protein n=1 Tax=x Citrofortunella mitis RepID=Q84N26_9ROSI	1e-48	91.92	43.42	UniRef100_A7PTF3 Chromosome chr8 scaffold_29, whole genome shotgun sequence n=1 Tax=Vitis vinifera RepID=A7PTF3_VITVI	3e-47	88.89	46.92	GO:0007165	signal_transduction	GO:0005515	protein_binding			NA	NA	NA	NA	NA	NA
Gma.5796.1.S1_at	142900	182500	178000	201200	127600	155500	188300	214900	1e-177	Cluster: Formate-tetrahydrofolate ligase, FTHFS; n=1; Medicago truncatula|Rep: Formate-tetrahydrofolate ligase, FTHFS - Medicago truncatula (Barrel medic)	AT1G50480.1	1e-168	THFS (10-FORMYLTETRAHYDROFOLATE SYNTHETASE); ATP binding / formate-tetrahydrofolate ligase	AC146329_6.4	1e-179	Formate-tetrahydrofolate ligase, FTHFS E EGN_Mt060719 20060904 TIGR 2602.m00010	Gma.5796.1.S1_at	Affymetrix Soybean Target Sequence	Glyma20g38740.1	0	96.85	18.98	AT1G50480.1	0	UniRef100_P28723 Formate--tetrahydrofolate ligase n=1 Tax=Spinacia oleracea RepID=FTHS_SPIOL	0	86.59	99.53	UniRef100_Q9SPK5 Formate--tetrahydrofolate ligase n=1 Tax=Arabidopsis thaliana RepID=FTHS_ARATH	0	84.43	100.32	UniRef100_Q0J1E1 Os09g0446800 protein n=2 Tax=Oryza sativa Japonica Group RepID=Q0J1E1_ORYSJ	0	82.94	89.53	GO:0009396 GO:0046686	folic_acid_and_derivative_biosynthetic_process response_to_cadmium_ion	GO:0005524 GO:0004329 GO:0005507	ATP_binding formate-tetrahydrofolate_ligase_activity copper_ion_binding	GLYCCAT-PWY	glycine degradation	PTHR10025	METHYLENETETRAHYDROFOLATE DEHYDROGENASE	PF01268	Formate--tetrahydrofolate ligase
Gma.582.1.S1_at	44980	54220	61180	73000	44880	52670	68150	71900	1e-88	Cluster: Hypothetical protein At3g18165; n=1; Arabidopsis thaliana|Rep: Hypothetical protein At3g18165 - Arabidopsis thaliana (Mouse-ear cress)	AT3G18165.1	3e-90	similar to hypothetical protein [Oryza sativa (japonica cultivar-group)] (GB:BAD81183.1); contains InterPro domain Breast	AC150743_13.4	1e-120	Breast carcinoma amplified sequence 2 F EGN_Mt060719 20060904 TIGR 2986.m00017	Gma.582.1.S1_at	Affymetrix Soybean Target Sequence	Glyma05g34090.2	1e-176	99.68	24.17	AT3G18165.1	5e-92	UniRef100_A7PH25 Chromosome chr17 scaffold_16, whole genome shotgun sequence n=1 Tax=Vitis vinifera RepID=A7PH25_VITVI	1e-104	73.39	100.81	UniRef100_Q949S9 Putative uncharacterized protein At3g18165 (Modifier of SNC1) (Putative uncharacterized protein) n=1 Tax=Arabidopsis thaliana RepID=Q949S9_ARATH	3e-90	65.02	94.86	UniRef100_Q9LV24 Dbj|BAA90345.1 n=1 Tax=Arabidopsis thaliana RepID=Q9LV24_ARATH	5e-85	57.25	83.92	GO:0009870 GO:0010204 GO:0050832	defense_response_signaling_pathway,_resistance_gene-dependent defense_response_signaling_pathway,_resistance_gene-independent defense_response_to_fungus	GO:0003674	molecular_function
Gma.5846.1.S1_at	16540	17140	22750	27930	16610	20060	21030	26880									Gma.5846.1.S1_at	Affymetrix Soybean Target Sequence	Glyma06g07950.1	1e-108	100	10.7	AT4G31410.2	4e-85	UniRef100_A7P4Z1 Chromosome chr4 scaffold_6, whole genome shotgun sequence n=1 Tax=Vitis vinifera RepID=A7P4Z1_VITVI	5e-74	66.19	74.2	UniRef100_A5ASM3 Putative uncharacterized protein (Fragment) n=1 Tax=Vitis vinifera RepID=A5ASM3_VITVI	5e-73	68.27	62.15	UniRef100_O49590 Putative uncharacterized protein AT4g31410 n=1 Tax=Arabidopsis thaliana RepID=O49590_ARATH	8e-66	65.08	49.74	GO:0008150	biological_process	GO:0003674	molecular_function					PF07800	Protein of unknown function (DUF1644)
Gma.5930.1.S1_at	18940	22970	27910	30250	17570	23330	25860	34500	6e-97	Cluster: Pex19 protein; n=1; Medicago truncatula|Rep: Pex19 protein - Medicago truncatula (Barrel medic)	AT5G17550.1	7e-82	peroxisomal protein PEX19 family protein	AC183430_22.3	7e-99	Pex19 protein F EGN_Mt060719 20060904 TIGR 3646.m00014	Gma.5930.1.S1_at	Affymetrix Soybean Target Sequence	Glyma17g15080.1	0	96.16	36.44	AT5G17550.1	8e-92	UniRef100_A7QY78 Chromosome chr2 scaffold_241, whole genome shotgun sequence n=1 Tax=Vitis vinifera RepID=A7QY78_VITVI	1e-81	67.86	91.36	UniRef100_Q9LF69 Putative uncharacterized protein K10A8_30 n=1 Tax=Arabidopsis thaliana RepID=Q9LF69_ARATH	2e-71	63.33	75.55	UniRef100_Q94EI3 AT5g17550/K10A8_30 n=1 Tax=Arabidopsis thaliana RepID=Q94EI3_ARATH	3e-71	63.33	84.49	GO:0007031	peroxisome_organization					PTHR12774	PEROXISOMAL FARNESYLATED PROTEIN	PF04614	Pex19 protein family	KOG3133	40 kDa farnesylated protein associated with peroxisomes
Gma.6005.1.A1_at	118400	178800	174600	176000	100300	149100	189000	194500	6e-57	Rep: Ted2 protein - Vigna unguiculata (Cowpea)	AT5G61510.1	9e-48	NADP-dependent oxidoreductase, putative				Gma.6005.1.A1_at	Affymetrix Soybean Target Sequence	Glyma12g36990.1	1e-179	97.42	23.84	AT5G61510.1	1e-159	UniRef100_P93619 Ted2 protein n=1 Tax=Vigna unguiculata RepID=P93619_VIGUN	1e-174	91.98	100	UniRef100_B6VC74 Ted2 n=1 Tax=Gossypium hirsutum RepID=B6VC74_GOSHI	1e-158	82.1	100	UniRef100_A1L4Y4 At5g61510 n=1 Tax=Arabidopsis thaliana RepID=A1L4Y4_ARATH	1e-154	78.17	83.5	GO:0030154	cell_differentiation	GO:0003824 GO:0005488 GO:0016491 GO:0008270	catalytic_activity binding oxidoreductase_activity zinc_ion_binding			PTHR11695	ALCOHOL DEHYDROGENASE RELATED	PF08240|PF00107	Alcohol dehydrogenase GroES-like domain|Zinc-binding dehydrogenase	KOG1197	Predicted quinone oxidoreductase
Gma.6059.1.S1_at	15550	16290	23620	26110	13050	16040	22500	26080									Gma.6059.1.S1_at	Affymetrix Soybean Target Sequence	Glyma09g36680.3	2e-75	100	10.4	AT4G25280.1	1e-77	UniRef100_O24464 Adenylate kinase n=1 Tax=Prunus armeniaca RepID=KAD_PRUAR	3e-80	65.22	96.54	UniRef100_Q6NMK6 At4g25280 n=1 Tax=Arabidopsis thaliana RepID=Q6NMK6_ARATH	8e-78	74.05	74.3	UniRef100_B6TE58 Putative uncharacterized protein n=1 Tax=Zea mays RepID=B6TE58_MAIZE	6e-70	60.56	86.94	GO:0006139	nucleobase,_nucleoside,_nucleotide_and_nucleic_acid_metabolic_process	GO:0019201	nucleotide_kinase_activity
Gma.6070.1.S1_at	11860	12900	21710	24180	10240	14790	19030	22960	1e-27	Cluster: Resistance protein KR3; n=7; Glycine max|Rep: Resistance protein KR3 - Glycine max (Soybean)	AT5G17680.1	2e-08	disease resistance protein (TIR-NBS-LRR class), putative	AC171164_3.3	3e-23	TIR; Disease resistance protein; AAA ATPase E EGN_Mt060719 20060904 TIGR 3468.m00018	Gma.6070.1.S1_at	Affymetrix Soybean Target Sequence	Glyma06g15120.1	1e-125	100	9.32	AT5G36930.2	4e-33	UniRef100_Q84ZV3 R 4 protein n=1 Tax=Glycine max RepID=Q84ZV3_SOYBN	2e-73	67.74	23.69	UniRef100_Q84ZU5 R 8 protein n=1 Tax=Glycine max RepID=Q84ZU5_SOYBN	9e-73	65.9	23.77	UniRef100_Q84ZV8 R 3 protein n=1 Tax=Glycine max RepID=Q84ZV8_SOYBN	1e-72	67.28	23.63	GO:0006952	defense_response	GO:0005524 GO:0005515 GO:0004888	ATP_binding protein_binding transmembrane_receptor_activity					PF01582	TIR domain
Gma.6081.1.S1_at	24130	80970	55390	39490	20830	50710	62870	41160	1e-143	Cluster: Chitinase-like protein; n=1; Gossypium hirsutum|Rep: Chitinase-like protein - Gossypium hirsutum (Upland cotton)	AT3G16920.1	1e-142	chitinase	AC126778_12.4	1e-165	Glycoside hydrolase, family 19 F EGN_Mt060719 20060904 TIGR 2164.m00012	Gma.6081.1.S1_at	Affymetrix Soybean Consensus Sequence	No Soybean Match Identified, E<10E-30, Perecent ID>95%		0	0	AT3G16920.1	1e-136	UniRef100_Q6JX03 Chitinase-like protein n=1 Tax=Gossypium hirsutum RepID=Q6JX03_GOSHI	1e-136	71.97	99.05	UniRef100_Q6JX04 Chitinase-like protein n=1 Tax=Gossypium hirsutum RepID=Q6JX04_GOSHI	1e-136	72.2	98.43	UniRef100_A5B1C7 Putative uncharacterized protein (Chromosome chr5 scaffold_64, whole genome shotgun sequence) n=1 Tax=Vitis vinifera RepID=A5B1C7_VITVI	1e-135	71.2	97.82	GO:0016998	cell_wall_catabolic_process	GO:0004568	chitinase_activity			NA	NA	NA	NA	NA	NA
Gma.6084.1.S1_at	17540	20130	24980	31010	17430	22290	25710	28520	2e-18	Cluster: Octicosapeptide/Phox/Bem1p; Protein kinase; n=1; Medicago truncatula|Rep: Octicosapeptide/Phox/Bem1p; Protein kinase - Medicago truncatula (Barrel medi	AT1G04700.1	9e-19	protein kinase family protein	AC161864_1.4	3e-20	Octicosapeptide/Phox/Bem1p; Protein kinase H EGN_Mt060719 20060904 TIGR 3347.m00014	Gma.6084.1.S1_at	Affymetrix Soybean Target Sequence	Glyma08g47120.1	1e-167	100	7.58	AT3G24715.1	1e-152	UniRef100_A7NXT1 Chromosome chr5 scaffold_2, whole genome shotgun sequence n=1 Tax=Vitis vinifera RepID=A7NXT1_VITVI	1e-164	76.92	32.01	UniRef100_A7NXT1 Chromosome chr5 scaffold_2, whole genome shotgun sequence n=1 Tax=Vitis vinifera RepID=A7NXT1_VITVI	8e-66	52.69	24.77	UniRef100_A5ANC3 Putative uncharacterized protein n=1 Tax=Vitis vinifera RepID=A5ANC3_VITVI	1e-161	74.4	28.7	GO:0006468	protein_amino_acid_phosphorylation	GO:0005524 GO:0004672 GO:0004713	ATP_binding protein_kinase_activity protein_tyrosine_kinase_activity			PTHR23257	SERINE-THREONINE PROTEIN KINASE	PF00564|PF07714|PF00069	PB1 domain|Protein tyrosine kinase|Protein kinase domain	KOG0192	Tyrosine kinase specific for activated (GTP-bound) p21cdc42Hs
Gma.6112.1.S1_at	40490	46650	55820	64050	36390	43960	60130	64330	1e-131	Cluster: Urease accessory protein UreF; n=1; Glycine max|Rep: Urease accessory protein UreF - Glycine max (Soybean)	AT1G21840.1	2e-92	UREF (UREASE ACCESSORY PROTEIN F); nickel ion binding	CR931733_39.4	1e-114	hypothetical protein H EGN_Mt060719 20060904 TIGR 3703.m00034	Gma.6112.1.S1_at	Affymetrix Soybean Target Sequence	Glyma14g04380.1	0	99.42	49.1	AT1G21840.1	2e-93	UniRef100_Q8H1P4 Urease accessory protein UreF n=1 Tax=Glycine max RepID=Q8H1P4_SOYBN	1e-136	99.16	99.17	UniRef100_A7PFW7 Chromosome chr6 scaffold_15, whole genome shotgun sequence n=1 Tax=Vitis vinifera RepID=A7PFW7_VITVI	1e-101	74.48	83.8	UniRef100_Q7Y0R6 Putative urease accessory protein F n=1 Tax=Solanum lycopersicum RepID=Q7Y0R6_SOLLC	2e-97	72.22	96.69	GO:0006807 GO:0048554	nitrogen_compound_metabolic_process positive_regulation_of_metalloenzyme_activity	GO:0016151	nickel_ion_binding
Gma.6223.1.S1_at	17900	15200	33330	31370	14230	22100	26410	31780									Gma.6223.1.S1_at	Affymetrix Soybean Target Sequence	Glyma15g39100.1	1e-106	96.02	10	AT3G14610.1	1e-142	UniRef100_Q2LAK6 Cytochrome P450 monooxygenase CYP72A68 (Fragment) n=1 Tax=Glycine max RepID=Q2LAK6_SOYBN	0	85.09	104.6	UniRef100_Q2MJ18 Cytochrome P450 monooxygenase CYP72A59 n=1 Tax=Medicago truncatula RepID=Q2MJ18_MEDTR	1e-175	61.93	98.65	UniRef100_Q2MJ19 Cytochrome P450 monooxygenase CYP72A68 n=1 Tax=Medicago truncatula RepID=Q2MJ19_MEDTR	1e-153	52.96	98.08			GO:0019825	oxygen_binding			PTHR19383	CYTOCHROME P450	PF00067	Cytochrome P450	KOG0157	Cytochrome P450 CYP4/CYP19/CYP26 subfamilies
Gma.6290.1.S1_at	6179	6135	8019	9542	5795	7345	8026	10250	4e-09	Cluster: Serine/threonine kinase; n=1; Nicotiana tabacum|Rep: Serine/threonine kinase - Nicotiana tabacum (Common tobacco)	AT2G39660.1	3e-06	BIK1 (BOTRYTIS-INDUCED KINASE1); kinase	CR962128_11.4	1e-19	Protein kinase E EGN_Mt060719 20060904 TIGR 3793.m00007	Gma.6290.1.S1_at	Affymetrix Soybean Target Sequence	Glyma14g07460.1	0	98.83	18.85	AT1G07570.1	1e-151	UniRef100_A7NYZ7 Chromosome chr6 scaffold_3, whole genome shotgun sequence n=1 Tax=Vitis vinifera RepID=A7NYZ7_VITVI	1e-164	73.16	83.71	UniRef100_Q2PEU0 Putative uncharacterized protein n=1 Tax=Trifolium pratense RepID=Q2PEU0_TRIPR	1e-164	74.44	87.29	UniRef100_A7PNN0 Chromosome chr8 scaffold_23, whole genome shotgun sequence n=1 Tax=Vitis vinifera RepID=A7PNN0_VITVI	1e-160	73.42	89.38	GO:0006499 GO:0006468	N-terminal_protein_myristoylation protein_amino_acid_phosphorylation	GO:0016301 GO:0004674	kinase_activity protein_serine/threonine_kinase_activity			PTHR23258	SERINE-THREONINE PROTEIN KINASE, PLANT-TYPE	PF00069|PF07714	Protein kinase domain|Protein tyrosine kinase	KOG1187	Serine/threonine protein kinase
Gma.6316.1.S1_at	66170	75140	87320	100900	61960	75740	95040	105000	1e-76	Cluster: Hypothetical protein; n=1; Medicago truncatula|Rep: Hypothetical protein - Medicago truncatula (Barrel medic)	AT2G35810.1	7e-60	similar to unknown protein [Arabidopsis thaliana] (TAIR:AT2G35830.1); similar to hypothetical protein MtrDRAFT_AC152818g11v1	AC152818_23.3	1e-78	hypothetical protein F EGN_Mt060719 20060904 TIGR 3123.m00010	Gma.6316.1.S1_at	Affymetrix Soybean Target Sequence	Glyma10g35820.2	1e-159	100	29.33	AT2G35810.1	1e-61	UniRef100_A4GX19 Putative ureidoglycolate hydrolase n=1 Tax=Phaseolus vulgaris RepID=A4GX19_PHAVU	5e-84	81.22	97.84	UniRef100_A7PIA5 Chromosome chr13 scaffold_17, whole genome shotgun sequence n=1 Tax=Vitis vinifera RepID=A7PIA5_VITVI	2e-71	70.39	93.23	UniRef100_B6TVU3 Putative uncharacterized protein n=1 Tax=Zea mays RepID=B6TVU3_MAIZE	4e-69	67.58	95.77	GO:0008150	biological_process	GO:0003674	molecular_function
Gma.6331.1.S1_at	22880	79750	56660	36190	19880	60360	61040	42500	0	Rep: Cellulose synthase 2 - Eucalyptus grandis (Flooded gum)	AT5G44030.1	0	CESA4 (CELLULASE SYNTHASE 4); transferase, transferring glycosyl groups	AC131248_20.4	0	Cellulose synthase; Zinc finger, FYVE/PHD-type E EGN_Mt060719 20060904 TIGR 2218.m00023	Gma.6331.1.S1_at	Affymetrix Soybean Consensus Sequence	No Soybean Match Identified, E<10E-30, Perecent ID>95%		0	0	AT5G44030.1	0	UniRef100_Q6J8X2 Cellulose synthase n=1 Tax=Populus tremula x Populus tremuloides RepID=Q6J8X2_9ROSI	0	87.87	35.6	UniRef100_P93156 Cellulose synthase (Fragment) n=1 Tax=Gossypium hirsutum RepID=P93156_GOSHI	0	87.6	54.16	UniRef100_Q2IB42 Cellulose synthase 2 n=1 Tax=Eucalyptus grandis RepID=Q2IB42_EUCGR	0	87.87	35.5	GO:0030244 GO:0009832 GO:0009834 GO:0042742 GO:0050832	cellulose_biosynthetic_process plant-type_cell_wall_biogenesis secondary_cell_wall_biogenesis defense_response_to_bacterium defense_response_to_fungus	GO:0016759 GO:0016757	cellulose_synthase_activity transferase_activity,_transferring_glycosyl_groups	PWY-1001	cellulose biosynthesis	NA	NA	NA	NA	NA	NA
Gma.6341.1.A1_at	1178	1345	1516	1688	1164	1444	1855	1972									Gma.6341.1.A1_at	Affymetrix Soybean Target Sequence	Glyma18g13200.1	5e-49	97.32	19.44	AT4G18260.1	2e-50	UniRef100_A7QQN9 Chromosome undetermined scaffold_143, whole genome shotgun sequence n=1 Tax=Vitis vinifera RepID=A7QQN9_VITVI	2e-60	56.7	86.57	UniRef100_A5BGW6 Putative uncharacterized protein n=1 Tax=Vitis vinifera RepID=A5BGW6_VITVI	2e-60	56.7	20.57	UniRef100_A7PJU2 Chromosome chr12 scaffold_18, whole genome shotgun sequence n=1 Tax=Vitis vinifera RepID=A7PJU2_VITVI	1e-52	63.16	94.38
Gma.6356.1.S1_at	47460	62230	69300	87200	51550	57350	75490	87910	1e-131	Rep: C2 - Medicago truncatula (Barrel medic)	AT1G20080.1	1e-107	C2 domain-containing protein	AC149634_14.4	1e-108	C2 F EGN_Mt060719 20060904 TIGR 2941.m00010	Gma.6356.1.S1_at	Affymetrix Soybean Target Sequence	Glyma12g03620.2	0	99.2	20.29	AT1G20080.1	0	UniRef100_A7NSS8 Chromosome chr18 scaffold_1, whole genome shotgun sequence n=1 Tax=Vitis vinifera RepID=A7NSS8_VITVI	0	80.44	75.7	UniRef100_A7P8A9 Chromosome chr3 scaffold_8, whole genome shotgun sequence n=1 Tax=Vitis vinifera RepID=A7P8A9_VITVI	0	79.22	75.7	UniRef100_A5CAU2 Putative uncharacterized protein n=1 Tax=Vitis vinifera RepID=A5CAU2_VITVI	0	79.71	75.7	GO:0008150	biological_process	GO:0003674	molecular_function
Gma.6375.1.S1_at	2657	3422	3857	4733	1640	2623	4370	5804	7e-17	Rep: AAA ATPase - Medicago truncatula (Barrel medic)	AT3G28540.1	2e-18	AAA-type ATPase family protein	AC155099_28.4	2e-25	RNA polymerase Rpc34 subunit H EGN_Mt060719 20060904 TIGR 3167.m00009	Gma.6375.1.S1_at	Affymetrix Soybean Target Sequence	Glyma19g02190.1	0	99.43	23.57	AT5G40010.1	1e-161	UniRef100_A7QCM2 Chromosome chr12 scaffold_78, whole genome shotgun sequence n=1 Tax=Vitis vinifera RepID=A7QCM2_VITVI	1e-177	66.01	95.15	UniRef100_A5BL17 Putative uncharacterized protein n=1 Tax=Vitis vinifera RepID=A5BL17_VITVI	1e-177	65.79	95.15	UniRef100_A7PMH8 Chromosome chr14 scaffold_21, whole genome shotgun sequence n=1 Tax=Vitis vinifera RepID=A7PMH8_VITVI	1e-173	65.37	87.26			GO:0005524 GO:0016887	ATP_binding ATPase_activity			PTHR23070	BCS1 AAA-TYPE ATPASE	PF00004	ATPase family associated with various cellular activities (AAA)	KOG0743	AAA+-type ATPase
Gma.6385.1.S1_at	29290	34120	70260	86310	19970	36420	56170	70390	6e-30	Rep: RbohAOsp - Oryza sativa (Rice)	AT1G64060.1	1e-30	ATRBOH F (RESPIRATORY BURST OXIDASE PROTEIN F); NAD(P)H oxidase	AC169182_26.4	2e-31	Calcium-binding EF-hand; Ferric reductase-like transmembrane component E EGN_Mt060719 20060904 TIGR 3441.m00006	Gma.6385.1.S1_at	Affymetrix Soybean Target Sequence	Glyma17g08610.1	7e-83	100	6.2	AT1G64060.1	0	UniRef100_A7QNH0 Chromosome chr2 scaffold_132, whole genome shotgun sequence n=1 Tax=Vitis vinifera RepID=A7QNH0_VITVI	0	46.43	78.26	UniRef100_Q84KK8 Respiratory burst oxidase Sequence Match n=1 Tax=Nicotiana benthamiana RepID=Q84KK8_NICBE	0	47.48	76.72	UniRef100_O48538 Respiratory burst oxidase Sequence Match protein F n=1 Tax=Arabidopsis thaliana RepID=RBOHF_ARATH	0	46.4	78.39	GO:0006952 GO:0006800 GO:0009873 GO:0009723 GO:0009738 GO:0010119 GO:0050665 GO:0043069 GO:0043069	defense_response oxygen_and_reactive_oxygen_species_metabolic_process ethylene_mediated_signaling_pathway response_to_ethylene_stimulus abscisic_acid_mediated_signaling regulation_of_stomatal_movement hydrogen_peroxide_biosynthetic_process negative_regulation_of_programmed_cell_death negative_regulation_of_programmed_cell_death	GO:0016174	NAD(P)H_oxidase_activity			PTHR11972	NADPH OXIDASE	PF08414|PF00036|PF00036|PF01794|PF08022|PF08030	Respiratory burst NADPH oxidase|EF hand|EF hand|Ferric reductase like transmembrane component|FAD-binding domain|Ferric reductase NAD binding domain	KOG0039	Ferric reductase, NADH/NADPH oxidase and related proteins
Gma.6411.1.S1_at	187700	202600	229700	275800	159900	194100	225700	282600	5e-34	Cluster: Putative Pi starvation-induced protein; n=1; Cicer arietinum|Rep: Putative Pi starvation-induced protein - Cicer arietinum (Chickpea) (Garbanzo)	AT1G71950.1	1e-31	identical protein binding / subtilase	AC146585_35.4	6e-14	Protease-associated PA; Proteinase inhibitor I9, subtilisin propeptide H EGN_Mt060719 20060904 TIGR 2640.m00017	Gma.6411.1.S1_at	Affymetrix Soybean Target Sequence	Glyma02g18320.1	0	98.8	47.22	AT1G71950.1	3e-32	UniRef100_O65757 Putative Pi starvation-induced protein n=1 Tax=Cicer arietinum RepID=O65757_CICAR	2e-33	83.53	65.12	UniRef100_A9PDJ7 Putative uncharacterized protein n=1 Tax=Populus trichocarpa RepID=A9PDJ7_POPTR	3e-33	85.37	81	UniRef100_A9PAK4 Putative uncharacterized protein n=2 Tax=Populus trichocarpa RepID=A9PAK4_POPTR	6e-33	86.42	57.97	GO:0043086	negative_regulation_of_catalytic_activity	GO:0042802	identical_protein_binding			PTHR10795	SUBTILISIN/KEXIN-RELATED SERINE PROTEASE	PF05922	Subtilisin N-terminal Region
Gma.648.1.S1_at	26260	32020	34080	45980	23090	27650	32030	39040	9e-28	Cluster: Protein At4g21540; n=3; Arabidopsis thaliana|Rep: Protein At4g21540 - Arabidopsis thaliana (Mouse-ear cress)	AT4G21540.2	2e-29	diacylglycerol kinase				Gma.648.1.S1_at	Affymetrix Soybean Target Sequence	Glyma15g07340.1	0	100	17.48	AT4G21540.2	1e-176	UniRef100_A7QYH0 Chromosome undetermined scaffold_247, whole genome shotgun sequence n=1 Tax=Vitis vinifera RepID=A7QYH0_VITVI	0	69.21	98.07	UniRef100_A5ALB4 Putative uncharacterized protein n=1 Tax=Vitis vinifera RepID=A5ALB4_VITVI	0	64.21	99.79	UniRef100_Q8L7L1 Putative uncharacterized protein At4g21540 (At4g21540) n=1 Tax=Arabidopsis thaliana RepID=Q8L7L1_ARATH	1e-179	62.5	98.97	GO:0007205	activation_of_protein_kinase_C_activity	GO:0017050 GO:0004143	D-erythro-sphingosine_kinase_activity diacylglycerol_kinase_activity			PTHR12358	SPHINGOSINE KINASE	PF00781	Diacylglycerol kinase catalytic domain (presumed)	KOG1115	Ceramide kinase
Gma.6507.2.S1_at	14600	24680	40370	55460	13800	20710	33380	45450	2e-74	Cluster: Pyrophosphate-fructose-6-phosphate 1-phosphotransferase-like protein; n=1; Arabidopsis thaliana|Rep: Pyrophosphate-fructose-6-phosphate	AT5G47810.1	3e-76	phosphofructokinase family protein	AC162439_24.3	2e-60	Phosphofructokinase E EGN_Mt060719 20060904 TIGR 3356.m00023	Gma.6507.2.S1_at	Affymetrix Soybean Target Sequence	Glyma07g39960.1	0	100	37.6	AT5G47810.1	0	UniRef100_Q9FIK0 6-phosphofructokinase 2 n=1 Tax=Arabidopsis thaliana RepID=K6PF2_ARATH	0	74.77	95.95	UniRef100_A7R2M0 Chromosome undetermined scaffold_435, whole genome shotgun sequence n=1 Tax=Vitis vinifera RepID=A7R2M0_VITVI	1e-180	77.55	94.8	UniRef100_Q01IL1 OSIGBa0150F01.9 protein (OSIGBa0124N08.2 protein) n=1 Tax=Oryza sativa RepID=Q01IL1_ORYSA	1e-173	67.41	92.87	GO:0006096	glycolysis	GO:0003872	6-phosphofructokinase_activity	PWY-5454	superpathway of sucrose degradation to pyruvate	PTHR13697	PHOSPHOFRUCTOKINASE			KOG2440	Pyrophosphate-dependent phosphofructo-1-kinase
Gma.6632.1.A1_at	130200	185800	303100	396000	58830	158400	269200	359300	5e-45	Cluster: Lanthionine synthetase C-like; Glycoside transferase, six- hairpin; n=1; Medicago truncatula|Rep: Lanthionine synthetase C-like; Glycoside transferase,	AT2G20770.1	4e-42	lanthionine synthetase C-like family protein	AC126008_25.4	8e-47	Lanthionine synthetase C-like; Glycoside transferase, six-hairpin E EGN_Mt060719 20060904 TIGR 2154.m00014	Gma.6632.1.A1_at	Affymetrix Soybean Target Sequence	Glyma12g12330.2	0	100	19.01	AT2G20770.1	1e-120	UniRef100_A7PWY6 Chromosome chr12 scaffold_36, whole genome shotgun sequence n=1 Tax=Vitis vinifera RepID=A7PWY6_VITVI	1e-124	71.24	74.27	UniRef100_A5AP09 Putative uncharacterized protein n=1 Tax=Vitis vinifera RepID=A5AP09_VITVI	1e-124	71.24	74.27	UniRef100_Q8VZQ6 Putative uncharacterized protein At2g20770 n=1 Tax=Arabidopsis thaliana RepID=Q8VZQ6_ARATH	1e-118	66.78	75.06	GO:0008150	biological_process	GO:0003824	catalytic_activity
Gma.6632.2.S1_at	55370	76360	138300	175900	26680	67070	109300	162600	1e-139	Cluster: Lanthionine synthetase C-like; Glycoside transferase, six- hairpin; n=1; Medicago truncatula|Rep: Lanthionine synthetase C-like; Glycoside transferase,	AT2G20770.1	1e-115	lanthionine synthetase C-like family protein	AC126008_25.4	1e-141	Lanthionine synthetase C-like; Glycoside transferase, six-hairpin E EGN_Mt060719 20060904 TIGR 2154.m00014	Gma.6632.2.S1_at	Affymetrix Soybean Target Sequence	Glyma12g12330.2	0	99.82	27.46	AT2G20770.1	1e-120	UniRef100_A7PWY6 Chromosome chr12 scaffold_36, whole genome shotgun sequence n=1 Tax=Vitis vinifera RepID=A7PWY6_VITVI	1e-124	71.24	74.27	UniRef100_A5AP09 Putative uncharacterized protein n=1 Tax=Vitis vinifera RepID=A5AP09_VITVI	1e-124	71.24	74.27	UniRef100_Q8VZQ6 Putative uncharacterized protein At2g20770 n=1 Tax=Arabidopsis thaliana RepID=Q8VZQ6_ARATH	1e-118	66.78	75.06	GO:0008150	biological_process	GO:0003824	catalytic_activity
Gma.6633.1.S1_x_at	453400	779500	884200	935900	290300	595100	891100	930400	1e-155	Rep: Sali3-2 - Glycine max (Soybean)	AT3G09270.1	5e-21	ATGSTU8 (Arabidopsis thaliana Glutathione S-transferase (class tau) 8); glutathione transferase	AC136138_18.4	1e-115	BURP F EGN_Mt060719 20060904 TIGR 2291.m00025	Gma.6633.1.S1_x_at	Affymetrix Soybean Target Sequence	Glyma12g34570.2	0	99.75	14.03	AT5G25610.1	9e-29	UniRef100_O24482 Sali3-2 n=1 Tax=Glycine max RepID=O24482_SOYBN	1e-127	98.18	79.71	UniRef100_Q06765 ADR6 protein (Sali5-4a protein) n=1 Tax=Glycine max RepID=Q06765_SOYBN	1e-114	88.53	80.15	UniRef100_P21747 Embryonic abundant protein USP92 n=1 Tax=Vicia faba RepID=EA92_VICFA	2e-44	46.08	77.24	GO:0009269 GO:0009651 GO:0009737	response_to_desiccation response_to_salt_stress response_to_abscisic_acid_stimulus	GO:0045735	nutrient_reservoir_activity
Gma.6633.2.A1_at	29590	56140	38700	45520	25970	39540	44800	47600	2e-37	Cluster: Cyclin-specific ubiquitin carrier protein, putative; n=4; Arabidopsis thaliana|Rep: Cyclin-specific ubiquitin carrier protein, putative - Arabidopsis	AT1G50490.1	5e-42	UBC20 (ubiquitin-conjugating enzyme 20); ubiquitin-protein ligase	AC153351_2.4	2e-46	Ubiquitin-conjugating enzyme, E2 F EGN_Mt060719 20060904 TIGR 3149.m00013	Gma.6633.2.A1_at	Affymetrix Soybean Target Sequence	Glyma12g34570.2	1e-113	97.74	7.89	AT5G25610.1	9e-29	UniRef100_O24482 Sali3-2 n=1 Tax=Glycine max RepID=O24482_SOYBN	1e-127	98.18	79.71	UniRef100_Q06765 ADR6 protein (Sali5-4a protein) n=1 Tax=Glycine max RepID=Q06765_SOYBN	1e-114	88.53	80.15	UniRef100_P21747 Embryonic abundant protein USP92 n=1 Tax=Vicia faba RepID=EA92_VICFA	2e-44	46.08	77.24	GO:0009269 GO:0009651 GO:0009737	response_to_desiccation response_to_salt_stress response_to_abscisic_acid_stimulus	GO:0045735	nutrient_reservoir_activity
Gma.6637.1.S1_at	2697	2801	3628	4502	2545	2952	3175	4496	4e-82	Cluster: Aldehyde dehydrogenase 2C4, cytosolic; n=1; Arabidopsis thaliana|Rep: Aldehyde dehydrogenase 2C4, cytosolic - Arabidopsis thaliana (Mouse-ear cress)	AT3G24503.1	8e-84	ALDH2C4 (REDUCED EPIDERMAL FLUORESCENCE1); 3-chloroallyl aldehyde dehydrogenase/ aldehyde dehydrogenase (NAD)	AC155101_20.4	7e-94	Aldehyde dehydrogenase E EGN_Mt060719 20060904 TIGR 3169.m00001	Gma.6637.1.S1_at	Affymetrix Soybean Target Sequence	Glyma08g04380.1	1e-82	100	8.57	AT3G24503.1	0	UniRef100_B5M1Y6 Alcohol dehydrogenase n=1 Tax=Rheum australe RepID=B5M1Y6_RHEAU	0	72.6	97.8	UniRef100_Q9LRE9 Cytosolic aldehyde dehydrogenase (Os01g0591000 protein) (Putative aldehyde dehydrogenase) (NAD+) n=1 Tax=Oryza sativa Japonica Group RepID=Q9LRE9_ORYSJ	0	71.69	96.41	UniRef100_A4UUE0 Cytosolic aldehyde dehydrogenase n=1 Tax=Leymus chinensis RepID=A4UUE0_9POAL	0	70.87	96.8	GO:0009699	phenylpropanoid_biosynthetic_process	GO:0004028 GO:0004029 GO:0050269	3-chloroallyl_aldehyde_dehydrogenase_activity aldehyde_dehydrogenase_(NAD)_activity coniferyl-aldehyde_dehydrogenase_activity	PWY-5168	ferulate and sinapate biosynthesis	PTHR11699	ALDEHYDE DEHYDROGENASE-RELATED	PF00171	Aldehyde dehydrogenase family	KOG2450	Aldehyde dehydrogenase
Gma.664.1.S1_at	7474	16340	36800	67540	2988	13510	29480	57780	6e-59	Cluster: Hypothetical protein; n=1; Medicago truncatula|Rep: Hypothetical protein - Medicago truncatula (Barrel medic)	AT3G54510.1	4e-39	early-responsive to dehydration protein-related / ERD protein-related	AC130808_42.5	8e-61	Protein of unknown function DUF221 H EGN_Mt060719 20060904 TIGR 2210.m00007	Gma.664.1.S1_at	Affymetrix Soybean Target Sequence	Glyma11g21310.1	0	100	15.63	AT3G54510.2	0	UniRef100_A7QRT9 Chromosome chr13 scaffold_152, whole genome shotgun sequence n=1 Tax=Vitis vinifera RepID=A7QRT9_VITVI	0	58.77	93.32	UniRef100_Q9M1H6 Putative uncharacterized protein T14E10_80 n=1 Tax=Arabidopsis thaliana RepID=Q9M1H6_ARATH	0	55.95	91.27	UniRef100_UPI000173933F early-responsive to dehydration protein-related / ERD protein-related n=1 Tax=Arabidopsis thaliana RepID=UPI000173933F	0	55.78	91.01							PTHR13018	PROBABLE MEMBRANE PROTEIN DUF221-RELATED	PF02714	Domain of unknown function DUF221	KOG1134	Uncharacterized conserved protein
Gma.6655.1.S1_a_at	54620	59070	63650	75550	47960	56320	58340	74360	9e-20	Cluster: Aldehyde dehydrogenase; AUX/IAA protein; Transcriptional factor B3; Auxin response factor; n=2; Medicago truncatula|Rep: Aldehyde dehydrogenase; AUX/IA	AT1G59750.2	7e-07	ARF1 (AUXIN RESPONSE FACTOR 1); transcription factor	AC140551_63.5	1e-21	AUX/IAA protein; Transcriptional factor B3; Auxin response factor E EGN_Mt060719 20060904 TIGR 2446.m00012	Gma.6655.1.S1_a_at	Affymetrix Soybean Consensus Sequence	No Soybean Match Identified, E<10E-30, Perecent ID>95%		0	0	AT1G59750.3	7e-07	UniRef100_A4PSF1 AUX/IAA protein; Transcriptional factor B3; Auxin response factor n=1 Tax=Medicago truncatula RepID=A4PSF1_MEDTR	2e-19	82.14	8.36	UniRef100_A7QCC8 Chromosome undetermined scaffold_77, whole genome shotgun sequence n=1 Tax=Vitis vinifera RepID=A7QCC8_VITVI	5e-16	73.68	8.36	UniRef100_Q3Y6G6 Auxin response factor 1 n=1 Tax=Gossypium barbadense RepID=Q3Y6G6_GOSBA	1e-12	64.41	8.32	GO:0016481 GO:0006355 GO:0009733 GO:0010150	negative_regulation_of_transcription regulation_of_transcription,_DNA-dependent response_to_auxin_stimulus leaf_senescence	GO:0003677 GO:0003700	DNA_binding transcription_factor_activity			NA	NA	NA	NA	NA	NA
Gma.6720.1.A1_at	22230	27480	32540	37460	19190	23040	27600	30440	1e-102	Cluster: Protein At4g21540; n=3; Arabidopsis thaliana|Rep: Protein At4g21540 - Arabidopsis thaliana (Mouse-ear cress)	AT4G21540.1	1e-114	D-erythro-sphingosine kinase/ diacylglycerol kinase				Gma.6720.1.A1_at	Affymetrix Soybean Target Sequence	Glyma08g06300.1	0	99.51	24.04	AT4G21540.2	1e-174	UniRef100_A7QYH0 Chromosome undetermined scaffold_247, whole genome shotgun sequence n=1 Tax=Vitis vinifera RepID=A7QYH0_VITVI	0	69.28	98.5	UniRef100_A5ALB4 Putative uncharacterized protein n=1 Tax=Vitis vinifera RepID=A5ALB4_VITVI	1e-173	62.24	99.79	UniRef100_UPI00005DC254 D-erythro-sphingosine kinase/ diacylglycerol kinase n=1 Tax=Arabidopsis thaliana RepID=UPI00005DC254	1e-172	61.25	37.68	GO:0007205	activation_of_protein_kinase_C_activity	GO:0017050 GO:0004143	D-erythro-sphingosine_kinase_activity diacylglycerol_kinase_activity			PTHR12358	SPHINGOSINE KINASE	PF00781	Diacylglycerol kinase catalytic domain (presumed)
Gma.6742.1.A1_at	14020	12040	28730	31380	12240	18490	22380	26490	4e-10	Cluster: Cyclin-like F-box; FBD; n=1; Medicago truncatula|Rep: Cyclin-like F-box; FBD - Medicago truncatula (Barrel medic)	AT1G51055.1	5e-09	similar to unknown protein [Arabidopsis thaliana] (TAIR:AT5G56800.1); similar to Cyclin-like F-box; FBD [Medicago truncatula]	CR938710_24.5	2e-15	Cyclin-like F-box; FBD H EGN_Mt060719 20060904 TIGR 3747.m00003	Gma.6742.1.A1_at	Affymetrix Soybean Target Sequence	Glyma13g35360.1	7e-92	99.44	88.5	AT1G51055.1	1e-06	NO BLASTP HIT (E<10-6)		0	0			0	0			0	0	GO:0008150	biological_process	GO:0003674	molecular_function					PF08387	FBD
Gma.6793.1.A1_at	7640	10060	11810	16330	8473	10240	14860	15780	6e-62	Cluster: Heat shock protein DnaJ; n=1; Medicago truncatula|Rep: Heat shock protein DnaJ - Medicago truncatula (Barrel medic)	AT2G20560.1	2e-62	DNAJ heat shock family protein	AC155157_1.5	9e-70	Heat shock protein DnaJ F EGN_Mt060719 20060904 TIGR 3170.m00002	Gma.6793.1.A1_at	Affymetrix Soybean Target Sequence	Glyma13g30870.1	0	98.34	34.91	AT2G20560.1	1e-122	UniRef100_A2Q503 Heat shock protein DnaJ n=1 Tax=Medicago truncatula RepID=A2Q503_MEDTR	1e-127	67.16	99.71	UniRef100_A7QPS1 Chromosome chr10 scaffold_138, whole genome shotgun sequence n=1 Tax=Vitis vinifera RepID=A7QPS1_VITVI	1e-126	67.63	99.42	UniRef100_A2Q505 Heat shock protein DnaJ n=1 Tax=Medicago truncatula RepID=A2Q505_MEDTR	1e-124	67.94	98.53	GO:0006457	protein_folding	GO:0051082 GO:0031072	unfolded_protein_binding heat_shock_protein_binding			PTHR11821	DNAJ/HSP40	PF00226	DnaJ domain	KOG0714	Molecular chaperone (DnaJ superfamily)
Gma.684.2.A1_at	63020	81400	111700	123800	60250	84350	103400	113400	4e-28	Cluster: Cold acclimation WCOR413; n=1; Medicago truncatula|Rep: Cold acclimation WCOR413 - Medicago truncatula (Barrel medic)	AT1G29395.1	5e-22	COR414-TM1 (cold regulated 414 thylakoid membrane 1)	AC141106_16.5	6e-30	Cold acclimation WCOR413 E EGN_Mt060719 20060904 TIGR 2461.m00022	Gma.684.2.A1_at	Affymetrix Soybean Target Sequence	Glyma08g12900.2	1e-178	99.68	36.61	AT1G29390.1	2e-52	UniRef100_A7QQJ9 Chromosome undetermined scaffold_143, whole genome shotgun sequence n=1 Tax=Vitis vinifera RepID=A7QQJ9_VITVI	2e-51	65.61	96.3	UniRef100_Q8RXM0 Putative uncharacterized protein At1g29390 (Fragment) n=2 Tax=Arabidopsis thaliana RepID=Q8RXM0_ARATH	3e-44	57.5	72.6	UniRef100_Q9C7R2 Putative uncharacterized protein F15D2.29 n=1 Tax=Arabidopsis thaliana RepID=Q9C7R2_ARATH	1e-42	57.42	31.82	GO:0006950	response_to_stress	GO:0003674	molecular_function
Gma.6857.1.A1_a_at	15860	20620	23790	25960	14120	19430	25300	29560	4e-41	Cluster: F-box/LRR-repeat protein 14; n=2; Arabidopsis thaliana|Rep: F-box/LRR-repeat protein 14 - Arabidopsis thaliana (Mouse-ear cress)	AT1G80570.3	9e-43	F-box family protein (FBL14)	AC144513_10.5	1e-06	Leucine-rich repeat; Leucine-rich repeat, cysteine-containing - 3prime partial F EGN_Mt060719 20060904 TIGR 2527.m00022	Gma.6857.1.A1_a_at	Affymetrix Soybean Target Sequence	Glyma15g00720.2	1e-109	100	9.86	AT1G80570.1	0	UniRef100_A7Q8Z6 Chromosome chr9 scaffold_65, whole genome shotgun sequence n=1 Tax=Vitis vinifera RepID=A7Q8Z6_VITVI	0	69.59	100	UniRef100_Q3EC97 F-box/LRR-repeat protein 14 n=2 Tax=Arabidopsis thaliana RepID=FBL14_ARATH	1e-167	62.74	97.29	UniRef100_A2XAM3 Putative uncharacterized protein n=1 Tax=Oryza sativa Indica Group RepID=A2XAM3_ORYSI	3e-85	39.1	96.25	GO:0006511	ubiquitin-dependent_protein_catabolic_process	GO:0004842	ubiquitin-protein_ligase_activity
Gma.6857.1.A1_at	7621	8718	9523	10630	6660	8655	9698	12490	2e-32	Cluster: F-box/LRR-repeat protein 14; n=2; Arabidopsis thaliana|Rep: F-box/LRR-repeat protein 14 - Arabidopsis thaliana (Mouse-ear cress)	AT1G80570.3	4e-34	F-box family protein (FBL14)				Gma.6857.1.A1_at	Affymetrix Soybean Target Sequence	Glyma15g00720.2	0	100	19.27	AT1G80570.1	0	UniRef100_A7Q8Z6 Chromosome chr9 scaffold_65, whole genome shotgun sequence n=1 Tax=Vitis vinifera RepID=A7Q8Z6_VITVI	0	69.59	100	UniRef100_Q3EC97 F-box/LRR-repeat protein 14 n=2 Tax=Arabidopsis thaliana RepID=FBL14_ARATH	1e-167	62.74	97.29	UniRef100_A2XAM3 Putative uncharacterized protein n=1 Tax=Oryza sativa Indica Group RepID=A2XAM3_ORYSI	3e-85	39.1	96.25	GO:0006511	ubiquitin-dependent_protein_catabolic_process	GO:0004842	ubiquitin-protein_ligase_activity
Gma.6857.3.S1_at	3666	4517	5046	6400	3226	4351	4778	6557	6e-35	Cluster: F-box/LRR-repeat protein 14; n=2; Arabidopsis thaliana|Rep: F-box/LRR-repeat protein 14 - Arabidopsis thaliana (Mouse-ear cress)	AT1G80570.3	1e-36	F-box family protein (FBL14)				Gma.6857.3.S1_at	Affymetrix Soybean Target Sequence	Glyma15g00720.2	1e-178	96.13	17.93	AT1G80570.1	0	UniRef100_A7Q8Z6 Chromosome chr9 scaffold_65, whole genome shotgun sequence n=1 Tax=Vitis vinifera RepID=A7Q8Z6_VITVI	0	69.59	100	UniRef100_Q3EC97 F-box/LRR-repeat protein 14 n=2 Tax=Arabidopsis thaliana RepID=FBL14_ARATH	1e-167	62.74	97.29	UniRef100_A2XAM3 Putative uncharacterized protein n=1 Tax=Oryza sativa Indica Group RepID=A2XAM3_ORYSI	3e-85	39.1	96.25	GO:0006511	ubiquitin-dependent_protein_catabolic_process	GO:0004842	ubiquitin-protein_ligase_activity
Gma.6864.1.A1_at	6567	8330	20590	24610	3750	8332	14650	24090									Gma.6864.1.A1_at	Affymetrix Soybean Consensus Sequence	No Soybean Match Identified, E<10E-30, Perecent ID>95%		0	0	NO BLASTX HIT (E<10-6)		NO BLASTX HIT (E<10-6)		0	0			0	0			0	0							NA	NA	NA	NA	NA	NA
Gma.6875.3.A1_s_at	11310	10970	20580	20070	12890	14490	18930	20180	4e-12	Cluster: Hypothetical protein F7A7_30; n=2; Arabidopsis thaliana|Rep: Hypothetical protein F7A7_30 - Arabidopsis thaliana (Mouse-ear cress)	AT5G01510.1	7e-14	similar to unknown protein [Arabidopsis thaliana] (TAIR:AT3G45890.1); similar to Protein of unknown function DUF647 [Medicago trunc				Gma.6875.3.A1_s_at	Affymetrix Soybean Consensus Sequence	No Soybean Match Identified, E<10E-30, Perecent ID>95%		0	0	NO BLASTX HIT (E<10-6)		NO BLASTX HIT (E<10-6)		0	0			0	0			0	0							NA	NA	NA	NA	NA	NA
Gma.6914.1.A1_at	41900	45480	63320	72680	38630	52470	61090	74550	3e-26	Cluster: Putative translation elongation factor; n=1; Medicago truncatula|Rep: Putative translation elongation factor - Medicago truncatula (Barrel medic)	AT1G07910.1	5e-22	ATRNL/RNL (ARABIDOPSIS THALIANA RNA LIGASE); 2',3'-cyclic-nucleotide 3'-phosphodiesterase/ RNA ligase (ATP)/ polynucleotide	AC149268_1.4	4e-28	T6D22.1, putative H EGN_Mt060719 20060904 TIGR 2908.m00034	Gma.6914.1.A1_at	Affymetrix Soybean Target Sequence	Glyma11g15840.1	0	99.77	11.98	AT1G07910.1	0	UniRef100_A7NZE6 Chromosome chr6 scaffold_3, whole genome shotgun sequence n=1 Tax=Vitis vinifera RepID=A7NZE6_VITVI	0	77.28	94.72	UniRef100_Q0WL81 Translation elongation factor EF-1 alpha n=1 Tax=Arabidopsis thaliana RepID=Q0WL81_ARATH	0	72.41	87.77	UniRef100_Q69S66 Putative translation elongation factor EF-1 alpha (Os07g0191700 protein) n=1 Tax=Oryza sativa Japonica Group RepID=Q69S66_ORYSJ	0	71.5	83.39	GO:0006388	tRNA_splicing,_via_endonucleolytic_cleavage_and_ligation	GO:0004113 GO:0003972 GO:0051731	2',3'-cyclic-nucleotide_3'-phosphodiesterase_activity RNA_ligase_(ATP)_activity polynucleotide_kinase_activity
Gma.6925.1.S1_at	31030	34460	43070	53670	28650	34650	42060	51920	1e-128	Rep: CTV.22 - Poncirus trifoliata (Hardy orange)	AT1G15780.1	4e-99	similar to unknown protein [Arabidopsis thaliana] (TAIR:AT2G10440.1); similar to Globin-like [Medicago truncatula]	AC148304_30.5	1e-104	CTV.22, putative E EGN_Mt060719 20060904 TIGR 2807.m00005	Gma.6925.1.S1_at	Affymetrix Soybean Consensus Sequence	No Soybean Match Identified, E<10E-30, Perecent ID>95%		0	0	AT1G15780.1	3e-90	UniRef100_Q8H6Q7 CTV.22 n=1 Tax=Poncirus trifoliata RepID=Q8H6Q7_PONTR	1e-117	75.95	20.71	UniRef100_A7QLN3 Chromosome chr13 scaffold_120, whole genome shotgun sequence n=1 Tax=Vitis vinifera RepID=A7QLN3_VITVI	1e-110	73.63	61.65	UniRef100_UPI0000162D97 protein binding / transcription cofactor n=1 Tax=Arabidopsis thaliana RepID=UPI0000162D97	4e-88	60.9	21.5	GO:0006355	regulation_of_transcription,_DNA-dependent	GO:0005515 GO:0003712	protein_binding transcription_cofactor_activity			NA	NA	NA	NA	NA	NA
Gma.6930.2.S1_at	19090	19370	25250	29530	17890	22920	25420	27420									Gma.6930.2.S1_at	Affymetrix Soybean Target Sequence	Glyma03g38760.1	0	99.46	14.63	AT3G62200.1	1e-153	UniRef100_A7PRI7 Chromosome chr14 scaffold_27, whole genome shotgun sequence n=1 Tax=Vitis vinifera RepID=A7PRI7_VITVI	0	64.11	93.89	UniRef100_A7Q0W1 Chromosome chr7 scaffold_42, whole genome shotgun sequence n=1 Tax=Vitis vinifera RepID=A7Q0W1_VITVI	1e-175	56.18	107.16	UniRef100_A5BJU2 Putative uncharacterized protein n=1 Tax=Vitis vinifera RepID=A5BJU2_VITVI	1e-119	57.39	92.98	GO:0008150	biological_process	GO:0003674	molecular_function			PTHR14379:SF4	SUBFAMILY NOT NAMED	PF04396	Protein of unknown function, DUF537
Gma.6935.1.S1_at	45700	46850	82280	94170	46180	65960	72960	87290	7e-79	Rep: unknown protein - Arabidopsis thaliana	AT1G58230.1	1e-80	WD-40 repeat family protein / beige-related	AC151523_27.4	2e-06	WD40-like F EGN_Mt060719 20060904 TIGR 3033.m00014	Gma.6935.1.S1_at	Affymetrix Soybean Target Sequence	Glyma04g10320.1	0	97.51	10.78	AT1G58230.1	0	UniRef100_UPI000034F4BB WD-40 repeat family protein / beige-related n=1 Tax=Arabidopsis thaliana RepID=UPI000034F4BB	0	69.6	98.28	UniRef100_Q9C728 Putative uncharacterized protein F16M22.8 n=1 Tax=Arabidopsis thaliana RepID=Q9C728_ARATH	0	67.97	102.12	UniRef100_A2X183 Putative uncharacterized protein n=1 Tax=Oryza sativa Indica Group RepID=A2X183_ORYSI	0	63.21	39.17	GO:0007165	signal_transduction					PTHR13743	BEIGE/BEACH-RELATED	PF02138|PF00400|PF00400|PF00400|PF00400|PF00400	Beige/BEACH domain|WD domain, G-beta repeat|WD domain, G-beta repeat|WD domain, G-beta repeat|WD domain, G-beta repeat|WD domain, G-beta repeat	KOG0286	G-protein beta subunit
Gma.6995.1.S1_at	6792	7479	12050	13930	6747	8856	10440	14070	2e-27	Cluster: Protein At4g32560; n=3; Arabidopsis thaliana|Rep: Protein At4g32560 - Arabidopsis thaliana (Mouse-ear cress)	AT4G32560.2	5e-29	paramyosin-related				Gma.6995.1.S1_at	Affymetrix Soybean Target Sequence	Glyma06g07620.2	1e-104	100	12.89	AT4G32560.3	1e-62	UniRef100_Q2V3C8 Uncharacterized protein At4g32560.3 n=1 Tax=Arabidopsis thaliana RepID=Q2V3C8_ARATH	1e-55	48.94	77.3	UniRef100_Q94CB2 Putative uncharacterized protein At4g32560 n=1 Tax=Arabidopsis thaliana RepID=Q94CB2_ARATH	1e-55	48.94	76.8	UniRef100_Q9SZZ0 Putative uncharacterized protein L23H3.40 (Putative uncharacterized protein AT4g32560) n=1 Tax=Arabidopsis thaliana RepID=Q9SZZ0_ARATH	8e-50	45.99	77.44	GO:0008150	biological_process	GO:0003674	molecular_function
Gma.7012.2.S1_at	34840	49290	50710	45540	27610	45410	53900	48790	6e-42	Cluster: Hypothetical protein At2g03420; n=1; Arabidopsis thaliana|Rep: Hypothetical protein At2g03420 - Arabidopsis thaliana (Mouse-ear cress)	AT2G03420.1	1e-43	similar to expressed protein [Oryza sativa (japonica cultivar-group)] (GB:ABF94594.1)	CT027660_6.3	5e-66	hypothetical protein F EGN_Mt060719 20060904 TIGR 3854.m00021	Gma.7012.2.S1_at	Affymetrix Soybean Target Sequence	Glyma02g12680.1	5e-58	99.14	12.98	AT2G03420.1	5e-44	UniRef100_A5BTC6 Putative uncharacterized protein (Chromosome chr1 scaffold_5, whole genome shotgun sequence) n=1 Tax=Vitis vinifera RepID=A5BTC6_VITVI	3e-38	50	96.05	UniRef100_A2XDU4 Putative uncharacterized protein n=1 Tax=Oryza sativa Indica Group RepID=A2XDU4_ORYSI	2e-29	50	70.59	UniRef100_Q10Q41 Expressed protein (Putative uncharacterized protein) n=1 Tax=Oryza sativa Japonica Group RepID=Q10Q41_ORYSJ	3e-29	50	70.59	GO:0008150	biological_process	GO:0003674	molecular_function
Gma.7032.1.S1_at	19080	20680	30120	32620	21670	23360	28030	32930	4e-23	Cluster: Hypothetical protein F27B13.30; n=1; Arabidopsis thaliana|Rep: Hypothetical protein F27B13.30 - Arabidopsis thaliana (Mouse-ear cress)	AT4G29790.1	7e-25	similar to unknown protein [Arabidopsis thaliana] (TAIR:AT2G19390.1); similar to Os01g0967100 [Oryza sativa (japonica				Gma.7032.1.S1_at	Affymetrix Soybean Target Sequence	Glyma09g07640.1	0	95.44	13.44	AT4G29790.1	0	UniRef100_A7PE35 Chromosome chr11 scaffold_13, whole genome shotgun sequence n=1 Tax=Vitis vinifera RepID=A7PE35_VITVI	0	50.64	104.87	UniRef100_Q9SZQ2 Putative uncharacterized protein F27B13.30 (At4g29790/F27B13_30) (Putative uncharacterized protein AT4g29790) n=1 Tax=Arabidopsis thaliana RepID=Q9SZQ2_ARATH	0	42.5	106.61	UniRef100_Q93YU9 Putative uncharacterized protein At2g19390 n=1 Tax=Arabidopsis thaliana RepID=Q93YU9_ARATH	0	42.57	106.61			GO:0003674	molecular_function
Gma.7039.1.S1_at	47320	55290	66350	84000	47490	53930	73040	82040	9e-34	Rep: At1g53530 - Arabidopsis thaliana (Mouse-ear cress)	AT1G29960.1	2e-35	peptidase	AC160837_16.3	2e-43	Peptidase S26A, signal peptidase I H EGN_Mt060719 20060904 TIGR 3314.m00021	Gma.7039.1.S1_at	Affymetrix Soybean Target Sequence	Glyma13g25940.1	1e-139	98.11	22.94	AT1G53530.1	7e-36	UniRef100_A9PAC0 Putative uncharacterized protein n=1 Tax=Populus trichocarpa RepID=A9PAC0_POPTR	4e-42	50.27	104.68	UniRef100_A7P2A3 Chromosome chr19 scaffold_4, whole genome shotgun sequence n=1 Tax=Vitis vinifera RepID=A7P2A3_VITVI	3e-37	44.94	94.61	UniRef100_Q0IRL1 Os11g0620000 protein n=1 Tax=Oryza sativa Japonica Group RepID=Q0IRL1_ORYSJ	3e-36	45.83	93.1	GO:0006508	proteolysis	GO:0008233	peptidase_activity			PTHR12383	PROTEASE FAMILY S26 MITOCHONDRIAL INNER MEMBRANE PROTEASE-RELATED	PF00717	Peptidase S24-like	KOG0171	Mitochondrial inner membrane protease, subunit IMP1
Gma.7056.1.S1_at	73020	248000	247900	216000	65060	189200	286200	262000	1e-18	Cluster: Hypothetical protein; n=1; Medicago truncatula|Rep: Hypothetical protein - Medicago truncatula (Barrel medic)				AC143341_5.4	1e-20	hypothetical protein F EGN_Mt060719 20060904 TIGR 2499.m00005	Gma.7056.1.S1_at	Affymetrix Soybean Target Sequence	Glyma02g31140.1	0	99.76	64.69	NO BLASTP HIT (E<10-6)		NO BLASTP HIT (E<10-6)		0	0			0	0			0	0
Gma.7066.1.S1_at	33360	37740	44920	53700	29410	39930	42240	52380									Gma.7066.1.S1_at	Affymetrix Soybean Target Sequence	Glyma08g10680.1	0	100	18.75	AT3G26000.1	1e-112	UniRef100_A7QBT8 Chromosome chr1 scaffold_75, whole genome shotgun sequence n=1 Tax=Vitis vinifera RepID=A7QBT8_VITVI	1e-149	62.28	94.54	UniRef100_A7PLU8 Chromosome chr14 scaffold_21, whole genome shotgun sequence n=1 Tax=Vitis vinifera RepID=A7PLU8_VITVI	1e-106	49.42	84.58	UniRef100_Q9LU91 Gb|AAD12709.1 (At3g26000) (AT3g26000/MPE11_15) n=1 Tax=Arabidopsis thaliana RepID=Q9LU91_ARATH	1e-103	46.48	94.92	GO:0008150	biological_process	GO:0003674	molecular_function			PTHR23125	F-BOX/LEUCINE RICH REPEAT PROTEIN
Gma.707.1.A1_at	12310	20140	58570	87350	4805	18790	41350	71740									Gma.707.1.A1_at	Affymetrix Soybean Target Sequence	Glyma08g43620.1	1e-134	100	12.43	AT5G55470.1	1e-168	UniRef100_Q8S397 Sodium/hydrogen exchanger 4 n=1 Tax=Arabidopsis thaliana RepID=NHX4_ARATH	1e-161	69.31	75.43	UniRef100_A7P0G9 Sodium/hydrogen exchanger n=1 Tax=Vitis vinifera RepID=A7P0G9_VITVI	2.33e-156	69.65	79.09	UniRef100_A7X9Z5 Sodium/hydrogen exchanger n=1 Tax=Triticum aestivum RepID=A7X9Z5_WHEAT	1e-144	63.25	74.95	GO:0006814	sodium_ion_transport	GO:0015081 GO:0015385	sodium_ion_transmembrane_transporter_activity sodium:hydrogen_antiporter_activity			PTHR10110	SODIUM/HYDROGEN EXCHANGER	PF00999	Sodium/hydrogen exchanger family	KOG1965	Sodium/hydrogen exchanger protein
Gma.7121.1.S1_at	20110	20530	27900	33080	17940	23800	24180	30990	2e-57	Cluster: Hypothetical protein OJ1333_C12.2; n=1; Oryza sativa (japonica cultivar-group)|Rep: Hypothetical protein OJ1333_C12.2 - Oryza sativa (japonica	AT2G30530.1	2e-58	similar to unknown protein [Arabidopsis thaliana] (TAIR:AT5G01970.1); similar to Os05g0315200 [Oryza sativa (japonica	AC155893_3.3	6e-50	hypothetical protein H EGN_Mt060719 20060904 TIGR 3188.m00029	Gma.7121.1.S1_at	Affymetrix Soybean Target Sequence	Glyma18g05660.1	0	99.17	18.69	AT2G30530.1	1e-98	UniRef100_A7NXY6 Chromosome chr6 scaffold_3, whole genome shotgun sequence n=1 Tax=Vitis vinifera RepID=A7NXY6_VITVI	3e-84	60.73	65	UniRef100_A5BVV2 Putative uncharacterized protein n=1 Tax=Vitis vinifera RepID=A5BVV2_VITVI	5e-75	53.87	60.53	UniRef100_A7Q9V5 Chromosome chr8 scaffold_68, whole genome shotgun sequence n=1 Tax=Vitis vinifera RepID=A7Q9V5_VITVI	3e-74	57.2	79.06
Gma.7135.1.S1_a_at	57050	80350	92920	102800	56530	75510	96700	104000	2e-24	Cluster: Hypothetical protein T21H19_30; n=3; Arabidopsis thaliana|Rep: Hypothetical protein T21H19_30 - Arabidopsis thaliana (Mouse-ear cress)	AT5G16110.1	3e-26	similar to unknown protein [Arabidopsis thaliana] (TAIR:AT3G02555.1); similar to hypothetical protein [Cleome spinosa]	AC186200_10.3	5e-49	hypothetical protein F EGN_Mt060719 20060904 TIGR 3668.m00008	Gma.7135.1.S1_a_at	Affymetrix Soybean Target Sequence	Glyma05g35120.1	2e-94	99.44	33.71	AT5G16110.1	8e-26	UniRef100_A9PDT4 Putative uncharacterized protein n=1 Tax=Populus trichocarpa RepID=A9PDT4_POPTR	2e-19	37.44	98.31	UniRef100_A7P385 Chromosome chr1 scaffold_5, whole genome shotgun sequence n=1 Tax=Vitis vinifera RepID=A7P385_VITVI	4e-18	38.3	100.57	UniRef100_A7PAQ8 Chromosome chr14 scaffold_9, whole genome shotgun sequence n=1 Tax=Vitis vinifera RepID=A7PAQ8_VITVI	6e-17	40	93.33	GO:0008150	biological_process	GO:0003674	molecular_function
Gma.7158.1.A1_at	52260	60120	101900	102300	45090	59550	86190	99520	2e-20	Cluster: Hypothetical protein At2g28250; n=3; Arabidopsis thaliana|Rep: Hypothetical protein At2g28250 - Arabidopsis thaliana (Mouse-ear cress)	AT2G28250.1	3e-22	protein kinase family protein	AC152936_14.3	4e-06	Protein kinase; Aminoacyl-tRNA synthetase, class I F EGN_Mt060719 20060904 TIGR 3130.m00017	Gma.7158.1.A1_at	Affymetrix Soybean Target Sequence	Glyma12g08210.1	0	100	18.44	AT2G28250.2	1e-165	UniRef100_A7NZL4 Chromosome chr6 scaffold_3, whole genome shotgun sequence n=1 Tax=Vitis vinifera RepID=A7NZL4_VITVI	0	62.04	105.86	UniRef100_A5BI34 Putative uncharacterized protein n=1 Tax=Vitis vinifera RepID=A5BI34_VITVI	1e-180	59.02	38.29	UniRef100_Q8VYY5 Putative uncharacterized protein At2g28250 n=1 Tax=Arabidopsis thaliana RepID=Q8VYY5_ARATH	1e-158	50.24	107.96	GO:0010089	xylem_histogenesis	GO:0016301	kinase_activity			PTHR23258	SERINE-THREONINE PROTEIN KINASE, PLANT-TYPE	PF00069|PF07714	Protein kinase domain|Protein tyrosine kinase	KOG1187	Serine/threonine protein kinase
Gma.7163.2.S1_at	44270	23650	64260	62820	12250	36530	45720	80590	2e-62	Cluster: Hypothetical protein F27G19.50; n=2; Arabidopsis thaliana|Rep: Hypothetical protein F27G19.50 - Arabidopsis thaliana (Mouse-ear cress)	AT4G27450.1	5e-64	similar to unknown protein [Arabidopsis thaliana] (TAIR:AT3G15450.1); similar to unknown [Glycine max] (GB:AAG00940.1);	AC129091_3.5	5e-46	aluminum-induced protein-like protein, related F EGN_Mt060719 20060904 TIGR 2193.m00005	Gma.7163.2.S1_at	Affymetrix Soybean Target Sequence	Glyma12g23150.1	0	100	37.33	AT4G27450.1	1e-119	UniRef100_Q93V62 Putative uncharacterized protein At4g27450 (Putative uncharacterized protein) (AT4g27450/F27G19_50) n=1 Tax=Arabidopsis thaliana RepID=Q93V62_ARATH	1e-118	80.65	99.2	UniRef100_A7P1J2 Chromosome chr19 scaffold_4, whole genome shotgun sequence n=1 Tax=Vitis vinifera RepID=A7P1J2_VITVI	1e-118	77.17	99.61	UniRef100_A5BPK4 Putative uncharacterized protein n=1 Tax=Vitis vinifera RepID=A5BPK4_VITVI	1e-116	76.77	99.61	GO:0008150	biological_process	GO:0003674	molecular_function
Gma.7178.1.S1_a_at	2128	3589	4463	6412	2684	3218	4876	6437	3e-45	Rep: Fimbrin-1 - Arabidopsis thaliana (Mouse-ear cress)	AT4G26700.1	5e-47	ATFIM1 (Arabidopsis thaliana fimbrin 1); actin binding	CR936323_2.4	4e-64	Calponin-like actin-binding E EGN_Mt060719 20060904 TIGR 3734.m00011	Gma.7178.1.S1_a_at	Affymetrix Soybean Target Sequence	Glyma14g02090.1	1e-110	100	6.49	AT4G26700.2	0	UniRef100_A7P0H1 Chromosome chr19 scaffold_4, whole genome shotgun sequence n=1 Tax=Vitis vinifera RepID=A7P0H1_VITVI	0	78.48	96.68	UniRef100_A7PX21 Chromosome chr12 scaffold_36, whole genome shotgun sequence n=1 Tax=Vitis vinifera RepID=A7PX21_VITVI	0	76.95	86.05	UniRef100_Q7G188 Fimbrin-1 n=1 Tax=Arabidopsis thaliana RepID=FIMB1_ARATH	0	71.09	97.38	GO:0008150	biological_process	GO:0003779	actin_binding			PTHR19961	FIMBRIN/PLASTIN	PF00307|PF00307|PF00307|PF00307	Calponin Sequence Matchy (CH) domain|Calponin Sequence Matchy (CH) domain|Calponin Sequence Matchy (CH) domain|Calponin Sequence Matchy (CH) domain	KOG0046	Ca2+-binding actin-bundling protein (fimbrin/plastin), EF-Hand protein superfamily
Gma.7195.1.A1_at	251500	345300	486600	532700	188200	340200	488800	547900	2e-28	Rep: Cystatin - Malus domestica (Apple) (Malus sylvestris)	AT2G31980.1	1e-20	cysteine proteinase inhibitor-related	AC147484_9.5	3e-22	Proteinase inhibitor I25, cystatin H EGN_Mt060719 20060904 TIGR 2758.m00007	Gma.7195.1.A1_at	Affymetrix Soybean Target Sequence	Glyma05g28250.1	0	100	61.95	AT2G31980.1	5e-21	UniRef100_Q84XY6 Cystatin n=1 Tax=Malus x domestica RepID=Q84XY6_MALDO	9e-22	50.43	92.68	UniRef100_A7L2Z3 Cysteine proteinase inhibitor n=1 Tax=Gossypium hirsutum RepID=A7L2Z3_GOSHI	2e-17	48.6	80	UniRef100_B3GND2 Cystcine proteinase inhibitor n=1 Tax=Gossypium hirsutum RepID=B3GND2_GOSHI	3e-16	46.73	80	GO:0008150	biological_process	GO:0004869	cysteine_protease_inhibitor_activity					PF00031	Cystatin domain
Gma.7227.1.S1_at	4153	5317	5599	7931	3410	3994	5173	7522	4e-81	Cluster: Ubiquitin-conjugating enzyme E2-17 kDa 1; n=8; Magnoliophyta|Rep: Ubiquitin-conjugating enzyme E2-17 kDa 1 - Arabidopsis thaliana (Mouse-ear cress)	AT1G14400.1	8e-83	UBC1 (UBIQUITIN CARRIER PROTEIN 1); ubiquitin-protein ligase	AC122726_23.5	2e-79	Ubiquitin-conjugating enzyme, E2 E EGN_Mt060719 20060904 TIGR 2094.m00025	Gma.7227.1.S1_at	Affymetrix Soybean Target Sequence	Glyma01g05080.1	0	100	41.35	AT1G14400.2	1e-83	UniRef100_A7Q004 Ubiquitin carrier protein n=1 Tax=Vitis vinifera RepID=A7Q004_VITVI	3e-82	96.05	100	UniRef100_A7Q2T4 Ubiquitin carrier protein n=5 Tax=Spermatophyta RepID=A7Q2T4_VITVI	5e-82	96.05	100	UniRef100_Q9M4R0 Ubiquitin carrier protein n=2 Tax=core eudicotyledons RepID=Q9M4R0_AVIMR	7e-82	95.39	100	GO:0006511 GO:0009910 GO:0009965 GO:0010228 GO:0033523	ubiquitin-dependent_protein_catabolic_process negative_regulation_of_flower_development leaf_morphogenesis vegetative_to_reproductive_phase_transition histone_H2B_ubiquitination	GO:0004842	ubiquitin-protein_ligase_activity			PTHR11621	UBIQUITIN-CONJUGATING ENZYME E2	PF00179	Ubiquitin-conjugating enzyme	KOG0419	Ubiquitin-protein ligase
Gma.7257.2.S1_s_at	16500	18730	22530	27910	12510	14310	17770	23490	5e-61	Rep: T14P8.15 - Arabidopsis thaliana (Mouse-ear cress)	AT4G02340.1	1e-126	epoxide hydrolase, putative	AC154391_5.5	1e-105	Epoxide hydrolase F EGN_Mt060719 20060904 TIGR 3165.m00005	Gma.7257.2.S1_s_at	Affymetrix Soybean Target Sequence	Glyma19g39950.1	3e-99	98.94	14.12	AT4G02340.1	1e-143	UniRef100_A7Q0F5 Chromosome chr7 scaffold_42, whole genome shotgun sequence n=1 Tax=Vitis vinifera RepID=A7Q0F5_VITVI	1e-145	74.13	100	UniRef100_A9PBN3 Putative uncharacterized protein n=1 Tax=Populus trichocarpa RepID=A9PBN3_POPTR	1e-143	72.56	100	UniRef100_O81299 AT4g02340 protein n=1 Tax=Arabidopsis thaliana RepID=O81299_ARATH	1e-140	71.29	97.84			GO:0004301	epoxide_hydrolase_activity			PTHR10992	ALPHA/BETA HYDROLASE RELATED	PF00561	alpha/beta hydrolase fold	KOG4178	Soluble epoxide hydrolase
Gma.7270.1.S1_at	63280	79970	95040	110100	63960	77870	91670	107300	0	Cluster: Alpha-1,4 glucan phosphorylase L isozyme, chloroplast precursor; n=1; Vicia faba|Rep: Alpha-1,4 glucan phosphorylase L isozyme, chloroplast precursor -	AT3G29320.1	1e-174	glucan phosphorylase, putative	AC155157_31.5	1e-98	Glycosyl transferase, family 35 E EGN_Mt060719 20060904 TIGR 3170.m00006	Gma.7270.1.S1_at	Affymetrix Soybean Target Sequence	Glyma13g06040.1	0	99.45	10.61	AT3G29320.1	0	UniRef100_P53536 Alpha-1,4 glucan phosphorylase L isozyme, chloroplastic/amyloplastic n=1 Tax=Vicia faba RepID=PHSL_VICFA	0	79.7	97.21	UniRef100_P27598 Alpha-1,4 glucan phosphorylase L isozyme, chloroplastic/amyloplastic n=1 Tax=Ipomoea batatas RepID=PHSL_IPOBA	0	75.61	97.59	UniRef100_P04045 Alpha-1,4 glucan phosphorylase L-1 isozyme, chloroplastic/amyloplastic n=1 Tax=Solanum tuberosum RepID=PHSL1_SOLTU	0	72.46	100.1	GO:0009414 GO:0009266	response_to_water_deprivation response_to_temperature_stimulus	GO:0004645 GO:0016757	phosphorylase_activity transferase_activity,_transferring_glycosyl_groups			PTHR11468	GLYCOGEN PHOSPHORYLASE	PF00343	Carbohydrate phosphorylase	KOG2099	Glycogen phosphorylase
Gma.728.1.A1_at	6571	7542	20220	37680	3555	7238	21080	40490	2e-06	Rep: F21J9.26 - Arabidopsis thaliana (Mouse-ear cress)	AT1G24600.1	3e-08	similar to unknown protein [Arabidopsis thaliana] (TAIR:AT1G67920.1)	AC140035_32.4	4e-12	hypothetical protein E EGN_Mt060719 20060904 TIGR 2433.m00021	Gma.728.1.A1_at	Affymetrix Soybean Target Sequence	Glyma08g05010.1	2e-55	100	23.13	AT1G24600.1	3e-08	NO BLASTP HIT (E<10-6)		0	0			0	0			0	0	GO:0008150	biological_process	GO:0003674	molecular_function
Gma.7328.1.A1_at	38060	37880	49950	55780	34400	39910	49480	57280	1e-101	Rep: Pyridoxal kinase - Glycine max (Soybean)	AT5G37850.1	4e-82	SOS4 (SALT OVERLY SENSITIVE 4); kinase	AC129092_23.5	5e-88	Pyridoxal kinase , putative H EGN_Mt060719 20060904 TIGR 2194.m00005	Gma.7328.1.A1_at	Affymetrix Soybean Target Sequence	Glyma18g04360.1	0	99.05	37.63	AT5G37850.1	2.33e-156	UniRef100_Q4JR83 Pyridoxal kinase n=1 Tax=Glycine max RepID=Q4JR83_SOYBN	1e-177	99.03	100	UniRef100_A4K866 Putative pyridoxal kinase splice variant 1 n=1 Tax=Brassica napus RepID=A4K866_BRANA	1e-149	82.02	94.91	UniRef100_Q8W1X2 Pyridoxal kinase n=2 Tax=Arabidopsis thaliana RepID=PDXK_ARATH	1e-147	83.39	99.35	GO:0009443 GO:0008615 GO:0042538 GO:0010054	pyridoxal_5'-phosphate_salvage pyridoxine_biosynthetic_process hyperosmotic_salinity_response trichoblast_differentiation	GO:0016301 GO:0008478	kinase_activity pyridoxal_kinase_activity	PLPSAL-PWY	pyridoxal 5'-phosphate salvage pathway	PTHR10534	PYRIDOXINE KINASE			KOG2599	Pyridoxal/pyridoxine/pyridoxamine kinase
Gma.7340.1.S1_at	31330	30120	47420	51110	31070	40540	39160	48720	2e-23	Cluster: OSJNBa0035B13.4 protein; n=1; Oryza sativa|Rep: OSJNBa0035B13.4 protein - Oryza sativa (Rice)	AT3G28430.1	2e-23	similar to conserved hypothetical protein [Medicago truncatula] (GB:ABD28468.1); similar to Os04g0298600 [Oryza sativa	AC126781_29.5	3e-26	hypothetical protein E EGN_Mt060719 20060904 TIGR 2167.m00017	Gma.7340.1.S1_at	Affymetrix Soybean Target Sequence	Glyma02g35710.2	0	100	33.97	AT3G28430.1	4e-21	UniRef100_A7PP57 Chromosome chr8 scaffold_23, whole genome shotgun sequence n=1 Tax=Vitis vinifera RepID=A7PP57_VITVI	6e-51	60.37	21.66	UniRef100_A5ASY6 Putative uncharacterized protein n=1 Tax=Vitis vinifera RepID=A5ASY6_VITVI	2e-21	63.86	4.8	UniRef100_A9STA4 Predicted protein n=1 Tax=Physcomitrella patens subsp. patens RepID=A9STA4_PHYPA	3e-21	37.33	18.04
Gma.7386.1.S1_at	12450	15000	17200	17970	12540	15360	16590	19650	4e-64	Cluster: Hypothetical protein OJ1067_B01.11; n=1; Oryza sativa (japonica cultivar-group)|Rep: Hypothetical protein OJ1067_B01.11 - Oryza sativa (japonica	AT5G50180.1	9e-61	protein kinase, putative	CT573365_12.4	3e-63	Protein kinase F EGN_Mt060719 20060904 TIGR 3911.m00012	Gma.7386.1.S1_at	Affymetrix Soybean Target Sequence	Glyma19g08500.1	1e-175	100	16.29	AT5G50180.1	1e-155	UniRef100_A7PM17 Chromosome chr14 scaffold_21, whole genome shotgun sequence n=1 Tax=Vitis vinifera RepID=A7PM17_VITVI	1e-175	83.81	98.86	UniRef100_A5BI87 Putative uncharacterized protein (Chromosome chr17 scaffold_12, whole genome shotgun sequence) n=1 Tax=Vitis vinifera RepID=A5BI87_VITVI	1e-173	80.97	98.86	UniRef100_Q7XJ65 Protein kinase n=1 Tax=Cucumis sativus RepID=Q7XJ65_CUCSA	1e-161	77.56	98.86	GO:0006468	protein_amino_acid_phosphorylation	GO:0016301 GO:0004712	kinase_activity protein_serine/threonine/tyrosine_kinase_activity			PTHR23257	SERINE-THREONINE PROTEIN KINASE	PF00069|PF07714	Protein kinase domain|Protein tyrosine kinase	KOG0192	Tyrosine kinase specific for activated (GTP-bound) p21cdc42Hs
Gma.7389.1.S1_at	44830	64110	66130	90850	42120	56440	73340	88290	1e-69	Rep: F10B6.9 - Arabidopsis thaliana (Mouse-ear cress)	AT1G14690.1	8e-73	similar to ATMAP65-6, microtubule binding [Arabidopsis thaliana] (TAIR:AT2G01910.1); similar to putative	AC173474_7.4	4e-88	MAP65/ASE1; Prefoldin E EGN_Mt060719 20060904 TIGR 3502.m00010	Gma.7389.1.S1_at	Affymetrix Soybean Target Sequence	Glyma09g42210.1	0	97.82	20.4	AT2G01910.1	0	UniRef100_A7P409 Chromosome chr1 scaffold_5, whole genome shotgun sequence n=1 Tax=Vitis vinifera RepID=A7P409_VITVI	0	72.59	100	UniRef100_A5C476 Putative uncharacterized protein n=1 Tax=Vitis vinifera RepID=A5C476_VITVI	0	68.99	99.83	UniRef100_Q8L836 Putative uncharacterized protein At1g14690 (At1g14690) n=1 Tax=Arabidopsis thaliana RepID=Q8L836_ARATH	0	64.02	97.51			GO:0008017	microtubule_binding			PTHR19321	PROTEIN REGULATOR OF CYTOKINESIS 1 PRC1-RELATED	PF03999	Microtubule associated protein (MAP65/ASE1 family)	KOG4302	Microtubule-associated protein essential for anaphase spindle elongation
Gma.7419.1.A1_at	2219	2290	7211	12050	1345	2646	5929	9960									Gma.7419.1.A1_at	Affymetrix Soybean Target Sequence	Glyma14g12020.1	0	100	24.85	NO BLASTP HIT (E<10-6)		NO BLASTP HIT (E<10-6)		0	0			0	0			0	0
Gma.7469.1.A1_at	37630	42780	71150	85470	30010	43760	64280	84460	1e-21	Cluster: Hypothetical protein; n=2; Arabidopsis thaliana|Rep: Hypothetical protein - Arabidopsis thaliana (Mouse-ear cress)	AT5G04000.1	2e-22	similar to Os05g0496000 [Oryza sativa (japonica cultivar-group)] (GB:NP_001055935.1)	AC175047_2.3	7e-46	hypothetical protein F EGN_Mt060719 20060904 TIGR 3621.m00004	Gma.7469.1.A1_at	Affymetrix Soybean Target Sequence	Glyma19g31630.1	1e-168	96.14	36.04	AT5G04000.1	3e-23	UniRef100_A5AZW0 Putative uncharacterized protein n=1 Tax=Vitis vinifera RepID=A5AZW0_VITVI	8e-35	75	45.66	UniRef100_Q8LCK1 Putative uncharacterized protein n=1 Tax=Arabidopsis thaliana RepID=Q8LCK1_ARATH	8e-23	80.95	54.31	UniRef100_Q9LZB0 Putative uncharacterized protein F8F6_210 n=1 Tax=Arabidopsis thaliana RepID=Q9LZB0_ARATH	7e-22	79.37	54.31	GO:0008150	biological_process	GO:0003674	molecular_function
Gma.7477.1.A1_at	26840	35940	47010	68910	24900	33290	40790	51410	1e-73	Cluster: Phosphoglucomutase, chloroplast precursor; n=1; Pisum sativum|Rep: Phosphoglucomutase, chloroplast precursor - Pisum sativum (Garden pea)	AT5G51820.1	2e-71	PGM (PHOSPHOGLUCOMUTASE)	AC148527_12.3	5e-74	Phosphoglucomutase/phosphomannomutase alpha/beta/alpha domain I E EGN_Mt060719 20060904 TIGR 2839.m00009	Gma.7477.1.A1_at	Affymetrix Soybean Target Sequence	Glyma20g29230.1	4e-92	97.3	7.89	AT5G51820.1	0	UniRef100_Q9SM59 Phosphoglucomutase, chloroplastic n=1 Tax=Pisum sativum RepID=PGMP_PEA	0	85.19	100.32	UniRef100_Q9SCY0 Phosphoglucomutase, chloroplastic n=1 Tax=Arabidopsis thaliana RepID=PGMP_ARATH	0	87.3	89.73	UniRef100_Q9SMM0 Phosphoglucomutase, chloroplastic n=1 Tax=Brassica napus RepID=PGMP_BRANA	0	86.86	89.51	GO:0009409 GO:0009590 GO:0019252	response_to_cold detection_of_gravity starch_biosynthetic_process	GO:0004614	phosphoglucomutase_activity	PWY-5454	superpathway of sucrose degradation to pyruvate	PTHR22573	PHOSPHOHEXOMUTASE FAMILY MEMBER	PF02878|PF02879|PF02880|PF00408	Phosphoglucomutase/phosphomannomutase, alpha/beta/alpha domain I|Phosphoglucomutase/phosphomannomutase, alpha/beta/alpha domain II|Phosphoglucomutase/phosphomannomutase, alpha/beta/alpha domain III|Phosphoglucomutase/phosphomannomutase, C-terminal domain	KOG0625	Phosphoglucomutase
Gma.7513.1.S1_s_at	2047	2360	3042	3240	1955	2020	2523	3500	3e-29	Cluster: Hypothetical protein; n=1; Medicago truncatula|Rep: Hypothetical protein - Medicago truncatula (Barrel medic)	AT5G57340.2	6e-11	similar to unknown protein [Arabidopsis thaliana] (TAIR:AT5G67390.2); similar to conserved hypothetical protein [Medicago	AC155282_59.5	4e-38	hypothetical protein E EGN_Mt060719 20060904 TIGR 3172.m00033	Gma.7513.1.S1_s_at	Affymetrix Soybean Target Sequence	Glyma13g00800.3	0	100	63.89	AT5G57340.1	5e-12	UniRef100_A2Q3A0 Putative uncharacterized protein n=1 Tax=Medicago truncatula RepID=A2Q3A0_MEDTR	4e-37	49.49	77.08			0	0			0	0	GO:0008150	biological_process	GO:0003674	molecular_function
Gma.7539.1.S1_at	9174	10320	13200	16850	9344	10730	12580	16370	4e-21	Cluster: S3 self-incompatibility locus-linked pollen 3.15 protein; n=3; Petunia inflata|Rep: S3 self-incompatibility locus-linked pollen 3.15 protein -	AT1G60995.1	2e-13	similar to S3 self-incompatibility locus-linked pollen 3.15 protein [Petunia integrifolia subsp. inflata] (GB:AAQ09996.1);	AC173290_25.3	2e-31	Membralin, related E EGN_Mt060719 20060904 TIGR 3499.m00006	Gma.7539.1.S1_at	Affymetrix Soybean Target Sequence	Glyma08g19970.1	0	98.08	14.65	AT1G60995.1	0	UniRef100_A5C4W2 Putative uncharacterized protein n=1 Tax=Vitis vinifera RepID=A5C4W2_VITVI	0	75.82	99.55	UniRef100_A7PYL4 Chromosome chr12 scaffold_38, whole genome shotgun sequence n=1 Tax=Vitis vinifera RepID=A7PYL4_VITVI	0	71.75	106.4	UniRef100_Q7XAE6 S3 self-incompatibility locus-linked pollen 3.15 protein n=1 Tax=Petunia integrifolia subsp. inflata RepID=Q7XAE6_PETIN	0	67.26	101.36							PTHR21650:SF4	gb def: Hypothetical protein At1g61000/T7P1_14			KOG2092	Uncharacterized conserved protein
Gma.7549.1.S1_at	7070	7811	20480	55200	4939	7003	12650	40650	2e-57	Cluster: Universal stress protein family; n=1; Medicago truncatula|Rep: Universal stress protein family - Medicago truncatula (Barrel medic)	AT3G62550.1	2e-42	universal stress protein (USP) family protein	AC152921_18.5	3e-59	Universal stress protein (Usp) F EGN_Mt060719 20060904 TIGR 3129.m00018	Gma.7549.1.S1_at	Affymetrix Soybean Target Sequence	Glyma10g01690.1	0	99.18	47.42	AT3G62550.1	1e-44	UniRef100_A7Q0L6 Chromosome chr7 scaffold_42, whole genome shotgun sequence n=1 Tax=Vitis vinifera RepID=A7Q0L6_VITVI	1e-55	65.29	95.32	UniRef100_A5BGX7 Putative uncharacterized protein n=1 Tax=Vitis vinifera RepID=A5BGX7_VITVI	7e-53	67.32	86.55	UniRef100_A9PK69 Putative uncharacterized protein n=1 Tax=Populus trichocarpa x Populus deltoides RepID=A9PK69_POPJC	4e-50	63.64	84.36	GO:0006950	response_to_stress	GO:0003674	molecular_function					PF00582	Universal stress protein family
Gma.758.1.S1_s_at	2890	2994	2965	3721	2387	3029	3187	4513	3e-17	Cluster: Hydroxyproline-rich glycoprotein-like; n=2; Oryza sativa (japonica cultivar-group)|Rep: Hydroxyproline-rich glycoprotein-like - Oryza sativa	AT4G25620.1	6e-13	hydroxyproline-rich glycoprotein family protein				Gma.758.1.S1_s_at	Affymetrix Soybean Consensus Sequence	No Soybean Match Identified, E<10E-30, Perecent ID>95%		0	0	AT4G25620.1	6e-13	UniRef100_A7QIY9 Chromosome chr2 scaffold_105, whole genome shotgun sequence n=1 Tax=Vitis vinifera RepID=A7QIY9_VITVI	7e-31	41.56	54.5	UniRef100_A7QG38 Chromosome undetermined scaffold_91, whole genome shotgun sequence n=1 Tax=Vitis vinifera RepID=A7QG38_VITVI	1e-23	34.47	51.34	UniRef100_A5B2B1 Putative uncharacterized protein n=1 Tax=Vitis vinifera RepID=A5B2B1_VITVI	1e-23	34.47	59.74	GO:0008150	biological_process	GO:0003674	molecular_function			NA	NA	NA	NA	NA	NA
Gma.7624.1.S1_at	47930	55020	69320	75050	42030	50620	70210	71350	7e-95	Cluster: Putative long chain acyl-CoA synthetase; n=1; Oryza sativa (japonica cultivar-group)|Rep: Putative long chain acyl-CoA synthetase - Oryza sativa	AT2G04350.1	6e-94	long-chain-fatty-acid--CoA ligase family protein / long-chain acyl-CoA synthetase family protein (LACS8)	AC148718_14.3	1e-111	AMP-dependent synthetase and ligase F EGN_Mt060719 20060904 TIGR 2850.m00021 IMGA|CT030180_15.4 AMP-dependent synthetase and ligase	Gma.7624.1.S1_at	Affymetrix Soybean Target Sequence	Glyma13g11700.2	0	95.99	16.76	AT2G04350.2	0	UniRef100_A7Q2X7 Chromosome chr12 scaffold_47, whole genome shotgun sequence n=1 Tax=Vitis vinifera RepID=A7Q2X7_VITVI	0	76.17	95.13	UniRef100_B5LAV7 Putative long-chain acyl-CoA synthetase n=1 Tax=Capsicum annuum RepID=B5LAV7_CAPAN	0	71.23	96.69	UniRef100_Q5W6W7 Putative long chain acyl-CoA synthetase (Os05g0317200 protein) n=1 Tax=Oryza sativa Japonica Group RepID=Q5W6W7_ORYSJ	0	69.66	96.69	GO:0006633	fatty_acid_biosynthetic_process	GO:0004467	long-chain-fatty-acid-CoA_ligase_activity	PWY-5136	fatty acid ?-oxidation I (saturated)
Gma.764.1.S1_s_at	3005	6474	6167	6637	2196	4594	5083	5862	8e-41	Cluster: Hypothetical protein; n=3; Arabidopsis thaliana|Rep: Hypothetical protein - Arabidopsis thaliana (Mouse-ear cress)	AT4G15630.1	6e-43	integral membrane family protein	AC147364_4.5	3e-62	Protein of unknown function DUF588 F EGN_Mt060719 20060904 TIGR 2742.m00005	Gma.764.1.S1_s_at	Affymetrix Soybean Target Sequence	Glyma07g38090.1	0	97.34	47.7	AT4G15630.1	5e-43	UniRef100_A7NW78 Chromosome chr5 scaffold_2, whole genome shotgun sequence n=1 Tax=Vitis vinifera RepID=A7NW78_VITVI	3e-45	60.14	73.33	UniRef100_A7PTY8 Chromosome chr7 scaffold_31, whole genome shotgun sequence n=1 Tax=Vitis vinifera RepID=A7PTY8_VITVI	9e-40	56.16	71.29	UniRef100_A5ASN8 Putative uncharacterized protein n=1 Tax=Vitis vinifera RepID=A5ASN8_VITVI	4e-39	55.48	71.29	GO:0008150	biological_process	GO:0003674	molecular_function			PTHR11615	NITRATE, FROMATE, IRON DEHYDROGENASE	PF04535	Domain of unknown function (DUF588)
Gma.7652.1.S1_at	29120	36720	39650	56360	26110	35330	40360	45660	6e-40	Rep: Hexokinase - Citrus sinensis (Sweet orange)	AT2G19860.1	1e-37	ATHXK2 (HEXOKINASE 2); ATP binding / hexokinase	AC152919_42.3	2e-42	Hexokinase E EGN_Mt060719 20060904 TIGR 3127.m00012	Gma.7652.1.S1_at	Affymetrix Soybean Consensus Sequence	No Soybean Match Identified, E<10E-30, Perecent ID>95%		0	0	AT2G19860.2	4e-34	UniRef100_Q9FVD3 Hexokinase n=1 Tax=Citrus sinensis RepID=Q9FVD3_CITSI	4e-36	73.58	20.88	UniRef100_B6V3C1 Hexokinase 2 n=1 Tax=Cucumis melo RepID=B6V3C1_CUCME	6e-35	72.64	20.88	UniRef100_B6V3C0 Hexokinase 1 n=1 Tax=Cucumis melo RepID=B6V3C0_CUCME	2e-34	70.48	20.68	GO:0012501 GO:0009747 GO:0010182	programmed_cell_death hexokinase-dependent_signaling sugar_mediated_signaling	GO:0005524 GO:0008865 GO:0004340 GO:0004396	ATP_binding fructokinase_activity glucokinase_activity hexokinase_activity	PWY-5454	superpathway of sucrose degradation to pyruvate	NA	NA	NA	NA	NA	NA
Gma.7685.1.S1_at	33010	49010	56590	63400	33550	45600	60290	65530	3e-65	Cluster: Genomic DNA, chromosome 5, P1 clone:MTI20; n=2; Arabidopsis thaliana|Rep: Genomic DNA, chromosome 5, P1 clone:MTI20 - Arabidopsis thaliana (Mouse-ear	AT5G57950.1	5e-71	26S proteasome regulatory subunit, putative				Gma.7685.1.S1_at	Affymetrix Soybean Target Sequence	Glyma06g27660.2	0	97.36	54.1	AT5G57950.1	6e-73	UniRef100_A9PAL0 Putative uncharacterized protein n=1 Tax=Populus trichocarpa RepID=A9PAL0_POPTR	9e-69	60.71	102.78	UniRef100_A7PFS2 Chromosome chr11 scaffold_14, whole genome shotgun sequence n=1 Tax=Vitis vinifera RepID=A7PFS2_VITVI	1e-67	60.19	85.04	UniRef100_Q8LAJ4 26S proteasome regulatory subunit p27, putative (At5g57950) (Putative uncharacterized protein At5g57950/MTI20_21) n=1 Tax=Arabidopsis thaliana RepID=Q8LAJ4_ARATH	8e-67	56.39	97.8	GO:0007242	intracellular_signaling_cascade	GO:0005515	protein_binding
Gma.7686.1.S1_at	4491	3698	7234	8452	4002	4414	6902	8858	5e-16	Cluster: Glutamate N-acetyltransferase; n=1; Citrullus lanatus|Rep: Glutamate N-acetyltransferase - Citrullus lanatus (Watermelon) (Citrullus vulgaris)	AT2G37500.1	2e-15	arginine biosynthesis protein ArgJ family				Gma.7686.1.S1_at	Affymetrix Soybean Consensus Sequence	Ambiguous Hit		0	0	AT2G37500.1	2e-15	UniRef100_Q3C251 Glutamate N-acetyltransferase n=1 Tax=Citrullus lanatus RepID=Q3C251_CITLA	5e-15	70	10.87	UniRef100_Q3C251 Glutamate N-acetyltransferase n=1 Tax=Citrullus lanatus RepID=Q3C251_CITLA	5e-15	59.26	5.87	UniRef100_Q9ZUR7 Putative glutamate/ornithine acetyltransferase (At2g37500/F3G5.29) n=1 Tax=Arabidopsis thaliana RepID=Q9ZUR7_ARATH	3e-13	60	10.68	GO:0006526	arginine_biosynthetic_process	GO:0004358	glutamate_N-acetyltransferase_activity	ARGSYNBSUB-PWY	arginine biosynthesis II (acetyl cycle)	NA	NA	NA	NA	NA	NA
Gma.7713.1.S1_at	19830	29270	44670	50430	20810	41920	47050	60710	5e-47	Cluster: Hypothetical protein; n=2; Arabidopsis thaliana|Rep: Hypothetical protein - Arabidopsis thaliana (Mouse-ear cress)	AT5G39890.1	1e-48	similar to unknown protein [Arabidopsis thaliana] (TAIR:AT5G15120.1); similar to unknown protein [Oryza sativa (japonica	AC137822_24.4	4e-30	Cupin, RmlC-type E EGN_Mt060719 20060904 TIGR 2346.m00030	Gma.7713.1.S1_at	Affymetrix Soybean Target Sequence	Glyma13g05230.1	1e-104	96.7	12.69	AT5G39890.1	2e-94	UniRef100_A7PMP1 Chromosome chr14 scaffold_21, whole genome shotgun sequence n=1 Tax=Vitis vinifera RepID=A7PMP1_VITVI	1e-103	66.07	100.36	UniRef100_Q9FLE5 Similarity to unknown protein n=2 Tax=Arabidopsis thaliana RepID=Q9FLE5_ARATH	1e-89	66.94	89.26	UniRef100_A5B4I9 Putative uncharacterized protein n=1 Tax=Vitis vinifera RepID=A5B4I9_VITVI	1e-83	60.87	89.63	GO:0008150	biological_process	GO:0003674	molecular_function			PTHR22966	FAMILY NOT NAMED	PF07847	Protein of unknown function (DUF1637)	KOG4281	Uncharacterized conserved protein
Gma.7756.1.A1_at	30960	27750	55470	46140	28980	37880	41840	47550	4e-42	Cluster: Molybdenum cofactor sulfurase; n=1; Solanum lycopersicum|Rep: Molybdenum cofactor sulfurase - Solanum lycopersicum (Tomato) (Lycopersicon esculentum)	AT1G16540.1	1e-43	ABA3/ATABA3/LOS5/SIR3 (ABA DEFICIENT 3); Mo-molybdopterin cofactor sulfurase/ selenocysteine lyase	AC166038_4.4	2e-62	MOSC; MOSC, N-terminal beta barrel E EGN_Mt060719 20060904 TIGR 3384.m00048	Gma.7756.1.A1_at	Affymetrix Soybean Target Sequence	Glyma09g00460.1	0	99.78	16.46	AT1G16540.1	0	UniRef100_Q8LGM7 Molybdenum cofactor sulfurase n=1 Tax=Solanum lycopersicum RepID=MOCOS_SOLLC	0	63.26	100	UniRef100_Q9C5X8 Molybdenum cofactor sulfurase n=1 Tax=Arabidopsis thaliana RepID=MOCOS_ARATH	0	61.89	99.02	UniRef100_A7PWN4 Chromosome chr19 scaffold_35, whole genome shotgun sequence n=1 Tax=Vitis vinifera RepID=A7PWN4_VITVI	0	68.18	98.96	GO:0009688 GO:0009409 GO:0009408 GO:0006970 GO:0009651 GO:0006950 GO:0018315 GO:0009734 GO:0009734 GO:0010118 GO:0042742	abscisic_acid_biosynthetic_process response_to_cold response_to_heat response_to_osmotic_stress response_to_salt_stress response_to_stress molybdenum_incorporation_into_molybdenum-molybdopterin_complex auxin_mediated_signaling_pathway auxin_mediated_signaling_pathway stomatal_movement defense_response_to_bacterium	GO:0008265 GO:0009000	Mo-molybdopterin_cofactor_sulfurase_activity selenocysteine_lyase_activity	PWY-5354	molybdenum cofactor biosynthesis	PTHR14237	MOLYBDOPTERIN COFACTOR SULFURASE (MOSC)	PF03476|PF03473	MOSC N-terminal beta barrel domain|MOSC domain	KOG2142	Molybdenum cofactor sulfurase
Gma.7861.1.S1_at	3598	4882	7132	8459	2673	4961	5540	10400	1e-19	Cluster: Hypothetical protein At5g10695; n=1; Arabidopsis thaliana|Rep: Hypothetical protein At5g10695 - Arabidopsis thaliana (Mouse-ear cress)	AT5G10695.1	2e-21	similar to unknown protein [Arabidopsis thaliana] (TAIR:AT5G57123.1); similar to conserved hypothetical protein [Medicago	CR936368_8.5	2e-29	hypothetical protein F EGN_Mt060719 20060904 TIGR 3741.m00020	Gma.7861.1.S1_at	Affymetrix Soybean Target Sequence	Glyma04g08020.1	0	98.23	64.89	AT5G10695.1	6e-22	UniRef100_Q8RXY3 Putative uncharacterized protein At5g10695 n=1 Tax=Arabidopsis thaliana RepID=Q8RXY3_ARATH	1e-18	59.09	98.51	UniRef100_Q2HVI0 Putative uncharacterized protein n=1 Tax=Medicago truncatula RepID=Q2HVI0_MEDTR	1e-15	54.55	63.46	UniRef100_Q8LCB5 Putative uncharacterized protein (Putative uncharacterized protein At5g57123) (At5g57123) n=1 Tax=Arabidopsis thaliana RepID=Q8LCB5_ARATH	1e-14	56.92	97.01	GO:0008150	biological_process
Gma.79.1.S1_s_at	37670	62810	129500	340600	27030	40690	92100	203500									Gma.79.1.S1_s_at	Affymetrix Soybean Consensus Sequence	No Soybean Match Identified, E<10E-30, Perecent ID>95%		0	0	NO BLASTX HIT (E<10-6)		UniRef100_Q39887 Proline-rich protein n=1 Tax=Glycine max RepID=Q39887_SOYBN	1e-35	53.76	92.43	UniRef100_Q39887 Proline-rich protein n=1 Tax=Glycine max RepID=Q39887_SOYBN	4e-24	50.34	75.68	UniRef100_Q39863 Soybean (G.max) hydroproline-rich protein (Fragment) n=1 Tax=Glycine max RepID=Q39863_SOYBN	6e-24	57.02	94.21							NA	NA	NA	NA	NA	NA
Gma.79.1.S1_x_at	46350	57750	132600	395200	23340	51580	103600	261000	1e-137	Cluster: Repetitive proline-rich cell wall protein 2 precursor; n=1; Glycine max|Rep: Repetitive proline-rich cell wall protein 2 precursor - Glycine max	AT3G22142.1	2e-64	Encodes a Protease inhibitor/seed storage/LTP family protein	CT954251_5.3	6e-39	Pistil-specific extensin-like protein H EGN_Mt060719 20060904 TIGR 3943.m00017	Gma.79.1.S1_x_at	Affymetrix Soybean Target Sequence	Glyma09g12260.1	1e-156	99.31	18.27	AT3G22142.1	1e-61	NO BLASTP HIT (E<10-6)		0	0			0	0			0	0	GO:0006869	lipid_transport	GO:0005199	structural_constituent_of_cell_wall			PTHR23201	EXTENSIN, PROLINE-RICH PROTEIN	PF02095|PF02095|PF02095|PF02095|PF02095|PF02095|PF02095|PF02	Extensin-like protein repeat|Extensin-like protein repeat|Extensin-like protein repeat|Extensin-like protein repeat|Extensin-like protein repeat|Extensin-like protein repeat|Extensin-like protein repeat|Extensin-like protein repeat|Extensin-like protein repeat|Extensin-like protein repeat|Extensin-like protein repeat|Extensin-like protein repeat|Extensin-like protein repeat|Extensin-like protein …
Gma.7936.1.S1_at	7889	8954	11950	14150	8718	9541	11680	14610	2e-66	Cluster: Hypothetical protein; n=1; Medicago truncatula|Rep: Hypothetical protein - Medicago truncatula (Barrel medic)	AT3G20720.1	3e-40	similar to Os04g0628600 [Oryza sativa (japonica cultivar-group)] (GB:NP_001053961.1); similar to OSJNBa0089N06.9 [Oryza	AC144502_27.4	2e-68	hypothetical protein E EGN_Mt060719 20060904 TIGR 2524.m00006	Gma.7936.1.S1_at	Affymetrix Soybean Target Sequence	Glyma12g34240.1	1e-41	95.05	9.29	AT3G20740.1	1e-108	UniRef100_B0LUS8 Fertilization-independent endosperm protein n=1 Tax=Nicotiana tabacum RepID=B0LUS8_TOBAC	1e-123	71.81	79.19	UniRef100_A8VFL1 FIE n=1 Tax=Glycine max RepID=A8VFL1_SOYBN	1e-123	73.83	76.9	UniRef100_Q8GV45 Fertilization independent endosperm development protein n=1 Tax=Eucalyptus grandis RepID=Q8GV45_EUCGR	1e-123	72.15	78.76	GO:0009409 GO:0016571 GO:0006349 GO:0009910 GO:0000003 GO:0009960 GO:0010048	response_to_cold histone_methylation genetic_imprinting negative_regulation_of_flower_development reproduction endosperm_development vernalization_response	GO:0000166 GO:0003700 GO:0030528	nucleotide_binding transcription_factor_activity transcription_regulator_activity			PTHR10253	WD-40 REPEAT PROTEIN	PF00400|PF00400|PF00400|PF00400	WD domain, G-beta repeat|WD domain, G-beta repeat|WD domain, G-beta repeat|WD domain, G-beta repeat	KOG1034	Transcriptional repressor EED/ESC/FIE, required for transcriptional silencing, WD repeat superfamily
Gma.7964.3.S1_at	22810	26520	29840	33350	21310	23930	30940	34880	9e-81	Cluster: Esterase/lipase/thioesterase; Peptidase S9B, dipeptidylpeptidase IV N- terminal; n=2; Medicago truncatula|Rep: Esterase/lipase/thioesterase; Peptidase	AT5G24260.1	2e-63	prolyl oligopeptidase family protein	AC137828_18.4	1e-82	Esterase/lipase/thioesterase; Peptidase S9B, dipeptidylpeptidase IV N-terminal F EGN_Mt060719	Gma.7964.3.S1_at	Affymetrix Soybean Target Sequence	Glyma06g13410.1	0	100	12.07	AT5G24260.1	0	UniRef100_A7QF38 Chromosome chr16 scaffold_86, whole genome shotgun sequence n=1 Tax=Vitis vinifera RepID=A7QF38_VITVI	0	76.92	100	UniRef100_A5C1G2 Putative uncharacterized protein n=1 Tax=Vitis vinifera RepID=A5C1G2_VITVI	0	76.92	100	UniRef100_Q9FNF6 Dipeptidyl peptidase IV-like protein n=2 Tax=Arabidopsis thaliana RepID=Q9FNF6_ARATH	0	66.58	99.46	GO:0006508	proteolysis					PTHR11731	PROTEASE FAMILY S9B,C DIPEPTIDYL-PEPTIDASE IV-RELATED	PF00930|PF00326	Dipeptidyl peptidase IV (DPP IV) N-terminal region|Prolyl oligopeptidase family	KOG2281	Dipeptidyl aminopeptidases/acylaminoacyl-peptidases
Gma.7994.1.A1_at	6967	5994	11150	17450	5908	7478	9966	12330	9e-40	Rep: F11A17.16 - Arabidopsis thaliana (Mouse-ear cress)	AT1G48280.1	2e-41	hydroxyproline-rich glycoprotein family protein	AC174332_24.3	1e-59	pherophorin - like protein , related F EGN_Mt060719 20060904 TIGR 3566.m00020	Gma.7994.1.A1_at	Affymetrix Soybean Target Sequence	Glyma17g04640.2	0	99.17	21.57	AT1G48280.1	1e-137	UniRef100_A7NW01 Chromosome chr5 scaffold_2, whole genome shotgun sequence n=1 Tax=Vitis vinifera RepID=A7NW01_VITVI	1e-140	59.68	89.41	UniRef100_Q9SX62 F11A17.16 n=1 Tax=Arabidopsis thaliana RepID=Q9SX62_ARATH	1e-121	53.5	78.67	UniRef100_A5BHT2 Putative uncharacterized protein n=1 Tax=Vitis vinifera RepID=A5BHT2_VITVI	2e-89	76.88	99	GO:0008150	biological_process
Gma.8006.1.A1_s_at	11840	13830	19830	19290	12080	16240	16670	22190	2e-23	Cluster: Putative RING zinc finger protein; n=2; Arabidopsis thaliana|Rep: Putative RING zinc finger protein - Arabidopsis thaliana (Mouse-ear cress)	AT2G18670.1	3e-25	zinc finger (C3HC4-type RING finger) family protein	AC159706_7.3	5e-54	Zinc finger, RING-type E EGN_Mt060719 20060904 TIGR 3298.m00011	Gma.8006.1.A1_s_at	Affymetrix Soybean Target Sequence	Glyma13g01460.1	1e-116	100	20.47	AT2G18670.1	5e-31	UniRef100_Q9ZV51 Putative RING zinc finger protein (RING finger family protein) (At2g18670/MSF3.5) n=1 Tax=Arabidopsis thaliana RepID=Q9ZV51_ARATH	7e-19	45.37	59.12	UniRef100_Q8L900 Putative RING zinc finger protein n=1 Tax=Arabidopsis thaliana RepID=Q8L900_ARATH	7e-19	45.37	59.12	UniRef100_Q9M0C3 Putative uncharacterized protein AT4g30370 n=1 Tax=Arabidopsis thaliana RepID=Q9M0C3_ARATH	1e-18	55	44.89			GO:0005515 GO:0008270	protein_binding zinc_ion_binding			PTHR22764	RING FINGER PROTEIN 11 (SID 1669) (NEDD4 WW DOMAIN-BINDING PROTEIN 2).	PF00097	Zinc finger, C3HC4 type (RING finger)
Gma.8112.1.A1_at	19250	19660	23710	29540	17150	18840	23390	28330	7e-17	Cluster: Pollen specific protein SF21; n=1; Arabidopsis thaliana|Rep: Pollen specific protein SF21 - Arabidopsis thaliana (Mouse-ear cress)	AT5G56750.1	2e-18	Ndr family protein	AC174304_15.3	2e-20	Legume lectin, beta domain; Ndr E EGN_Mt060719 20060904 TIGR 3539.m00026	Gma.8112.1.A1_at	Affymetrix Soybean Target Sequence	Glyma17g34820.1	0	100	27.98	AT5G11790.1	1e-153	UniRef100_A7P4I7 Chromosome chr4 scaffold_6, whole genome shotgun sequence n=1 Tax=Vitis vinifera RepID=A7P4I7_VITVI	1e-154	79.08	94.48	UniRef100_A7PEA8 Chromosome chr11 scaffold_13, whole genome shotgun sequence n=1 Tax=Vitis vinifera RepID=A7PEA8_VITVI	1e-149	77.06	92.63	UniRef100_Q6Z8B1 Putative pollen specific protein (Putative uncharacterized protein) (Os02g0224800 protein) n=1 Tax=Oryza sativa Japonica Group RepID=Q6Z8B1_ORYSJ	1e-143	73.17	94.25	GO:0030154	cell_differentiation	GO:0003674	molecular_function			PTHR11034	N-MYC DOWNSTREAM REGULATED	PF03096|PF00561	Ndr family|alpha/beta hydrolase fold	KOG2931	Differentiation-related gene 1 protein (NDR1 protein), related proteins
Gma.8125.1.S1_at	2077	3423	5211	5767	1740	3070	3972	6336	3e-40	Cluster: kinase/ transmembrane receptor protein serine/threonine kinase; n=1; Arabidopsis thaliana|Rep: kinase/ transmembrane receptor protein	AT4G18250.1	3e-41	receptor serine/threonine kinase, putative	AC165135_13.3	4e-66	Protein kinase; Sugar transporter superfamily E EGN_Mt060719 20060904 TIGR 3367.m00027	Gma.8125.1.S1_at	Affymetrix Soybean Target Sequence	Glyma20g25310.1	0	99.76	39.26	AT4G18250.1	1e-107	UniRef100_A5B5E5 Putative uncharacterized protein n=1 Tax=Vitis vinifera RepID=A5B5E5_VITVI	1e-126	64.6	33.87	UniRef100_A5B272 Putative uncharacterized protein n=1 Tax=Vitis vinifera RepID=A5B272_VITVI	1e-126	65.37	53.69	UniRef100_A7PAU0 Chromosome chr14 scaffold_9, whole genome shotgun sequence n=1 Tax=Vitis vinifera RepID=A7PAU0_VITVI	1e-121	64.56	87.6	GO:0006468	protein_amino_acid_phosphorylation	GO:0016301 GO:0004675	kinase_activity transmembrane_receptor_protein_serine/threonine_kinase_activity			PTHR23258	SERINE-THREONINE PROTEIN KINASE, PLANT-TYPE	PF00069|PF07714	Protein kinase domain|Protein tyrosine kinase	KOG1187	Serine/threonine protein kinase
Gma.8156.1.S1_at	15280	17610	23280	23190	15260	20250	24180	24440	2e-39	Cluster: Early flowering 4, putative, expressed; n=2; Oryza sativa|Rep: Early flowering 4, putative, expressed - Oryza sativa (japonica cultivar-group)	AT1G17455.1	6e-39	similar to unknown protein [Arabidopsis thaliana] (TAIR:AT1G72630.1); similar to Os11g0621500 [Oryza sativa (japonica	AC160841_2.3	4e-41	Protein of unknown function DUF1313 E EGN_Mt060719 20060904 TIGR 3318.m00007	Gma.8156.1.S1_at	Affymetrix Soybean Target Sequence	Glyma17g05860.1	0	97.15	48.25	AT1G17455.1	7e-41	UniRef100_A7PDZ7 Chromosome chr11 scaffold_13, whole genome shotgun sequence n=1 Tax=Vitis vinifera RepID=A7PDZ7_VITVI	2e-53	88.6	100	UniRef100_Q2R122 Early flowering 4, putative, expressed (Os11g0621500 protein) n=1 Tax=Oryza sativa Japonica Group RepID=Q2R122_ORYSJ	2e-43	72.41	96.58	UniRef100_A2ZGG2 Putative uncharacterized protein n=2 Tax=Oryza sativa RepID=A2ZGG2_ORYSI	3e-43	72.41	96.58	GO:0008150	biological_process	GO:0003674	molecular_function					PF07011	Protein of unknown function (DUF1313)
Gma.8205.1.S1_at	654600	1018000	1296000	1289000	176100	1055000	1289000	1311000	0	Cluster: Glycinin precursor [Contains: Glycinin A3 subunit; Glycinin B4 subunit]; n=11; Glycine|Rep: Glycinin precursor [Contains: Glycinin A3 subunit;	AT5G44120.3	6e-84	CRA1 (CRUCIFERINA); nutrient reservoir	AC158374_4.4	1e-179	Cupin region F EGN_Mt060719 20060904 TIGR 3263.m00008	Gma.8205.1.S1_at	Affymetrix Soybean Target Sequence	Glyma13g18450.1	4e-42	100	7.08	AT5G44120.3	2e-71	UniRef100_Q39922 Gy5 protein n=3 Tax=Glycine RepID=Q39922_GLYSO	1e-178	77.51	79.11	UniRef100_Q9SB12 Glycinin n=1 Tax=Glycine max RepID=Q9SB12_SOYBN	1e-178	77.51	79.11	UniRef100_A3KEY8 Glycinin A3B4 subunit n=1 Tax=Glycine soja RepID=A3KEY8_GLYSO	1e-177	77.51	79.73			GO:0045735	nutrient_reservoir_activity					PF00190|PF07883|PF00190	Cupin|Cupin domain|Cupin
Gma.8215.1.S1_at	1500	1600	3155	14890	1121	1270	3695	12120	6e-09	Cluster: Cytochrome P450 78A4; n=1; Pinus radiata|Rep: Cytochrome P450 78A4 - Pinus radiata (Monterey pine)	AT1G13710.1	5e-09	CYP78A5 (cytochrome P450, family 78, subfamily A, polypeptide 5); oxygen binding	AC174358_15.3	3e-06	E-class P450, group I F EGN_Mt060719 20060904 TIGR 3592.m00015	Gma.8215.1.S1_at	Affymetrix Soybean Target Sequence	Glyma08g10950.1	0	100	18.73	AT1G13710.1	1e-139	UniRef100_A5BES1 Putative uncharacterized protein n=1 Tax=Vitis vinifera RepID=A5BES1_VITVI	0	70.35	92.05	UniRef100_A7QP67 Chromosome chr1 scaffold_136, whole genome shotgun sequence n=1 Tax=Vitis vinifera RepID=A7QP67_VITVI	1e-176	71.88	98.8	UniRef100_A7P2E4 Chromosome chr1 scaffold_5, whole genome shotgun sequence n=1 Tax=Vitis vinifera RepID=A7P2E4_VITVI	1e-143	55.33	91.7			GO:0019825	oxygen_binding			PTHR19383	CYTOCHROME P450	PF00067	Cytochrome P450	KOG0156	Cytochrome P450 CYP2 subfamily
Gma.8215.2.S1_at	1292	1421	2259	7978	849.7	1047	2228	7254	2e-72	Cluster: Cytochrome P450 family protein, expressed; n=1; Oryza sativa (japonica cultivar-group)|Rep: Cytochrome P450 family protein, expressed - Oryza sativa (j	AT1G13710.1	5e-71	CYP78A5 (cytochrome P450, family 78, subfamily A, polypeptide 5); oxygen binding	AC174358_15.3	2e-61	E-class P450, group I F EGN_Mt060719 20060904 TIGR 3592.m00015	Gma.8215.2.S1_at	Affymetrix Soybean Target Sequence	Glyma08g10950.1	0	99.41	26.53	AT1G13710.1	1e-139	UniRef100_A5BES1 Putative uncharacterized protein n=1 Tax=Vitis vinifera RepID=A5BES1_VITVI	0	70.35	92.05	UniRef100_A7QP67 Chromosome chr1 scaffold_136, whole genome shotgun sequence n=1 Tax=Vitis vinifera RepID=A7QP67_VITVI	1e-176	71.88	98.8	UniRef100_A7P2E4 Chromosome chr1 scaffold_5, whole genome shotgun sequence n=1 Tax=Vitis vinifera RepID=A7P2E4_VITVI	1e-143	55.33	91.7			GO:0019825	oxygen_binding			PTHR19383	CYTOCHROME P450	PF00067	Cytochrome P450	KOG0156	Cytochrome P450 CYP2 subfamily
Gma.8275.1.S1_at	38620	38610	48300	52000	34460	41940	44760	52500	5e-27	Cluster: Hypothetical protein; n=1; Medicago truncatula|Rep: Hypothetical protein - Medicago truncatula (Barrel medic)				AC149208_19.4	6e-29	hypothetical protein F EGN_Mt060719 20060904 TIGR 2902.m00013	Gma.8275.1.S1_at	Affymetrix Soybean Target Sequence	Glyma13g33260.1	0	97.62	29.1	AT1G78420.1	1e-115	UniRef100_A5AEZ0 Putative uncharacterized protein n=1 Tax=Vitis vinifera RepID=A5AEZ0_VITVI	1e-136	58.8	102.13	UniRef100_A7QK75 Chromosome chr19 scaffold_111, whole genome shotgun sequence n=1 Tax=Vitis vinifera RepID=A7QK75_VITVI	1e-130	57.64	111.95	UniRef100_Q93YV5 Putative uncharacterized protein At1g78420 n=1 Tax=Arabidopsis thaliana RepID=Q93YV5_ARATH	1e-94	57.73	78.3	GO:0006499	N-terminal_protein_myristoylation	GO:0005515 GO:0008270	protein_binding zinc_ion_binding							KOG2789	Putative Zn-finger protein
Gma.8318.1.A1_at	8567	12750	30800	44900	5371	12150	27910	40490						AC124217_6.4	1e-13	hypothetical protein H EGN_Mt060719 20060904 TIGR 2115.m00015	Gma.8318.1.A1_at	Affymetrix Soybean Target Sequence	Glyma08g45840.2	0	96.73	45	AT3G56500.1	3e-06	NO BLASTP HIT (E<10-6)		0	0			0	0			0	0	GO:0008150	biological_process	GO:0003674	molecular_function
Gma.8346.1.A1_at	12560	12860	17890	18700	9959	14150	17510	17970	5e-81	Cluster: Lipocalin; Violaxanthin de-epoxidase; Calycin_like; n=1; Medicago truncatula|Rep: Lipocalin; Violaxanthin de-epoxidase; Calycin_like - Medicago	AT1G08550.1	2e-77	NPQ1 (NON-PHOTOCHEMICAL QUENCHING 1)	AC182579_13.3	6e-83	Lipocalin; Violaxanthin de-epoxidase; Calycin_like E EGN_Mt060719 20060904 TIGR 3635.m00029	Gma.8346.1.A1_at	Affymetrix Soybean Target Sequence	Glyma03g41420.2	0	99.55	20.43	AT1G08550.2	1e-180	UniRef100_A7QW26 Chromosome undetermined scaffold_197, whole genome shotgun sequence n=1 Tax=Vitis vinifera RepID=A7QW26_VITVI	1e-169	62.17	99.79	UniRef100_Q0H3C6 Violaxanthin de-epoxidase n=1 Tax=Coffea arabica RepID=Q0H3C6_COFAR	1e-168	74.74	78.01	UniRef100_Q0H3C7 Violaxanthin de-epoxidase n=1 Tax=Coffea canephora RepID=Q0H3C7_COFCA	1e-168	74.47	78.01	GO:0015994 GO:0006631 GO:0009408 GO:0016122 GO:0010028	chlorophyll_metabolic_process fatty_acid_metabolic_process response_to_heat xanthophyll_metabolic_process xanthophyll_cycle	GO:0046422	violaxanthin_de-epoxidase_activity	PWY-1141	xanthophyll cycle
Gma.8362.1.S1_at	31490	44110	59840	93880	32710	36590	60130	78270	2e-36	Cluster: Hypothetical protein At1g31650; n=3; Arabidopsis thaliana|Rep: Hypothetical protein At1g31650 - Arabidopsis thaliana (Mouse-ear cress)	AT1G31650.1	4e-38	ATROPGEF14/ROPGEF14 (KINASE PARTNER PROTEIN-LIKE); Rho guanyl-nucleotide exchange factor	AC170582_14.4	4e-22	Protein of unknown function DUF315 E EGN_Mt060719 20060904 TIGR 3458.m00014	Gma.8362.1.S1_at	Affymetrix Soybean Consensus Sequence	No Soybean Match Identified, E<10E-30, Perecent ID>95%		0	0	AT1G31650.1	6e-34	UniRef100_A5B3V2 Putative uncharacterized protein n=1 Tax=Vitis vinifera RepID=A5B3V2_VITVI	1e-35	49.71	16.31	UniRef100_A7QKP5 Chromosome chr2 scaffold_113, whole genome shotgun sequence n=1 Tax=Vitis vinifera RepID=A7QKP5_VITVI	4e-35	52.98	89.09	UniRef100_Q9C6V5 Putative uncharacterized protein F27M3_15 n=1 Tax=Arabidopsis thaliana RepID=Q9C6V5_ARATH	7e-32	46.07	31.39	GO:0008150	biological_process	GO:0005089	Rho_guanyl-nucleotide_exchange_factor_activity			NA	NA	NA	NA	NA	NA
Gma.8434.1.S1_s_at	17190	10120	35100	48390	3584	9321	29780	48700	0	Cluster: 51 kDa seed maturation protein precursor; n=2; Glycine max|Rep: 51 kDa seed maturation protein precursor - Glycine max (Soybean)	AT2G18340.1	3e-42	late embryogenesis abundant domain-containing protein / LEA domain-containing protein	AC174352_11.5	1e-135	Late embryogenesis abundant protein F EGN_Mt060719 20060904 TIGR 3586.m00005	Gma.8434.1.S1_s_at	Affymetrix Soybean Target Sequence	Glyma17g04550.1	0	100	32.04	AT2G18340.1	2e-42	UniRef100_Q39873 Lea protein n=1 Tax=Glycine max RepID=Q39873_SOYBN	0	83.41	100	UniRef100_Q39801 51 kDa seed maturation protein n=1 Tax=Glycine max RepID=Q39801_SOYBN	0	74	96.83	UniRef100_B2ZHC8 Group 3 LEA protein n=1 Tax=Medicago sativa RepID=B2ZHC8_MEDSA	4e-79	42.56	105.05	GO:0009793	embryonic_development_ending_in_seed_dormancy	GO:0003674	molecular_function			PTHR23241	LATE EMBRYOGENESIS ABUNDANT (PLANTS) LEA-RELATED	PF02987|PF02987|PF02987|PF02987|PF02987|PF02987	Late embryogenesis abundant protein|Late embryogenesis abundant protein|Late embryogenesis abundant protein|Late embryogenesis abundant protein|Late embryogenesis abundant protein|Late embryogenesis abundant protein
Gma.8445.1.S1_at	3319	3130	16470	45740	1375	3070	10680	35730	0	Cluster: Basic 7S globulin 2 precursor (Bg) (SBg7S) [Contains: Basic 7S globulin 2 high kDa subunit; Basic 7S globulin 2 low kDa subunit]; n=2; Glycine max|Rep:	AT1G03220.1	6e-59	extracellular dermal glycoprotein, putative / EDGP, putative	AC150244_11.4	1e-147	Peptidase A1, pepsin E EGN_Mt060719 20060904 TIGR 2963.m00014	Gma.8445.1.S1_at	Affymetrix Soybean Consensus Sequence	No Soybean Match Identified, E<10E-30, Perecent ID>95%		0	0	AT1G03220.1	5e-54	UniRef100_Q8RVH5 Basic 7S globulin 2 low kDa subunit n=1 Tax=Glycine max RepID=7SBG2_SOYBN	0	86.9	100.46	UniRef100_P13917 Basic 7S globulin low kDa subunit n=1 Tax=Glycine max RepID=7SB1_SOYBN	0	80.96	101.87	UniRef100_Q2HTN2 Peptidase A1, pepsin n=1 Tax=Medicago truncatula RepID=Q2HTN2_MEDTR	1e-136	59.71	93.14	GO:0009651	response_to_salt_stress					NA	NA	NA	NA	NA	NA
Gma.8467.1.S1_at	14510	13010	30800	48920	5007	9744	32760	47140	0	Cluster: 51 kDa seed maturation protein precursor; n=2; Glycine max|Rep: 51 kDa seed maturation protein precursor - Glycine max (Soybean)	AT2G18340.1	5e-39	late embryogenesis abundant domain-containing protein / LEA domain-containing protein	AC174352_11.5	1e-135	Late embryogenesis abundant protein F EGN_Mt060719 20060904 TIGR 3586.m00005	Gma.8467.1.S1_at	Affymetrix Soybean Target Sequence	Glyma13g17980.1	0	100	20.88	AT2G18340.1	4e-39	UniRef100_Q39801 51 kDa seed maturation protein n=1 Tax=Glycine max RepID=Q39801_SOYBN	0	91.12	100	UniRef100_Q39873 Lea protein n=1 Tax=Glycine max RepID=Q39873_SOYBN	0	79.92	103.28	UniRef100_B2ZHC8 Group 3 LEA protein n=1 Tax=Medicago sativa RepID=B2ZHC8_MEDSA	1e-95	48.19	108.49	GO:0009793	embryonic_development_ending_in_seed_dormancy	GO:0003674	molecular_function			PTHR23241	LATE EMBRYOGENESIS ABUNDANT (PLANTS) LEA-RELATED	PF02987|PF02987|PF02987|PF02987|PF02987|PF02987	Late embryogenesis abundant protein|Late embryogenesis abundant protein|Late embryogenesis abundant protein|Late embryogenesis abundant protein|Late embryogenesis abundant protein|Late embryogenesis abundant protein
Gma.8473.1.S1_at	5149	5887	6580	7236	5334	6037	6931	8265	0	Cluster: Nitrate transporter NRT1-5; n=1; Glycine max|Rep: Nitrate transporter NRT1-5 - Glycine max (Soybean)	AT5G62680.1	0	proton-dependent oligopeptide transport (POT) family protein	CT025842_2.4	1e-149	TGF-beta receptor, type I/II extracellular region F EGN_Mt060719 20060904 TIGR 3851.m00003	Gma.8473.1.S1_at	Affymetrix Soybean Target Sequence	Glyma17g10430.1	0	99.74	20.16	AT5G62680.1	0	UniRef100_Q9FRU2 Nitrate transporter NRT1-5 (Fragment) n=1 Tax=Glycine max RepID=Q9FRU2_SOYBN	0	94.05	99.65	UniRef100_Q9FRU5 Nitrate transporter NRT1-2 n=1 Tax=Glycine max RepID=Q9FRU5_SOYBN	0	68.07	97.02	UniRef100_Q9FRU6 Nitrate transporter NRT1-1 n=1 Tax=Glycine max RepID=Q9FRU6_SOYBN	0	68.08	97.82	GO:0006857	oligopeptide_transport	GO:0005215	transporter_activity			PTHR11654	OLIGOPEPTIDE TRANSPORTER-RELATED	PF00854	POT family	KOG1237	H+/oligopeptide symporter
Gma.8481.1.S1_at	123400	140100	172200	223000	93710	132500	173200	207600	0	Cluster: Seed maturation protein PM40; n=1; Glycine max|Rep: Seed maturation protein PM40 - Glycine max (Soybean)	AT1G62710.1	0	BETA-VPE (vacuolar processing enzyme beta); cysteine-type endopeptidase	AC146564_40.5	0	Peptidase C13, legumain F EGN_Mt060719 20060904 TIGR 2626.m00003	Gma.8481.1.S1_at	Affymetrix Soybean Target Sequence	Glyma05g04230.1	0	100	20.3	AT1G62710.1	0	UniRef100_Q9LLQ5 Seed maturation protein PM40 n=1 Tax=Glycine max RepID=Q9LLQ5_SOYBN	0	95.97	99.8	UniRef100_P49045 Vacuolar-processing enzyme n=1 Tax=Glycine max RepID=VPE_SOYBN	0	93.07	93.33	UniRef100_O24326 Vacuolar-processing enzyme n=1 Tax=Phaseolus vulgaris RepID=VPE2_PHAVU	0	82.53	100.41	GO:0006508 GO:0006624	proteolysis vacuolar_protein_processing					PTHR12000	HEMOGLOBINASE FAMILY MEMBER	PF01650	Peptidase C13 family	KOG1348	Asparaginyl peptidases
Gma.8486.1.S1_s_at	103600	374600	700800	813900	37020	323500	759900	832100	0	Cluster: Sucrose-binding protein 2; n=2; Glycine max|Rep: Sucrose-binding protein 2 - Glycine max (Soybean)	AT3G22640.1	9e-49	cupin family protein	AC150981_15.4	1e-159	Cupin, RmlC-type F EGN_Mt060719 20060904 TIGR 3016.m00015	Gma.8486.1.S1_s_at	Affymetrix Soybean Target Sequence	Glyma02g16440.1	0	100	26.59	AT3G22640.1	8e-49	UniRef100_Q9SP11 Sucrose binding protein Sequence Match S-64 n=1 Tax=Glycine max RepID=Q9SP11_SOYBN	0	84.87	100	UniRef100_Q84V19 Sucrose-binding protein 2 n=1 Tax=Glycine max RepID=Q84V19_SOYBN	0	84.87	100	UniRef100_Q04672 Sucrose-binding protein n=1 Tax=Glycine max RepID=SBP_SOYBN	0	76.29	86.07	GO:0008150	biological_process	GO:0045735	nutrient_reservoir_activity					PF00190|PF07883|PF00190	Cupin|Cupin domain|Cupin
Gma.8528.1.S1_at	40500	45700	103800	147200	15850	41410	102600	141100	1e-136	Cluster: Seed maturation protein PM26; n=2; Glycine max|Rep: Seed maturation protein PM26 - Glycine max (Soybean)	AT3G22490.1	3e-79	late embryogenesis abundant protein, putative / LEA protein, putative	AC135317_16.3	2e-67	Seed maturation protein F EGN_Mt060719 20060904 TIGR 2259.m00031	Gma.8528.1.S1_at	Affymetrix Soybean Target Sequence	Glyma20g28550.1	0	98.98	56.61	AT3G22490.1	2e-85	UniRef100_Q9SEK9 Seed maturation protein PM25 n=1 Tax=Glycine max RepID=Q9SEK9_SOYBN	1e-108	81.64	101.19	UniRef100_Q9SEK8 Seed maturation protein PM26 n=1 Tax=Glycine max RepID=Q9SEK8_SOYBN	1e-105	79.77	99.61	UniRef100_Q9SEL0 Seed maturation protein PM24 n=1 Tax=Glycine max RepID=Q9SEL0_SOYBN	4e-89	69.11	98.84	GO:0009793	embryonic_development_ending_in_seed_dormancy	GO:0003674	molecular_function					PF04927|PF04927|PF04927	Seed maturation protein|Seed maturation protein|Seed maturation protein
Gma.8531.1.S1_at	50600	38610	330700	758400	2784	44220	217900	680700	4e-87	Cluster: Seed maturation protein PM31; n=1; Glycine max|Rep: Seed maturation protein PM31 - Glycine max (Soybean)	AT5G59720.1	2e-37	HSP18.2 (HEAT SHOCK PROTEIN 18.2)	AC146307_24.3	1e-37	Heat shock protein Hsp20 F EGN_Mt060719 20060904 TIGR 2600.m00003	Gma.8531.1.S1_at	Affymetrix Soybean Target Sequence	Glyma02g08400.1	0	99.59	64.13	AT5G59720.1	7e-38	UniRef100_Q9XET1 Seed maturation protein PM31 n=1 Tax=Glycine max RepID=Q9XET1_SOYBN	6e-85	100	100	UniRef100_A7QRP1 Chromosome undetermined scaffold_151, whole genome shotgun sequence n=1 Tax=Vitis vinifera RepID=A7QRP1_VITVI	3e-40	56.1	96.23	UniRef100_A7QRP2 Chromosome undetermined scaffold_151, whole genome shotgun sequence n=1 Tax=Vitis vinifera RepID=A7QRP2_VITVI	1e-39	60	81.6	GO:0009408 GO:0009644 GO:0042542 GO:0010286	response_to_heat response_to_high_light_intensity response_to_hydrogen_peroxide heat_acclimation					PTHR11527	SMALL HEAT-SHOCK PROTEIN (HSP20) FAMILY	PF00011	Hsp20/alpha crystallin family
Gma.8540.1.S1_at	90600	72970	163800	193000	47510	82850	139100	189900	1e-123	Cluster: Seed maturation protein PM36; n=1; Glycine max|Rep: Seed maturation protein PM36 - Glycine max (Soybean)	AT3G16990.1	8e-71	TENA/THI-4 family protein	AC126780_53.5	1e-101	TENA/THI-4 protein E EGN_Mt060719 20060904 TIGR 2166.m00016	Gma.8540.1.S1_at	Affymetrix Soybean Target Sequence	Glyma17g03600.1	0	98.77	52.08	AT3G16990.1	4e-77	UniRef100_Q9SWB6 Seed maturation protein PM36 n=1 Tax=Glycine max RepID=PM36_SOYBN	1e-133	100	100	UniRef100_A7Q8P1 Chromosome chr5 scaffold_64, whole genome shotgun sequence n=1 Tax=Vitis vinifera RepID=A7Q8P1_VITVI	4e-90	73.02	97.73	UniRef100_Q9ASY9 Seed maturation protein PM36 Sequence Match n=1 Tax=Arabidopsis thaliana RepID=PM36_ARATH	2e-76	60.27	99.1			GO:0003674	molecular_function			PTHR20858	PHOSPHOMETHYLPYRIMIDINE KINASE	PF03070	TENA/THI-4/PQQC family
Gma.8606.1.S1_at	28890	42820	72400	88190	27910	44060	61520	86560	1e-168	Cluster: Urease accessory protein UreD; n=1; Glycine max|Rep: Urease accessory protein UreD - Glycine max (Soybean)	AT2G35035.1	1e-108	URED (urease accessory protein D); nickel ion binding				Gma.8606.1.S1_at	Affymetrix Soybean Target Sequence	Glyma20g17990.1	1e-151	99.63	35.55	AT2G35035.1	2e-95	UniRef100_Q8H1P5 Urease accessory protein UreD n=1 Tax=Glycine max RepID=Q8H1P5_SOYBN	1e-150	98.83	87.37	UniRef100_A7P2P3 Chromosome chr1 scaffold_5, whole genome shotgun sequence n=1 Tax=Vitis vinifera RepID=A7P2P3_VITVI	1e-105	70.7	87.97	UniRef100_Q7Y0R8 Putative urease accessory protein D n=1 Tax=Solanum lycopersicum RepID=Q7Y0R8_SOLLC	1e-97	63.04	86.2	GO:0006807 GO:0048554	nitrogen_compound_metabolic_process positive_regulation_of_metalloenzyme_activity	GO:0016151	nickel_ion_binding					PF01774	UreD urease accessory protein
Gma.8607.2.S1_at	7700	8253	10390	10590	7387	9474	9305	11530	1e-47	Cluster: Mitogen-activated protein kinase homologue; n=1; Medicago sativa|Rep: Mitogen-activated protein kinase homologue - Medicago sativa (Alfalfa)	AT3G14720.1	2e-16	ATMPK19 (Arabidopsis thaliana MAP kinase 19); MAP kinase	AC174345_22.3	4e-14	Serine/threonine protein kinase, active site E EGN_Mt060719 20060904 TIGR 3579.m00017	Gma.8607.2.S1_at	Affymetrix Soybean Target Sequence	Glyma15g38490.1	1e-169	99.67	12.81	AT3G14720.1	0	UniRef100_Q9XF36 Mitogen-activated protein kinase Sequence Matchue n=1 Tax=Medicago sativa RepID=Q9XF36_MEDSA	0	78.49	99.84	UniRef100_A7P292 Chromosome chr19 scaffold_4, whole genome shotgun sequence n=1 Tax=Vitis vinifera RepID=A7P292_VITVI	0	73.09	91.65	UniRef100_Q9LUC3 Mitogen-activated protein kinase 19 n=1 Tax=Arabidopsis thaliana RepID=MPK19_ARATH	0	68.58	101.51	GO:0007165	signal_transduction	GO:0004707	MAP_kinase_activity			PTHR11295	CDC2-RELATED KINASE	PF00069|PF07714	Protein kinase domain|Protein tyrosine kinase	KOG0660	Mitogen-activated protein kinase
Gma.8616.1.A1_at	644.2	2293	4016	6334	942.6	1705	6643	14320	2e-08	Rep: Transferase - Medicago truncatula (Barrel medic)	AT5G48930.1	1e-08	transferase family protein	AC122170_12.3	1e-17	Transferase E EGN_Mt060719 20060904 TIGR 2087.m00016	Gma.8616.1.A1_at	Affymetrix Soybean Target Sequence	Glyma18g12180.1	1e-173	99.68	17.52	AT2G19070.1	3e-74	UniRef100_B6D7P2 Malate O-hydroxycinnamoyl transferase n=1 Tax=Trifolium pratense RepID=B6D7P2_TRIPR	1e-119	49.24	98.02	UniRef100_A7QLD4 Chromosome chr11 scaffold_118, whole genome shotgun sequence n=1 Tax=Vitis vinifera RepID=A7QLD4_VITVI	1e-86	40.04	51.49	UniRef100_A7PFN7 Chromosome chr11 scaffold_14, whole genome shotgun sequence n=1 Tax=Vitis vinifera RepID=A7PFN7_VITVI	5e-81	38.65	94.08	GO:0010584	pollen_exine_formation	GO:0050734	hydroxycinnamoyltransferase_activity					PF02458	Transferase family
Gma.871.1.S1_at	64430	74560	109300	136300	35610	73960	109000	129200	2e-46	Rep: Steroleosin - Sesamum indicum (Oriental sesame) (Gingelly)	AT5G50600.1	4e-46	short-chain dehydrogenase/reductase (SDR) family protein	AC147179_18.4	4e-07	Short-chain dehydrogenase/reductase SDR F EGN_Mt060719 20060904 TIGR 2738.m00023	Gma.871.1.S1_at	Affymetrix Soybean Target Sequence	Glyma08g01390.2	0	99.43	43.85	AT5G50700.1	1e-101	UniRef100_Q9LUF1 11-beta-hydroxysteroid dehydrogenase-like (AT5g50700/MFB16_9) n=1 Tax=Arabidopsis thaliana RepID=Q9LUF1_ARATH	6e-87	49.69	90.54	UniRef100_Q93W57 Steroleosin n=1 Tax=Sesamum indicum RepID=Q93W57_SESIN	4e-86	49.06	90.8	UniRef100_A4US35 Short-chain dehydrogenase reductase n=1 Tax=Brassica napus RepID=A4US35_BRANA	6e-86	49.37	90.54	GO:0008152	metabolic_process	GO:0016491	oxidoreductase_activity
Gma.8737.1.S1_at	34310	51260	62160	76040	32660	46150	63340	75040	4e-28	Cluster: Alpha-N-acetylglucosaminidase; n=1; Nicotiana tabacum|Rep: Alpha-N-acetylglucosaminidase - Nicotiana tabacum (Common tobacco)	AT5G13690.1	4e-24	alpha-N-acetylglucosaminidase family / NAGLU family	CT010459_2.4	8e-37	Alpha-N-acetylglucosaminidase precursor , related E EGN_Mt060719 20060904 TIGR 3835.m00009	Gma.8737.1.S1_at	Affymetrix Soybean Target Sequence	Glyma10g11770.1	0	97.61	40.85	AT5G13690.1	1e-38	UniRef100_A7Q246 Chromosome chr13 scaffold_45, whole genome shotgun sequence n=1 Tax=Vitis vinifera RepID=A7Q246_VITVI	9e-41	70.18	14.27	UniRef100_Q9ZR45 Alpha-N-acetylglucosaminidase n=1 Tax=Nicotiana tabacum RepID=Q9ZR45_TOBAC	8e-39	64.17	14.8	UniRef100_B6SYQ9 Putative uncharacterized protein n=1 Tax=Zea mays RepID=B6SYQ9_MAIZE	1e-38	71.15	19.55			GO:0004561	alpha-N-acetylglucosaminidase_activity			PTHR12872	ALPHA-N-ACETYLGLUCOSAMINIDASE
Gma.8776.1.S1_at	13400	14720	23270	22550	11670	15130	19750	24530	9e-73	Cluster: Hypothetical protein; n=1; Medicago truncatula|Rep: Hypothetical protein - Medicago truncatula (Barrel medic)	AT1G16720.1	8e-71	oxidoreductase/ transcriptional repressor	AC144538_9.4	3e-74	Short-chain dehydrogenase/reductase SDR F EGN_Mt060719 20060904 TIGR 2532.m00006	Gma.8776.1.S1_at	Affymetrix Soybean Target Sequence	Glyma08g24280.1	0	95	19.35	AT1G16720.1	0	UniRef100_A9PHQ9 Putative uncharacterized protein n=1 Tax=Populus trichocarpa RepID=A9PHQ9_POPTR	0	80.38	98.63	UniRef100_A7Q4K0 Chromosome chr9 scaffold_49, whole genome shotgun sequence n=1 Tax=Vitis vinifera RepID=A7Q4K0_VITVI	0	87.03	100.4	UniRef100_Q8W4D6 Putative uncharacterized protein At1g16720; F17F16.7 (Putative uncharacterized protein At1g16720) n=1 Tax=Arabidopsis thaliana RepID=Q8W4D6_ARATH	0	83.63	83.78	GO:0006413 GO:0010207	translational_initiation photosystem_II_assembly	GO:0003824 GO:0005488 GO:0016491 GO:0016564	catalytic_activity binding oxidoreductase_activity transcription_repressor_activity			PTHR10366	NAD DEPENDENT EPIMERASE/DEHYDRATASE	PF08547	Complex I intermediate-associated protein 30 (CIA30)	KOG1203	Predicted dehydrogenase
Gma.8984.1.S1_at	10770	13490	18120	22000	9028	13920	17060	22630	3e-51	Cluster: Uncharacterized Cys-rich domain; n=1; Medicago truncatula|Rep: Uncharacterized Cys-rich domain - Medicago truncatula (Barrel medic)	AT3G10980.1	2e-41	SAG20 (WOUND-INDUCED PROTEIN 12)	AC149303_22.4	4e-53	Uncharacterized Cys-rich domain H EGN_Mt060719 20060904 TIGR 2911.m00024	Gma.8984.1.S1_at	Affymetrix Soybean Target Sequence	Glyma18g02600.1	0	100	20.73	AT5G05350.1	1e-156	UniRef100_A7Q3R9 Chromosome chr13 scaffold_48, whole genome shotgun sequence n=1 Tax=Vitis vinifera RepID=A7Q3R9_VITVI	1e-180	59.35	95.68	UniRef100_Q5XV52 Putative uncharacterized protein n=1 Tax=Arabidopsis thaliana RepID=Q5XV52_ARATH	1e-152	57.53	87.07	UniRef100_Q8W4N1 Putative uncharacterized protein At3g10980; F9F8.20 (Putative uncharacterized protein At3g10980) n=1 Tax=Arabidopsis thaliana RepID=Q8W4N1_ARATH	1e-147	57.23	81.88	GO:0008150	biological_process							PF04749	PLAC8 family
Gma.9.1.S1_at	284700	398800	562000	611800	174200	362700	563200	663000	4e-92	Rep: Dehydrin - Glycine max (Soybean)	AT2G21490.1	5e-34	dehydrin family protein	CU019606_20.3	3e-10	Dehydrin F EGN_Mt060719 20060904 TIGR 4030.m00020	Gma.9.1.S1_at	Affymetrix Soybean Target Sequence	Glyma04g01190.2	7e-78	100	4.87	AT4G39140.5	1e-102	UniRef100_A7P8W6 Chromosome chr3 scaffold_8, whole genome shotgun sequence n=1 Tax=Vitis vinifera RepID=A7P8W6_VITVI	1e-101	49.43	118.53	UniRef100_Q9T023 Putative uncharacterized protein AT4g39140 n=1 Tax=Arabidopsis thaliana RepID=Q9T023_ARATH	6e-81	42.32	101.17	UniRef100_A7NT69 Chromosome chr18 scaffold_1, whole genome shotgun sequence n=1 Tax=Vitis vinifera RepID=A7NT69_VITVI	6e-81	43.92	101.64	GO:0006499	N-terminal_protein_myristoylation	GO:0005515 GO:0008270	protein_binding zinc_ion_binding
Gma.9.1.S1_s_at	376700	503200	745400	828200	177700	444300	719700	846000	4e-92	Rep: Dehydrin - Glycine max (Soybean)	AT2G21490.1	4e-34	dehydrin family protein	CU019606_20.3	3e-10	Dehydrin F EGN_Mt060719 20060904 TIGR 4030.m00020	Gma.9.1.S1_s_at	Affymetrix Soybean Target Sequence	Glyma04g01190.2	1e-149	100	8.9	AT4G39140.5	1e-102	UniRef100_A7P8W6 Chromosome chr3 scaffold_8, whole genome shotgun sequence n=1 Tax=Vitis vinifera RepID=A7P8W6_VITVI	1e-101	49.43	118.53	UniRef100_Q9T023 Putative uncharacterized protein AT4g39140 n=1 Tax=Arabidopsis thaliana RepID=Q9T023_ARATH	6e-81	42.32	101.17	UniRef100_A7NT69 Chromosome chr18 scaffold_1, whole genome shotgun sequence n=1 Tax=Vitis vinifera RepID=A7NT69_VITVI	6e-81	43.92	101.64	GO:0006499	N-terminal_protein_myristoylation	GO:0005515 GO:0008270	protein_binding zinc_ion_binding
Gma.9135.1.S1_at	29990	35920	36970	45770	27100	42630	40800	47960	2e-86	Cluster: Phaseolin G-box binding protein PG2; n=1; Phaseolus vulgaris|Rep: Phaseolin G-box binding protein PG2 - Phaseolus vulgaris (Kidney bean) (French bean)	AT4G17880.1	4e-63	basic helix-loop-helix (bHLH) family protein	AC148483_6.3	1e-65	Helix-loop-helix DNA-binding F EGN_Mt060719 20060904 TIGR 2832.m00018	Gma.9135.1.S1_at	Affymetrix Soybean Target Sequence	Glyma01g02250.1	0	97.61	20.13	AT4G17880.1	3e-83	UniRef100_Q41102 Phaseolin G-box binding protein PG2 (Fragment) n=1 Tax=Phaseolus vulgaris RepID=Q41102_PHAVU	1e-136	68.72	59.93	UniRef100_Q41101 Phaseolin G-box binding protein PG1 n=1 Tax=Phaseolus vulgaris RepID=Q41101_PHAVU	4e-95	55.2	56.23	UniRef100_Q700C0 MYC transcription factor (Fragment) n=1 Tax=Solanum tuberosum RepID=Q700C0_SOLTU	7e-82	52.63	48.41	GO:0045449	regulation_of_transcription	GO:0003677 GO:0003700	DNA_binding transcription_factor_activity			PTHR11514	MYC	PF00010	Helix-loop-helix DNA-binding domain
Gma.9162.1.S1_at	70580	78720	84310	80910	59660	86960	93630	88110	1e-27	Rep: Tha4 protein - Pisum sativum (Garden pea)	AT5G28750.1	6e-29	thylakoid assembly protein, putative	AC121237_21.5	7e-10	Bacterial sec-independent translocation protein mttA/Hcf106 F EGN_Mt060719 20060904 TIGR 2068.m00023	Gma.9162.1.S1_at	Affymetrix Soybean Target Sequence	Glyma19g43430.1	0	99.42	66.71	AT5G28750.1	2e-29	UniRef100_Q9XH46 Tha4 protein n=1 Tax=Pisum sativum RepID=Q9XH46_PEA	4e-29	70.97	67.88	UniRef100_A9PB96 Putative uncharacterized protein n=1 Tax=Populus trichocarpa RepID=A9PB96_POPTR	5e-29	73.63	60.67	UniRef100_A9P9F0 Putative uncharacterized protein n=1 Tax=Populus trichocarpa RepID=A9P9F0_POPTR	5e-29	76.54	54.73	GO:0015031	protein_transport	GO:0008565	protein_transporter_activity					PF02416	mttA/Hcf106 family
Gma.918.1.S1_at	466200	676800	731700	820100	327400	585300	744500	811700	2e-55	Cluster: Major intrinsic protein; n=1; Medicago truncatula|Rep: Major intrinsic protein - Medicago truncatula (Barrel medic)	AT1G17810.1	1e-50	BETA-TIP (BETA-TONOPLAST INTRINSIC PROTEIN); water channel	AC138580_24.4	2e-57	Major intrinsic protein F EGN_Mt060719 20060904 TIGR 2392.m00028	Gma.918.1.S1_at	Affymetrix Soybean Target Sequence	Glyma10g31750.2	0	100	33.62	AT1G73190.1	2e-78	UniRef100_P23958 Probable aquaporin TIP-type alpha n=1 Tax=Phaseolus vulgaris RepID=TIPA_PHAVU	2e-73	77.78	69.53	UniRef100_P26587 Aquaporin TIP3-1 n=1 Tax=Arabidopsis thaliana RepID=TIP31_ARATH	9e-73	72.28	66.42	UniRef100_O22588 Probable aquaporin TIP3-2 n=1 Tax=Arabidopsis thaliana RepID=TIP32_ARATH	9e-73	73.77	66.67	GO:0006914 GO:0006810	autophagy transport	GO:0015250	water_channel_activity
Gma.9206.1.A1_at	69580	76720	203200	220400	49290	92320	147300	194100									Gma.9206.1.A1_at	Affymetrix Soybean Target Sequence	Glyma16g23180.1	1e-116	96.97	22.45	NO BLASTP HIT (E<10-6)		NO BLASTP HIT (E<10-6)		0	0			0	0			0	0
Gma.9218.1.S1_at	69400	85290	141400	167700	57570	79540	107300	158200	1e-93	Cluster: Putative transporter-like protein; n=1; Trifolium pratense|Rep: Putative transporter-like protein - Trifolium pratense (Red clover)	AT5G13750.1	1e-64	ZIFL1 (ZINC INDUCED FACILITATOR-LIKE 1); tetracycline:hydrogen antiporter/ transporter	AC150206_27.3	9e-91	Major facilitator superfamily MFS_1 H EGN_Mt060719 20060904 TIGR 2961.m00012	Gma.9218.1.S1_at	Affymetrix Soybean Target Sequence	Glyma13g25590.3	0	98.95	29.65	AT5G13750.1	1e-162	UniRef100_Q2PF04 Putative transporter-like protein n=1 Tax=Trifolium pratense RepID=Q2PF04_TRIPR	0	71.54	97.16	UniRef100_A7QAK9 Chromosome undetermined scaffold_71, whole genome shotgun sequence n=1 Tax=Vitis vinifera RepID=A7QAK9_VITVI	1e-167	60.53	86.31	UniRef100_A7QAK3 Chromosome undetermined scaffold_71, whole genome shotgun sequence n=1 Tax=Vitis vinifera RepID=A7QAK3_VITVI	1e-166	58.33	100.64	GO:0015904 GO:0006810 GO:0046677	tetracycline_transport transport response_to_antibiotic	GO:0015520 GO:0005215	tetracycline:hydrogen_antiporter_activity transporter_activity
Gma.9238.1.S1_at	38950	44560	42110	59490	34640	40740	57360	60920						CR962128_15.4	5e-12	RNA-binding region RNP-1 (RNA recognition motif) H EGN_Mt060719 20060904 TIGR 3793.m00009	Gma.9238.1.S1_at	Affymetrix Soybean Target Sequence	Glyma14g07440.1	0	100	29.7	AT3G55460.1	6e-81	UniRef100_Q7XXQ1 Pre-mRNA splicing factor (Fragment) n=1 Tax=Oryza sativa Japonica Group RepID=Q7XXQ1_ORYSJ	1e-45	55.05	84.91	UniRef100_Q2QNB0 RNA recognition motif family protein, expressed (Os12g0572400 protein) n=1 Tax=Oryza sativa Japonica Group RepID=Q2QNB0_ORYSJ	2e-45	55.05	74.9	UniRef100_B6TMB4 Putative uncharacterized protein n=2 Tax=Zea mays RepID=B6TMB4_MAIZE	2e-44	52.73	84.88	GO:0008380 GO:0000398	RNA_splicing nuclear_mRNA_splicing,_via_spliceosome	GO:0003723	RNA_binding			PTHR23147	SERINE/ARGININE RICH SPLICING FACTOR	PF00076	RNA recognition motif. (a.k.a. RRM, RBD, or RNP domain)	KOG4207	Predicted splicing factor, SR protein superfamily
Gma.939.1.A1_at	80890	185000	602300	936400	13060	135500	568800	813100	1e-65	Cluster: Oxidoreductase, short chain dehydrogenase/reductase family, putative; n=1; Medicago truncatula|Rep: Oxidoreductase, short chain	AT1G54870.1	1e-56	oxidoreductase	AC151805_9.3	2e-67	Short-chain dehydrogenase/reductase SDR H EGN_Mt060719 20060904 TIGR 3064.m00030	Gma.939.1.A1_at	Affymetrix Soybean Target Sequence	Glyma07g38790.1	0	98.42	40.24	AT1G54870.1	1e-110	UniRef100_Q5KTS5 Glucose and ribitol dehydrogenase n=1 Tax=Daucus carota RepID=GRDH_DAUCA	1e-114	67.13	98.28	UniRef100_Q2HTL8 Short-chain dehydrogenase/reductase SDR n=1 Tax=Medicago truncatula RepID=Q2HTL8_MEDTR	1e-114	69.34	97.95	UniRef100_Q9FZ42 Glucose and ribitol dehydrogenase Sequence Match 1 n=2 Tax=Arabidopsis thaliana RepID=GRDH1_ARATH	1e-113	67.01	102.08	GO:0008152	metabolic_process	GO:0016491	oxidoreductase_activity			PTHR19410	SHORT-CHAIN DEHYDROGENASES/REDUCTASE	PF00106	short chain dehydrogenase	KOG0725	Reductases with broad range of substrate specificities
Gma.9406.1.S1_at	6709	6324	12940	12520	5998	8770	9873	12490									Gma.9406.1.S1_at	Affymetrix Soybean Consensus Sequence	No Soybean Match Identified, E<10E-30, Perecent ID>95%		0	0	NO BLASTX HIT (E<10-6)		NO BLASTX HIT (E<10-6)		0	0			0	0			0	0							NA	NA	NA	NA	NA	NA
Gma.9444.1.S1_at	18770	26070	37690	52200	18020	25460	41180	48590	5e-08	Cluster: Hypothetical protein; n=1; Schistosoma japonicum|Rep: Hypothetical protein - Schistosoma japonicum (Blood fluke)	AT4G11385.1	3e-05	unknown protein	AC148291_50.4	3e-07	ZF-HD homeobox protein Cys/His-rich dimerisation region E EGN_Mt060719 20060904 TIGR 2804.m00009	Gma.9444.1.S1_at	Affymetrix Soybean Target Sequence	Glyma10g29550.1	1e-63	100	4.01	AT1G09010.1	0	UniRef100_A5AVM0 Putative uncharacterized protein n=1 Tax=Vitis vinifera RepID=A5AVM0_VITVI	0	76.7	67.93	UniRef100_A5AVM0 Putative uncharacterized protein n=1 Tax=Vitis vinifera RepID=A5AVM0_VITVI	8e-94	65.66	27.24	UniRef100_A7PS87 Chromosome chr14 scaffold_27, whole genome shotgun sequence n=1 Tax=Vitis vinifera RepID=A7PS87_VITVI	0	76.55	78.6	GO:0005975	carbohydrate_metabolic_process	GO:0004553	hydrolase_activity,_hydrolyzing_O-glycosyl_compounds			PTHR10066	GLYCOSIDE HYDROLASE
Gma.947.1.S1_at	245400	689100	897600	954000	86620	477000	806400	906200	0	Rep: Seed lipoxygenase-1 - Glycine max (Soybean)	AT1G55020.1	0	LOX1 (Lipoxygenase 1); lipoxygenase	AC137554_13.4	0	Lipoxygenase E EGN_Mt060719 20060904 TIGR 2332.m00013	Gma.947.1.S1_at	Affymetrix Soybean Target Sequence	Glyma13g42320.1	0	99.2	12.85	AT1G55020.1	0	UniRef100_B3TDK4 Lipoxygenase L-1 n=1 Tax=Glycine max RepID=B3TDK4_SOYBN	0	95.41	76.64	UniRef100_P08170 Seed lipoxygenase-1 n=1 Tax=Glycine max RepID=LOX1_SOYBN	0	95.26	76.64	UniRef100_P09439 Seed lipoxygenase-2 n=1 Tax=Glycine max RepID=LOX2_SOYBN	0	78.03	73.99	GO:0006952 GO:0009695 GO:0009611 GO:0009816 GO:0030397 GO:0040007 GO:0009737 GO:0009753 GO:0009753	defense_response jasmonic_acid_biosynthetic_process response_to_wounding defense_response_to_bacterium,_incompatible_interaction membrane_disassembly growth response_to_abscisic_acid_stimulus response_to_jasmonic_acid_stimulus response_to_jasmonic_acid_stimulus	GO:0016165	lipoxygenase_activity	PWY-5410	13-LOX and 13-HPL pathway	PTHR11771	LIPOXYGENASE	PF01477|PF00305	PLAT/LH2 domain|Lipoxygenase
Gma.9511.1.S1_at	9342	15020	35180	45580	10560	16840	30530	70590									Gma.9511.1.S1_at	Affymetrix Soybean Target Sequence	Glyma13g24800.1	0	100	17.5	NO BLASTP HIT (E<10-6)		NO BLASTP HIT (E<10-6)		0	0			0	0			0	0
Gma.9519.2.S1_at	12640	14410	14090	16280	11300	13570	13390	18420	3e-11	Cluster: Hypothetical protein; n=1; Cleome spinosa|Rep: Hypothetical protein - Cleome spinosa	AT1G68490.1	2e-11	similar to unknown protein [Arabidopsis thaliana] (TAIR:AT1G13390.2); similar to hypothetical protein [Cleome spinosa]	AC152447_6.3	1e-07	hypothetical protein E EGN_Mt060719 20060904 TIGR 3114.m00015	Gma.9519.2.S1_at	Affymetrix Soybean Target Sequence	Glyma10g42050.2	0	99.78	34.35	AT1G68490.1	5e-38	UniRef100_A7P385 Chromosome chr1 scaffold_5, whole genome shotgun sequence n=1 Tax=Vitis vinifera RepID=A7P385_VITVI	4e-32	51.18	97.7	UniRef100_A8TU70 Putative uncharacterized protein n=2 Tax=Paeonia suffruticosa RepID=A8TU70_PAESU	3e-30	46.2	86.34	UniRef100_Q9CA32 Putative uncharacterized protein T26J14.6 (Putative uncharacterized protein At1g68490) (At1g68490) (Putative uncharacterized protein) n=1 Tax=Arabidopsis thaliana RepID=Q9CA32_ARATH	3e-23	41.27	95.63	GO:0008150	biological_process	GO:0003674	molecular_function
Gma.953.1.S1_at	148100	551700	839500	876700	39420	412100	775600	885600	4e-45	Cluster: Os01g0613300 protein; n=2; Oryza sativa (japonica cultivar-group)|Rep: Os01g0613300 protein - Oryza sativa (japonica cultivar-group)	AT1G29040.1	1e-46	similar to unknown protein [Oryza sativa (japonica cultivar-group)] (GB:BAD61226.1); similar to Os01g0613300 [Oryza sativa				Gma.953.1.S1_at	Affymetrix Soybean Target Sequence	Glyma13g23980.1	0	100	67.26	AT1G29040.1	3e-47	UniRef100_A7QDM3 Chromosome chr10 scaffold_81, whole genome shotgun sequence n=1 Tax=Vitis vinifera RepID=A7QDM3_VITVI	8e-53	75.19	64.43	UniRef100_Q0JLA3 Os01g0613300 protein n=4 Tax=Oryza sativa RepID=Q0JLA3_ORYSJ	3e-47	67.18	61.06	UniRef100_Q8LDL9 Putative uncharacterized protein (Putative uncharacterized protein At1g29040) n=2 Tax=Arabidopsis thaliana RepID=Q8LDL9_ARATH	8e-47	71.07	59.09
Gma.9531.2.S1_at	68150	85350	111200	135000	63830	80690	100200	130500	8e-51	Cluster: F11A17.2 protein; n=3; Arabidopsis thaliana|Rep: F11A17.2 protein - Arabidopsis thaliana (Mouse-ear cress)	AT1G48420.1	4e-55	D-CDES (D-CYSTEINE DESULFHYDRASE); 1-aminocyclopropane-1-carboxylate deaminase/ D-cysteine desulfhydrase/ catalytic				Gma.9531.2.S1_at	Affymetrix Soybean Target Sequence	Glyma05g33540.2	0	97.18	33.31	AT1G48420.1	1e-152	UniRef100_A9PHW2 Putative uncharacterized protein n=1 Tax=Populus trichocarpa RepID=A9PHW2_POPTR	1e-157	78.57	86.82	UniRef100_A7QSW0 Chromosome undetermined scaffold_163, whole genome shotgun sequence n=1 Tax=Vitis vinifera RepID=A7QSW0_VITVI	1e-153	75.6	80.96	UniRef100_B2MWN0 D-cysteine desulfhydrase n=1 Tax=Solanum lycopersicum RepID=B2MWN0_SOLLC	1e-150	73.21	79.06	GO:0046686	response_to_cadmium_ion	GO:0008660 GO:0003824 GO:0019148	1-aminocyclopropane-1-carboxylate_deaminase_activity catalytic_activity D-cysteine_desulfhydrase_activity
Gma.9578.1.A1_at	9575	9988	16790	18310	8635	10490	15730	18720	2e-17	Cluster: Myb-like DNA-binding domain, SHAQKYF class family protein, expressed; n=1; Oryza sativa (japonica cultivar-group)|Rep: Myb-like DNA-binding domain,	AT4G28610.1	1e-13	PHR1 (PHOSPHATE STARVATION RESPONSE 1); transcription factor	AC147517_24.4	1e-40	Homeodomain-related E EGN_Mt060719 20060904 TIGR 2764.m00004	Gma.9578.1.A1_at	Affymetrix Soybean Target Sequence	Glyma10g04540.1	5e-82	96.51	11.73	AT4G28610.1	2e-83	UniRef100_Q94CL7 Phosphate starvation response regulator 1 (Putative uncharacterized protein At4g28610) n=1 Tax=Arabidopsis thaliana RepID=Q94CL7_ARATH	1e-75	50.27	87.29	UniRef100_Q9M0H0 Putative uncharacterized protein AT4g28610 n=1 Tax=Arabidopsis thaliana RepID=Q9M0H0_ARATH	3e-74	48.56	84.6	UniRef100_A7Q825 Chromosome undetermined scaffold_62, whole genome shotgun sequence n=1 Tax=Vitis vinifera RepID=A7Q825_VITVI	2e-72	45.53	79.22	GO:0045449	regulation_of_transcription	GO:0003700	transcription_factor_activity					PF00249	Myb-like DNA-binding domain
Gma.9582.1.A1_at	3356	2928	4273	5908	2764	3120	3557	4474									Gma.9582.1.A1_at	Affymetrix Soybean Target Sequence	Glyma15g05970.1	0	99.73	12.46	AT1G22310.2	7e-30	UniRef100_A5AUY6 Putative uncharacterized protein n=1 Tax=Vitis vinifera RepID=A5AUY6_VITVI	1e-111	51.52	47.47	UniRef100_A3BU96 Putative uncharacterized protein n=1 Tax=Oryza sativa Japonica Group RepID=A3BU96_ORYSJ	1e-53	34.78	41.9	UniRef100_Q6ZDS2 Putative uncharacterized protein P0481F05.12 (Os08g0485700 protein) n=1 Tax=Oryza sativa Japonica Group RepID=Q6ZDS2_ORYSJ	1e-53	34.78	42.37	GO:0008150	biological_process	GO:0008327	methyl-CpG_binding			PTHR11389	ZINC FINGER PROTEIN	PF00096|PF00096	Zinc finger, C2H2 type|Zinc finger, C2H2 type
Gma.9668.1.S1_at	16700	16840	31870	31270	16730	21950	27120	30800	2e-10	Cluster: Hypothetical protein F11I4_16; n=2; Arabidopsis thaliana|Rep: Hypothetical protein F11I4_16 - Arabidopsis thaliana (Mouse-ear cress)	AT1G48650.1	9e-12	helicase domain-containing protein	AC150743_21.4	1e-31	Double-stranded RNA binding; Helicase, C-terminal E EGN_Mt060719 20060904 TIGR 2986.m00030	Gma.9668.1.S1_at	Affymetrix Soybean Target Sequence	Glyma07g18100.1	0	100	18.88	AT5G01510.1	8e-84	UniRef100_A5CAA4 Putative uncharacterized protein n=1 Tax=Vitis vinifera RepID=A5CAA4_VITVI	3e-75	54.39	60.64	UniRef100_A7PP42 Chromosome chr8 scaffold_23, whole genome shotgun sequence n=1 Tax=Vitis vinifera RepID=A7PP42_VITVI	6e-75	54.39	61.82	UniRef100_Q56Y18 Putative uncharacterized protein At5g01510 n=1 Tax=Arabidopsis thaliana RepID=Q56Y18_ARATH	2e-68	48.51	101.36	GO:0008150	biological_process	GO:0003674	molecular_function			PTHR12770	FAMILY NOT NAMED	PF00181|PF04884	Ribosomal Proteins L2, RNA binding domain|Protein of unknown function, DUF647
Gma.9752.1.S1_at	574.8	692.5	774.2	914.2	588.9	580.8	750.2	1035	3e-10	Cluster: Hypothetical protein; n=1; Schistosoma japonicum|Rep: Hypothetical protein - Schistosoma japonicum (Blood fluke)	AT4G11385.1	3e-06	unknown protein	AC137666_18.4	1e-08	hypothetical protein E EGN_Mt060719 20060904 TIGR 2335.m00001	Gma.9752.1.S1_at	Affymetrix Soybean Consensus Sequence	No Soybean Match Identified, E<10E-30, Perecent ID>95%		0	0	NO BLASTX HIT (E<10-6)		NO BLASTX HIT (E<10-6)		0	0			0	0			0	0							NA	NA	NA	NA	NA	NA
Gma.9894.1.S1_at	21020	33520	38570	47370	17180	32630	33550	42560	0	Cluster: Cytochrome P450 monooxygenase CYP74A1; n=1; Glycine max|Rep: Cytochrome P450 monooxygenase CYP74A1 - Glycine max (Soybean)	AT5G42650.1	1e-120	AOS (ALLENE OXIDE SYNTHASE); hydro-lyase/ oxygen binding	AC150799_12.5	2e-73	E-class P450, group IV E EGN_Mt060719 20060904 TIGR 2999.m00009	Gma.9894.1.S1_at	Affymetrix Soybean Target Sequence	Glyma07g21100.1	1e-153	100	15.35	AT5G42650.1	1e-135	UniRef100_Q2LAJ5 Cytochrome P450 monooxygenase CYP74A1 n=1 Tax=Glycine max RepID=Q2LAJ5_SOYBN	0	94.66	100	UniRef100_Q7X9B2 9/13 hydroperoxide lyase n=1 Tax=Medicago truncatula RepID=Q7X9B2_MEDTR	0	72.36	97.53	UniRef100_Q7X9B3 9/13 hydroperoxide lyase n=1 Tax=Medicago truncatula RepID=Q7X9B3_MEDTR	1e-176	61.31	97.93	GO:0006952 GO:0009695 GO:0009611 GO:0019373 GO:0009753 GO:0031407	defense_response jasmonic_acid_biosynthetic_process response_to_wounding epoxygenase_P450_pathway response_to_jasmonic_acid_stimulus oxylipin_metabolic_process	GO:0016836 GO:0019825 GO:0009978	hydro-lyase_activity oxygen_binding allene_oxide_synthase_activity	PWY-735	jasmonic acid biosynthesis	PTHR19383	CYTOCHROME P450			KOG0157	Cytochrome P450 CYP4/CYP19/CYP26 subfamilies
GmaAffx.10008.1.S1_at	8168	8591	11810	11370	7988	8503	11170	12510	1e-18	Cluster: Hypothetical protein P0683E12.22-3; n=1; Oryza sativa (japonica cultivar-group)|Rep: Hypothetical protein P0683E12.22-3 - Oryza sativa (japonica	AT5G55390.1	3e-16	EDM2; transcription factor	AC124966_12.5	6e-18	Zinc finger, PHD-type E EGN_Mt060719 20060904 TIGR 2132.m00009	GmaAffx.10008.1.S1_at	Affymetrix Soybean Target Sequence	Glyma18g09610.1	1e-167	100	8.08	AT5G55390.1	0	UniRef100_A7P0H2 Chromosome chr19 scaffold_4, whole genome shotgun sequence n=1 Tax=Vitis vinifera RepID=A7P0H2_VITVI	0	51.28	80.54	UniRef100_A5BHD4 Putative uncharacterized protein n=1 Tax=Vitis vinifera RepID=A5BHD4_VITVI	0	51.04	45.31	UniRef100_UPI0001505866 EDM2; transcription factor n=1 Tax=Arabidopsis thaliana RepID=UPI0001505866	0	46.25	75.79	GO:0007165 GO:0050832	signal_transduction defense_response_to_fungus	GO:0003700	transcription_factor_activity					PF00628	PHD-finger
GmaAffx.10067.1.S1_at	33890	56060	49220	54010	30930	43740	50020	54230	4e-11	Rep: Mucin-2 precursor - Homo sapiens (Human)	AT1G44191.1	2e-10	DNA binding / ligand-dependent nuclear receptor	AC174333_23.3	4e-09	Protein kinase E EGN_Mt060719 20060904 TIGR 3567.m00011	GmaAffx.10067.1.S1_at	Affymetrix Soybean Target Sequence	Glyma10g34320.1	0	100	45.41	AT1G44191.1	9e-09	UniRef100_A5BYH3 Putative uncharacterized protein n=1 Tax=Vitis vinifera RepID=A5BYH3_VITVI	9e-11	49.25	60.78	UniRef100_A5BGU0 Putative uncharacterized protein n=1 Tax=Vitis vinifera RepID=A5BGU0_VITVI	2e-07	49.15	54.21			0	0
GmaAffx.10118.1.S1_x_at	1679	1338	2691	3195	1347	1718	2195	2861	1e-17	Cluster: Hypothetical protein F15N18_140; n=1; Arabidopsis thaliana|Rep: Hypothetical protein F15N18_140 - Arabidopsis thaliana (Mouse-ear cress)	AT5G11550.1	3e-19	binding	CT027665_29.4	2e-10	hypothetical protein I EGN_Mt060719 20060904 TIGR 3859.m00026	GmaAffx.10118.1.S1_x_at	Affymetrix Soybean Target Sequence	Glyma04g08700.1	2e-64	100	16.21	AT5G11550.1	2e-64	UniRef100_A7P5A1 Chromosome chr4 scaffold_6, whole genome shotgun sequence n=1 Tax=Vitis vinifera RepID=A7P5A1_VITVI	5e-30	42.78	66.43	UniRef100_Q9LYD7 Putative uncharacterized protein F15N18_140 (Putative uncharacterized protein At5g11550) n=1 Tax=Arabidopsis thaliana RepID=Q9LYD7_ARATH	2e-20	37.37	58.28			0	0	GO:0008150	biological_process	GO:0005488	binding
GmaAffx.10578.1.S1_at	9979	10980	14150	14760	9482	10430	12650	15830									GmaAffx.10578.1.S1_at	Affymetrix Soybean Target Sequence	Glyma02g40210.1	0	100	56.07	NO BLASTP HIT (E<10-6)		NO BLASTP HIT (E<10-6)		0	0			0	0			0	0
GmaAffx.10587.1.A1_at	21850	24730	51050	74650	7971	25660	42410	54950	5e-39	Cluster: Hypothetical protein F28J12.190; n=1; Arabidopsis thaliana|Rep: Hypothetical protein F28J12.190 - Arabidopsis thaliana (Mouse-ear cress)	AT4G18530.1	1e-40	similar to unknown protein [Arabidopsis thaliana] (TAIR:AT1G11170.1); similar to Protein of unknown function DUF707 [Medicago	AC140551_4.5	1e-32	Protein of unknown function DUF707 E EGN_Mt060719 20060904 TIGR 2446.m00006	GmaAffx.10587.1.A1_at	Affymetrix Soybean Target Sequence	Glyma09g38690.2	1e-150	97.59	28.35	AT1G11170.1	3e-95	UniRef100_A7QCA1 Chromosome undetermined scaffold_77, whole genome shotgun sequence n=1 Tax=Vitis vinifera RepID=A7QCA1_VITVI	1e-114	71.06	64.23	UniRef100_B3LFC6 At4g12840 n=1 Tax=Arabidopsis thaliana RepID=B3LFC6_ARATH	1e-104	63.83	67.09	UniRef100_A9NY73 Putative uncharacterized protein n=1 Tax=Picea sitchensis RepID=A9NY73_PICSI	4e-98	60.07	60.09	GO:0008150	biological_process	GO:0003674	molecular_function
[truncated: 461 more rows]
