# Supplementary material for: Complementary genetic and genomic approaches help characterize the linkage group I seed protein QTL in soybean
Source: BMC Plant Biol. 2010 Mar 3;10:41. doi: 10.1186/1471-2229-10-41 (PMC2848761; doi:10.1186/1471-2229-10-41)
Supplement: Additional file 5 — Transcripts downregulated from stage one to stage four in both genotypes. Affymetrix® Soy Genechip probesets with lower expression values in stage four than stage one in both HiPro and LoPro are listed with mean values from three biological replicates at each stage and Uniprot, Arabidopsis, and M. truncatula alignment descriptions. [file 1471-2229-10-41-S5.XLS]

## Sheet: ABdownshared
Additional file 5: Transcripts downregulated from stage one to stage four in both genotypes.
Affymetrix® Soy Genechip probesets with lower expression values in stage four than stage one in both HiPro and LoPro are listed with mean values from three biological replicates at each stage and Uniprot, Arabidopsis, and M. truncatula alignment descriptions.
Affy ID	Avg A1	Avg A2	Avg A3	Avg A4	Avg B1	Avg B2	Avg B3	Avg B4	Uniprot Desc	Ath Accn	Ath E-Score	Ath Description	Medicago Locus	MT E-Score	MT Description	Affy ID (1)	Sequence Used (2)	Matching Gene Call (3)	Eval (4)	% Identity (5)	% Overlap (6)	Arabidopsis Match (7)	At Eval (8)	UniRef100 Hit 1 (9)	UniRef hit 1 Eval (10)	Hit 1 % Identity (11)	Hit 1 % Overlap (12)	UniRef100 Hit 2 (13)	Hit 2 Eval (14)	Hit 2 % Identity (15)	Hit 2 % Overlap (16)	UniRef Hit 3 (17)	Hit 3 Eval (18)	Hit 3 % Idenity (19)	Hit 3 % Overlap (20)	GO Process ID (21)	GO Process Term (22)	GO Function ID (23)	GO Function Term (24)	AraCyc Pathway ID (25)	AraCyc Pathway Description (26)	PANTHER ID (27)	PANTHER Description (28)	Pfam ID (29)	Pfam Description (30)	KOG ID (31)	KOG Description (32)
Gma.10032.1.S1_at	44640	26750	2732	2438	47250	24570	3153	2450	Cluster: Glutathione S-transferase GST 7; n=1; Glycine max|Rep: Glutathione S-transferase GST 7 - Glycine max (Soybean)	AT3G09270.1	3e-63	ATGSTU8 (Arabidopsis thaliana Glutathione S-transferase (class tau) 8); glutathione transferase	AC170582_16.4	2e-75	Glutathione S-transferase, C-terminal; Thioredoxin-like fold F EGN_Mt060719 20060904 TIGR 3458.m00025	Gma.10032.1.S1_at	Affymetrix Soybean Target Sequence	Glyma01g26230.1	0	100	35.15	AT3G09270.1	2e-63	UniRef100_Q9FQF1 Glutathione S-transferase GST 7 n=1 Tax=Glycine max RepID=Q9FQF1_SOYBN	2e-78	63.88	100.44	UniRef100_P32110 Probable glutathione S-transferase n=1 Tax=Glycine max RepID=GSTX6_SOYBN	2e-77	63	100.44	UniRef100_Q9FQF0 Glutathione S-transferase GST 8 n=1 Tax=Glycine max RepID=Q9FQF0_SOYBN	3e-76	62.11	100.44	GO:0046686 GO:0009407	response_to_cadmium_ion toxin_catabolic_process	GO:0004364	glutathione_transferase_activity			PTHR11260	GLUTATHIONE S-TRANSFERASE, GST, SUPERFAMILY, GST DOMAIN CONTAINING	PF02798|PF00043	Glutathione S-transferase, N-terminal domain|Glutathione S-transferase, C-terminal domain	KOG0406	Glutathione S-transferase
Gma.10072.1.S1_at	22050	12080	3424	2078	25190	11900	2608	1790	Cluster: Protein HOTHEAD precursor; n=3; Arabidopsis thaliana|Rep: Protein HOTHEAD precursor - Arabidopsis thaliana (Mouse-ear cress)	AT1G72970.1	1e-159	HTH (HOTHEAD); aldehyde-lyase	AC155896_43.5	0	ABC transporter related; Choline dehydrogenase E EGN_Mt060719 20060904 TIGR 3191.m00009	Gma.10072.1.S1_at	Affymetrix Soybean Target Sequence	Glyma13g42630.1	0	97.7	16.75	AT1G72970.1	0	UniRef100_A7P6R5 Chromosome chr9 scaffold_7, whole genome shotgun sequence n=1 Tax=Vitis vinifera RepID=A7P6R5_VITVI	0	71.27	94.83	UniRef100_A5B4B8 Putative uncharacterized protein n=1 Tax=Vitis vinifera RepID=A5B4B8_VITVI	0	68.55	60.09	UniRef100_Q9S746 Protein HOTHEAD n=1 Tax=Arabidopsis thaliana RepID=HTH_ARATH	0	70.07	90.57	GO:0007267 GO:0009553 GO:0010430	cell-cell_signaling embryo_sac_development fatty_acid_omega-oxidation	GO:0016832 GO:0046593 GO:0050660	aldehyde-lyase_activity mandelonitrile_lyase_activity FAD_binding			PTHR11552	GLUCOSE-METHANOL-CHOLINE (GMC) OXIDOREDUCTASE	PF00732|PF05199	GMC oxidoreductase|GMC oxidoreductase	KOG1238	Glucose dehydrogenase/choline dehydrogenase/mandelonitrile lyase (GMC oxidoreductase family)
Gma.10216.1.S1_at	30260	19430	2108	2000	38130	18260	2798	1593	Cluster: O-methyltransferase, family 2; n=1; Medicago truncatula|Rep: O-methyltransferase, family 2 - Medicago truncatula (Barrel medic)	AT5G54160.1	2e-73	ATOMT1 (O-METHYLTRANSFERASE 1)	AC150443_24.5	1e-98	O-methyltransferase, family 2; Dimerisation E EGN_Mt060719 20060904 TIGR 2974.m00021	Gma.10216.1.S1_at	Affymetrix Soybean Target Sequence	Glyma07g05480.1	0	99.81	36.35	AT5G54160.1	1e-103	UniRef100_Q2HTB5 O-methyltransferase, family 2; Dimerisation n=1 Tax=Medicago truncatula RepID=Q2HTB5_MEDTR	1e-133	61.54	98.67	UniRef100_A9P937 Putative uncharacterized protein n=1 Tax=Populus trichocarpa RepID=A9P937_POPTR	1e-113	55	100.28	UniRef100_A5C9J0 Putative uncharacterized protein (Chromosome chr15 scaffold_37, whole genome shotgun sequence) n=1 Tax=Vitis vinifera RepID=A5C9J0_VITVI	1e-113	55.65	96.1	GO:0009809 GO:0051555	lignin_biosynthetic_process flavonol_biosynthetic_process	GO:0008171 GO:0047763	O-methyltransferase_activity caffeate_O-methyltransferase_activity	PWY-2181	free phenylpropanoid acid biosynthesis	PTHR11746	O-METHYLTRANSFERASE	PF08100|PF00891	Dimerisation domain|O-methyltransferase	KOG3178	Hydroxyindole-O-methyltransferase and related SAM-dependent methyltransferases
Gma.10216.2.S1_at	32420	18690	3787	3380	41170	17870	4167	3485	Cluster: O-methyltransferase, family 2; n=1; Medicago truncatula|Rep: O-methyltransferase, family 2 - Medicago truncatula (Barrel medic)	AT5G54160.1	7e-26	ATOMT1 (O-METHYLTRANSFERASE 1)	AC150443_24.5	2e-45	O-methyltransferase, family 2; Dimerisation E EGN_Mt060719 20060904 TIGR 2974.m00021	Gma.10216.2.S1_at	Affymetrix Soybean Target Sequence	Glyma07g05480.1	0	100	32.14	AT5G54160.1	1e-103	UniRef100_Q2HTB5 O-methyltransferase, family 2; Dimerisation n=1 Tax=Medicago truncatula RepID=Q2HTB5_MEDTR	1e-133	61.54	98.67	UniRef100_A9P937 Putative uncharacterized protein n=1 Tax=Populus trichocarpa RepID=A9P937_POPTR	1e-113	55	100.28	UniRef100_A5C9J0 Putative uncharacterized protein (Chromosome chr15 scaffold_37, whole genome shotgun sequence) n=1 Tax=Vitis vinifera RepID=A5C9J0_VITVI	1e-113	55.65	96.1	GO:0009809 GO:0051555	lignin_biosynthetic_process flavonol_biosynthetic_process	GO:0008171 GO:0047763	O-methyltransferase_activity caffeate_O-methyltransferase_activity	PWY-2181	free phenylpropanoid acid biosynthesis	PTHR11746	O-METHYLTRANSFERASE	PF08100|PF00891	Dimerisation domain|O-methyltransferase	KOG3178	Hydroxyindole-O-methyltransferase and related SAM-dependent methyltransferases
Gma.10333.1.S1_at	16650	20440	8638	5884	14390	15000	10250	7022	Cluster: Germin-like protein precursor; n=2; Pisum sativum|Rep: Germin-like protein precursor - Pisum sativum (Garden pea)	AT5G20630.1	1e-75	GLP3 (GERMIN-LIKE PROTEIN 3); manganese ion binding / metal ion binding / nutrient reservoir	AC183304_25.3	2e-74	Cupin region F EGN_Mt060719 20060904 TIGR 3643.m00021	Gma.10333.1.S1_at	Affymetrix Soybean Target Sequence	Glyma17g05760.1	0	100	37.39	AT5G20630.1	6e-77	UniRef100_Q9AR81 Germin-like protein n=1 Tax=Pisum sativum RepID=Q9AR81_PEA	1e-73	75.98	84.83	UniRef100_Q9ZRA4 Auxin-binding protein ABP19a n=1 Tax=Prunus persica RepID=AB19A_PRUPE	2e-69	72.22	86.12	UniRef100_A7PDY2 Chromosome chr11 scaffold_13, whole genome shotgun sequence (Germin-like protein 6) n=1 Tax=Vitis vinifera RepID=A7PDY2_VITVI	3e-67	69.44	86.54	GO:0009409 GO:0018119	response_to_cold peptidyl-cysteine_S-nitrosylation	GO:0050162	oxalate_oxidase_activity					PF00190|PF07883	Cupin|Cupin domain
Gma.10394.1.S1_at	71570	45440	30500	24220	93130	54660	33780	25640	Cluster: Early tobacco anther 1; n=1; Medicago truncatula|Rep: Early tobacco anther 1 - Medicago truncatula (Barrel medic)	AT5G48480.1	7e-26	Identical to Protein At5g48480 [Arabidopsis Thaliana] (GB:Q9LV66); similar to early tobacco anther 1 [Medicago truncatula]	AC148292_2.4	2e-58	early tobacco anther 1, putative F EGN_Mt060719 20060904 TIGR 2805.m00002	Gma.10394.1.S1_at	Affymetrix Soybean Target Sequence	Glyma18g25820.1	0	100	47.71	AT5G48480.1	4e-26	UniRef100_A9PGV8 Putative uncharacterized protein n=1 Tax=Populus trichocarpa RepID=A9PGV8_POPTR	1e-40	57.58	99.39	UniRef100_A7QZF2 Chromosome undetermined scaffold_272, whole genome shotgun sequence n=1 Tax=Vitis vinifera RepID=A7QZF2_VITVI	6e-40	55.83	101.24	UniRef100_A7QYY1 Chromosome undetermined scaffold_259, whole genome shotgun sequence n=1 Tax=Vitis vinifera RepID=A7QYY1_VITVI	6e-37	55.83	101.24	GO:0008150	biological_process	GO:0003674	molecular_function					PF00903	Glyoxalase/Bleomycin resistance protein/Dioxygenase superfamily
Gma.10465.1.S1_at	43560	38360	6159	4551	39090	34160	9599	4124	Cluster: Hypothetical protein; n=1; Medicago truncatula|Rep: Hypothetical protein - Medicago truncatula (Barrel medic)	AT3G05890.1	2e-21	RCI2B (RARE-COLD-INDUCIBLE 2B)	AC157894_43.5	1e-22	Protein of unknown function UPF0057 H EGN_Mt060719 20060904 TIGR 3247.m00020	Gma.10465.1.S1_at	Affymetrix Soybean Target Sequence	Glyma19g41270.1	0	100	62.79	NO BLASTP HIT (E<10-6)		NO BLASTP HIT (E<10-6)		0	0			0	0			0	0
Gma.10606.1.S1_at	18920	12470	5655	6931	20960	14640	7621	6870								Gma.10606.1.S1_at	Affymetrix Soybean Target Sequence	Glyma01g06030.2	1e-141	97.44	16.42	AT1G69530.2	1e-112	UniRef100_Q8L5G5 Alpha-expansin 3 n=1 Tax=Cicer arietinum RepID=Q8L5G5_CICAR	1e-95	81.64	83.47	UniRef100_Q8L5G4 Alpha-expansin 4 n=1 Tax=Cicer arietinum RepID=Q8L5G4_CICAR	2e-94	80.19	83.47	UniRef100_Q6T5H5 Alpha-expansin 3 n=1 Tax=Populus tremula x Populus tremuloides RepID=Q6T5H5_9ROSI	5e-93	80.68	83.13	GO:0006949 GO:0009826 GO:0009828 GO:0009739 GO:0010114	syncytium_formation unidimensional_cell_growth plant-type_cell_wall_loosening response_to_gibberellin_stimulus response_to_red_light
Gma.10701.2.S1_at	20610	9639	4746	4007	26690	13480	5905	4660								Gma.10701.2.S1_at	Affymetrix Soybean Target Sequence	Glyma05g27030.1	1e-128	95.49	15.45	AT3G18270.1	1e-153	UniRef100_A7PGY0 Chromosome chr17 scaffold_16, whole genome shotgun sequence n=1 Tax=Vitis vinifera RepID=A7PGY0_VITVI	1e-177	76.4	93.81	UniRef100_Q0JQU0 Os01g0138900 protein (Fragment) n=2 Tax=Oryza sativa Japonica Group RepID=Q0JQU0_ORYSJ	2.33e-156	67.38	80.09	UniRef100_A2WKG1 Putative uncharacterized protein n=1 Tax=Oryza sativa Indica Group RepID=A2WKG1_ORYSI	2.33e-156	67.38	83.86	GO:0008152	metabolic_process	GO:0003824	catalytic_activity			PTHR13794	ENOLASE SUPERFAMILY, MANDELATE RACEMASE	PF02746	Mandelate racemase / muconate lactonizing enzyme, N-terminal domain
Gma.10787.2.S1_a_at	7756	6938	4548	2138	7169	11570	6056	3206	Cluster: Squamosa promoter binding protein-homologue 3; n=1; Antirrhinum majus|Rep: Squamosa promoter binding protein-homologue 3 -	AT1G02065.1	1e-50	SPL8 (SQUAMOSA PROMOTER BINDING PROTEIN-LIKE 8); DNA binding	AC182815_6.3	2e-68	SBP E EGN_Mt060719 20060904 TIGR 3639.m00002	Gma.10787.2.S1_a_at	Affymetrix Soybean Target Sequence	Glyma03g27180.3	1e-122	95.04	20.94	AT1G02065.1	2e-85	UniRef100_A7PKG6 Chromosome chr15 scaffold_19, whole genome shotgun sequence n=1 Tax=Vitis vinifera RepID=A7PKG6_VITVI	1e-71	51.95	104.93	UniRef100_Q8GXL3 Squamosa promoter-binding-like protein 8 n=1 Tax=Arabidopsis thaliana RepID=SPL8_ARATH	2e-59	47.6	84.38	UniRef100_Q9SNV5 Squamosa promoter binding protein-Sequence Matchue 3 n=1 Tax=Antirrhinum majus RepID=Q9SNV5_ANTMA	5e-56	75.51	47.87	GO:0009554 GO:0009556	megasporogenesis microsporogenesis	GO:0003677	DNA_binding
Gma.10830.1.S1_at	37820	16260	8543	8015	36520	17380	11610	7479	Cluster: T31J12.3 protein; n=1; Arabidopsis thaliana|Rep: T31J12.3 protein - Arabidopsis thaliana (Mouse-ear cress)	AT1G09310.1	4e-57	similar to unknown protein [Arabidopsis thaliana] (TAIR:AT1G56580.1); similar to Os12g0563600 [Oryza sativa (japonica	AC146343_11.4	2e-07	Protein of unknown function DUF538 E EGN_Mt060719 20060904 TIGR 2609.m00018	Gma.10830.1.S1_at	Affymetrix Soybean Target Sequence	Glyma10g28680.1	1e-128	100	28.61	AT1G09310.1	7e-59	UniRef100_A9PF14 Putative uncharacterized protein n=1 Tax=Populus trichocarpa RepID=A9PF14_POPTR	7e-58	81.75	84.57	UniRef100_A9PCV4 Putative uncharacterized protein n=1 Tax=Populus trichocarpa RepID=A9PCV4_POPTR	3e-56	76.64	78.29	UniRef100_Q9ZPZ4 T31J12.3 protein (Putative uncharacterized protein) (Putative uncharacterized protein At1g09310) n=1 Tax=Arabidopsis thaliana RepID=Q9ZPZ4_ARATH	9e-51	69.34	76.54	GO:0008150	biological_process							PF04398	Protein of unknown function, DUF538
Gma.10890.1.S1_at	236200	226900	135200	101000	246100	235100	173000	123300	Cluster: Protochlorophyllide reductase, chloroplast precursor; n=1; Pisum sativum|Rep: Protochlorophyllide reductase, chloroplast precursor - Pisum sativum (Gar	AT5G54190.1	0	PORA (Protochlorophyllide reductase A); oxidoreductase/ protochlorophyllide reductase	AC148343_23.5	4e-25	Short-chain dehydrogenase/reductase SDR E EGN_Mt060719 20060904 TIGR 2811.m00009	Gma.10890.1.S1_at	Affymetrix Soybean Target Sequence	Glyma12g35050.3	0	99.82	36.01	AT4G27440.2	1e-151	UniRef100_Q01289 Protochlorophyllide reductase, chloroplastic n=1 Tax=Pisum sativum RepID=POR_PEA	1e-130	78.52	71.18	UniRef100_Q42536 Protochlorophyllide reductase A, chloroplastic n=1 Tax=Arabidopsis thaliana RepID=PORA_ARATH	1e-127	76.76	70.12	UniRef100_P21218 Protochlorophyllide reductase B, chloroplastic n=1 Tax=Arabidopsis thaliana RepID=PORB_ARATH	1e-126	76.41	70.82	GO:0015995	chlorophyll_biosynthetic_process	GO:0016491 GO:0016630	oxidoreductase_activity protochlorophyllide_reductase_activity	CHLOROPHYLL-SYN	chlorophyllide a biosynthesis
Gma.10891.2.S1_a_at	866.8	835.1	615.6	517.2	831.3	702.7	658	538	Cluster: Expressed protein; n=3; Arabidopsis thaliana|Rep: Expressed protein - Arabidopsis thaliana (Mouse-ear cress)	AT2G25670.1	9e-51	similar to unknown protein [Arabidopsis thaliana] (TAIR:AT4G32610.1); similar to Os05g0179800 [Oryza sativa (japonica	CT009545_9.5	2e-56	M355, putative F EGN_Mt060719 20060904 TIGR 3818.m00016	Gma.10891.2.S1_a_at	Affymetrix Soybean Consensus Sequence	No Soybean Match Identified, E<10E-30, Perecent ID>95%		0	0	AT2G25670.2	9e-19	UniRef100_Q9SL96 Expressed protein (Putative uncharacterized protein At2g25670) n=1 Tax=Arabidopsis thaliana RepID=Q9SL96_ARATH	1e-16	36.42	50.63	UniRef100_Q8VZ43 Putative uncharacterized protein At2g25670 n=1 Tax=Arabidopsis thaliana RepID=Q8VZ43_ARATH	1e-16	36.42	50.63	UniRef100_Q8LFB4 Putative uncharacterized protein n=1 Tax=Arabidopsis thaliana RepID=Q8LFB4_ARATH	1e-16	36.42	50.63	GO:0008150	biological_process	GO:0003674	molecular_function			NA	NA	NA	NA	NA	NA
Gma.10904.1.S1_at	50870	29100	10380	11820	50470	23260	12660	9970	Cluster: Trypsin inhibitor p20; n=2; core eudicotyledons|Rep: Trypsin inhibitor p20 - Glycine max (Soybean)	AT1G73260.1	5e-11	trypsin and protease inhibitor family protein / Kunitz family protein	AC149806_10.4	1e-13	Kunitz inhibitor ST1-like F EGN_Mt060719 20060904 TIGR 2953.m00030	Gma.10904.1.S1_at	Affymetrix Soybean Consensus Sequence	No Soybean Match Identified, E<10E-30, Perecent ID>95%		0	0	AT1G73260.1	5e-11	UniRef100_B3Y5A6 Kunitz trypsin inhibitor n=1 Tax=Glycine tomentella RepID=B3Y5A6_GLYTO	1e-46	52.76	88.84	UniRef100_Q8W3K5 Mcp20 n=1 Tax=Matricaria chamomilla RepID=Q8W3K5_9ASTR	4e-45	51.26	92.27	UniRef100_Q9XIS8 Trypsin inhibitor p20 n=1 Tax=Glycine max RepID=Q9XIS8_SOYBN	6e-45	51.01	92.72	GO:0009651	response_to_salt_stress	GO:0004866	endopeptidase_inhibitor_activity			NA	NA	NA	NA	NA	NA
Gma.10904.1.S1_s_at	89380	64040	13900	9425	111200	57680	16020	5307	Cluster: Trypsin inhibitor p20; n=2; core eudicotyledons|Rep: Trypsin inhibitor p20 - Glycine max (Soybean)	AT1G73260.1	5e-11	trypsin and protease inhibitor family protein / Kunitz family protein	AC149806_10.4	1e-13	Kunitz inhibitor ST1-like F EGN_Mt060719 20060904 TIGR 2953.m00030	Gma.10904.1.S1_s_at	Affymetrix Soybean Target Sequence	Glyma08g45590.1	1e-159	99.66	30.38	AT1G73260.1	9e-12	UniRef100_Q9XIS8 Trypsin inhibitor p20 n=1 Tax=Glycine max RepID=Q9XIS8_SOYBN	8e-46	51.78	92.23	UniRef100_Q8W3K5 Mcp20 n=1 Tax=Matricaria chamomilla RepID=Q8W3K5_9ASTR	8e-46	52.02	91.79	UniRef100_B3Y5A6 Kunitz trypsin inhibitor n=1 Tax=Glycine tomentella RepID=B3Y5A6_GLYTO	1e-45	52.94	99.07	GO:0009651	response_to_salt_stress	GO:0004866	endopeptidase_inhibitor_activity					PF00197	Trypsin and protease inhibitor
Gma.10936.1.S1_s_at	12600	7523	1195	1247	14190	9851	2185	1337	Rep: Peroxidase precursor - Trifolium repens (Creeping white clover)	AT4G37520.1	1e-125	peroxidase 50 (PER50) (P50) (PRXR2)	AC144765_21.4	1e-160	Haem peroxidase, plant/fungal/bacterial F EGN_Mt060719 20060904 TIGR 2562.m00016	Gma.10936.1.S1_s_at	Affymetrix Soybean Target Sequence	Glyma05g22180.1	0	100	28.26	AT4G37520.1	1e-125	UniRef100_O24080 Peroxidase2 n=1 Tax=Medicago sativa RepID=O24080_MEDSA	1e-147	83.55	94.12	UniRef100_Q9ZP15 Peroxidase n=1 Tax=Trifolium repens RepID=Q9ZP15_TRIRP	2.33e-156	82.79	92.4	UniRef100_Q93XK5 Peroxidase2 n=1 Tax=Medicago sativa RepID=Q93XK5_MEDSA	2.33e-156	83.22	94.12	GO:0006979	response_to_oxidative_stress	GO:0004601	peroxidase_activity					PF00141	Peroxidase
Gma.10947.1.S1_at	316300	296700	190300	147600	341800	301300	216500	163100	Cluster: Chlorophyll a-b binding protein 6A, chloroplast precursor; n=2; Solanaceae|Rep: Chlorophyll a-b binding protein 6A, chloroplast precursor - Solanum	AT3G54890.1	1e-105	LHCA1; chlorophyll binding	AC174328_21.4	4e-30	Chlorophyll A-B binding protein F EGN_Mt060719 20060904 TIGR 3562.m00014	Gma.10947.1.S1_at	Affymetrix Soybean Target Sequence	Glyma16g26130.1	0	98.37	31.78	AT3G54890.1	1e-115	UniRef100_A5AE63 Putative uncharacterized protein n=1 Tax=Vitis vinifera RepID=A5AE63_VITVI	1e-110	90.87	85.25	UniRef100_Q40512 Photosystem I light-harvesting chlorophyll a/b-binding protein n=1 Tax=Nicotiana tabacum RepID=Q40512_TOBAC	1e-109	91.35	84.9	UniRef100_A9PJ58 Putative uncharacterized protein n=1 Tax=Populus trichocarpa x Populus deltoides RepID=A9PJ58_POPJC	1e-107	89.32	84.77	GO:0015979 GO:0009768	photosynthesis photosynthesis,_light_harvesting_in_photosystem_I	GO:0016168	chlorophyll_binding			PTHR21649	CHLOROPHYLL A/B BINDING PROTEIN	PF00504	Chlorophyll A-B binding protein
Gma.10969.1.S1_at	23170	11580	4636	3190	27750	10550	2986	2373	Rep: Lipoxygenase-4 - Glycine max (Soybean)	AT1G55020.1	0	LOX1 (Lipoxygenase 1); lipoxygenase	AC149580_19.5	0	Lipoxygenase E EGN_Mt060719 20060904 TIGR 2936.m00015	Gma.10969.1.S1_at	Affymetrix Soybean Target Sequence	Glyma13g42340.1	6e-76	100	4.67	AT1G55020.1	0	UniRef100_Q42780 Lipoxygenase n=1 Tax=Glycine max RepID=Q42780_SOYBN	0	91.03	93.81	UniRef100_B3TDK9 Lipoxygease-like protein n=1 Tax=Glycine max RepID=B3TDK9_SOYBN	0	88.42	93.81	UniRef100_Q43438 Lipoxygenase n=1 Tax=Glycine max RepID=Q43438_SOYBN	0	85.31	95.71	GO:0006952 GO:0009695 GO:0009611 GO:0009816 GO:0030397 GO:0040007 GO:0009737 GO:0009753 GO:0009753	defense_response jasmonic_acid_biosynthetic_process response_to_wounding defense_response_to_bacterium,_incompatible_interaction membrane_disassembly growth response_to_abscisic_acid_stimulus response_to_jasmonic_acid_stimulus response_to_jasmonic_acid_stimulus	GO:0016165	lipoxygenase_activity	PWY-5410	13-LOX and 13-HPL pathway	PTHR11771	LIPOXYGENASE	PF01477|PF00305	PLAT/LH2 domain|Lipoxygenase
Gma.10969.1.S1_x_at	26560	12840	5630	4028	31820	12050	4196	2670	Rep: Lipoxygenase-4 - Glycine max (Soybean)	AT1G55020.1	0	LOX1 (Lipoxygenase 1); lipoxygenase	AC149580_19.5	0	Lipoxygenase E EGN_Mt060719 20060904 TIGR 2936.m00015	Gma.10969.1.S1_x_at	Affymetrix Soybean Target Sequence	Glyma13g42340.1	1e-169	99.67	10.03	AT1G55020.1	0	UniRef100_Q42780 Lipoxygenase n=1 Tax=Glycine max RepID=Q42780_SOYBN	0	91.03	93.81	UniRef100_B3TDK9 Lipoxygease-like protein n=1 Tax=Glycine max RepID=B3TDK9_SOYBN	0	88.42	93.81	UniRef100_Q43438 Lipoxygenase n=1 Tax=Glycine max RepID=Q43438_SOYBN	0	85.31	95.71	GO:0006952 GO:0009695 GO:0009611 GO:0009816 GO:0030397 GO:0040007 GO:0009737 GO:0009753 GO:0009753	defense_response jasmonic_acid_biosynthetic_process response_to_wounding defense_response_to_bacterium,_incompatible_interaction membrane_disassembly growth response_to_abscisic_acid_stimulus response_to_jasmonic_acid_stimulus response_to_jasmonic_acid_stimulus	GO:0016165	lipoxygenase_activity	PWY-5410	13-LOX and 13-HPL pathway	PTHR11771	LIPOXYGENASE	PF01477|PF00305	PLAT/LH2 domain|Lipoxygenase
Gma.10969.2.S1_at	517400	545200	287100	215000	622600	478600	282100	163000	Cluster: Lipase, class 3; n=1; Medicago truncatula|Rep: Lipase, class 3 - Medicago truncatula (Barrel medic)	AT5G67050.1	1e-101	lipase class 3 family protein	AC144431_29.4	1e-179	Lipase, class 3 F EGN_Mt060719 20060904 TIGR 2513.m00031	Gma.10969.2.S1_at	Affymetrix Soybean Target Sequence	Glyma11g21610.1	0	100	66.43	AT2G27380.1	1e-14	NO BLASTP HIT (E<10-6)		0	0			0	0			0	0	GO:0009827 GO:0009845	plant-type_cell_wall_modification seed_germination	GO:0005199	structural_constituent_of_cell_wall			PTHR23201	EXTENSIN, PROLINE-RICH PROTEIN	PF02095|PF02095|PF02095|PF02095	Extensin-like protein repeat|Extensin-like protein repeat|Extensin-like protein repeat|Extensin-like protein repeat
Gma.1098.1.S1_at	31870	12960	5225	3363	45190	20280	7387	4848	Cluster: Hypothetical protein; n=1; Arabidopsis thaliana|Rep: Hypothetical protein - Arabidopsis thaliana (Mouse-ear cress)	AT3G02120.1	2e-18	hydroxyproline-rich glycoprotein family protein				Gma.1098.1.S1_at	Affymetrix Soybean Target Sequence	Glyma01g21530.1	0	97.66	80.91	AT3G02120.1	1e-18	UniRef100_A9P8P2 Putative uncharacterized protein n=1 Tax=Populus trichocarpa RepID=A9P8P2_POPTR	9e-21	51.3	93.39	UniRef100_A7PAA4 Chromosome chr14 scaffold_9, whole genome shotgun sequence n=1 Tax=Vitis vinifera RepID=A7PAA4_VITVI	2e-19	51.79	98.21	UniRef100_Q8L9N1 Putative uncharacterized protein (Putative uncharacterized protein At3g02120) (Putative uncharacterized protein At3g02120/F1C9_9) n=1 Tax=Arabidopsis thaliana RepID=Q8L9N1_ARATH	2e-14	46.43	80.95			GO:0003674	molecular_function
Gma.10980.1.S1_at	109500	146400	14440	4859	127600	112500	62490	6754	Cluster: Probable nonspecific lipid-transfer protein AKCS9 precursor; n=1; Vigna unguiculata|Rep: Probable nonspecific lipid-transfer protein AKCS9	AT3G18280.1	1e-26	protease inhibitor/seed storage/lipid transfer protein (LTP) family protein	AC169125_30.3	1e-26	Plant lipid transfer/seed storage/trypsin-alpha amylase inhibitor F EGN_Mt060719 20060904 TIGR 3429.m00021	Gma.10980.1.S1_at	Affymetrix Soybean Target Sequence	Glyma02g09780.1	1e-63	100	9.61	AT3G18280.1	2e-19	UniRef100_Q43681 Probable non-specific lipid-transfer protein AKCS9 n=1 Tax=Vigna unguiculata RepID=NLTP_VIGUN	5e-16	56.41	78.79	UniRef100_Q9LJQ3 Lipid transfer protein (AT3g18280/MIE15_7) n=1 Tax=Arabidopsis thaliana RepID=Q9LJQ3_ARATH	6e-13	48	78.13	UniRef100_Q94AQ3 Putative lipid transfer protein n=1 Tax=Arabidopsis thaliana RepID=Q94AQ3_ARATH	4e-11	56.6	56.38	GO:0006869	lipid_transport	GO:0008289	lipid_binding					PF00234	Protease inhibitor/seed storage/LTP family
Gma.10997.1.S1_at	102400	46300	19430	15570	133600	56530	17790	12450	Cluster: F25I16.1 protein; n=1; Arabidopsis thaliana|Rep: F25I16.1 protein - Arabidopsis thaliana (Mouse-ear cress)	AT1G18650.1	3e-48	glycosyl hydrolase family protein 17	CT027665_23.4	8e-48	Lipase, active site; X8 F EGN_Mt060719 20060904 TIGR 3859.m00015	Gma.10997.1.S1_at	Affymetrix Soybean Target Sequence	Glyma17g08570.1	1e-138	99.21	20.48	AT1G18650.1	3e-50	UniRef100_A9PAS0 Putative uncharacterized protein n=1 Tax=Populus trichocarpa RepID=A9PAS0_POPTR	7e-39	80.61	46.45	UniRef100_A7PDB3 Chromosome chr17 scaffold_12, whole genome shotgun sequence n=1 Tax=Vitis vinifera RepID=A7PDB3_VITVI	2e-37	79.59	46.86	UniRef100_A9P8N2 Putative uncharacterized protein n=1 Tax=Populus trichocarpa RepID=A9P8N2_POPTR	1e-36	74.75	47.14	GO:0008150	biological_process	GO:0003674	molecular_function					PF07983	X8 domain
Gma.11174.1.S1_at	7753	4132	1622	1049	17040	6515	1136	1286	Rep: Apyrase GS50 - Glycine soja (Wild soybean)	AT5G18280.1	1e-151	ATAPY2 (APYRASE 2)	AC123593_14.4	1e-163	Nucleoside phosphatase GDA1/CD39 F EGN_Mt060719 20060904 TIGR 2106.m00018	Gma.11174.1.S1_at	Affymetrix Soybean Target Sequence	Glyma16g04770.4	0	100	25.1	AT5G18280.1	1e-111	UniRef100_Q9FVC3 Apyrase GS50 (Fragment) n=1 Tax=Glycine soja RepID=Q9FVC3_GLYSO	1e-135	100	50.97	UniRef100_Q9SPM7 Apyrase n=1 Tax=Vigna unguiculata subsp. cylindrica RepID=Q9SPM7_DOLBI	1e-118	87.03	50.54	UniRef100_Q8RVT6 PsAPY2 n=1 Tax=Pisum sativum RepID=Q8RVT6_PEA	3e-92	71.86	49.46	GO:0009846	pollen_germination	GO:0016887 GO:0004551	ATPase_activity nucleotide_diphosphatase_activity
Gma.11183.1.S1_at	256000	216600	168900	141500	246400	232500	175400	154000	Cluster: Triose phosphate/phosphate translocator, chloroplast precursor; n=2; Papilionoideae|Rep: Triose phosphate/phosphate translocator, chloroplast precursor	AT5G46110.1	1e-164	APE2 (ACCLIMATION OF PHOTOSYNTHESIS TO ENVIRONMENT); antiporter/ triose-phosphate transporter	CR932957_1.4	1e-124	Tpt phosphate/phosphoenolpyruvate translocator E EGN_Mt060719 20060904 TIGR 3721.m00012	Gma.11183.1.S1_at	Affymetrix Soybean Target Sequence	Glyma13g24360.1	1e-158	95.68	19.08	AT5G46110.1	1e-178	UniRef100_P21727 Triose phosphate/phosphate translocator, chloroplastic n=1 Tax=Pisum sativum RepID=TPT_PEA	0	85.96	101	UniRef100_A7QPR8 Chromosome chr10 scaffold_138, whole genome shotgun sequence n=1 Tax=Vitis vinifera RepID=A7QPR8_VITVI	0	79.71	100	UniRef100_Q9MSB6 Triose phosphate/phosphate translocator n=1 Tax=Mesembryanthemum crystallinum RepID=Q9MSB6_MESCR	0	78.88	100.5	GO:0015717	triose_phosphate_transport	GO:0015297 GO:0009670	antiporter_activity triose-phosphate_transmembrane_transporter_activity			PTHR11132	SOLUTE CARRIER FAMILY 35	PF00892|PF03151|PF00892	Integral membrane protein DUF6|Triose-phosphate Transporter family|Integral membrane protein DUF6	KOG1441	Glucose-6-phosphate/phosphate and phosphoenolpyruvate/phosphate antiporter
Gma.11254.1.S1_x_at	417300	383500	262800	221700	448900	378100	286100	247300	Cluster: Pollen-specific protein; n=1; Vitis pseudoreticulata|Rep: Pollen-specific protein - Vitis pseudoreticulata	AT4G08685.1	4e-48	SAH7	CR940309_19.4	4e-29	Pollen Ole e 1 allergen and extensin F EGN_Mt060719 20060904 TIGR 3752.m00007	Gma.11254.1.S1_x_at	Affymetrix Soybean Target Sequence	Glyma04g11400.1	1e-127	95.97	22.88	AT4G08685.1	3e-49	UniRef100_Q2I307 Pollen-specific protein n=1 Tax=Vitis pseudoreticulata RepID=Q2I307_9MAGN	2e-52	59.87	98.74	UniRef100_A9P9S6 Putative uncharacterized protein n=1 Tax=Populus trichocarpa RepID=A9P9S6_POPTR	5e-52	58.86	99.37	UniRef100_A9PCW2 Putative uncharacterized protein n=1 Tax=Populus trichocarpa RepID=A9PCW2_POPTR	7e-52	58.86	99.37	GO:0008150	biological_process	GO:0003674	molecular_function					PF01190	Pollen proteins Ole e I family
Gma.1127.1.S1_at	37580	17980	7444	7197	37620	24350	9605	6739	Cluster: Hypothetical protein; n=1; Dictyostelium discoideum AX4|Rep: Hypothetical protein - Dictyostelium discoideum AX4				AC148291_50.4	1e-05	ZF-HD homeobox protein Cys/His-rich dimerisation region E EGN_Mt060719 20060904 TIGR 2804.m00009	Gma.1127.1.S1_at	Affymetrix Soybean Consensus Sequence	No Soybean Match Identified, E<10E-30, Perecent ID>95%		0	0	NO BLASTX HIT (E<10-6)		NO BLASTX HIT (E<10-6)		0	0			0	0			0	0							NA	NA	NA	NA	NA	NA
Gma.11328.1.S1_at	7264	6533	3650	2486	6303	6034	3774	2671	Cluster: Hypothetical protein B1078G07.49; n=1; Oryza sativa (japonica cultivar-group)|Rep: Hypothetical protein B1078G07.49 - Oryza sativa (japonica	AT2G30695.1	1e-22	similar to Os01g0894700 [Oryza sativa (japonica cultivar-group)] (GB:NP_001045071.1); similar to P0696G06.13 [Oryza	AC137825_42.4	3e-66	hypothetical protein E EGN_Mt060719 20060904 TIGR 2349.m00017	Gma.11328.1.S1_at	Affymetrix Soybean Target Sequence	Glyma12g05280.2	0	97.99	53.94	AT2G30695.2	2e-23	UniRef100_A7QAR4 Chromosome chr5 scaffold_72, whole genome shotgun sequence n=1 Tax=Vitis vinifera RepID=A7QAR4_VITVI	6e-45	60.42	66.06	UniRef100_B6T723 Putative uncharacterized protein n=1 Tax=Zea mays RepID=B6T723_MAIZE	1e-36	52.94	64.68	UniRef100_B4FYP9 Putative uncharacterized protein n=1 Tax=Zea mays RepID=B4FYP9_MAIZE	6e-36	52.94	61.04	GO:0006457 GO:0015031	protein_folding protein_transport	GO:0003674	molecular_function
Gma.1163.1.S1_at	318900	198600	29300	27020	345100	227800	43350	25270	Cluster: Anthocyanidin synthase 3; n=3; Glycine max|Rep: Anthocyanidin synthase 3 - Glycine max (Soybean)	AT4G22880.1	1e-153	LDOX (TANNIN DEFICIENT SEED 4)	CR538722_19.4	9e-75	2OG-Fe(II) oxygenase E EGN_Mt060719 20060904 TIGR 3696.m00016	Gma.1163.1.S1_at	Affymetrix Soybean Target Sequence	Glyma01g42350.1	0	98.44	34.33	AT4G22880.2	1e-163	UniRef100_Q2TUV8 Anthocyanidin synthase 3 (Anthocyanidin synthase 2) n=1 Tax=Glycine max RepID=Q2TUV8_SOYBN	0	99.43	100	UniRef100_Q2TUW0 Anthocyanidin synthase n=1 Tax=Glycine max RepID=Q2TUW0_SOYBN	0	94.89	100	UniRef100_B0FLP4 Anthocyanidin synthase n=1 Tax=Glycine max RepID=B0FLP4_SOYBN	0	94.6	100	GO:0009611 GO:0007033 GO:0009718 GO:0009753 GO:0010023	response_to_wounding vacuole_organization anthocyanin_biosynthetic_process response_to_jasmonic_acid_stimulus proanthocyanidin_biosynthetic_process	GO:0050589	leucocyanidin_oxygenase_activity	PWY-5125	anthocyanin biosynthesis (pelargonidin 3-O-glucoside, cyanidin 3-O-glucoside)	PTHR10209	FE(II)/ ASCORBATE OXIDASE SUPERFAMILY	PF03171	2OG-Fe(II) oxygenase superfamily	KOG0143	Iron/ascorbate family oxidoreductases
Gma.1226.1.S1_at	59860	57130	28640	24330	64720	54670	34680	27610	Cluster: 50S ribosomal protein L11, chloroplast precursor; n=2; Arabidopsis thaliana|Rep: 50S ribosomal protein L11, chloroplast precursor - Arabidopsis	AT1G32990.1	9e-84	PRPL11 (PLASTID RIBOSOMAL PROTEIN L11); structural constituent of ribosome				Gma.1226.1.S1_at	Affymetrix Soybean Target Sequence	Glyma01g40920.1	1e-163	100	31.83	AT1G32990.1	5e-84	UniRef100_A7QJ27 Chromosome chr2 scaffold_105, whole genome shotgun sequence n=1 Tax=Vitis vinifera RepID=A7QJ27_VITVI	3e-67	91.37	95.86	UniRef100_Q9MAP3 50S ribosomal protein L11, chloroplastic n=1 Tax=Arabidopsis thaliana RepID=RK11_ARATH	7e-67	72.53	81.53	UniRef100_A9NZB8 Putative uncharacterized protein n=1 Tax=Picea sitchensis RepID=A9NZB8_PICSI	6e-66	87.77	52.45	GO:0042254	ribosome_biogenesis	GO:0003735	structural_constituent_of_ribosome			PTHR11661	60S RIBOSOMAL PROTEIN L12	PF03946|PF00298	Ribosomal protein L11, N-terminal domain|Ribosomal protein L11, RNA binding domain	KOG3257	Mitochondrial/chloroplast ribosomal protein L11
Gma.12539.1.S1_at	18890	8656	3417	2926	27260	11250	4988	3292	Cluster: Hypothetical protein At5g42330; n=1; Arabidopsis thaliana|Rep: Hypothetical protein At5g42330 - Arabidopsis thaliana (Mouse-ear cress)	AT5G42330.1	3e-23	unknown protein				Gma.12539.1.S1_at	Affymetrix Soybean Target Sequence	Glyma04g01960.1	0	99.69	33.03	AT5G42330.1	4e-34	UniRef100_A7NVU3 Chromosome chr18 scaffold_1, whole genome shotgun sequence n=1 Tax=Vitis vinifera RepID=A7NVU3_VITVI	2e-39	54.24	81.95	UniRef100_Q6GKX1 At5g42330 (Putative uncharacterized protein At5g42330) n=1 Tax=Arabidopsis thaliana RepID=Q6GKX1_ARATH	8e-24	44.56	86.34	UniRef100_Q9FII4 Genomic DNA, chromosome 5, P1 clone:MDH9 n=1 Tax=Arabidopsis thaliana RepID=Q9FII4_ARATH	2e-17	49.17	61.58	GO:0008150	biological_process	GO:0003674	molecular_function
Gma.12539.2.A1_at	21900	12770	3353	2697	37130	13390	5773	3041								Gma.12539.2.A1_at	Affymetrix Soybean Target Sequence	Glyma04g01960.1	3e-94	98.37	18.81	AT5G42330.1	4e-34	UniRef100_A7NVU3 Chromosome chr18 scaffold_1, whole genome shotgun sequence n=1 Tax=Vitis vinifera RepID=A7NVU3_VITVI	2e-39	54.24	81.95	UniRef100_Q6GKX1 At5g42330 (Putative uncharacterized protein At5g42330) n=1 Tax=Arabidopsis thaliana RepID=Q6GKX1_ARATH	8e-24	44.56	86.34	UniRef100_Q9FII4 Genomic DNA, chromosome 5, P1 clone:MDH9 n=1 Tax=Arabidopsis thaliana RepID=Q9FII4_ARATH	2e-17	49.17	61.58	GO:0008150	biological_process	GO:0003674	molecular_function
Gma.12561.1.A1_s_at	10380	3829	818.9	702.2	15630	6114	1511	847.9	Cluster: WD-repeat cell cycle regulatory protein; n=1; Glycine max|Rep: WD-repeat cell cycle regulatory protein - Glycine max (Soybean)	AT5G13840.1	6e-22	WD-40 repeat family protein	AC171804_8.4	1e-07	Cdc20/Fizzy; WD40-like E EGN_Mt060719 20060904 TIGR 3489.m00001	Gma.12561.1.A1_s_at	Affymetrix Soybean Target Sequence	Glyma11g34060.1	2e-91	98.9	9.35	AT5G13840.1	0	UniRef100_Q6T2Z5 WD-repeat cell cycle regulatory protein n=1 Tax=Glycine max RepID=Q6T2Z5_SOYBN	0	78.54	105.18	UniRef100_Q6UZ79 B-type cell cycle switch protein ccs52B n=1 Tax=Medicago truncatula RepID=Q6UZ79_MEDTR	0	77.01	97.88	UniRef100_A7PIS7 Chromosome chr13 scaffold_17, whole genome shotgun sequence n=1 Tax=Vitis vinifera RepID=A7PIS7_VITVI	0	74.41	98.73	GO:0007165	signal_transduction	GO:0004871	signal_transducer_activity			PTHR19918	CELL DIVISION CYCLE 20 (CDC20) (FIZZY)-RELATED	PF00400|PF00400|PF00400|PF00400|PF00400	WD domain, G-beta repeat|WD domain, G-beta repeat|WD domain, G-beta repeat|WD domain, G-beta repeat|WD domain, G-beta repeat	KOG0305	Anaphase promoting complex, Cdc20, Cdh1, and Ama1 subunits
Gma.12585.1.A1_at	25240	19840	2059	1383	31320	16500	4247	1414	Cluster: Hypothetical protein; n=1; Medicago truncatula|Rep: Hypothetical protein - Medicago truncatula (Barrel medic)				AC146910_16.5	2e-11	hypothetical protein F EGN_Mt060719 20060904 TIGR 2719.m00015	Gma.12585.1.A1_at	Affymetrix Soybean Target Sequence	Glyma19g20330.1	0	96.73	81.89	NO BLASTP HIT (E<10-6)		NO BLASTP HIT (E<10-6)		0	0			0	0			0	0
Gma.12590.1.A1_at	15360	11920	7838	7674	15700	14320	8782	7558	Cluster: Hypothetical protein At4g16580/dl4315c; n=3; Arabidopsis thaliana|Rep: Hypothetical protein At4g16580/dl4315c - Arabidopsis thaliana (Mouse-ear	AT4G16580.1	3e-28	catalytic	AC147178_41.4	3e-20	Protein phosphatase 2C-like E EGN_Mt060719 20060904 TIGR 2737.m00009	Gma.12590.1.A1_at	Affymetrix Soybean Target Sequence	Glyma16g25560.1	1e-164	99.66	19.13	AT4G16580.1	1e-115	UniRef100_A5BC43 Putative uncharacterized protein n=1 Tax=Vitis vinifera RepID=A5BC43_VITVI	1e-105	77.41	63.73	UniRef100_Q9SUK9 Putative uncharacterized protein dl4315c (Putative uncharacterized protein AT4g16580) n=2 Tax=Arabidopsis thaliana RepID=Q9SUK9_ARATH	1e-104	72.76	73.43	UniRef100_UPI000034F0A0 catalytic n=1 Tax=Arabidopsis thaliana RepID=UPI000034F0A0	1e-104	72.76	52.68			GO:0003824	catalytic_activity			PTHR12320	PROTEIN PHOSPHATASE 2C			KOG1379	Serine/threonine protein phosphatase
Gma.12669.1.A1_at	4702	4125	1613	1384	9426	5681	2868	1474	Cluster: Os10g0135600 protein; n=3; Oryza sativa (japonica cultivar-group)|Rep: Os10g0135600 protein - Oryza sativa (japonica cultivar-group)	AT5G16120.1	1e-24	hydrolase, alpha/beta fold family protein	AC146563_11.3	6e-38	Alpha/beta hydrolase E EGN_Mt060719 20060904 TIGR 2625.m00021 IMGA|AC186200_3.3 Alpha/beta hydrolase	Gma.12669.1.A1_at	Affymetrix Soybean Target Sequence	Glyma09g31640.1	0	98.92	24.78	AT5G16120.2	1e-128	UniRef100_B4FFL7 Putative uncharacterized protein n=1 Tax=Zea mays RepID=B4FFL7_MAIZE	1e-126	61.45	83.42	UniRef100_B6TXL2 Putative uncharacterized protein n=1 Tax=Zea mays RepID=B6TXL2_MAIZE	1e-125	61.14	83.42	UniRef100_B3H7N1 Uncharacterized protein At5g16120.2 n=2 Tax=Arabidopsis thaliana RepID=B3H7N1_ARATH	1e-124	60.54	89.97			GO:0016787	hydrolase_activity			PTHR11614	PHOSPHOLIPASE-RELATED	PF00561	alpha/beta hydrolase fold	KOG1455	Lysophospholipase
Gma.12776.1.A1_at	9841	6398	2336	1427	10160	7233	2581	1338	Cluster: Putative naphthoate synthase menB; n=1; Oryza sativa (japonica cultivar-group)|Rep: Putative naphthoate synthase menB - Oryza sativa (japonica	AT1G60550.1	1e-26	naphthoate synthase, putative / dihydroxynaphthoic acid synthetase, putative / DHNA synthetase, putative	AC146588_28.5	2e-07	hypothetical protein H EGN_Mt060719 20060904 TIGR 2643.m00003 IMGA|AC174337_37.3 hypothetical protein	Gma.12776.1.A1_at	Affymetrix Soybean Target Sequence	Glyma08g39350.1	1e-136	100	18.14	AT1G60550.1	1e-147	UniRef100_B3LF97 At1g60550 n=1 Tax=Arabidopsis thaliana RepID=B3LF97_ARATH	1e-150	75.29	100.59	UniRef100_Q8GYN9 Putative enoyl-CoA hydratase/isomerase n=1 Tax=Arabidopsis thaliana RepID=Q8GYN9_ARATH	1e-149	75	100.59	UniRef100_A5B5A4 Putative uncharacterized protein n=1 Tax=Vitis vinifera RepID=A5B5A4_VITVI	1e-148	76.11	100.89	GO:0042371	vitamin_K_biosynthetic_process	GO:0008935	naphthoate_synthase_activity			PTHR11941	ENOYL-COA HYDRATASE-RELATED	PF00378	Enoyl-CoA hydratase/isomerase family	KOG1680	Enoyl-CoA hydratase
Gma.12893.1.A1_at	21910	8634	2058	1827	29830	11900	4526	2411	Cluster: Cyclin-dependent kinases CDKB; n=2; Papilionoideae|Rep: Cyclin-dependent kinases CDKB - Glycine max (Soybean)	AT1G20930.1	1e-79	CDKB2;2 (CYCLIN-DEPENDENT KINASE B2;2); kinase	AC144481_7.3	8e-82	Protein kinase F EGN_Mt060719 20060904 TIGR 2520.m00014	Gma.12893.1.A1_at	Affymetrix Soybean Target Sequence	Glyma09g08250.1	0	96.44	32.27	AT1G20930.1	1e-158	UniRef100_Q6T2Z8 Cyclin-dependent kinases CDKB n=1 Tax=Glycine max RepID=Q6T2Z8_SOYBN	1e-173	93.33	100.32	UniRef100_P93323 Cdc2MsF protein n=1 Tax=Medicago sativa RepID=P93323_MEDSA	1e-168	90.51	99.68	UniRef100_Q7XZI5 Cyclin-dependent kinase n=1 Tax=Populus tremula x Populus tremuloides RepID=Q7XZI5_9ROSI	1e-160	87.25	100	GO:0000087 GO:0007346 GO:0009755 GO:0009934 GO:0010389	M_phase_of_mitotic_cell_cycle regulation_of_mitotic_cell_cycle hormone-mediated_signaling regulation_of_meristem_organization regulation_of_G2/M_transition_of_mitotic_cell_cycle	GO:0004693 GO:0016301	cyclin-dependent_protein_kinase_activity kinase_activity			PTHR11295	CDC2-RELATED KINASE	PF00069|PF07714	Protein kinase domain|Protein tyrosine kinase	KOG0594	Protein kinase PCTAIRE and related kinases
Gma.12928.1.A1_at	38640	30430	15700	14740	40650	36250	21540	14560	Cluster: Hypothetical protein; n=1; Schistosoma japonicum|Rep: Hypothetical protein - Schistosoma japonicum (Blood fluke)	AT4G11385.1	5e-08	unknown protein	AC148291_50.4	6e-08	ZF-HD homeobox protein Cys/His-rich dimerisation region E EGN_Mt060719 20060904 TIGR 2804.m00009	Gma.12928.1.A1_at	Affymetrix Soybean Target Sequence	Glyma07g01980.1	1e-122	98.31	18.99	AT3G16300.1	4e-46	UniRef100_A5C927 Putative uncharacterized protein n=1 Tax=Vitis vinifera RepID=A5C927_VITVI	2e-74	70.5	95.24	UniRef100_A7P756 Chromosome chr9 scaffold_7, whole genome shotgun sequence n=1 Tax=Vitis vinifera RepID=A7P756_VITVI	6e-74	70	95.24	UniRef100_Q5JM57 Integral membrane protein-like (Os01g0725400 protein) n=1 Tax=Oryza sativa Japonica Group RepID=Q5JM57_ORYSJ	3e-41	57.23	77.94	GO:0008150	biological_process	GO:0003674	molecular_function			PTHR11615:SF7	gb def: putative formate dehydrogenase alpha subunit [thermococcus litoralis]	PF04535	Domain of unknown function (DUF588)
Gma.13007.1.A1_at	16070	13380	6469	5321	20310	13840	6107	4569	Cluster: Lipid-binding START; Homeodomain-related; n=1; Medicago truncatula|Rep: Lipid-binding START; Homeodomain-related - Medicago truncatula (Barrel medic)	AT3G61150.1	3e-27	HDG1 (HOMEODOMAIN GLABROUS1); DNA binding / transcription factor	AC148764_26.5	2e-27	Lipid-binding START; Homeodomain-related E EGN_Mt060719 20060904 TIGR 2859.m00008	Gma.13007.1.A1_at	Affymetrix Soybean Target Sequence	Glyma10g38280.1	0	99.02	18.79	AT4G00730.1	0	UniRef100_A5BH09 Putative uncharacterized protein n=1 Tax=Vitis vinifera RepID=A5BH09_VITVI	0	66.36	95.41	UniRef100_A7PXZ1 Chromosome chr15 scaffold_37, whole genome shotgun sequence n=1 Tax=Vitis vinifera RepID=A7PXZ1_VITVI	0	66	92.12	UniRef100_B2LU31 Homeodomain protein GL2-like 1 n=1 Tax=Gossypium hirsutum RepID=B2LU31_GOSHI	0	64.21	95.85	GO:0048364 GO:0043481	root_development anthocyanin_accumulation_in_tissues_in_response_to_UV_light	GO:0003700 GO:0030528	transcription_factor_activity transcription_regulator_activity			PTHR19418	HOMEOBOX PROTEIN	PF00046|PF01852	Homeobox domain|START domain	KOG0484	Transcription factor PHOX2/ARIX, contains HOX domain
Gma.13009.1.S1_at	24690	22850	3172	1824	28540	19260	3747	1642	Cluster: Hypothetical protein At1g78170; n=1; Arabidopsis thaliana|Rep: Hypothetical protein At1g78170 - Arabidopsis thaliana (Mouse-ear cress)	AT1G78170.1	1e-14	similar to unknown protein [Arabidopsis thaliana] (TAIR:AT1G22250.1); similar to WW domain containing protein, expressed	AC169181_6.3	1e-52	hypothetical protein F EGN_Mt060719 20060904 TIGR 3440.m00013	Gma.13009.1.S1_at	Affymetrix Soybean Target Sequence	Glyma04g11090.1	1e-153	97.7	29.63	AT1G78170.1	6e-22	UniRef100_A7NUZ1 Chromosome chr18 scaffold_1, whole genome shotgun sequence n=1 Tax=Vitis vinifera RepID=A7NUZ1_VITVI	3e-40	48.4	101.9	UniRef100_Q84JP5 Putative uncharacterized protein At1g78170 n=1 Tax=Arabidopsis thaliana RepID=Q84JP5_ARATH	4e-17	35.64	85.52	UniRef100_Q9C9R5 Putative uncharacterized protein T11I11.11 n=1 Tax=Arabidopsis thaliana RepID=Q9C9R5_ARATH	2e-16	34.33	95.45	GO:0008150	biological_process	GO:0003674	molecular_function
Gma.13018.1.A1_at	149300	94890	46420	37390	151100	108500	58690	41860	Cluster: Gibberellin regulated protein; n=1; Medicago truncatula|Rep: Gibberellin regulated protein - Medicago truncatula (Barrel medic)	AT3G10185.1	2e-33	Encodes a Gibberellin-regulated GASA/GAST/Snakin family protein	AC158502_9.4	2e-53	Gibberellin regulated protein F EGN_Mt060719 20060904 TIGR 3272.m00010	Gma.13018.1.A1_at	Affymetrix Soybean Target Sequence	Glyma03g28740.1	0	98.62	62.44	AT3G10185.1	6e-34	UniRef100_Q2HRH3 Gibberellin regulated protein n=1 Tax=Medicago truncatula RepID=Q2HRH3_MEDTR	2e-47	71.74	115	UniRef100_Q5EDG3 GASA2-like protein n=1 Tax=Pelargonium zonale RepID=Q5EDG3_9ROSI	3e-41	62.77	117.09	UniRef100_A5AI86 Putative uncharacterized protein n=1 Tax=Vitis vinifera RepID=A5AI86_VITVI	1e-35	63.04	121.05									PF02704	Gibberellin regulated protein
Gma.13036.1.S1_at	19880	13490	8880	8880	22260	16360	9240	6959	Cluster: Transcription factor ICE1; n=4; Brassicaceae|Rep: Transcription factor ICE1 - Arabidopsis thaliana (Mouse-ear cress)	AT3G26744.2	2e-93	ICE1 (INDUCER OF CBF EXPRESSION 1); DNA binding	CT573354_31.3	1e-52	Helix-loop-helix DNA-binding H EGN_Mt060719 20060904 TIGR 3910.m00031	Gma.13036.1.S1_at	Affymetrix Soybean Target Sequence	Glyma06g17330.1	0	100	27.64	AT3G26744.4	1e-110	UniRef100_A3FM76 Inducer of CBF expression 1 n=1 Tax=Populus trichocarpa RepID=A3FM76_POPTR	1e-119	69.69	53.23	UniRef100_B2BF97 BHLH transcriptional factor n=1 Tax=Malus x domestica RepID=B2BF97_MALDO	1e-109	65.68	57.44	UniRef100_A7PHQ4 Chromosome chr17 scaffold_16, whole genome shotgun sequence n=1 Tax=Vitis vinifera RepID=A7PHQ4_VITVI	1e-106	66.37	57.33	GO:0009409 GO:0045941 GO:0050826	response_to_cold positive_regulation_of_transcription response_to_freezing	GO:0003677 GO:0003700 GO:0016563	DNA_binding transcription_factor_activity transcription_activator_activity					PF00010	Helix-loop-helix DNA-binding domain
Gma.13056.1.S1_at	51730	45070	40160	33390	51750	47570	41400	31700	Cluster: Anthranilate synthase alpha subunit precursor; n=1; Ruta graveolens|Rep: Anthranilate synthase alpha subunit precursor - Ruta graveolens	AT2G29690.1	1e-86	ASA2 (anthranilate synthase 2); anthranilate synthase	CT971491_13.3	1e-81	Anthranilate synthase component I E EGN_Mt060719 20060904 TIGR 4002.m00016	Gma.13056.1.S1_at	Affymetrix Soybean Target Sequence	Glyma20g23680.1	0	96.72	20.82	AT2G29690.1	0	UniRef100_Q41155 Anthranilate synthase alpha subunit n=1 Tax=Ruta graveolens RepID=Q41155_RUTGR	0	77.09	91.94	UniRef100_Q9AW95 Anthranilate synthase alpha subunit n=1 Tax=Catharanthus roseus RepID=Q9AW95_CATRO	0	80.59	88.82	UniRef100_A5BV77 Putative uncharacterized protein n=1 Tax=Vitis vinifera RepID=A5BV77_VITVI	0	82.45	88.02	GO:0009073 GO:0000162	aromatic_amino_acid_family_biosynthetic_process tryptophan_biosynthetic_process	GO:0004049	anthranilate_synthase_activity	TRPSYN-PWY	tryptophan biosynthesis	PTHR11236	AMINOBENZOATE/ANTHRANILATE SYNTHASE	PF04715|PF00425	Anthranilate synthase component I, N terminal region|chorismate binding enzyme	KOG1223	Isochorismate synthase
Gma.13062.1.S1_at	10210	8741	2182	2134	9332	5222	1949	1541	Cluster: (1-4)-beta-mannan endohydrolase; n=1; Eucalyptus globulus subsp. globulus|Rep: (1-4)-beta-mannan endohydrolase - Eucalyptus globulus	AT5G66460.1	3e-87	(1-4)-beta-mannan endohydrolase, putative	AC137669_17.5	1e-105	Glycoside hydrolase, family 5 F EGN_Mt060719 20060904 TIGR 2338.m00013	Gma.13062.1.S1_at	Affymetrix Soybean Target Sequence	Glyma01g37720.2	0	97.75	19.61	AT5G66460.1	1e-171	UniRef100_A9PH08 Putative uncharacterized protein n=1 Tax=Populus trichocarpa RepID=A9PH08_POPTR	0	76.69	91.26	UniRef100_B2BMQ0 Endo-1,4-beta-mannosidase protein 2 n=1 Tax=Prunus persica RepID=B2BMQ0_PRUPE	0	74.76	94.69	UniRef100_A7PUR7 Chromosome chr4 scaffold_32, whole genome shotgun sequence n=1 Tax=Vitis vinifera RepID=A7PUR7_VITVI	1e-179	73.79	94.69	GO:0005975	carbohydrate_metabolic_process	GO:0004553	hydrolase_activity,_hydrolyzing_O-glycosyl_compounds
Gma.13072.2.S1_at	27360	21590	19080	16700	27860	24440	21750	17730	Rep: F9C16.20 - Arabidopsis thaliana (Mouse-ear cress)	AT1G44000.1	1e-68	similar to unknown protein [Arabidopsis thaliana] (TAIR:AT4G22920.1); similar to senescence-inducible chloroplast stay-green				Gma.13072.2.S1_at	Affymetrix Soybean Target Sequence	Glyma06g12550.2	1e-150	100	36.76	AT1G44000.1	9e-46	UniRef100_Q9LNZ8 F9C16.20 n=1 Tax=Arabidopsis thaliana RepID=Q9LNZ8_ARATH	2e-44	54.89	56.52	UniRef100_Q94AQ9 Putative uncharacterized protein At1g44000 n=1 Tax=Arabidopsis thaliana RepID=Q94AQ9_ARATH	6e-44	54.89	65	UniRef100_A5BU42 Putative uncharacterized protein n=1 Tax=Vitis vinifera RepID=A5BU42_VITVI	4e-42	65.79	54.81	GO:0008150	biological_process	GO:0003674	molecular_function
Gma.13091.2.S1_a_at	16300	10910	7368	5638	15680	11860	8976	7359								Gma.13091.2.S1_a_at	Affymetrix Soybean Consensus Sequence	No Soybean Match Identified, E<10E-30, Perecent ID>95%		0	0	AT4G25910.1	1e-16	UniRef100_A2Q3A2 Nitrogen-fixing NifU, C-terminal n=1 Tax=Medicago truncatula RepID=A2Q3A2_MEDTR	7e-38	73.77	47.11	UniRef100_A9PHC7 Putative uncharacterized protein n=1 Tax=Populus trichocarpa RepID=A9PHC7_POPTR	1e-16	57.95	38.39	UniRef100_Q84RQ7 NifU-like protein 3, chloroplastic n=2 Tax=Arabidopsis thaliana RepID=NIFU3_ARATH	1e-14	55.81	36.44	GO:0009658 GO:0016226	chloroplast_organization iron-sulfur_cluster_assembly	GO:0005198	structural_molecule_activity			NA	NA	NA	NA	NA	NA
Gma.13118.2.S1_at	261200	209900	120100	99580	376400	221000	159700	138100	Cluster: Plasma membrane intrinsic protein 2;3; n=3; Fabaceae|Rep: Plasma membrane intrinsic protein 2;3 - Mimosa pudica (Sensitive plant)	AT2G37170.1	1e-134	PIP2B (plasma membrane intrinsic protein 2;2); water channel	AC148995_21.5	1e-133	Major intrinsic protein F EGN_Mt060719 20060904 TIGR 2881.m00021	Gma.13118.2.S1_at	Affymetrix Soybean Target Sequence	Glyma10g35520.2	1e-114	96.93	14.35	AT2G37170.1	1e-140	UniRef100_A8SJR3 Putative aquaporin PIP2;3 n=1 Tax=Phaseolus vulgaris RepID=A8SJR3_PHAVU	1e-156	94.76	99.65	UniRef100_O65357 Aquaporin 2 n=1 Tax=Samanea saman RepID=O65357_SAMSA	1e-151	91.58	99.3	UniRef100_Q5DVT7 Plasma membrane intrinsic protein 2;3 n=1 Tax=Mimosa pudica RepID=Q5DVT7_MIMPU	1e-147	90.56	98.96	GO:0009414 GO:0009651 GO:0006810 GO:0006833	response_to_water_deprivation response_to_salt_stress transport water_transport	GO:0015250	water_channel_activity
Gma.13118.2.S1_x_at	277700	206900	130100	103800	343100	218500	162300	135400	Cluster: Plasma membrane intrinsic protein 2;3; n=3; Fabaceae|Rep: Plasma membrane intrinsic protein 2;3 - Mimosa pudica (Sensitive plant)	AT2G37170.1	1e-134	PIP2B (plasma membrane intrinsic protein 2;2); water channel	AC148995_21.5	1e-133	Major intrinsic protein F EGN_Mt060719 20060904 TIGR 2881.m00021	Gma.13118.2.S1_x_at	Affymetrix Soybean Target Sequence	Glyma10g35520.2	0	95.73	26.56	AT2G37170.1	1e-140	UniRef100_A8SJR3 Putative aquaporin PIP2;3 n=1 Tax=Phaseolus vulgaris RepID=A8SJR3_PHAVU	1e-156	94.76	99.65	UniRef100_O65357 Aquaporin 2 n=1 Tax=Samanea saman RepID=O65357_SAMSA	1e-151	91.58	99.3	UniRef100_Q5DVT7 Plasma membrane intrinsic protein 2;3 n=1 Tax=Mimosa pudica RepID=Q5DVT7_MIMPU	1e-147	90.56	98.96	GO:0009414 GO:0009651 GO:0006810 GO:0006833	response_to_water_deprivation response_to_salt_stress transport water_transport	GO:0015250	water_channel_activity
Gma.1316.2.S1_a_at	64540	65490	40400	34090	66660	67060	44240	38090	Cluster: Photosystem I reaction center subunit XI, chloroplast precursor; n=1; Arabidopsis thaliana|Rep: Photosystem I reaction center subunit XI, chloroplast	AT4G12800.1	3e-84	PSAL (photosystem I subunit L)	AC148171_39.4	8e-79	Photosystem I reaction centre, subunit XI PsaL F EGN_Mt060719 20060904 TIGR 4049.m00029	Gma.1316.2.S1_a_at	Affymetrix Soybean Consensus Sequence	No Soybean Match Identified, E<10E-30, Perecent ID>95%		0	0	AT4G12800.1	1e-67	UniRef100_B6SHL1 Putative uncharacterized protein n=1 Tax=Zea mays RepID=B6SHL1_MAIZE	1e-65	73.51	68.95	UniRef100_B6SHL1 Putative uncharacterized protein n=1 Tax=Zea mays RepID=B6SHL1_MAIZE	1e-65	45.45	27.85	UniRef100_Q9SUI4 Photosystem I reaction center subunit XI, chloroplastic n=1 Tax=Arabidopsis thaliana RepID=PSAL_ARATH	1e-65	73.51	68.95	GO:0019684	photosynthesis,_light_reaction	GO:0003674	molecular_function	PWY-101	photosynthesis, light reaction	NA	NA	NA	NA	NA	NA
Gma.1316.2.S1_s_at	271200	266500	193300	164300	275500	276800	211000	185500	Cluster: Photosystem I reaction center subunit XI, chloroplast precursor; n=1; Arabidopsis thaliana|Rep: Photosystem I reaction center subunit XI, chloroplast	AT4G12800.1	3e-84	PSAL (photosystem I subunit L)	AC148171_39.4	8e-79	Photosystem I reaction centre, subunit XI PsaL F EGN_Mt060719 20060904 TIGR 4049.m00029	Gma.1316.2.S1_s_at	Affymetrix Soybean Target Sequence	Glyma18g47710.1	2e-81	100	23.57	AT4G12800.1	6e-96	UniRef100_Q2HW07 Photosystem I reaction centre, subunit XI PsaL n=1 Tax=Medicago truncatula RepID=Q2HW07_MEDTR	3e-85	72.9	100	UniRef100_Q41385 Photosystem I reaction center subunit XI, chloroplastic n=1 Tax=Spinacia oleracea RepID=PSAL_SPIOL	2e-79	70.09	98.61	UniRef100_A5AW35 Putative uncharacterized protein (Chromosome chr4 scaffold_32, whole genome shotgun sequence) n=1 Tax=Vitis vinifera RepID=A5AW35_VITVI	3e-78	67.42	96.83	GO:0019684	photosynthesis,_light_reaction	GO:0003674	molecular_function	PWY-101	photosynthesis, light reaction			PF02605	Photosystem I reaction centre subunit XI
Gma.1316.5.S1_x_at	128200	130300	90340	67110	135200	138100	97610	81400	Cluster: Photosystem I reaction centre, subunit XI PsaL; n=1; Medicago truncatula|Rep: Photosystem I reaction centre, subunit XI PsaL - Medicago truncatula	AT4G12800.1	3e-41	PSAL (photosystem I subunit L)	AC148171_39.4	2e-53	Photosystem I reaction centre, subunit XI PsaL F EGN_Mt060719 20060904 TIGR 4049.m00029	Gma.1316.5.S1_x_at	Affymetrix Soybean Target Sequence	Glyma09g38610.1	0	100	24.94	AT4G12800.1	7e-95	UniRef100_Q2HW07 Photosystem I reaction centre, subunit XI PsaL n=1 Tax=Medicago truncatula RepID=Q2HW07_MEDTR	2e-91	77.57	100	UniRef100_Q84UU0 Photosystem I subunit XI n=1 Tax=Nicotiana attenuata RepID=Q84UU0_9SOLA	3e-82	71.56	96.36	UniRef100_A5AW35 Putative uncharacterized protein (Chromosome chr4 scaffold_32, whole genome shotgun sequence) n=1 Tax=Vitis vinifera RepID=A5AW35_VITVI	6e-81	72.52	96.83	GO:0019684	photosynthesis,_light_reaction	GO:0003674	molecular_function	PWY-101	photosynthesis, light reaction			PF02605	Photosystem I reaction centre subunit XI
Gma.1316.6.S1_a_at	225100	201500	126300	90330	241100	187300	127300	101500	Cluster: PSI light-harvesting antenna chlorophyll a/b-binding protein; n=1; Pisum sativum|Rep: PSI light-harvesting antenna chlorophyll a/b-binding protein	AT3G47470.1	1e-115	LHCA4 (Photosystem I light harvesting complex gene 4); chlorophyll binding	CU012043_13.3	7e-51	Chlorophyll A-B binding protein F EGN_Mt060719 20060904 TIGR 4005.m00025	Gma.1316.6.S1_a_at	Affymetrix Soybean Target Sequence	Glyma06g20960.1	2e-49	100	8.8	AT3G47470.1	1e-125	UniRef100_A9PIX4 Putative uncharacterized protein n=1 Tax=Populus trichocarpa x Populus deltoides RepID=A9PIX4_POPJC	1e-127	86.06	100	UniRef100_Q9SQL2 Chlorophyll a-b binding protein P4, chloroplastic n=1 Tax=Pisum sativum RepID=CB24_PEA	1e-127	87.25	99.6	UniRef100_Q7M1K9 Chlorophyll a/b-binding protein (cab-11) n=1 Tax=Solanum lycopersicum RepID=Q7M1K9_SOLLC	1e-127	86.75	99.2	GO:0015979	photosynthesis	GO:0016168	chlorophyll_binding			PTHR21649	CHLOROPHYLL A/B BINDING PROTEIN	PF00504	Chlorophyll A-B binding protein
Gma.13204.2.A1_at	7899	7419	4632	3973	9478	8191	5492	4589	Cluster: AWPM-19-like; n=1; Medicago truncatula|Rep: AWPM-19-like - Medicago truncatula (Barrel medic)	AT1G29520.1	5e-11	AWPM-19-like membrane family protein	AC144727_29.4	5e-15	AWPM-19-like F EGN_Mt060719 20060904 TIGR 2555.m00015	Gma.13204.2.A1_at	Affymetrix Soybean Target Sequence	Glyma09g10510.1	1e-59	98.43	15.27	AT1G29520.1	1e-65	UniRef100_A5Y734 AWPM19-like protein n=1 Tax=Cucumis melo RepID=A5Y734_CUCME	2e-59	71.7	100	UniRef100_A7QQJ0 Chromosome undetermined scaffold_143, whole genome shotgun sequence n=1 Tax=Vitis vinifera RepID=A7QQJ0_VITVI	8e-54	67.74	97.48	UniRef100_Q9C7P9 Plasma membrane associated protein, putative; 66162-66952 (Putative plasma membrane associated protein) n=1 Tax=Arabidopsis thaliana RepID=Q9C7P9_ARATH	2e-52	70.78	97.47	GO:0008150	biological_process	GO:0003674	molecular_function					PF05512	AWPM-19-like family
Gma.13278.1.A1_at	23460	14190	5178	4187	37750	17750	8480	4705	Cluster: Hypothetical protein F8F6_80; n=1; Arabidopsis thaliana|Rep: Hypothetical protein F8F6_80 - Arabidopsis thaliana (Mouse-ear cress)	AT5G03870.1	1e-42	glutaredoxin family protein	AC139854_35.3	4e-53	Thioredoxin fold E EGN_Mt060719 20060904 TIGR 2418.m00009	Gma.13278.1.A1_at	Affymetrix Soybean Target Sequence	Glyma03g35410.1	0	99.33	29.39	AT5G03870.1	4e-94	UniRef100_B0LQD5 At5g03870 (Fragment) n=1 Tax=Arabidopsis thaliana RepID=B0LQD5_ARATH	5e-73	46.56	102.99	UniRef100_B0LQC5 At5g03870 (Fragment) n=1 Tax=Arabidopsis thaliana RepID=B0LQC5_ARATH	8e-73	46.31	102.99	UniRef100_B0LQD2 At5g03870 (Fragment) n=1 Tax=Arabidopsis thaliana RepID=B0LQD2_ARATH	1e-72	46.06	102.99	GO:0006499	N-terminal_protein_myristoylation	GO:0009055 GO:0015035	electron_carrier_activity protein_disulfide_oxidoreductase_activity			PTHR10168	GLUTAREDOXIN	PF00462	Glutaredoxin	KOG2824	Glutaredoxin-related protein
Gma.13282.1.A1_at	50830	44700	29140	24680	46180	44750	34440	26180	Cluster: 50S ribosomal protein L5, chloroplast precursor; n=1; Arabidopsis thaliana|Rep: 50S ribosomal protein L5, chloroplast precursor - Arabidopsis thaliana	AT4G01310.1	3e-81	ribosomal protein L5 family protein	AC169666_20.4	2e-82	Mitochondrial ribosomal protein L5 F EGN_Mt060719 20060904 TIGR 3449.m00006	Gma.13282.1.A1_at	Affymetrix Soybean Target Sequence	Glyma18g47200.1	2e-80	100	18.19	AT4G01310.1	1e-102	UniRef100_A7PZN4 Chromosome chr15 scaffold_40, whole genome shotgun sequence n=1 Tax=Vitis vinifera RepID=A7PZN4_VITVI	1e-101	79.91	80.75	UniRef100_A9PJP8 Putative uncharacterized protein n=1 Tax=Populus trichocarpa x Populus deltoides RepID=A9PJP8_POPJC	1e-101	81.65	80.15	UniRef100_A9PED8 Putative uncharacterized protein n=1 Tax=Populus trichocarpa RepID=A9PED8_POPTR	1e-101	81.57	80.45	GO:0006412	translation	GO:0003735	structural_constituent_of_ribosome			PTHR11994	60S RIBOSOMAL PROTEIN L11-RELATED	PF00281|PF00673	Ribosomal protein L5|ribosomal L5P family C-terminus	KOG0398	Mitochondrial/chloroplast ribosomal protein L5/L7
Gma.13293.1.S1_at	121600	97980	38220	27320	132000	96410	45500	33270	Cluster: Hypothetical protein; n=1; Solanum bulbocastanum|Rep: Hypothetical protein - Solanum bulbocastanum (Wild potato)							Gma.13293.1.S1_at	Affymetrix Soybean Target Sequence	Glyma01g01310.2	0	100	45.18	NO BLASTP HIT (E<10-6)		UniRef100_Q7XA33 Putative uncharacterized protein n=1 Tax=Solanum bulbocastanum RepID=Q7XA33_SOLBU	3e-63	48.52	48.28	UniRef100_A7PZ53 Chromosome chr4 scaffold_39, whole genome shotgun sequence n=1 Tax=Vitis vinifera RepID=A7PZ53_VITVI	4e-58	44.4	49.91	UniRef100_B6TZS3 Putative uncharacterized protein n=1 Tax=Zea mays RepID=B6TZS3_MAIZE	5e-45	37.83	43.51
Gma.13296.3.S1_at	17780	21470	6323	3516	16880	18250	7543	4641	Cluster: Cuticle protein; n=5; Arabidopsis thaliana|Rep: Cuticle protein - Arabidopsis thaliana (Mouse-ear cress)	AT5G57800.1	0	WAX2; catalytic	AC185525_14.3	1e-61	Sterol desaturase E EGN_Mt060719 20060904 TIGR 3658.m00004	Gma.13296.3.S1_at	Affymetrix Soybean Target Sequence	Glyma17g07670.1	1e-164	98.37	12.07	AT5G57800.1	0	UniRef100_A7PFH6 Chromosome chr11 scaffold_14, whole genome shotgun sequence n=1 Tax=Vitis vinifera RepID=A7PFH6_VITVI	0	71.38	99.53	UniRef100_Q8H1Z0 Protein WAX2 n=1 Tax=Arabidopsis thaliana RepID=WAX2_ARATH	0	67.35	99.53	UniRef100_A7PVH1 Chromosome chr9 scaffold_33, whole genome shotgun sequence n=1 Tax=Vitis vinifera RepID=A7PVH1_VITVI	0	63.02	101.14	GO:0006723 GO:0010025 GO:0042335 GO:0048235	cuticle_hydrocarbon_biosynthetic_process wax_biosynthetic_process cuticle_development pollen_sperm_cell_differentiation	GO:0003824	catalytic_activity			PTHR11863	STEROL DESATURASE	PF01598	Sterol desaturase	KOG0873	C-4 sterol methyl oxidase
Gma.13463.1.S1_at	34720	14820	7149	4254	47990	20870	8410	4717	Cluster: Putative SF16 protein; n=1; Arabidopsis thaliana|Rep: Putative SF16 protein - Arabidopsis thaliana (Mouse-ear cress)	AT2G26180.1	6e-09	IQD6 (IQ-domain 6); calmodulin binding	CR956434_21.4	4e-21	IQ calmodulin-binding region E EGN_Mt060719 20060904 TIGR 3783.m00010	Gma.13463.1.S1_at	Affymetrix Soybean Target Sequence	Glyma06g05540.1	0	97.7	40.35	NO BLASTP HIT (E<10-6)		NO BLASTP HIT (E<10-6)		0	0			0	0			0	0
Gma.13494.1.A1_at	5039	2293	1441	1323	7460	3072	1664	1304	Cluster: Kinesin-like protein NACK1; n=1; Nicotiana tabacum|Rep: Kinesin-like protein NACK1 - Nicotiana tabacum (Common tobacco)	AT1G18370.1	6e-39	HIK (HINKEL); microtubule motor	AC124967_23.3	2e-28	Kinesin, motor region E EGN_Mt060719 20060904 TIGR 2133.m00015	Gma.13494.1.A1_at	Affymetrix Soybean Target Sequence	Glyma07g10790.1	1e-133	97.39	9.18	AT1G18370.1	0	UniRef100_A7PGX8 Chromosome chr17 scaffold_16, whole genome shotgun sequence n=1 Tax=Vitis vinifera RepID=A7PGX8_VITVI	0	79.3	102.12	UniRef100_Q8S950 Kinesin-like protein NACK1 n=1 Tax=Nicotiana tabacum RepID=Q8S950_TOBAC	0	77.89	100.31	UniRef100_Q8S905 AtNACK1 kinesin-like protein n=1 Tax=Arabidopsis thaliana RepID=Q8S905_ARATH	0	74.57	98.77	GO:0010583	response_to_cyclopentenone	GO:0003777	microtubule_motor_activity			PTHR16012	KINESIN HEAVY CHAIN	PF00225	Kinesin motor domain	KOG0242	Kinesin-like protein
Gma.13544.1.S1_at	125500	84530	39480	24530	128600	96400	44150	25910	Rep: Cyclin d3 - Glycine max (Soybean)	AT4G34160.1	2e-64	CYCD3;1 (CYCLIN D3;1); cyclin-dependent protein kinase regulator	AC135848_17.3	6e-30	Cyclin, N-terminal E EGN_Mt060719 20060904 TIGR 2289.m00021	Gma.13544.1.S1_at	Affymetrix Soybean Target Sequence	Glyma20g26290.1	0	97.55	24.38	AT4G34160.1	1e-100	UniRef100_Q6T2Z6 Cyclin d3 n=1 Tax=Glycine max RepID=Q6T2Z6_SOYBN	0	82.83	99.24	UniRef100_O82136 Cyclin D n=1 Tax=Pisum sativum RepID=O82136_PEA	1e-139	66.06	97.92	UniRef100_Q9XG63 Cyclin D3 n=1 Tax=Medicago sativa RepID=Q9XG63_MEDSA	1e-137	65.75	103.7	GO:0000080 GO:0042127 GO:0009744 GO:0009741 GO:0009735 GO:0051726	G1_phase_of_mitotic_cell_cycle regulation_of_cell_proliferation response_to_sucrose_stimulus response_to_brassinosteroid_stimulus response_to_cytokinin_stimulus regulation_of_cell_cycle	GO:0016538 GO:0005515	cyclin-dependent_protein_kinase_regulator_activity protein_binding			PTHR10177	CYCLINS	PF00134|PF02984	Cyclin, N-terminal domain|Cyclin, C-terminal domain	KOG0656	G1/S-specific cyclin D
Gma.13597.1.A1_at	36470	12050	3638	1626	62810	20090	4326	2113	Rep: AT5g47500/MNJ7_9 - Arabidopsis thaliana (Mouse-ear cress)	AT5G47500.1	1e-107	pectinesterase family protein	CR931740_20.4	1e-113	Pectinesterase E EGN_Mt060719 20060904 TIGR 3710.m00028	Gma.13597.1.A1_at	Affymetrix Soybean Target Sequence	Glyma01g41820.1	0	100	29.27	AT5G47500.1	1e-157	UniRef100_A7QY79 Pectinesterase n=1 Tax=Vitis vinifera RepID=A7QY79_VITVI	1e-160	85.94	89.68	UniRef100_Q8LPF3 Pectinesterase n=1 Tax=Arabidopsis thaliana RepID=Q8LPF3_ARATH	1e-151	80	86.46	UniRef100_Q2A9T1 Pectinesterase n=1 Tax=Brassica oleracea RepID=Q2A9T1_BRAOL	1e-151	80.32	86.94	GO:0042545	cell_wall_modification	GO:0030599	pectinesterase_activity	PWY-1081	homogalacturonan degradation			PF01095	Pectinesterase
Gma.13662.1.S1_at	24830	18760	5425	4846	25540	19830	9297	4478	Cluster: Similarity to helix-loop-helix DNA-binding protein; n=1; Arabidopsis thaliana|Rep: Similarity to helix-loop-helix DNA-binding protein - Arabidopsis	AT5G53210.1	3e-13	DNA binding / transcription factor	CT963079_2.3	3e-16	Helix-loop-helix DNA-binding H EGN_Mt060719 20060904 TIGR 3966.m00014	Gma.13662.1.S1_at	Affymetrix Soybean Target Sequence	Glyma04g41710.1	1e-84	100	12.11	AT5G53210.1	1e-101	UniRef100_A7QTU8 Chromosome undetermined scaffold_171, whole genome shotgun sequence n=1 Tax=Vitis vinifera RepID=A7QTU8_VITVI	2e-89	55.75	97.04	UniRef100_Q700C7 Transcription factor SPEECHLESS n=1 Tax=Arabidopsis thaliana RepID=SPCH_ARATH	7e-76	49.86	90.11	UniRef100_B6UF81 Putative uncharacterized protein n=1 Tax=Zea mays RepID=B6UF81_MAIZE	6e-57	50	64.71	GO:0045449 GO:0010374	regulation_of_transcription stomatal_complex_development	GO:0003677 GO:0003700	DNA_binding transcription_factor_activity					PF00010	Helix-loop-helix DNA-binding domain	KOG4029	Transcription factor HAND2/Transcription factor TAL1/TAL2/LYL1
Gma.13723.1.A1_at	29480	28560	12310	9226	31880	24750	12630	10400	AAF40458.1; n=3; Arabidopsis thaliana|Rep: Gb|AAF40458.1 - Arabidopsis thaliana (Mouse-ear cress)	AT3G24210.1	7e-08	ankyrin repeat family protein				Gma.13723.1.A1_at	Affymetrix Soybean Target Sequence	Glyma07g39110.1	1e-167	99.67	15.19	AT1G62050.1	0	UniRef100_A7R061 Chromosome chr10 scaffold_297, whole genome shotgun sequence n=1 Tax=Vitis vinifera RepID=A7R061_VITVI	0	69.5	92.49	UniRef100_Q94CF4 Putative uncharacterized protein At1g62050 n=1 Tax=Arabidopsis thaliana RepID=Q94CF4_ARATH	0	61.58	86.7	UniRef100_O80709 F8K4.24 protein (Fragment) n=1 Tax=Arabidopsis thaliana RepID=O80709_ARATH	1e-179	61.43	72.22	GO:0008150	biological_process	GO:0003674	molecular_function			PTHR12447	UNCHARACTERIZED WITH ANKYRIN REPEAT DOMAIN	PF00023|PF00023	Ankyrin repeat|Ankyrin repeat	KOG0522	Ankyrin repeat protein
Gma.13747.1.A1_at	21640	10170	3851	3269	38400	14530	5186	3451								Gma.13747.1.A1_at	Affymetrix Soybean Target Sequence	Glyma17g13240.1	1e-104	98.52	7.62	AT1G18550.1	0	UniRef100_A7PGM1 Chromosome chr17 scaffold_16, whole genome shotgun sequence n=1 Tax=Vitis vinifera RepID=A7PGM1_VITVI	0	67.3	97.58	UniRef100_UPI0000162DF1 kinesin motor protein-related n=1 Tax=Arabidopsis thaliana RepID=UPI0000162DF1	0	59.36	91.36	UniRef100_A2ZV76 Putative uncharacterized protein n=1 Tax=Oryza sativa Japonica Group RepID=A2ZV76_ORYSJ	0	64.8	84.52	GO:0007018	microtubule-based_movement	GO:0003777	microtubule_motor_activity			PTHR16012	KINESIN HEAVY CHAIN	PF00225	Kinesin motor domain	KOG0242	Kinesin-like protein
Gma.13796.1.A1_at	31440	22290	18510	14810	32180	26400	19450	14280	Cluster: Type-A response regulator; n=1; Catharanthus roseus|Rep: Type-A response regulator - Catharanthus roseus (Rosy periwinkle) (Madagascar	AT2G40670.1	5e-06	ARR16 (response regulator 16); transcription regulator/ two-component response regulator				Gma.13796.1.A1_at	Affymetrix Soybean Target Sequence	Glyma04g40100.2	1e-173	100	26.36	AT3G56380.1	1e-37	UniRef100_A7Q3X7 Chromosome chr13 scaffold_48, whole genome shotgun sequence n=1 Tax=Vitis vinifera RepID=A7Q3X7_VITVI	2e-43	74.17	76.47	UniRef100_A5ATY1 Putative uncharacterized protein n=1 Tax=Vitis vinifera RepID=A5ATY1_VITVI	5e-41	72.73	75.97	UniRef100_Q9FPR6 Two-component response regulator ARR17 n=1 Tax=Arabidopsis thaliana RepID=ARR17_ARATH	2e-36	76.47	66.01	GO:0009736	cytokinin_mediated_signaling	GO:0000156 GO:0030528	two-component_response_regulator_activity transcription_regulator_activity
Gma.13844.1.A1_at	15490	6804	3345	2215	20630	8232	4306	2829	Cluster: AAA ATPase; Small GTP-binding protein domain; n=1; Medicago truncatula|Rep: AAA ATPase; Small GTP-binding protein domain - Medicago truncatula (Barrel	AT5G05670.2	7e-19	similar to signal recognition particle binding [Arabidopsis thaliana] (TAIR:AT2G18770.1); similar to AAA ATPase; Small	AC149293_1.4	3e-23	Signal recognition particle receptor beta subunit , related F EGN_Mt060719 20060904 TIGR 2910.m00002	Gma.13844.1.A1_at	Affymetrix Soybean Target Sequence	Glyma08g39250.1	1e-136	98.82	25.47	AT5G05670.1	2e-97	UniRef100_Q9FFK7 Signal recognition particle receptor beta subunit-like protein (At5g05670) n=1 Tax=Arabidopsis thaliana RepID=Q9FFK7_ARATH	3e-76	56.52	96.92	UniRef100_Q9ZV42 Putative signal recognition particle receptor beta subunit (Putative uncharacterized protein) n=1 Tax=Arabidopsis thaliana RepID=Q9ZV42_ARATH	9e-73	56.52	96.92	UniRef100_Q0WSC4 Putative signal recognition particle receptor beta subunit n=1 Tax=Arabidopsis thaliana RepID=Q0WSC4_ARATH	1e-72	56.52	96.92			GO:0005047	signal_recognition_particle_binding			PTHR19326	FAMILY NOT NAMED	PF01926	GTPase of unknown function	KOG0090	Signal recognition particle receptor, beta subunit (small G protein superfamily)
Gma.13868.1.S1_at	33520	31100	13040	10630	35480	32300	20180	11450	Cluster: Glyceraldehyde-3-phosphate dehydrogenase B, chloroplast precursor; n=3; Papilionoideae|Rep: Glyceraldehyde-3-phosphate dehydrogenase B, chloroplast	AT1G42970.1	0	GAPB (GLYCERALDEHYDE-3-PHOSPHATE DEHYDROGENASE B SUBUNIT); glyceraldehyde-3-phosphate dehydrogenase	AC144482_14.4	0	Glyceraldehyde-3-phosphate dehydrogenase, type I F EGN_Mt060719 20060904 TIGR 2521.m00017	Gma.13868.1.S1_at	Affymetrix Soybean Target Sequence	Glyma06g01850.3	0	100	26.18	AT1G42970.1	0	UniRef100_Q38IX0 Glyceraldehyde-3-phosphate dehydrogenase B subunit n=1 Tax=Glycine max RepID=Q38IX0_SOYBN	0	91.59	100.22	UniRef100_P12859 Glyceraldehyde-3-phosphate dehydrogenase B, chloroplastic n=1 Tax=Pisum sativum RepID=G3PB_PEA	0	83.19	100.22	UniRef100_A5AX39 Putative uncharacterized protein n=1 Tax=Vitis vinifera RepID=A5AX39_VITVI	0	83	99.78	GO:0046686 GO:0009409 GO:0006096 GO:0009416 GO:0019253 GO:0009744	response_to_cadmium_ion response_to_cold glycolysis response_to_light_stimulus reductive_pentose-phosphate_cycle response_to_sucrose_stimulus	GO:0008943 GO:0008886	glyceraldehyde-3-phosphate_dehydrogenase_activity glyceraldehyde-3-phosphate_dehydrogenase_(NADP+)_activity	PWY-5454	superpathway of sucrose degradation to pyruvate
Gma.13868.2.S1_a_at	162600	143300	86390	58130	162600	149900	104700	65320	Cluster: Glyceraldehyde-3-phosphate dehydrogenase B, chloroplast precursor; n=3; Papilionoideae|Rep: Glyceraldehyde-3-phosphate dehydrogenase B, chloroplast	AT1G42970.1	0	GAPB (GLYCERALDEHYDE-3-PHOSPHATE DEHYDROGENASE B SUBUNIT); glyceraldehyde-3-phosphate dehydrogenase	AC144482_14.4	0	Glyceraldehyde-3-phosphate dehydrogenase, type I F EGN_Mt060719 20060904 TIGR 2521.m00017	Gma.13868.2.S1_a_at	Affymetrix Soybean Target Sequence	Glyma04g01750.2	9e-58	100	7.57	AT1G42970.1	0	UniRef100_Q38IX0 Glyceraldehyde-3-phosphate dehydrogenase B subunit n=1 Tax=Glycine max RepID=Q38IX0_SOYBN	0	91.15	90.24	UniRef100_P12859 Glyceraldehyde-3-phosphate dehydrogenase B, chloroplastic n=1 Tax=Pisum sativum RepID=G3PB_PEA	0	82.56	90.24	UniRef100_A5AX39 Putative uncharacterized protein n=1 Tax=Vitis vinifera RepID=A5AX39_VITVI	0	82.6	89.85	GO:0046686 GO:0009409 GO:0006096 GO:0009416 GO:0019253 GO:0009744	response_to_cadmium_ion response_to_cold glycolysis response_to_light_stimulus reductive_pentose-phosphate_cycle response_to_sucrose_stimulus	GO:0008943 GO:0008886	glyceraldehyde-3-phosphate_dehydrogenase_activity glyceraldehyde-3-phosphate_dehydrogenase_(NADP+)_activity	PWY-5454	superpathway of sucrose degradation to pyruvate
Gma.13973.1.A1_at	5002	12040	2863	1649	4832	5390	3709	1326	Cluster: Homeodomain-related; n=1; Medicago truncatula|Rep: Homeodomain-related - Medicago truncatula (Barrel medic)				AC147877_14.5	1e-11	Homeodomain-related E EGN_Mt060719 20060904 TIGR 2777.m00014	Gma.13973.1.A1_at	Affymetrix Soybean Target Sequence	Glyma05g02550.1	1e-112	95	19.64	AT1G09540.1	8e-67	UniRef100_A7PCT7 Chromosome chr17 scaffold_12, whole genome shotgun sequence n=1 Tax=Vitis vinifera RepID=A7PCT7_VITVI	1e-121	60.16	97	UniRef100_B4FMX8 Putative uncharacterized protein n=1 Tax=Zea mays RepID=B4FMX8_MAIZE	2e-67	71.75	39.67	UniRef100_A2Y082 Putative uncharacterized protein n=2 Tax=Oryza sativa RepID=A2Y082_ORYSI	9e-67	81.12	33.49	GO:0006355 GO:0009733 GO:0010119 GO:0010214	regulation_of_transcription,_DNA-dependent response_to_auxin_stimulus regulation_of_stomatal_movement seed_coat_development	GO:0003677 GO:0003700	DNA_binding transcription_factor_activity			PTHR10641	MYB-RELATED	PF00249|PF00249	Myb-like DNA-binding domain|Myb-like DNA-binding domain	KOG0048	Transcription factor, Myb superfamily
Gma.14235.1.A1_at	16420	6075	2510	2500	23460	8781	3528	2711	Cluster: Hypothetical protein; n=2; Arabidopsis thaliana|Rep: Hypothetical protein - Arabidopsis thaliana (Mouse-ear cress)	AT4G15830.1	2e-10	binding				Gma.14235.1.A1_at	Affymetrix Soybean Target Sequence	Glyma15g15840.1	1e-159	100	22.31	AT4G15830.1	2e-85	UniRef100_Q8LAB3 Putative uncharacterized protein n=1 Tax=Arabidopsis thaliana RepID=Q8LAB3_ARATH	1e-83	53.33	99.66	UniRef100_UPI0000162A68 binding n=1 Tax=Arabidopsis thaliana RepID=UPI0000162A68	7e-83	52.67	99.66	UniRef100_Q5JK27 Putative uncharacterized protein OSJNBa0052O12.40 (Os01g0931200 protein) (Putative uncharacterized protein P0506E04.18) n=1 Tax=Oryza sativa Japonica Group RepID=Q5JK27_ORYSJ	5e-72	47.28	93.06	GO:0008150	biological_process	GO:0005488	binding			PTHR21567	CLASP			KOG2933	Uncharacterized conserved protein
Gma.14246.1.S1_s_at	100100	73340	43120	37050	113900	85240	48780	38520	Cluster: Hypothetical protein OJ1065_E04.1; n=1; Oryza sativa (japonica cultivar-group)|Rep: Hypothetical protein OJ1065_E04.1 - Oryza sativa (japonica	AT5G15350.1	3e-29	plastocyanin-like domain-containing protein	AC147482_37.4	1e-29	Blue (type 1) copper domain F EGN_Mt060719 20060904 TIGR 2756.m00028	Gma.14246.1.S1_s_at	Affymetrix Soybean Target Sequence	Glyma07g02500.1	0	98.61	40.93	AT5G15350.1	1e-29	UniRef100_A9PBE8 Putative uncharacterized protein n=1 Tax=Populus trichocarpa RepID=A9PBE8_POPTR	6e-50	66	84.88	UniRef100_A5BZ10 Putative uncharacterized protein n=1 Tax=Vitis vinifera RepID=A5BZ10_VITVI	1e-47	62.05	95.24	UniRef100_A7QFZ0 Chromosome chr9 scaffold_90, whole genome shotgun sequence n=1 Tax=Vitis vinifera RepID=A7QFZ0_VITVI	2e-46	65.77	88.1			GO:0005507	copper_ion_binding					PF02298	Plastocyanin-like domain
Gma.14438.1.A1_at	10870	4478	2102	1652	15890	6138	2667	2004					AC155897_23.3	4e-14	Kinesin, motor region E EGN_Mt060719 20060904 TIGR 3192.m00012	Gma.14438.1.A1_at	Affymetrix Soybean Target Sequence	Glyma10g29530.1	4e-68	100	5.74	AT1G72250.1	1e-129	UniRef100_A7PSA9 Chromosome chr14 scaffold_27, whole genome shotgun sequence n=1 Tax=Vitis vinifera RepID=A7PSA9_VITVI	0	56.81	55.19	UniRef100_A7PSA9 Chromosome chr14 scaffold_27, whole genome shotgun sequence n=1 Tax=Vitis vinifera RepID=A7PSA9_VITVI	1e-161	65.27	37.68	UniRef100_A6YTD6 Kinesin n=1 Tax=Cucumis melo RepID=A6YTD6_CUCME	0	54.19	83.82	GO:0007018	microtubule-based_movement	GO:0003777	microtubule_motor_activity			PTHR16012	KINESIN HEAVY CHAIN	PF00225	Kinesin motor domain
Gma.14553.1.S1_at	27440	15190	9594	6971	33740	19190	9864	7289	Cluster: BY-2 kinesin-like protein 10; n=1; Nicotiana tabacum|Rep: BY-2 kinesin-like protein 10 - Nicotiana tabacum (Common tobacco)	AT3G16060.1	1e-56	kinesin motor family protein				Gma.14553.1.S1_at	Affymetrix Soybean Target Sequence	Glyma07g00730.1	0	96.16	22.77	AT3G16060.1	0	UniRef100_Q9AVP4 BY-2 kinesin-like protein 10 n=1 Tax=Nicotiana tabacum RepID=Q9AVP4_TOBAC	0	71.78	88.05	UniRef100_Q940Y8 AT3g16060/MSL1_10 n=1 Tax=Arabidopsis thaliana RepID=Q940Y8_ARATH	0	72.44	90.2	UniRef100_Q9LW81 Similarity to kinesin heavy chain n=1 Tax=Arabidopsis thaliana RepID=Q9LW81_ARATH	0	72.4	87.25	GO:0007018	microtubule-based_movement	GO:0003777	microtubule_motor_activity			PTHR16012	KINESIN HEAVY CHAIN	PF00225	Kinesin motor domain
Gma.15048.1.A1_at	23700	25860	15190	9473	23680	29960	25160	15070	Cluster: Putative zinc finger protein ZF2; n=1; Zea mays|Rep: Putative zinc finger protein ZF2 - Zea mays (Maize)	AT3G15680.1	1e-10	zinc finger (Ran-binding) family protein	AC148176_32.5	2e-10	Zinc finger, RanBP2-type H EGN_Mt060719 20060904 TIGR 2787.m00019	Gma.15048.1.A1_at	Affymetrix Soybean Target Sequence	Glyma07g03620.1	1e-156	99.29	34.72	AT3G15680.1	5e-61	UniRef100_A7P5P9 Chromosome chr4 scaffold_6, whole genome shotgun sequence n=1 Tax=Vitis vinifera RepID=A7P5P9_VITVI	3e-48	68.53	95.97	UniRef100_Q3S345 Zinc finger protein-like protein n=1 Tax=Gossypium hirsutum RepID=Q3S345_GOSHI	6e-48	69.01	102.16	UniRef100_Q9LW11 Zinc finger protein-like; Ser/Thr protein kinase-like protein (At3g15680) n=1 Tax=Arabidopsis thaliana RepID=Q9LW11_ARATH	7e-43	58.6	86.59	GO:0008150	biological_process	GO:0005488	binding			PTHR23111	FAMILY NOT NAMED	PF00641|PF00641|PF00641	Zn-finger in Ran binding protein and others|Zn-finger in Ran binding protein and others|Zn-finger in Ran binding protein and others
Gma.15222.1.S1_at	20040	15390	12890	10760	20610	18000	12350	11120	Cluster: Inositol-tetrakisphosphate 1-kinase 2 (EC 2.7.1.134) (Inositol- triphosphate 5/6-kinase 2) (EC 2.7.1.159) (Inositol 1,3,4- trisphosphate 5/6-kinase 2)	AT4G08170.2	7e-55	inositol 1,3,4-trisphosphate 5/6-kinase family protein	AC124962_30.4	5e-46	Ribosomal protein L19; Inositol 1, 3, 4-trisphosphate 56-kinase H EGN_Mt060719 20060904 TIGR 2128.m00011	Gma.15222.1.S1_at	Affymetrix Soybean Target Sequence	Glyma20g27310.1	4e-45	100	8.49	AT4G08170.2	1e-130	UniRef100_A7X680 Inositol phosphate kinase n=1 Tax=Glycine max RepID=A7X680_SOYBN	1e-148	76.31	105.57	UniRef100_A7NUF3 Chromosome chr18 scaffold_1, whole genome shotgun sequence n=1 Tax=Vitis vinifera RepID=A7NUF3_VITVI	1e-115	64.85	95.1	UniRef100_Q9SUG3 Inositol-tetrakisphosphate 1-kinase 2 n=1 Tax=Arabidopsis thaliana RepID=ITPK2_ARATH	1e-112	61.86	94.33	GO:0032957	inositol_trisphosphate_metabolic_process	GO:0003824	catalytic_activity					PF05770	Inositol 1, 3, 4-trisphosphate 5/6-kinase
Gma.1534.1.S1_a_at	126000	112800	46170	32300	152000	110300	60150	28980	Cluster: Caffeic acid O-methyltransferase-like protein; n=1; Arabidopsis thaliana|Rep: Caffeic acid O-methyltransferase-like protein - Arabidopsis thaliana	AT3G53140.1	1e-112	O-diphenol-O-methyl transferase, putative	CT009568_23.4	2e-95	O-methyltransferase, family 2; Dimerisation E EGN_Mt060719 20060904 TIGR 3822.m00024	Gma.1534.1.S1_a_at	Affymetrix Soybean Target Sequence	Glyma15g38540.1	2e-59	100	8.35	AT3G53140.1	1e-152	UniRef100_A7QJB5 Chromosome chr8 scaffold_106, whole genome shotgun sequence n=1 Tax=Vitis vinifera RepID=A7QJB5_VITVI	1e-159	74.44	98.88	UniRef100_A5BL04 Putative uncharacterized protein n=1 Tax=Vitis vinifera RepID=A5BL04_VITVI	1e-157	73.89	98.88	UniRef100_Q9SCP7 Caffeic acid O-methyltransferase-like protein (AT3g53140/T4D2_70) n=1 Tax=Arabidopsis thaliana RepID=Q9SCP7_ARATH	1e-156	73.74	98.61	GO:0008150	biological_process	GO:0008171 GO:0008168 GO:0046983	O-methyltransferase_activity methyltransferase_activity protein_dimerization_activity			PTHR11746	O-METHYLTRANSFERASE	PF08100|PF00891	Dimerisation domain|O-methyltransferase	KOG3178	Hydroxyindole-O-methyltransferase and related SAM-dependent methyltransferases
Gma.15510.1.S1_at	433900	427500	216400	125800	474700	404900	295600	145200	Cluster: Putative lipid transfer protein; n=1; Solanum tuberosum|Rep: Putative lipid transfer protein - Solanum tuberosum (Potato)	AT3G18280.1	8e-27	protease inhibitor/seed storage/lipid transfer protein (LTP) family protein	AC169125_30.3	5e-32	Plant lipid transfer/seed storage/trypsin-alpha amylase inhibitor F EGN_Mt060719 20060904 TIGR 3429.m00021	Gma.15510.1.S1_at	Affymetrix Soybean Target Sequence	Glyma05g09160.1	1e-176	100	40.71	AT3G18280.1	3e-27	UniRef100_Q9LJQ3 Lipid transfer protein (AT3g18280/MIE15_7) n=1 Tax=Arabidopsis thaliana RepID=Q9LJQ3_ARATH	8e-23	52.08	100	UniRef100_Q8H9B7 Putative lipid transfer protein n=1 Tax=Solanum tuberosum RepID=Q8H9B7_SOLTU	2e-21	65.22	74.19	UniRef100_A9P8Y3 Putative uncharacterized protein n=1 Tax=Populus trichocarpa RepID=A9P8Y3_POPTR	6e-21	55.42	89.25	GO:0006869	lipid_transport	GO:0008289	lipid_binding					PF00234	Protease inhibitor/seed storage/LTP family
Gma.15574.1.S1_at	24150	11230	4453	2997	34990	14970	6146	3684	Cluster: Genomic DNA, chromosome 5, P1 clone:MSI17; n=4; Arabidopsis thaliana|Rep: Genomic DNA, chromosome 5, P1 clone:MSI17 - Arabidopsis thaliana (Mouse-ear	AT5G38300.1	8e-24	similar to unknown protein [Arabidopsis thaliana] (TAIR:AT1G67035.1)				Gma.15574.1.S1_at	Affymetrix Soybean Target Sequence	Glyma08g48200.1	0	98.04	39.32	AT5G38300.1	2e-30	UniRef100_A5BVN5 Putative uncharacterized protein n=1 Tax=Vitis vinifera RepID=A5BVN5_VITVI	2e-27	50.29	78.18	UniRef100_Q8LDG2 Putative uncharacterized protein n=1 Tax=Arabidopsis thaliana RepID=Q8LDG2_ARATH	2e-18	36.44	65.78	UniRef100_Q9FKN3 Genomic DNA, chromosome 5, P1 clone:MSI17 n=2 Tax=Arabidopsis thaliana RepID=Q9FKN3_ARATH	4e-16	34.67	58.45	GO:0008150	biological_process	GO:0003674	molecular_function
Gma.15577.1.S1_at	49900	22700	8765	7024	80660	40710	13650	8267	Cluster: Hypothetical protein; n=2; Arabidopsis thaliana|Rep: Hypothetical protein - Arabidopsis thaliana (Mouse-ear cress)	AT1G31335.1	8e-24	similar to Os03g0780200 [Oryza sativa (japonica cultivar-group)] (GB:NP_001051448.1)				Gma.15577.1.S1_at	Affymetrix Soybean Target Sequence	Glyma02g47840.1	6e-40	100	36.4	AT1G31335.1	3e-24	NO BLASTP HIT (E<10-6)		0	0			0	0			0	0	GO:0008150	biological_process	GO:0003674	molecular_function
Gma.15610.1.S1_at	31490	24210	1432	1129	37350	17410	1953	1175	Cluster: Bet v I allergen; n=1; Medicago truncatula|Rep: Bet v I allergen - Medicago truncatula (Barrel medic)	AT1G24020.1	3e-43	Bet v I allergen family protein	AC126785_5.4	7e-56	Bet v I allergen F EGN_Mt060719 20060904 TIGR 2171.m00003	Gma.15610.1.S1_at	Affymetrix Soybean Target Sequence	Glyma02g03680.1	1e-131	96.24	31.37	AT1G24020.1	5e-47	UniRef100_A5BJD9 Putative uncharacterized protein n=1 Tax=Vitis vinifera RepID=A5BJD9_VITVI	7e-47	59.31	94.77	UniRef100_A7Q2H0 Chromosome chr1 scaffold_46, whole genome shotgun sequence n=1 Tax=Vitis vinifera RepID=A7Q2H0_VITVI	8e-47	59.31	94.77	UniRef100_Q93VR4 MLP-like protein 423 n=1 Tax=Arabidopsis thaliana RepID=ML423_ARATH	3e-45	57.72	96.13	GO:0006952 GO:0009607	defense_response response_to_biotic_stimulus							PF00407	Pathogenesis-related protein Bet v I family
Gma.15746.1.A1_at	32200	19590	16330	13950	33250	23540	15950	14040	Cluster: Hypothetical protein P0414E03.11; n=1; Oryza sativa (japonica cultivar-group)|Rep: Hypothetical protein P0414E03.11 - Oryza sativa (japonica	AT5G59050.1	2e-09	similar to unknown protein [Arabidopsis thaliana] (TAIR:AT3G54000.1); similar to IMP dehydrogenase/GMP reductase [Medicago	AC135317_34.3	9e-09	hypothetical protein H EGN_Mt060719 20060904 TIGR 2259.m00006	Gma.15746.1.A1_at	Affymetrix Soybean Target Sequence	Glyma18g03580.1	1e-149	100	17.27	AT2G39870.1	6e-27	UniRef100_A7PIJ3 Chromosome chr13 scaffold_17, whole genome shotgun sequence n=1 Tax=Vitis vinifera RepID=A7PIJ3_VITVI	9e-50	37.27	88.36	UniRef100_A5AD59 Putative uncharacterized protein n=1 Tax=Vitis vinifera RepID=A5AD59_VITVI	1e-49	37.44	78.59	UniRef100_A2WX05 Putative uncharacterized protein n=1 Tax=Oryza sativa Indica Group RepID=A2WX05_ORYSI	4e-23	28.83	93.66	GO:0008150	biological_process	GO:0003674	molecular_function
Gma.15792.1.S1_at	4848	1326	1185	930.7	6063	1640	976.7	1023	Cluster: Sterol desaturase; n=2; Medicago truncatula|Rep: Sterol desaturase - Medicago truncatula (Barrel medic)	AT1G02205.1	1e-154	CER1 (ECERIFERUM 1)	AC185525_14.3	1e-165	Sterol desaturase E EGN_Mt060719 20060904 TIGR 3658.m00004	Gma.15792.1.S1_at	Affymetrix Soybean Target Sequence	Glyma03g24320.1	1e-161	100	13.8	AT1G02205.2	0	UniRef100_A7QZ97 Chromosome undetermined scaffold_268, whole genome shotgun sequence n=1 Tax=Vitis vinifera RepID=A7QZ97_VITVI	0	61.07	105.83	UniRef100_A7QDP2 Chromosome chr15 scaffold_82, whole genome shotgun sequence n=1 Tax=Vitis vinifera RepID=A7QDP2_VITVI	0	55.95	106.69	UniRef100_O22681 Arabidopsis thaliana gl1 Sequence Match n=1 Tax=Arabidopsis thaliana RepID=O22681_ARATH	0	53.03	105.28	GO:0010025 GO:0042335	wax_biosynthetic_process cuticle_development	GO:0009924	octadecanal_decarbonylase_activity	PWY-282	epicuticular wax biosynthesis	PTHR11863	STEROL DESATURASE	PF01598	Sterol desaturase
Gma.15844.1.A1_at	96400	67990	29190	19630	109300	73050	41670	20710	Cluster: STS14 protein precursor; n=2; Solanum tuberosum|Rep: STS14 protein precursor - Solanum tuberosum (Potato)	AT5G66590.1	9e-48	allergen V5/Tpx-1-related family protein	CR931807_9.4	2e-60	Allergen V5/Tpx-1 related F EGN_Mt060719 20060904 TIGR 3714.m00013	Gma.15844.1.A1_at	Affymetrix Soybean Target Sequence	Glyma01g38690.1	0	100	41.71	AT5G66590.1	4e-50	UniRef100_A7R4G2 Chromosome undetermined scaffold_682, whole genome shotgun sequence n=1 Tax=Vitis vinifera RepID=A7R4G2_VITVI	1e-47	60	46.73	UniRef100_Q41495 STS14 protein n=2 Tax=Solanum tuberosum RepID=ST14_SOLTU	9e-44	57.86	65.42	UniRef100_Q9FJY1 Similarity to pathogenesis-related protein (Putative uncharacterized protein At5g66590) (Putative uncharacterized protein K1F13.27) n=1 Tax=Arabidopsis thaliana RepID=Q9FJY1_ARATH	1e-40	54.86	77.3	GO:0008150	biological_process	GO:0003674	molecular_function			PTHR10334	CYSTEINE-RICH SECRETORY PROTEIN (CRISP/SCP/TPX1)-RELATED	PF00188	SCP-like extracellular protein	KOG3017	Defense-related protein containing SCP domain
Gma.15863.1.S1_s_at	69090	52700	52280	35040	70160	70740	47890	38290	Cluster: Beta-carotene hydroxylase; n=1; Glycine max|Rep: Beta-carotene hydroxylase - Glycine max (Soybean)	AT4G25700.1	1e-111	BETA-OHASE 1 (BETA-HYDROXYLASE 1); beta-carotene hydroxylase	AC121237_4.5	1e-116	Carotene hydroxylase; Thioredoxin-related E EGN_Mt060719 20060904 TIGR 2068.m00005	Gma.15863.1.S1_s_at	Affymetrix Soybean Target Sequence	Glyma16g29790.1	1e-123	98.3	20.45	AT4G25700.1	1e-118	UniRef100_Q6PV95 Beta-carotene hydroxylase n=1 Tax=Glycine max RepID=Q6PV95_SOYBN	1e-104	65.48	91.62	UniRef100_A7QG65 Chromosome undetermined scaffold_91, whole genome shotgun sequence n=1 Tax=Vitis vinifera RepID=A7QG65_VITVI	1e-100	63.55	99.67	UniRef100_O49814 Beta-carotene hydroxylase 2 (Fragment) n=1 Tax=Capsicum annuum RepID=O49814_CAPAN	1e-99	63.07	96.2	GO:0016119 GO:0016123	carotene_metabolic_process xanthophyll_biosynthetic_process	GO:0042411 GO:0010291	beta-carotene_hydroxylase_activity carotene_beta-ring_hydroxylase_activity	CAROTENOID-PWY	carotenoid biosynthesis			PF03897	Carotene hydroxylase
Gma.15965.1.S1_at	42680	20340	12250	7676	61220	28400	13880	9813	Cluster: Hypothetical protein; n=1; Medicago truncatula|Rep: Hypothetical protein - Medicago truncatula (Barrel medic)	AT5G62550.1	0.0001	similar to unknown protein [Arabidopsis thaliana] (TAIR:AT3G28770.1); similar to unnamed protein product; gene_id:K19B1.16	AC122726_25.5	2e-19	hypothetical protein E EGN_Mt060719 20060904 TIGR 2094.m00026	Gma.15965.1.S1_at	Affymetrix Soybean Target Sequence	Glyma04g34160.1	0	100	34.79	AT5G62550.1	4e-50	UniRef100_A9P8R6 Putative uncharacterized protein n=1 Tax=Populus trichocarpa RepID=A9P8R6_POPTR	4e-57	44.7	93	UniRef100_B4F9M0 Putative uncharacterized protein n=1 Tax=Zea mays RepID=B4F9M0_MAIZE	9e-45	38.66	96.82	UniRef100_B6TJ64 Putative uncharacterized protein n=1 Tax=Zea mays RepID=B6TJ64_MAIZE	8e-43	38.48	94.22	GO:0008150	biological_process	GO:0003674	molecular_function
Gma.15991.1.S1_at	57710	53580	35170	32380	64640	48210	38210	31030	Cluster: Chloroplast protein import component Toc159; n=2; Pisum sativum|Rep: Chloroplast protein import component Toc159 - Pisum sativum (Garden pea)	AT4G02510.1	2e-62	TOC159 (translocon outer membrane complex 159)	AC152752_1.4	1e-72	AIG1 E EGN_Mt060719 20060904 TIGR 3122.m00013	Gma.15991.1.S1_at	Affymetrix Soybean Target Sequence	Glyma05g29990.1	0	98.87	12.58	AT4G02510.1	0	UniRef100_Q9LKR1 Chloroplast protein import component Toc159 n=1 Tax=Pisum sativum RepID=Q9LKR1_PEA	0	69.71	59.09	UniRef100_Q41010 GTP-binding protein n=1 Tax=Pisum sativum RepID=Q41010_PEA	0	69.68	98.29	UniRef100_Q7DLK2 Chloroplast outer envelope protein 86 n=1 Tax=Pisum sativum RepID=Q7DLK2_PEA	0	69.68	98.29	GO:0045036	protein_targeting_to_chloroplast	GO:0004888	transmembrane_receptor_activity			PTHR10903	AIG1	PF04548|PF01926	AIG1 family|GTPase of unknown function
Gma.16122.1.S1_at	29770	14450	6602	4583	37260	19500	6859	4254	Cluster: Endo-1,4-beta-glucanase; n=1; Glycine max|Rep: Endo-1,4-beta-glucanase - Glycine max (Soybean)	AT4G02290.1	1e-134	glycosyl hydrolase family 9 protein	AC174141_26.4	1e-145	Glycoside transferase, six-hairpin, subgroup F EGN_Mt060719 20060904 TIGR 3505.m00004	Gma.16122.1.S1_at	Affymetrix Soybean Consensus Sequence	No Soybean Match Identified, E<10E-30, Perecent ID>95%		0	0	AT4G02290.1	1e-134	UniRef100_Q2LAH6 Endo-1,4-beta-glucanase (Fragment) n=1 Tax=Glycine max RepID=Q2LAH6_SOYBN	1e-155	97.09	66.43	UniRef100_Q9SSU7 Endo-1,4-beta-glucanase n=1 Tax=Pisum sativum RepID=Q9SSU7_PEA	1e-143	86.91	54.35	UniRef100_A7Q0F9 Chromosome chr7 scaffold_42, whole genome shotgun sequence n=1 Tax=Vitis vinifera RepID=A7Q0F9_VITVI	1e-137	83.27	53.82	GO:0005975	carbohydrate_metabolic_process	GO:0004553	hydrolase_activity,_hydrolyzing_O-glycosyl_compounds			NA	NA	NA	NA	NA	NA
Gma.16136.1.S1_at	24170	13610	7820	5971	25210	14080	9357	6700	Cluster: Hypothetical protein; n=1; Medicago truncatula|Rep: Hypothetical protein - Medicago truncatula (Barrel medic)	AT5G62550.1	3e-40	similar to unknown protein [Arabidopsis thaliana] (TAIR:AT3G28770.1); similar to unnamed protein product; gene_id:K19B1.16	AC122726_25.5	3e-93	hypothetical protein E EGN_Mt060719 20060904 TIGR 2094.m00026	Gma.16136.1.S1_at	Affymetrix Soybean Target Sequence	Glyma17g10650.1	0	98.73	31.3	AT5G62550.1	3e-44	UniRef100_A9P8R6 Putative uncharacterized protein n=1 Tax=Populus trichocarpa RepID=A9P8R6_POPTR	8e-57	43.24	104.2	UniRef100_A2YEJ1 Putative uncharacterized protein n=1 Tax=Oryza sativa Indica Group RepID=A2YEJ1_ORYSI	2e-42	43.38	78.89	UniRef100_B4F9M0 Putative uncharacterized protein n=1 Tax=Zea mays RepID=B4F9M0_MAIZE	1e-41	45	79.48	GO:0008150	biological_process	GO:0003674	molecular_function
Gma.16176.1.S1_at	5778	4622	3896	3173	6048	5412	3930	3419	Cluster: OSJNBb0004A17.1 protein; n=3; Oryza sativa|Rep: OSJNBb0004A17.1 protein - Oryza sativa (Rice)	AT1G65840.1	1e-112	ATPAO4 (POLYAMINE OXIDASE 4); amine oxidase	AC165432_26.3	1e-129	Amine oxidase E EGN_Mt060719 20060904 TIGR 3379.m00009	Gma.16176.1.S1_at	Affymetrix Soybean Target Sequence	Glyma14g39020.1	0	100	21.3	AT1G65840.1	0	UniRef100_A7PYX8 Chromosome chr4 scaffold_39, whole genome shotgun sequence n=1 Tax=Vitis vinifera RepID=A7PYX8_VITVI	0	65.48	98.82	UniRef100_Q8H191 Probable polyamine oxidase 4 n=1 Tax=Arabidopsis thaliana RepID=PAO4_ARATH	0	61.01	102.62	UniRef100_Q7XPI8 OSJNBb0004A17.1 protein n=3 Tax=Oryza sativa RepID=Q7XPI8_ORYSA	0	62.52	102.02	GO:0006598	polyamine_catabolic_process	GO:0008131 GO:0046592	amine_oxidase_activity polyamine_oxidase_activity			PTHR10742	AMINE OXIDASE	PF01593	Flavin containing amine oxidoreductase	KOG0029	Amine oxidase
Gma.16191.1.S1_at	41320	18310	4003	3212	78840	26150	5380	3664	Cluster: OSIGBa0147H17.6 protein; n=2; Oryza sativa|Rep: OSIGBa0147H17.6 protein - Oryza sativa (Rice)	AT1G12570.1	6e-68	glucose-methanol-choline (GMC) oxidoreductase family protein	AC155896_43.5	1e-66	ABC transporter related; Choline dehydrogenase E EGN_Mt060719 20060904 TIGR 3191.m00009	Gma.16191.1.S1_at	Affymetrix Soybean Target Sequence	Glyma05g03580.1	0	100	22.78	AT1G12570.1	0	UniRef100_A7QKE2 Chromosome chr2 scaffold_112, whole genome shotgun sequence n=1 Tax=Vitis vinifera RepID=A7QKE2_VITVI	0	76.58	98.71	UniRef100_Q01JW7 OSIGBa0147H17.6 protein n=3 Tax=Oryza sativa RepID=Q01JW7_ORYSA	0	67.09	91.71	UniRef100_Q8VYV8 At1g12570/T12C24_9 n=1 Tax=Arabidopsis thaliana RepID=Q8VYV8_ARATH	0	63.68	99.13	GO:0006066	cellular_alcohol_metabolic_process	GO:0016832	aldehyde-lyase_activity			PTHR11552	GLUCOSE-METHANOL-CHOLINE (GMC) OXIDOREDUCTASE	PF00732|PF05199	GMC oxidoreductase|GMC oxidoreductase	KOG1238	Glucose dehydrogenase/choline dehydrogenase/mandelonitrile lyase (GMC oxidoreductase family)
Gma.16487.1.S1_at	87060	45870	21940	17590	96800	59670	27860	18840	Cluster: F25I16.1 protein; n=1; Arabidopsis thaliana|Rep: F25I16.1 protein - Arabidopsis thaliana (Mouse-ear cress)	AT1G18650.1	2e-50	glycosyl hydrolase family protein 17	CT027665_23.4	4e-50	Lipase, active site; X8 F EGN_Mt060719 20060904 TIGR 3859.m00015	Gma.16487.1.S1_at	Affymetrix Soybean Target Sequence	Glyma05g00470.1	1e-114	97.75	18.93	AT1G18650.1	7e-51	UniRef100_A9PAS0 Putative uncharacterized protein n=1 Tax=Populus trichocarpa RepID=A9PAS0_POPTR	7e-32	78.75	37.91	UniRef100_A7PDB3 Chromosome chr17 scaffold_12, whole genome shotgun sequence n=1 Tax=Vitis vinifera RepID=A7PDB3_VITVI	1e-30	82.05	37.2	UniRef100_A9P8N2 Putative uncharacterized protein n=1 Tax=Populus trichocarpa RepID=A9P8N2_POPTR	3e-29	74.68	37.62	GO:0008150	biological_process	GO:0003674	molecular_function					PF07983	X8 domain
Gma.1650.2.S1_a_at	26330	25040	20080	16260	27720	25800	20950	18420	Cluster: Protein THYLAKOID FORMATION1, chloroplast precursor; n=1; Solanum tuberosum|Rep: Protein THYLAKOID FORMATION1, chloroplast precursor - Solanum tuberosu	AT2G20890.1	1e-102	PSB29 (THYLAKOID FORMATION1)	AC131239_3.3	3e-34	Thioredoxin domain 2 F EGN_Mt060719 20060904 TIGR 2216.m00006	Gma.1650.2.S1_a_at	Affymetrix Soybean Consensus Sequence	No Soybean Match Identified, E<10E-30, Perecent ID>95%		0	0	AT2G20890.1	1e-93	UniRef100_A7Q395 Chromosome chr12 scaffold_47, whole genome shotgun sequence n=1 Tax=Vitis vinifera RepID=A7Q395_VITVI	1e-102	75.1	85.19	UniRef100_A2YML2 Putative uncharacterized protein n=1 Tax=Oryza sativa Indica Group RepID=A2YML2_ORYSI	3e-95	75.21	81.18	UniRef100_Q7XAB8 Protein THYLAKOID FORMATION1, chloroplastic n=1 Tax=Solanum tuberosum RepID=THF1_SOLTU	4e-95	70.87	86.35	GO:0007186 GO:0045037 GO:0045038 GO:0010207 GO:0010027 GO:0010182	G-protein_coupled_receptor_protein_signaling_pathway protein_import_into_chloroplast_stroma protein_import_into_chloroplast_thylakoid_membrane photosystem_II_assembly thylakoid_membrane_organization sugar_mediated_signaling	GO:0003674	molecular_function			NA	NA	NA	NA	NA	NA
Gma.16501.1.S1_at	58890	25010	8461	5519	94010	38200	13140	7853	Cluster: Blue (Type 1) copper domain; n=1; Medicago truncatula|Rep: Blue (Type 1) copper domain - Medicago truncatula (Barrel medic)	AT2G25060.1	1e-46	plastocyanin-like domain-containing protein	CU013524_26.4	2e-73	Blue (type 1) copper domain H EGN_Mt060719 20060904 TIGR 4018.m00018 IMGA|CU019602_23.3 Blue (type 1) copper domain	Gma.16501.1.S1_at	Affymetrix Soybean Target Sequence	Glyma04g06410.1	0	97.97	56.35	AT5G25090.1	3e-47	UniRef100_A7J385 Phytocyanin-like arabinogalactan-protein n=1 Tax=Gossypium hirsutum RepID=A7J385_GOSHI	4e-52	60.78	87.43	UniRef100_A9PCU9 Putative uncharacterized protein n=1 Tax=Populus trichocarpa RepID=A9PCU9_POPTR	1e-49	62.75	84.92	UniRef100_A7P652 Chromosome chr4 scaffold_6, whole genome shotgun sequence n=1 Tax=Vitis vinifera RepID=A7P652_VITVI	1e-47	61.78	88.2			GO:0005507	copper_ion_binding					PF02298	Plastocyanin-like domain
Gma.16501.2.S1_a_at	97960	45470	9948	6710	152000	65330	22120	9237	Cluster: Blue (Type 1) copper domain; n=1; Medicago truncatula|Rep: Blue (Type 1) copper domain - Medicago truncatula (Barrel medic)	AT2G25060.1	1e-48	plastocyanin-like domain-containing protein	CU013524_26.4	2e-73	Blue (type 1) copper domain H EGN_Mt060719 20060904 TIGR 4018.m00018 IMGA|CU019602_23.3 Blue (type 1) copper domain	Gma.16501.2.S1_a_at	Affymetrix Soybean Target Sequence	Glyma06g06450.1	0	100	46.72	AT2G25060.1	1e-48	UniRef100_A9PCU9 Putative uncharacterized protein n=1 Tax=Populus trichocarpa RepID=A9PCU9_POPTR	2e-57	66.46	88.27	UniRef100_A7J385 Phytocyanin-like arabinogalactan-protein n=1 Tax=Gossypium hirsutum RepID=A7J385_GOSHI	5e-57	65.38	87.43	UniRef100_A7P652 Chromosome chr4 scaffold_6, whole genome shotgun sequence n=1 Tax=Vitis vinifera RepID=A7P652_VITVI	2e-53	67.31	85.96			GO:0005507	copper_ion_binding					PF02298	Plastocyanin-like domain
Gma.16501.2.S1_at	135000	64750	17100	11420	188300	90720	31910	15460	Cluster: Blue (Type 1) copper domain; n=1; Medicago truncatula|Rep: Blue (Type 1) copper domain - Medicago truncatula (Barrel medic)	AT2G25060.1	1e-48	plastocyanin-like domain-containing protein	CU013524_26.4	8e-71	Blue (type 1) copper domain H EGN_Mt060719 20060904 TIGR 4018.m00018 IMGA|CU019602_23.3 Blue (type 1) copper domain	Gma.16501.2.S1_at	Affymetrix Soybean Target Sequence	Glyma06g06450.1	0	100	62.6	AT2G25060.1	1e-48	UniRef100_A9PCU9 Putative uncharacterized protein n=1 Tax=Populus trichocarpa RepID=A9PCU9_POPTR	2e-57	66.46	88.27	UniRef100_A7J385 Phytocyanin-like arabinogalactan-protein n=1 Tax=Gossypium hirsutum RepID=A7J385_GOSHI	5e-57	65.38	87.43	UniRef100_A7P652 Chromosome chr4 scaffold_6, whole genome shotgun sequence n=1 Tax=Vitis vinifera RepID=A7P652_VITVI	2e-53	67.31	85.96			GO:0005507	copper_ion_binding					PF02298	Plastocyanin-like domain
Gma.16610.1.S1_at	18530	18720	10330	9430	19030	15660	10740	8326	Cluster: White-brown complex homolog protein 12; n=1; Arabidopsis thaliana|Rep: White-brown complex homolog protein 12 - Arabidopsis thaliana (Mouse-ear	AT1G51500.1	2e-91	CER5 (ECERIFERUM 5); ATPase, coupled to transmembrane movement of substances	AC146331_20.5	1e-109	ABC-2; ABC transporter related E EGN_Mt060719 20060904 TIGR 2604.m00020	Gma.16610.1.S1_at	Affymetrix Soybean Consensus Sequence	No Soybean Match Identified, E<10E-30, Perecent ID>95%		0	0	AT1G51500.1	1e-73	UniRef100_A7PQV3 Chromosome chr6 scaffold_25, whole genome shotgun sequence n=1 Tax=Vitis vinifera RepID=A7PQV3_VITVI	3e-75	66.5	29.64	UniRef100_Q9C8K2 White-brown complex homolog protein 12 n=1 Tax=Arabidopsis thaliana RepID=WBC12_ARATH	2e-71	64.18	29.26	UniRef100_Q8RWI9 White-brown complex homolog protein 15 n=1 Tax=Arabidopsis thaliana RepID=WBC15_ARATH	1e-70	63.18	29.09	GO:0010025	wax_biosynthetic_process	GO:0042626	ATPase_activity,_coupled_to_transmembrane_movement_of_substances			NA	NA	NA	NA	NA	NA
Gma.1677.1.S1_a_at	14440	14190	7657	7122	12290	10760	8221	6445	Cluster: DSBA oxidoreductase; n=1; Medicago truncatula|Rep: DSBA oxidoreductase - Medicago truncatula (Barrel medic)	AT5G38900.1	3e-78	DSBA oxidoreductase family protein	AC137823_7.5	1e-102	DSBA oxidoreductase; Thioredoxin-like fold F EGN_Mt060719 20060904 TIGR 2347.m00007	Gma.1677.1.S1_a_at	Affymetrix Soybean Target Sequence	Glyma08g27720.1	1e-40	100	7.95	AT5G38900.1	3e-78	UniRef100_A7PAE5 Chromosome chr14 scaffold_9, whole genome shotgun sequence n=1 Tax=Vitis vinifera RepID=A7PAE5_VITVI	4e-89	73.43	95.39	UniRef100_Q9FMB1 FrnE protein-like n=1 Tax=Arabidopsis thaliana RepID=Q9FMB1_ARATH	4e-78	65.09	97.7	UniRef100_B6T8Q2 Putative uncharacterized protein n=1 Tax=Zea mays RepID=B6T8Q2_MAIZE	2e-74	61.5	87.97	GO:0008150	biological_process	GO:0015035	protein_disulfide_oxidoreductase_activity					PF01323	DSBA-like thioredoxin domain
Gma.16792.1.A1_at	68300	48270	27680	24360	79210	50670	32810	25630								Gma.16792.1.A1_at	Affymetrix Soybean Target Sequence	Glyma06g01700.2	1e-154	100	17.61	AT2G33620.4	4e-67	UniRef100_A2YWZ2 Putative uncharacterized protein n=2 Tax=Oryza sativa RepID=A2YWZ2_ORYSI	6e-37	43.78	61.3	UniRef100_Q6Z8N8 Putative AT-hook DNA-binding protein n=1 Tax=Oryza sativa Japonica Group RepID=Q6Z8N8_ORYSJ	9e-37	43.78	84.11	UniRef100_Q0J4I3 Os08g0512400 protein (Fragment) n=1 Tax=Oryza sativa Japonica Group RepID=Q0J4I3_ORYSJ	2e-36	43.78	74.32			GO:0003677	DNA_binding
Gma.16969.1.S1_s_at	34950	17500	2520	2313	68200	25060	3390	2538	Cluster: OSIGBa0147H17.6 protein; n=2; Oryza sativa|Rep: OSIGBa0147H17.6 protein - Oryza sativa (Rice)	AT1G12570.1	6e-68	glucose-methanol-choline (GMC) oxidoreductase family protein	AC155896_43.5	1e-66	ABC transporter related; Choline dehydrogenase E EGN_Mt060719 20060904 TIGR 3191.m00009	Gma.16969.1.S1_s_at	Affymetrix Soybean Target Sequence	Glyma17g14130.1	0	100	15.53	AT1G12570.1	0	UniRef100_A7QKE2 Chromosome chr2 scaffold_112, whole genome shotgun sequence n=1 Tax=Vitis vinifera RepID=A7QKE2_VITVI	0	74.91	98.71	UniRef100_Q01JW7 OSIGBa0147H17.6 protein n=3 Tax=Oryza sativa RepID=Q01JW7_ORYSA	0	66.91	91.71	UniRef100_Q8VYV8 At1g12570/T12C24_9 n=1 Tax=Arabidopsis thaliana RepID=Q8VYV8_ARATH	0	63.18	99.65	GO:0006066	cellular_alcohol_metabolic_process	GO:0016832	aldehyde-lyase_activity			PTHR11552	GLUCOSE-METHANOL-CHOLINE (GMC) OXIDOREDUCTASE	PF00732|PF05199	GMC oxidoreductase|GMC oxidoreductase	KOG1238	Glucose dehydrogenase/choline dehydrogenase/mandelonitrile lyase (GMC oxidoreductase family)
Gma.17031.1.A1_at	248200	171100	86200	56850	248300	172500	73030	52660	Cluster: MADS box protein SEP3; n=2; Papilionoideae|Rep: MADS box protein SEP3 - Lotus japonicus	AT1G24260.1	2e-07	SEP3 (SEPALLATA3); transcription factor	AC144644_9.4	8e-16	Transcription factor, MADS-box; Transcription factor, K-box E EGN_Mt060719 20060904 TIGR 2544.m00011	Gma.17031.1.A1_at	Affymetrix Soybean Target Sequence	Glyma05g28140.2	1e-95	95.57	15.87	AT1G24260.1	1e-101	UniRef100_Q533S6 MADS box protein SEP3 n=1 Tax=Lotus japonicus RepID=Q533S6_LOTJA	1e-130	94.24	99.18	UniRef100_Q09GR6 MADS-box transcription factor n=1 Tax=Arachis hypogaea RepID=Q09GR6_ARAHY	1e-123	90.95	99.18	UniRef100_Q5GMP6 MADS transcription factor n=1 Tax=Glycine max RepID=Q5GMP6_SOYBN	1e-122	88.89	99.18	GO:0006355 GO:0009908 GO:0001708 GO:0010093 GO:0048481	regulation_of_transcription,_DNA-dependent flower_development cell_fate_specification specification_of_floral_organ_identity ovule_development	GO:0003677 GO:0005515 GO:0003700	DNA_binding protein_binding transcription_factor_activity
Gma.17230.1.A1_at	5484	3610	1603	1459	5012	3780	1728	1417	Cluster: Protein kinase; n=1; Medicago truncatula|Rep: Protein kinase - Medicago truncatula (Barrel medic)	AT4G23130.1	4e-37	CRK5 (CYSTEINE-RICH RLK5); kinase	AC145023_1.5	7e-46	Protein kinase E EGN_Mt060719 20060904 TIGR 2574.m00001	Gma.17230.1.A1_at	Affymetrix Soybean Target Sequence	Glyma10g15170.1	0	100	18.25	AT4G05200.1	1e-141	UniRef100_A5BD87 Putative uncharacterized protein n=1 Tax=Vitis vinifera RepID=A5BD87_VITVI	1e-135	44.77	81.83	UniRef100_A7R2D8 Chromosome undetermined scaffold_420, whole genome shotgun sequence n=1 Tax=Vitis vinifera RepID=A7R2D8_VITVI	1e-132	43.31	81.71	UniRef100_Q9C5S8 Cysteine-rich receptor-like protein kinase 5 n=1 Tax=Arabidopsis thaliana RepID=CRK5_ARATH	1e-131	42.93	79.06	GO:0006468	protein_amino_acid_phosphorylation	GO:0016301	kinase_activity			PTHR23258	SERINE-THREONINE PROTEIN KINASE, PLANT-TYPE	PF01657|PF01657|PF00069|PF07714	Domain of unknown function DUF26|Domain of unknown function DUF26|Protein kinase domain|Protein tyrosine kinase	KOG1187	Serine/threonine protein kinase
Gma.17426.1.S1_at	10090	3457	1730	1733	14540	4291	2186	1816	Cluster: G2/mitotic-specific cyclin-1; n=3; Medicago sativa|Rep: G2/mitotic-specific cyclin-1 - Medicago varia (Alfalfa)	AT1G20610.1	5e-49	CYCB2;3 (CYCLIN B2;3); cyclin-dependent protein kinase regulator	AC152421_25.5	7e-63	Cyclin, N-terminal E EGN_Mt060719 20060904 TIGR 3107.m00022	Gma.17426.1.S1_at	Affymetrix Soybean Target Sequence	Glyma11g08960.1	4e-57	100	6.14	AT2G17620.1	1e-134	UniRef100_P46277 G2/mitotic-specific cyclin-1 n=1 Tax=Medicago sativa subsp. x varia RepID=CCNB1_MEDVA	0	75.58	101.17	UniRef100_Q40337 B-like cyclin n=1 Tax=Medicago sativa RepID=Q40337_MEDSA	0	75.35	101.17	UniRef100_P46278 G2/mitotic-specific cyclin-2 n=1 Tax=Medicago sativa subsp. x varia RepID=CCNB2_MEDVA	1e-174	70.53	98.62	GO:0051726	regulation_of_cell_cycle	GO:0016538	cyclin-dependent_protein_kinase_regulator_activity			PTHR10177	CYCLINS	PF00134|PF02984	Cyclin, N-terminal domain|Cyclin, C-terminal domain	KOG0653	Cyclin B and related kinase-activating proteins
Gma.17426.1.S1_s_at	12950	5671	2262	1558	19540	8397	3120	2011	Cluster: G2/mitotic-specific cyclin-1; n=3; Medicago sativa|Rep: G2/mitotic-specific cyclin-1 - Medicago varia (Alfalfa)	AT1G20610.1	5e-49	CYCB2;3 (CYCLIN B2;3); cyclin-dependent protein kinase regulator	AC152421_25.5	7e-63	Cyclin, N-terminal E EGN_Mt060719 20060904 TIGR 3107.m00022	Gma.17426.1.S1_s_at	Affymetrix Soybean Target Sequence	Glyma11g08960.1	1e-103	97.55	11.28	AT2G17620.1	1e-134	UniRef100_P46277 G2/mitotic-specific cyclin-1 n=1 Tax=Medicago sativa subsp. x varia RepID=CCNB1_MEDVA	0	75.58	101.17	UniRef100_Q40337 B-like cyclin n=1 Tax=Medicago sativa RepID=Q40337_MEDSA	0	75.35	101.17	UniRef100_P46278 G2/mitotic-specific cyclin-2 n=1 Tax=Medicago sativa subsp. x varia RepID=CCNB2_MEDVA	1e-174	70.53	98.62	GO:0051726	regulation_of_cell_cycle	GO:0016538	cyclin-dependent_protein_kinase_regulator_activity			PTHR10177	CYCLINS	PF00134|PF02984	Cyclin, N-terminal domain|Cyclin, C-terminal domain	KOG0653	Cyclin B and related kinase-activating proteins
Gma.17589.1.S1_at	52760	55450	25340	19260	51130	51720	36290	22880	Cluster: Thylakoid membrane phosphoprotein 14 kDa, chloroplast precursor; n=1; Arabidopsis thaliana|Rep: Thylakoid membrane phosphoprotein 14 kDa, chloroplast	AT2G46820.1	3e-52	TMP14 (THYLAKOID MEMBRANE PHOSPHOPROTEIN OF 14 KDA)	AC150443_23.5	7e-51	thylakoid membrane phosphoprotein 14 kda, chloroplast precursor, putative F EGN_Mt060719 20060904 TIGR 2974.m00020	Gma.17589.1.S1_at	Affymetrix Soybean Target Sequence	Glyma16g02010.1	4e-95	97.37	20.15	AT2G46820.2	3e-56	UniRef100_A9PFP7 Putative uncharacterized protein n=1 Tax=Populus trichocarpa RepID=A9PFP7_POPTR	1e-40	55.19	87.79	UniRef100_A7PXU4 Chromosome chr15 scaffold_37, whole genome shotgun sequence n=1 Tax=Vitis vinifera RepID=A7PXU4_VITVI	3e-38	53.25	88.3	UniRef100_A9PJN6 Putative uncharacterized protein n=1 Tax=Populus trichocarpa x Populus deltoides RepID=A9PJN6_POPJC	4e-38	52.6	87.79	GO:0009773	photosynthetic_electron_transport_in_photosystem_I	GO:0003677	DNA_binding	PWY-101	photosynthesis, light reaction
Gma.17610.1.S1_at	27000	20200	9879	7790	25700	17330	10760	7155	Rep: Lipoxygenase-4 - Glycine max (Soybean)	AT1G55020.1	0	LOX1 (Lipoxygenase 1); lipoxygenase	AC149580_19.5	0	Lipoxygenase E EGN_Mt060719 20060904 TIGR 2936.m00015	Gma.17610.1.S1_at	Affymetrix Soybean Consensus Sequence	No Soybean Match Identified, E<10E-30, Perecent ID>95%		0	0	AT1G55020.1	0	UniRef100_Q43446 Lipoxygenase n=1 Tax=Glycine max RepID=Q43446_SOYBN	0	91.44	100	UniRef100_B3TDK7 Lipoxygease L-4 n=1 Tax=Glycine max RepID=B3TDK7_SOYBN	0	86.87	100	UniRef100_P38417 Lipoxygenase-4 n=1 Tax=Glycine max RepID=LOX4_SOYBN	0	86.87	100	GO:0006952 GO:0009695 GO:0009611 GO:0009816 GO:0030397 GO:0040007 GO:0009737 GO:0009753 GO:0009753	defense_response jasmonic_acid_biosynthetic_process response_to_wounding defense_response_to_bacterium,_incompatible_interaction membrane_disassembly growth response_to_abscisic_acid_stimulus response_to_jasmonic_acid_stimulus response_to_jasmonic_acid_stimulus	GO:0016165	lipoxygenase_activity	PWY-5410	13-LOX and 13-HPL pathway	NA	NA	NA	NA	NA	NA
Gma.17665.2.S1_at	26050	16460	13170	11390	32070	22240	12160	11400	Cluster: Predicted protein; n=1; Populus tremula x Populus alba|Rep: Predicted protein - Populus tremula x Populus alba							Gma.17665.2.S1_at	Affymetrix Soybean Target Sequence	Glyma09g35990.2	0	100	9.21	AT3G51950.2	1e-131	UniRef100_Q6T284 Predicted protein n=1 Tax=Populus tremula x Populus alba RepID=Q6T284_9ROSI	0	55.26	92.48	UniRef100_A7Q1Y9 Chromosome chr13 scaffold_45, whole genome shotgun sequence n=1 Tax=Vitis vinifera RepID=A7Q1Y9_VITVI	1e-147	60.25	76.23	UniRef100_A5C749 Putative uncharacterized protein n=1 Tax=Vitis vinifera RepID=A5C749_VITVI	1e-142	46.52	92.11	GO:0008150	biological_process	GO:0003723	RNA_binding
Gma.17805.1.A1_s_at	38280	27320	6786	3387	35200	30180	9468	3576	Cluster: Haem peroxidase, plant/fungal/bacterial; n=1; Medicago truncatula|Rep: Haem peroxidase, plant/fungal/bacterial - Medicago truncatula (Barrel	AT5G05340.1	5e-27	peroxidase, putative	AC151725_16.5	7e-47	Haem peroxidase, plant/fungal/bacterial F EGN_Mt060719 20060904 TIGR 3054.m00014	Gma.17805.1.A1_s_at	Affymetrix Soybean Target Sequence	Glyma14g05850.1	2e-94	99.44	16.12	AT5G05340.1	4e-98	UniRef100_B5U1R3 Peroxidase 1 n=1 Tax=Litchi chinensis RepID=B5U1R3_LITCN	1e-119	65.4	98.43	UniRef100_A7QFK7 Chromosome chr8 scaffold_88, whole genome shotgun sequence n=1 Tax=Vitis vinifera RepID=A7QFK7_VITVI	1e-107	63.14	97.8	UniRef100_Q0JW34 Properoxidase n=1 Tax=Picea abies RepID=Q0JW34_PICAB	1e-105	60.65	99.35	GO:0006979	response_to_oxidative_stress	GO:0004601	peroxidase_activity					PF00141	Peroxidase
Gma.17885.1.S1_at	505400	509800	19490	2012	507400	461400	51480	4243	Cluster: Repetitive proline-rich cell wall protein 1.-related; n=1; Medicago truncatula|Rep: Repetitive proline-rich cell wall protein 1.-related - Medicago	AT4G38770.1	1e-28	PRP4 (PROLINE-RICH PROTEIN 4)	AC135413_8.5	1e-15	Eggshell protein I EGN_Mt060719 20060904 TIGR 2264.m00007	Gma.17885.1.S1_at	Affymetrix Soybean Target Sequence	Glyma13g27050.1	0	100	36.98	AT4G38770.1	7e-29	NO BLASTP HIT (E<10-6)		0	0			0	0			0	0
Gma.18014.2.S1_x_at	55080	28940	14840	11910	62340	42070	22670	13790	Cluster: En/Spm-like transposon protein; n=1; Arabidopsis thaliana|Rep: En/Spm-like transposon protein - Arabidopsis thaliana (Mouse-ear cress)	AT2G42840.1	9e-76	PDF1 (PROTODERMAL FACTOR 1)	AC174345_1.3	4e-93	PDF1 , putative E EGN_Mt060719 20060904 TIGR 3579.m00014	Gma.18014.2.S1_x_at	Affymetrix Soybean Target Sequence	Glyma08g42260.2	0	99.29	39.04	AT2G42840.1	4e-79	UniRef100_B5G4Z8 PDF n=1 Tax=Gossypium barbadense RepID=B5G4Z8_GOSBA	6e-36	65.79	38.78	UniRef100_Q9S728 En/Spm-like transposon protein (At2g42840) (Protodermal factor 1) n=1 Tax=Arabidopsis thaliana RepID=Q9S728_ARATH	2e-35	63.25	37.58	UniRef100_B6T5X0 Putative uncharacterized protein n=1 Tax=Zea mays RepID=B6T5X0_MAIZE	2e-22	49.09	54.73
Gma.18088.1.S1_at	30170	30330	14980	12890	32870	26040	16880	11830	Cluster: Putative SF16 protein; n=2; Arabidopsis thaliana|Rep: Putative SF16 protein - Arabidopsis thaliana (Mouse-ear cress)	AT2G33990.1	3e-17	IQD9 (IQ-domain 9); calmodulin binding	CR956434_21.4	8e-10	IQ calmodulin-binding region E EGN_Mt060719 20060904 TIGR 3783.m00010	Gma.18088.1.S1_at	Affymetrix Soybean Target Sequence	Glyma13g30590.2	0	100	25.35	AT2G33990.1	4e-70	UniRef100_A9PJA1 Putative uncharacterized protein n=1 Tax=Populus trichocarpa x Populus deltoides RepID=A9PJA1_POPJC	4e-82	59.63	85.9	UniRef100_A7QPM3 Chromosome chr10 scaffold_138, whole genome shotgun sequence n=1 Tax=Vitis vinifera RepID=A7QPM3_VITVI	7e-80	59.63	87.58	UniRef100_A7P1X0 Chromosome chr19 scaffold_4, whole genome shotgun sequence n=1 Tax=Vitis vinifera RepID=A7P1X0_VITVI	2e-71	55.78	81.23	GO:0008150	biological_process	GO:0005516	calmodulin_binding
Gma.1832.1.S1_at	52530	47580	35230	31780	62740	47730	41750	33340								Gma.1832.1.S1_at	Affymetrix Soybean Target Sequence	Glyma09g03400.1	3e-67	100	5.82	AT2G32440.1	0	UniRef100_Q84ZW1 Ent-kaurenoic acid oxidase n=1 Tax=Pisum sativum RepID=Q84ZW1_PEA	0	87.12	95.29	UniRef100_Q84ZW0 Ent-kaurenoic acid oxidase n=1 Tax=Pisum sativum RepID=Q84ZW0_PEA	0	72.44	94.69	UniRef100_A7PK09 Chromosome chr15 scaffold_19, whole genome shotgun sequence n=1 Tax=Vitis vinifera RepID=A7PK09_VITVI	0	72.71	94.92	GO:0009686	gibberellin_biosynthetic_process	GO:0019825 GO:0051777	oxygen_binding ent-kaurenoate_oxidase_activity	PWY-5034	GA12 biosynthesis	PTHR19383	CYTOCHROME P450	PF00067	Cytochrome P450	KOG0157	Cytochrome P450 CYP4/CYP19/CYP26 subfamilies
Gma.1871.2.S1_at	218800	166500	82820	39260	237300	185200	100000	34390	Cluster: Pectinacetylesterase precursor; n=1; Vigna radiata var. radiata|Rep: Pectinacetylesterase precursor - Phaseolus aureus (Mung bean) (Vigna radiata)	AT4G19420.2	5e-72	pectinacetylesterase family protein	AC148406_26.5	2e-55	Pectinacetylesterase E EGN_Mt060719 20060904 TIGR 2825.m00019	Gma.1871.2.S1_at	Affymetrix Soybean Target Sequence	Glyma16g17120.1	0	100	23.75	AT4G19420.1	1e-152	UniRef100_B3V945 PAE n=1 Tax=Litchi chinensis RepID=B3V945_LITCN	1e-163	65.41	99.75	UniRef100_Q41695 Pectinacetylesterase n=1 Tax=Vigna radiata var. radiata RepID=Q41695_PHAAU	1e-159	63.66	99.75	UniRef100_A7QKQ1 Chromosome chr2 scaffold_113, whole genome shotgun sequence n=1 Tax=Vitis vinifera RepID=A7QKQ1_VITVI	1e-154	62.72	99.25	GO:0008150	biological_process	GO:0004091	carboxylesterase_activity			PTHR21562	NOTUM-RELATED	PF03283	Pectinacetylesterase	KOG4287	Pectin acetylesterase and similar proteins
Gma.1910.1.S1_at	70310	51700	22890	20380	93870	64750	30130	22160	Cluster: Putative thaumatin-like protein; n=3; Arabidopsis thaliana|Rep: Putative thaumatin-like protein - Arabidopsis thaliana (Mouse-ear cress)	AT4G38660.1	1e-125	thaumatin, putative	AC147013_10.5	1e-106	Thaumatin, pathogenesis-related E EGN_Mt060719 20060904 TIGR 2735.m00013	Gma.1910.1.S1_at	Affymetrix Soybean Target Sequence	Glyma12g03510.1	0	100	30.33	AT4G38660.1	1e-125	UniRef100_A9P812 Putative uncharacterized protein n=1 Tax=Populus trichocarpa RepID=A9P812_POPTR	1e-114	65.78	96.8	UniRef100_A9PDU0 Putative uncharacterized protein n=1 Tax=Populus trichocarpa RepID=A9PDU0_POPTR	1e-111	65.13	98.25	UniRef100_Q8LBL4 Putative thaumatin-like protein n=1 Tax=Arabidopsis thaliana RepID=Q8LBL4_ARATH	1e-106	59.94	98.55	GO:0051707	response_to_other_organism	GO:0003674	molecular_function					PF00314	Thaumatin family
Gma.1955.1.S1_a_at	394300	360400	232100	168300	389500	392300	272600	193600	Cluster: Chloroplast oxygen-evolving enhancer protein; n=1; Manihot esculenta|Rep: Chloroplast oxygen-evolving enhancer protein - Manihot esculenta	AT4G05180.1	4e-84	PSBQ/PSBQ-2 (photosystem II subunit Q-2); calcium ion binding	CT573505_14.3	3e-13	Photosystem II oxygen evolving complex protein PsbQ E EGN_Mt060719 20060904 TIGR 3921.m00003	Gma.1955.1.S1_a_at	Affymetrix Soybean Target Sequence	Glyma07g14340.2	5e-85	99.38	15.25	AT4G05180.1	3e-85	UniRef100_A9PFR3 Putative uncharacterized protein n=1 Tax=Populus trichocarpa RepID=A9PFR3_POPTR	3e-85	71.91	100	UniRef100_A7R221 Chromosome undetermined scaffold_394, whole genome shotgun sequence n=1 Tax=Vitis vinifera RepID=A7R221_VITVI	7e-85	75.64	101.3	UniRef100_Q5PYQ5 Chloroplast oxygen-evolving enhancer protein n=1 Tax=Manihot esculenta RepID=Q5PYQ5_MANES	2e-82	68.94	103.08	GO:0018119	peptidyl-cysteine_S-nitrosylation	GO:0005509	calcium_ion_binding	PWY-101	photosynthesis, light reaction
Gma.1955.4.S1_a_at	377000	328000	214700	135800	350700	346000	227000	161300	Cluster: Chloroplast oxygen-evolving enhancer protein; n=1; Manihot esculenta|Rep: Chloroplast oxygen-evolving enhancer protein - Manihot esculenta	AT4G05180.1	4e-84	PSBQ/PSBQ-2 (photosystem II subunit Q-2); calcium ion binding	CT573505_14.3	3e-13	Photosystem II oxygen evolving complex protein PsbQ E EGN_Mt060719 20060904 TIGR 3921.m00003	Gma.1955.4.S1_a_at	Affymetrix Soybean Target Sequence	Glyma03g26740.1	1e-76	100	13.42	AT4G05180.1	9e-82	UniRef100_A9PFR3 Putative uncharacterized protein n=1 Tax=Populus trichocarpa RepID=A9PFR3_POPTR	9e-86	72.03	99.15	UniRef100_A7R221 Chromosome undetermined scaffold_394, whole genome shotgun sequence n=1 Tax=Vitis vinifera RepID=A7R221_VITVI	1e-83	71.37	100.43	UniRef100_Q5PYQ5 Chloroplast oxygen-evolving enhancer protein n=1 Tax=Manihot esculenta RepID=Q5PYQ5_MANES	4e-83	69.79	102.2	GO:0018119	peptidyl-cysteine_S-nitrosylation	GO:0005509	calcium_ion_binding	PWY-101	photosynthesis, light reaction			PF05757	Oxygen evolving enhancer protein 3 (PsbQ)
Gma.2026.1.S1_at	55620	47200	21560	16660	58040	46560	31480	18410	Cluster: Sedoheptulose-1,7-bisphosphatase, chloroplast precursor (EC 3.1.3.37) (Sedoheptulose-bisphosphatase) (SBPase) (SED(1,7)P2ase);	AT3G55800.1	5e-72	SBPASE (sedoheptulose-bisphosphatase); phosphoric ester hydrolase	CT961056_26.4	7e-78	Inositol phosphatase/fructose-1,6-bisphosphatase; Glycoside hydrolase, family 5 F EGN_Mt060719 20060904 TIGR	Gma.2026.1.S1_at	Affymetrix Soybean Target Sequence	Glyma11g34900.1	0	97.45	31.69	AT3G55800.1	1e-177	UniRef100_A7R8H8 Chromosome undetermined scaffold_2569, whole genome shotgun sequence n=1 Tax=Vitis vinifera RepID=A7R8H8_VITVI	0	81.38	98.22	UniRef100_A9PF94 Putative uncharacterized protein n=1 Tax=Populus trichocarpa RepID=A9PF94_POPTR	0	81.89	98.72	UniRef100_O20252 Sedoheptulose-1,7-bisphosphatase, chloroplastic n=1 Tax=Spinacia oleracea RepID=S17P_SPIOL	0	79.33	100	GO:0042742 GO:0016051 GO:0005975 GO:0005986 GO:0019252 GO:0019253	defense_response_to_bacterium carbohydrate_biosynthetic_process carbohydrate_metabolic_process sucrose_biosynthetic_process starch_biosynthetic_process reductive_pentose-phosphate_cycle	GO:0042578 GO:0050278	phosphoric_ester_hydrolase_activity sedoheptulose-bisphosphatase_activity	PHOTOALL-PWY	photosynthesis	PTHR11556	FRUCTOSE-1,6-BISPHOSPHATASE-RELATED	PF00316	Fructose-1-6-bisphosphatase	KOG1458	Fructose-1,6-bisphosphatase
Gma.2058.1.S1_at	56170	27510	12410	11210	67360	32950	17250	11490	Rep: Patellin-6 - Arabidopsis thaliana (Mouse-ear cress)	AT3G51670.1	1e-164	SEC14 cytosolic factor family protein / phosphoglyceride transfer family protein	AC148755_1.4	8e-91	emp24/gp25L/p24; Cellular retinaldehyde-binding/triple function, N-terminal F EGN_Mt060719 20060904 TIGR 2852.m00016	Gma.2058.1.S1_at	Affymetrix Soybean Target Sequence	Glyma18g43920.1	0	97.88	25.6	AT3G51670.1	1e-174	UniRef100_A7QFG3 Chromosome chr8 scaffold_88, whole genome shotgun sequence n=1 Tax=Vitis vinifera RepID=A7QFG3_VITVI	0	76.44	99.28	UniRef100_Q9SCU1 Patellin-6 n=1 Tax=Arabidopsis thaliana RepID=PATL6_ARATH	1e-171	72.09	100.49	UniRef100_A2Y3F5 Putative uncharacterized protein n=1 Tax=Oryza sativa Indica Group RepID=A2Y3F5_ORYSI	1e-160	66.83	89.89	GO:0006810	transport	GO:0005215	transporter_activity			PTHR23324	SEC14 RELATED PROTEIN	PF03765|PF00650	CRAL/TRIO, N-terminus|CRAL/TRIO domain	KOG1471	Phosphatidylinositol transfer protein SEC14 and related proteins
Gma.2222.1.S1_at	60800	40150	31120	24360	59010	52510	31500	22880	Cluster: Inositol monophosphatase; Histidinol-phosphate phosphatase, putative, inositol monophosphatase; n=1; Medicago truncatula|Rep: Inositol	AT4G39120.1	1e-123	inositol monophosphatase family protein	AC148482_32.5	1e-18	Inositol monophosphatase H EGN_Mt060719 20060904 TIGR 2831.m00008	Gma.2222.1.S1_at	Affymetrix Soybean Target Sequence	Glyma04g01170.3	0	100	38.63	AT4G39120.1	1e-123	UniRef100_A7P8W4 Chromosome chr3 scaffold_8, whole genome shotgun sequence n=1 Tax=Vitis vinifera RepID=A7P8W4_VITVI	1e-130	81.13	92.66	UniRef100_Q6NPM8 At4g39120 (Inositol monophosphatase-like protein) n=3 Tax=Arabidopsis thaliana RepID=Q6NPM8_ARATH	1e-124	77.65	76.3	UniRef100_B6SMK8 Putative uncharacterized protein n=1 Tax=Zea mays RepID=B6SMK8_MAIZE	1e-118	72.56	78.7			GO:0008441 GO:0004437	3'(2'),5'-bisphosphate_nucleotidase_activity inositol_or_phosphatidylinositol_phosphatase_activity
Gma.2284.1.S1_at	53780	26870	10140	6598	79670	34500	14120	7670	Cluster: Cyclin-dependent kinases CDKB; n=2; Papilionoideae|Rep: Cyclin-dependent kinases CDKB - Glycine max (Soybean)	AT1G20930.1	1e-146	CDKB2;2 (CYCLIN-DEPENDENT KINASE B2;2); kinase	AC144481_7.3	1e-158	Protein kinase F EGN_Mt060719 20060904 TIGR 2520.m00014	Gma.2284.1.S1_at	Affymetrix Soybean Target Sequence	Glyma17g38210.1	1e-151	100	22.63	AT1G20930.1	1e-156	UniRef100_Q6T2Z8 Cyclin-dependent kinases CDKB n=1 Tax=Glycine max RepID=Q6T2Z8_SOYBN	0	99.04	100	UniRef100_P93323 Cdc2MsF protein n=1 Tax=Medicago sativa RepID=P93323_MEDSA	1e-169	91.77	99.37	UniRef100_Q7XZI5 Cyclin-dependent kinase n=1 Tax=Populus tremula x Populus tremuloides RepID=Q7XZI5_9ROSI	1e-161	88.24	100	GO:0000087 GO:0007346 GO:0009755 GO:0009934 GO:0010389	M_phase_of_mitotic_cell_cycle regulation_of_mitotic_cell_cycle hormone-mediated_signaling regulation_of_meristem_organization regulation_of_G2/M_transition_of_mitotic_cell_cycle	GO:0004693 GO:0016301	cyclin-dependent_protein_kinase_activity kinase_activity			PTHR11295	CDC2-RELATED KINASE	PF00069|PF07714	Protein kinase domain|Protein tyrosine kinase	KOG0594	Protein kinase PCTAIRE and related kinases
Gma.2284.2.A1_at	24190	11440	3992	2827	41480	15680	6683	3611	Cluster: Cyclin-dependent kinases CDKB; n=2; Papilionoideae|Rep: Cyclin-dependent kinases CDKB - Glycine max (Soybean)	AT1G20930.1	6e-72	CDKB2;2 (CYCLIN-DEPENDENT KINASE B2;2); kinase	AC144481_7.3	3e-78	Protein kinase F EGN_Mt060719 20060904 TIGR 2520.m00014	Gma.2284.2.A1_at	Affymetrix Soybean Target Sequence	Glyma14g39760.1	0	100	28.15	AT1G20930.1	1e-156	UniRef100_Q6T2Z8 Cyclin-dependent kinases CDKB n=1 Tax=Glycine max RepID=Q6T2Z8_SOYBN	1e-176	97.07	97.77	UniRef100_P93323 Cdc2MsF protein n=1 Tax=Medicago sativa RepID=P93323_MEDSA	1e-169	91.46	98.42	UniRef100_Q7XZI5 Cyclin-dependent kinase n=1 Tax=Populus tremula x Populus tremuloides RepID=Q7XZI5_9ROSI	1e-162	88.89	100	GO:0000087 GO:0007346 GO:0009755 GO:0009934 GO:0010389	M_phase_of_mitotic_cell_cycle regulation_of_mitotic_cell_cycle hormone-mediated_signaling regulation_of_meristem_organization regulation_of_G2/M_transition_of_mitotic_cell_cycle	GO:0004693 GO:0016301	cyclin-dependent_protein_kinase_activity kinase_activity			PTHR11295	CDC2-RELATED KINASE	PF00069|PF07714	Protein kinase domain|Protein tyrosine kinase	KOG0594	Protein kinase PCTAIRE and related kinases
Gma.2292.2.S1_a_at	76770	72840	33200	23400	83110	78010	49330	28080	Cluster: GDP-mannose 3,5-epimerase; n=6; Magnoliophyta|Rep: GDP-mannose 3,5-epimerase - Arabidopsis thaliana (Mouse-ear cress)	AT5G28840.1	1e-157	GME (GDP-D-MANNOSE 3',5'-EPIMERASE); GDP-mannose 3,5-epimerase/ NAD binding / catalytic	AC152937_20.4	2e-21	NAD-binding site; Nucleotide sugar epimerase E EGN_Mt060719 20060904 TIGR 3131.m00009	Gma.2292.2.S1_a_at	Affymetrix Soybean Target Sequence	Glyma19g43410.1	5e-85	100	11.51	AT5G28840.1	0	UniRef100_A7Q613 Chromosome chr14 scaffold_54, whole genome shotgun sequence n=1 Tax=Vitis vinifera RepID=A7Q613_VITVI	0	93.35	100	UniRef100_A7NWY2 Chromosome chr5 scaffold_2, whole genome shotgun sequence n=1 Tax=Vitis vinifera RepID=A7NWY2_VITVI	0	92.55	100	UniRef100_A5JPK5 GDP-mannose-3',5'-epimerase n=1 Tax=Vitis vinifera RepID=A5JPK5_VITVI	0	93.09	100	GO:0009225 GO:0019853	nucleotide-sugar_metabolic_process L-ascorbic_acid_biosynthetic_process	GO:0003824 GO:0047918 GO:0051287	catalytic_activity GDP-mannose_3,5-epimerase_activity NAD_binding	PWYQT-4442	superpathway of ascorbate biosynthesis	PTHR10366	NAD DEPENDENT EPIMERASE/DEHYDRATASE	PF01370	NAD dependent epimerase/dehydratase family	KOG1429	dTDP-glucose 4-6-dehydratase/UDP-glucuronic acid decarboxylase
Gma.2292.2.S1_at	181200	170300	79330	51480	195100	178500	119200	59560	Cluster: GDP-mannose 3,5-epimerase; n=6; Magnoliophyta|Rep: GDP-mannose 3,5-epimerase - Arabidopsis thaliana (Mouse-ear cress)	AT5G28840.1	1e-157	GME (GDP-D-MANNOSE 3',5'-EPIMERASE); GDP-mannose 3,5-epimerase/ NAD binding / catalytic	AC152937_20.4	2e-21	NAD-binding site; Nucleotide sugar epimerase E EGN_Mt060719 20060904 TIGR 3131.m00009	Gma.2292.2.S1_at	Affymetrix Soybean Target Sequence	Glyma19g43400.1	0	99.6	29.13	AT5G28840.1	0	UniRef100_A7Q613 Chromosome chr14 scaffold_54, whole genome shotgun sequence n=1 Tax=Vitis vinifera RepID=A7Q613_VITVI	0	93.35	100	UniRef100_A7NWY2 Chromosome chr5 scaffold_2, whole genome shotgun sequence n=1 Tax=Vitis vinifera RepID=A7NWY2_VITVI	0	92.55	100	UniRef100_A5JPK5 GDP-mannose-3',5'-epimerase n=1 Tax=Vitis vinifera RepID=A5JPK5_VITVI	0	93.09	100	GO:0009225 GO:0019853	nucleotide-sugar_metabolic_process L-ascorbic_acid_biosynthetic_process	GO:0003824 GO:0047918 GO:0051287	catalytic_activity GDP-mannose_3,5-epimerase_activity NAD_binding	PWYQT-4442	superpathway of ascorbate biosynthesis	PTHR10366	NAD DEPENDENT EPIMERASE/DEHYDRATASE	PF01370	NAD dependent epimerase/dehydratase family	KOG1429	dTDP-glucose 4-6-dehydratase/UDP-glucuronic acid decarboxylase
Gma.2317.1.A1_a_at	7745	2716	880.9	896.2	7669	2635	1107	784.1	Rep: BURP - Medicago truncatula (Barrel medic)	AT5G25610.1	1e-111	RD22 (RESPONSIVE TO DESSICATION 22)	AC127429_16.5	1e-156	BURP F EGN_Mt060719 20060904 TIGR 2188.m00011	Gma.2317.1.A1_a_at	Affymetrix Soybean Consensus Sequence	No Soybean Match Identified, E<10E-30, Perecent ID>95%		0	0	AT5G25610.1	8e-79	UniRef100_B2ZPK6 BURP domain-containing protein n=1 Tax=Glycine max RepID=B2ZPK6_SOYBN	1e-126	91.25	65.4	UniRef100_B2ZPK6 BURP domain-containing protein n=1 Tax=Glycine max RepID=B2ZPK6_SOYBN	3e-09	69.57	12.53	UniRef100_B2ZP46 BURP domain-containing protein n=1 Tax=Phaseolus vulgaris RepID=B2ZP46_PHAVU	1e-104	58.89	101.48	GO:0009269 GO:0009651 GO:0009737	response_to_desiccation response_to_salt_stress response_to_abscisic_acid_stimulus	GO:0045735	nutrient_reservoir_activity			NA	NA	NA	NA	NA	NA
Gma.2360.1.S1_at	141600	154800	80520	63250	158700	138500	92450	72700	Cluster: Type I (26 kD) CP29 polypeptide; n=22; asterids|Rep: Type I (26 kD) CP29 polypeptide - Solanum lycopersicum (Tomato) (Lycopersicon esculentum)	AT4G10340.1	1e-131	LHCB5 (LIGHT HARVESTING COMPLEX OF PHOTOSYSTEM II 5); chlorophyll binding	AC174328_21.4	1e-143	Chlorophyll A-B binding protein F EGN_Mt060719 20060904 TIGR 3562.m00014	Gma.2360.1.S1_at	Affymetrix Soybean Target Sequence	Glyma10g32080.1	0	99.78	41.23	AT4G10340.1	1e-136	UniRef100_A5B523 Putative uncharacterized protein (Chromosome chr18 scaffold_61, whole genome shotgun sequence) n=1 Tax=Vitis vinifera RepID=A5B523_VITVI	1e-117	78.55	94.83	UniRef100_A9PGZ3 Putative uncharacterized protein n=1 Tax=Populus trichocarpa RepID=A9PGZ3_POPTR	1e-113	76.81	94.83	UniRef100_Q00321 Type I (26 kD) CP29 polypeptide n=1 Tax=Solanum lycopersicum RepID=Q00321_SOLLC	1e-112	75	96.15	GO:0015979 GO:0010196	photosynthesis nonphotochemical_quenching	GO:0016168	chlorophyll_binding			PTHR21649	CHLOROPHYLL A/B BINDING PROTEIN	PF00504	Chlorophyll A-B binding protein
Gma.2446.1.S1_a_at	29690	20680	13290	11360	26750	22100	15230	13210	Cluster: Hypothetical protein OJ1531_B07.22; n=1; Oryza sativa (japonica cultivar-group)|Rep: Hypothetical protein OJ1531_B07.22 - Oryza sativa (japonica	AT4G27700.1	2e-77	rhodanese-like domain-containing protein	AC157891_17.4	5e-08	Rhodanese-like F EGN_Mt060719 20060904 TIGR 3244.m00013	Gma.2446.1.S1_a_at	Affymetrix Soybean Target Sequence	Glyma04g41080.1	0	99.69	22.3	AT4G27700.1	3e-79	UniRef100_A7QEY9 Chromosome chr16 scaffold_86, whole genome shotgun sequence n=1 Tax=Vitis vinifera RepID=A7QEY9_VITVI	2e-85	74.64	89.27	UniRef100_A9PIY4 Putative uncharacterized protein n=1 Tax=Populus trichocarpa x Populus deltoides RepID=A9PIY4_POPJC	2e-80	70.95	87.87	UniRef100_B6SR15 Putative uncharacterized protein n=1 Tax=Zea mays RepID=B6SR15_MAIZE	2e-74	72.04	81.22	GO:0007568	aging	GO:0003674	molecular_function					PF00581	Rhodanese-like domain	KOG1530	Rhodanese-related sulfurtransferase
Gma.2474.1.S1_at	34500	25110	15050	15000	48330	27600	19290	15410	Cluster: Hypothetical protein; n=3; Arabidopsis thaliana|Rep: Hypothetical protein - Arabidopsis thaliana (Mouse-ear cress)	AT4G39860.1	1e-105	similar to unknown protein [Arabidopsis thaliana] (TAIR:AT1G78150.2); similar to TPA: TPA_inf: HN1-like protein isoform 1	CT967306_36.3	1e-135	hypothetical protein F EGN_Mt060719 20060904 TIGR 3992.m00034	Gma.2474.1.S1_at	Affymetrix Soybean Target Sequence	Glyma11g38140.3	0	96.96	26.05	AT4G39860.1	1e-106	UniRef100_A7R286 Chromosome undetermined scaffold_408, whole genome shotgun sequence n=1 Tax=Vitis vinifera RepID=A7R286_VITVI	1e-116	69.61	98.37	UniRef100_A7NUZ6 Chromosome chr18 scaffold_1, whole genome shotgun sequence n=1 Tax=Vitis vinifera RepID=A7NUZ6_VITVI	1e-106	65.36	99.01	UniRef100_A5B480 Putative uncharacterized protein n=1 Tax=Vitis vinifera RepID=A5B480_VITVI	1e-106	61.11	88.01	GO:0008150	biological_process	GO:0003674	molecular_function
Gma.2487.2.S1_at	20440	18480	13980	11730	20840	15720	9531	10270	Cluster: Cucumisin-like serine protease; subtilisin-like protease; n=2; Arabidopsis thaliana|Rep: Cucumisin-like serine protease; subtilisin-like protease	AT3G14067.1	9e-84	subtilase family protein	AC169626_1.3	1e-108	Protease-associated PA; Proteinase inhibitor I9, subtilisin propeptide E EGN_Mt060719 20060904 TIGR 3448.m00015	Gma.2487.2.S1_at	Affymetrix Soybean Target Sequence	Glyma07g04500.3	0	99.8	14.55	AT3G14067.1	0	UniRef100_A7P6H1 Chromosome chr9 scaffold_7, whole genome shotgun sequence n=1 Tax=Vitis vinifera RepID=A7P6H1_VITVI	0	61.56	97.41	UniRef100_Q9LVJ1 Cucumisin-like serine protease; subtilisin-like protease (Putative subtilisin-like serine proteinase) (At3g14067) n=1 Tax=Arabidopsis thaliana RepID=Q9LVJ1_ARATH	0	60.8	95.62	UniRef100_Q0WWH7 Putative subtilisin-like serine proteinase n=1 Tax=Arabidopsis thaliana RepID=Q0WWH7_ARATH	0	60.8	95.62	GO:0006508	proteolysis
Gma.26.1.S1_at	220900	126500	86080	63750	248400	140000	82070	65470	Cluster: HMG-Y-related protein A; n=2; Glycine max|Rep: HMG-Y-related protein A - Glycine max (Soybean)	AT1G14900.1	1e-39	high-mobility-group protein / HMG-I/Y protein	AC155282_21.4	1e-60	High mobility group proteins HMG-I and HMG-Y; Linker histone, N-terminal F EGN_Mt060719 20060904 TIGR 3172.m00016	Gma.26.1.S1_at	Affymetrix Soybean Target Sequence	Glyma14g39600.1	9e-42	100	9.26	AT1G14900.1	5e-42	UniRef100_Q00423 HMG-Y-related protein A n=1 Tax=Glycine max RepID=HMGYA_SOYBN	7e-49	61.36	100	UniRef100_Q10370 HMG-Y-related protein B (Fragment) n=1 Tax=Glycine max RepID=HMGYB_SOYBN	1e-40	62.5	100	UniRef100_Q42461 High mobility group protein n=1 Tax=Canavalia gladiata RepID=Q42461_CANGL	4e-40	53.37	98.88	GO:0006355	regulation_of_transcription,_DNA-dependent	GO:0003677	DNA_binding			PTHR11467	HISTONE H1/H5	PF00538|PF02178|PF02178|PF02178|PF02178	linker histone H1 and H5 family|AT hook motif|AT hook motif|AT hook motif|AT hook motif
Gma.2600.1.S1_a_at	27110	26660	11770	8913	27960	22930	13580	10780	Cluster: ATP synthase delta chain, chloroplast precursor; n=1; Pisum sativum|Rep: ATP synthase delta chain, chloroplast precursor - Pisum sativum (Garden	AT4G09650.1	3e-72	ATP synthase delta chain, chloroplast, putative / H(+)-transporting two-sector ATPase, delta (OSCP) subunit, putative	AC144389_43.5	2e-13	H+-transporting two-sector ATPase, delta (OSCP) subunit F EGN_Mt060719 20060904 TIGR 2508.m00003	Gma.2600.1.S1_a_at	Affymetrix Soybean Target Sequence	Glyma17g13930.1	0	100	31.4	AT4G09650.1	6e-72	UniRef100_A7QLT3 Chromosome chr18 scaffold_121, whole genome shotgun sequence n=1 Tax=Vitis vinifera RepID=A7QLT3_VITVI	2e-63	53.75	102.87	UniRef100_Q02758 ATP synthase delta chain, chloroplastic n=1 Tax=Pisum sativum RepID=ATPD_PEA	3e-63	55.29	100.8	UniRef100_Q9SSS9 H+-transporting ATP synthase-like protein n=2 Tax=Arabidopsis thaliana RepID=Q9SSS9_ARATH	8e-60	71.07	67.09	GO:0042742 GO:0009409 GO:0015979 GO:0009773 GO:0009772	defense_response_to_bacterium response_to_cold photosynthesis photosynthetic_electron_transport_in_photosystem_I photosynthetic_electron_transport_in_photosystem_II	GO:0046933 GO:0046961	hydrogen_ion_transporting_ATP_synthase_activity,_rotational_mechanism proton-transporting_ATPase_activity,_rotational_mechanism			PTHR11910	ATP SYNTHASE DELTA CHAIN	PF00213	ATP synthase delta (OSCP) subunit	KOG1662	Mitochondrial F1F0-ATP synthase, subunit OSCP/ATP5
Gma.2705.1.S1_at	56750	46340	24630	14890	61330	39470	28530	17130	Rep: TPR repeat - Medicago truncatula (Barrel medic)	AT1G15290.1	3e-33	binding	AC135414_9.5	1e-113	Rieske iron-sulfur protein E EGN_Mt060719 20060904 TIGR 2265.m00011	Gma.2705.1.S1_at	Affymetrix Soybean Target Sequence	Glyma08g22850.1	9e-68	96.55	3.12	AT1G15290.1	0	UniRef100_A5BZB0 Putative uncharacterized protein n=1 Tax=Vitis vinifera RepID=A5BZB0_VITVI	0	63.92	65.98	UniRef100_A5BZB0 Putative uncharacterized protein n=1 Tax=Vitis vinifera RepID=A5BZB0_VITVI	2e-82	43.35	25.75	UniRef100_Q7XQE6 OSJNBa0070O11.2 protein n=2 Tax=Oryza sativa Japonica Group RepID=Q7XQE6_ORYSJ	0	47.79	87.73	GO:0008150	biological_process	GO:0005488	binding			PTHR12601	EUKARYOTIC TRANSLATION INITIATION FACTOR 3 SUBUNIT (EIF-3)	PF07719|PF07719|PF00515|PF07719|PF07719|PF00515|PF07145|PF07	Tetratricopeptide repeat|Tetratricopeptide repeat|Tetratricopeptide repeat|Tetratricopeptide repeat|Tetratricopeptide repeat|Tetratricopeptide repeat|Ataxin-2 C-terminal region|Ataxin-2 C-terminal region
Gma.2731.2.A1_at	183100	173200	105300	63410	169800	174100	127000	97980	Cluster: Plastocyanin, chloroplast precursor; n=3; Solanum|Rep: Plastocyanin, chloroplast precursor - Solanum lycopersicum (Tomato) (Lycopersicon esculentum)	AT1G20340.1	7e-63	DRT112 (DNA-damage-repair/toleration protein 112); copper ion binding / electron carrier	CU013531_23.3	2e-68	Blue (type 1) copper subtype F EGN_Mt060719 20060904 TIGR 4020.m00028	Gma.2731.2.A1_at	Affymetrix Soybean Target Sequence	Glyma04g02240.1	2e-58	100	13.99	AT1G20340.1	3e-63	UniRef100_P17340 Plastocyanin, chloroplastic n=1 Tax=Solanum lycopersicum RepID=PLAS_SOLLC	2e-54	64.12	97.06	UniRef100_P00299 Plastocyanin A, chloroplastic n=1 Tax=Populus nigra RepID=PLAS1_POPNI	5e-51	62.5	98.21	UniRef100_P16002 Plastocyanin, chloroplastic n=1 Tax=Pisum sativum RepID=PLAS_PEA	5e-51	60.71	98.21	GO:0009411 GO:0042221	response_to_UV response_to_chemical_stimulus	GO:0005507 GO:0009055	copper_ion_binding electron_carrier_activity					PF00127	Copper binding proteins, plastocyanin/azurin family
Gma.2731.2.A1_x_at	238000	227100	142600	103100	214100	228900	167400	134200	Cluster: Plastocyanin, chloroplast precursor; n=3; Solanum|Rep: Plastocyanin, chloroplast precursor - Solanum lycopersicum (Tomato) (Lycopersicon esculentum)	AT1G20340.1	7e-63	DRT112 (DNA-damage-repair/toleration protein 112); copper ion binding / electron carrier	CU013531_23.3	2e-68	Blue (type 1) copper subtype F EGN_Mt060719 20060904 TIGR 4020.m00028	Gma.2731.2.A1_x_at	Affymetrix Soybean Target Sequence	Glyma04g02240.1	0	97.42	57.55	AT1G20340.1	3e-63	UniRef100_P17340 Plastocyanin, chloroplastic n=1 Tax=Solanum lycopersicum RepID=PLAS_SOLLC	2e-54	64.12	97.06	UniRef100_P00299 Plastocyanin A, chloroplastic n=1 Tax=Populus nigra RepID=PLAS1_POPNI	5e-51	62.5	98.21	UniRef100_P16002 Plastocyanin, chloroplastic n=1 Tax=Pisum sativum RepID=PLAS_PEA	5e-51	60.71	98.21	GO:0009411 GO:0042221	response_to_UV response_to_chemical_stimulus	GO:0005507 GO:0009055	copper_ion_binding electron_carrier_activity					PF00127	Copper binding proteins, plastocyanin/azurin family
Gma.2867.1.S1_a_at	76280	45660	28860	21360	83210	54760	34520	20960	Rep: At4g00200 - Arabidopsis thaliana (Mouse-ear cress)	AT4G00200.1	2e-20	DNA binding	AC152498_18.5	8e-18	HMG-I and HMG-Y, DNA-binding E EGN_Mt060719 20060904 TIGR 3117.m00003	Gma.2867.1.S1_a_at	Affymetrix Soybean Target Sequence	Glyma01g34410.1	0	100	24.28	AT4G12080.1	7e-82	UniRef100_A7PY96 Chromosome chr15 scaffold_37, whole genome shotgun sequence n=1 Tax=Vitis vinifera RepID=A7PY96_VITVI	6e-69	46.82	102.99	UniRef100_A5ADV9 Putative uncharacterized protein n=1 Tax=Vitis vinifera RepID=A5ADV9_VITVI	3e-62	45.22	75.27	UniRef100_A7QK85 Chromosome chr2 scaffold_112, whole genome shotgun sequence n=1 Tax=Vitis vinifera RepID=A7QK85_VITVI	2e-59	50.73	103.46			GO:0003677	DNA_binding					PF02178|PF03479	AT hook motif|Domain of unknown function (DUF296)
Gma.3026.1.S1_at	47930	18860	856.7	837.8	64430	36430	1017	840.5								Gma.3026.1.S1_at	Affymetrix Soybean Target Sequence	Glyma04g08370.1	1e-136	99.2	78.19	NO BLASTP HIT (E<10-6)		NO BLASTP HIT (E<10-6)		0	0			0	0			0	0
Gma.3048.1.S1_a_at	71120	69540	46050	47160	69700	65640	51510	41800	Cluster: Hypothetical protein f16; n=2; Gossypium hirsutum|Rep: Hypothetical protein f16 - Gossypium hirsutum (Upland cotton)	AT1G17200.1	8e-63	integral membrane family protein	CR955011_18.3	1e-74	Protein of unknown function DUF588 F EGN_Mt060719 20060904 TIGR 3776.m00009	Gma.3048.1.S1_a_at	Affymetrix Soybean Target Sequence	Glyma11g33030.1	0	100	33.02	AT1G17200.1	5e-63	UniRef100_Q8W4Z5 Putative uncharacterized protein f16 n=1 Tax=Gossypium hirsutum RepID=Q8W4Z5_GOSHI	3e-68	61.76	98.55	UniRef100_A7QBZ2 Chromosome chr1 scaffold_75, whole genome shotgun sequence n=1 Tax=Vitis vinifera RepID=A7QBZ2_VITVI	4e-65	60.78	99.51	UniRef100_Q8VZQ3 UPF0497 membrane protein At1g17200 n=1 Tax=Arabidopsis thaliana RepID=U4973_ARATH	5e-56	63.28	85.78	GO:0008150	biological_process	GO:0003674	molecular_function			PTHR11615	NITRATE, FROMATE, IRON DEHYDROGENASE	PF04535	Domain of unknown function (DUF588)
Gma.3161.1.S1_at	49820	47600	15560	10040	56790	46500	26080	12210	Cluster: Glutamine synthetase leaf isozyme, chloroplast precursor; n=38; eurosids I|Rep: Glutamine synthetase leaf isozyme, chloroplast precursor - Pisum	AT5G35630.2	0	GS2 (GLUTAMINE SYNTHETASE 2); glutamate-ammonia ligase	AC148968_30.3	0	Glutamine synthetase type I E EGN_Mt060719 20060904 TIGR 2876.m00010	Gma.3161.1.S1_at	Affymetrix Soybean Target Sequence	Glyma13g28180.4	0	95.16	30.68	AT5G35630.3	0	UniRef100_Q95AG1 Glutamine synthetase n=1 Tax=Glycine max RepID=Q95AG1_SOYBN	0	95.2	96.53	UniRef100_Q9SEX6 Glutamine synthetase n=1 Tax=Canavalia lineata RepID=Q9SEX6_CANLI	0	90.41	96.98	UniRef100_P15102 Glutamine synthetase leaf isozyme, chloroplastic n=1 Tax=Phaseolus vulgaris RepID=GLNA4_PHAVU	0	91.13	97.2	GO:0009651 GO:0007568 GO:0019676	response_to_salt_stress aging ammonia_assimilation_cycle	GO:0004356	glutamate-ammonia_ligase_activity	PWY-381	nitrate assimilation pathway
Gma.3218.1.S1_a_at	69220	60520	37290	33870	71350	54720	45080	36290	Cluster: Expressed protein; n=2; Oryza sativa (japonica cultivar-group)|Rep: Expressed protein - Oryza sativa (japonica cultivar-group)	AT5G58250.1	1e-59	similar to expressed protein [Oryza sativa (japonica cultivar-group)] (GB:ABF95764.1)				Gma.3218.1.S1_a_at	Affymetrix Soybean Target Sequence	Glyma18g05620.1	1e-133	98.04	20.05	AT5G58250.1	8e-62	UniRef100_A2Y5W6 Putative uncharacterized protein n=2 Tax=Oryza sativa RepID=A2Y5W6_ORYSI	1e-55	67.09	76.21	UniRef100_B4FED9 Putative uncharacterized protein n=1 Tax=Zea mays RepID=B4FED9_MAIZE	9e-53	66.23	71.56	UniRef100_Q9LVM3 Genomic DNA, chromosome 5, P1 clone:MCK7 n=1 Tax=Arabidopsis thaliana RepID=Q9LVM3_ARATH	1e-50	70.5	65.88	GO:0008150	biological_process	GO:0003674	molecular_function
Gma.3218.2.S1_at	54020	50580	29920	26660	55210	47830	36520	27320	Cluster: Expressed protein; n=2; Oryza sativa (japonica cultivar-group)|Rep: Expressed protein - Oryza sativa (japonica cultivar-group)	AT5G58250.1	1e-59	similar to expressed protein [Oryza sativa (japonica cultivar-group)] (GB:ABF95764.1)				Gma.3218.2.S1_at	Affymetrix Soybean Target Sequence	Glyma11g31660.1	0	96.28	36.89	AT5G58250.1	8e-62	UniRef100_A2Y5W6 Putative uncharacterized protein n=2 Tax=Oryza sativa RepID=A2Y5W6_ORYSI	4e-58	68.99	76.21	UniRef100_B4FED9 Putative uncharacterized protein n=1 Tax=Zea mays RepID=B4FED9_MAIZE	8e-55	68.21	71.56	UniRef100_Q9LVM3 Genomic DNA, chromosome 5, P1 clone:MCK7 n=1 Tax=Arabidopsis thaliana RepID=Q9LVM3_ARATH	9e-54	73.38	65.88	GO:0008150	biological_process	GO:0003674	molecular_function
Gma.322.2.S1_at	116000	50510	8550	6352	182700	77350	10040	6679	Cluster: Putative glycine-rich protein; n=1; Medicago truncatula|Rep: Putative glycine-rich protein - Medicago truncatula (Barrel medic)	AT4G29030.1	5e-16	glycine-rich protein	AC150776_7.5	3e-25	hypothetical protein H EGN_Mt060719 20060904 TIGR 2988.m00007	Gma.322.2.S1_at	Affymetrix Soybean Target Sequence	Glyma10g04930.1	1e-119	99.12	78.82	AT4G29030.1	4e-19	UniRef100_Q2HT99 Putative uncharacterized protein n=1 Tax=Medicago truncatula RepID=Q2HT99_MEDTR	4e-07	55.77	47.12			0	0			0	0	GO:0008150	biological_process	GO:0003674	molecular_function
Gma.3241.1.S1_a_at	113000	100900	28010	12260	130900	109800	52550	14820	Cluster: Germin-like protein precursor; n=2; Pisum sativum|Rep: Germin-like protein precursor - Pisum sativum (Garden pea)	AT5G20630.1	2e-79	GLP3 (GERMIN-LIKE PROTEIN 3); manganese ion binding / metal ion binding / nutrient reservoir	AC183304_25.3	3e-72	Cupin region F EGN_Mt060719 20060904 TIGR 3643.m00021	Gma.3241.1.S1_a_at	Affymetrix Soybean Target Sequence	Glyma15g19510.1	3e-90	100	15.58	AT5G20630.1	1e-79	UniRef100_Q9AR81 Germin-like protein n=1 Tax=Pisum sativum RepID=Q9AR81_PEA	2e-85	86.03	84.83	UniRef100_Q9ZRA4 Auxin-binding protein ABP19a n=1 Tax=Prunus persica RepID=AB19A_PRUPE	2e-80	81.11	86.12	UniRef100_O04011 Auxin-binding protein ABP20 n=1 Tax=Prunus persica RepID=ABP20_PRUPE	2e-78	77.78	84.11	GO:0009409 GO:0018119	response_to_cold peptidyl-cysteine_S-nitrosylation	GO:0050162	oxalate_oxidase_activity					PF00190|PF07883	Cupin|Cupin domain
Gma.3241.1.S1_at	94700	86720	25160	12800	108200	104200	48750	13000	Cluster: Germin-like protein precursor; n=2; Pisum sativum|Rep: Germin-like protein precursor - Pisum sativum (Garden pea)	AT5G20630.1	2e-79	GLP3 (GERMIN-LIKE PROTEIN 3); manganese ion binding / metal ion binding / nutrient reservoir	AC183304_25.3	3e-72	Cupin region F EGN_Mt060719 20060904 TIGR 3643.m00021	Gma.3241.1.S1_at	Affymetrix Soybean Target Sequence	Glyma15g19510.1	4e-60	100	10.82	AT5G20630.1	1e-79	UniRef100_Q9AR81 Germin-like protein n=1 Tax=Pisum sativum RepID=Q9AR81_PEA	2e-85	86.03	84.83	UniRef100_Q9ZRA4 Auxin-binding protein ABP19a n=1 Tax=Prunus persica RepID=AB19A_PRUPE	2e-80	81.11	86.12	UniRef100_O04011 Auxin-binding protein ABP20 n=1 Tax=Prunus persica RepID=ABP20_PRUPE	2e-78	77.78	84.11	GO:0009409 GO:0018119	response_to_cold peptidyl-cysteine_S-nitrosylation	GO:0050162	oxalate_oxidase_activity					PF00190|PF07883	Cupin|Cupin domain
Gma.3308.1.S1_at	39410	19960	12220	12850	39880	25290	15920	12380	Cluster: Polygalacturonase-like protein; n=1; Fragaria x ananassa|Rep: Polygalacturonase-like protein - Fragaria ananassa (Strawberry)	AT4G23500.1	1e-165	glycoside hydrolase family 28 protein / polygalacturonase (pectinase) family protein	AC163384_22.4	1e-165	Parallel beta-helix repeat F EGN_Mt060719 20060904 TIGR 3361.m00020	Gma.3308.1.S1_at	Affymetrix Soybean Target Sequence	Glyma05g37490.1	0	96.26	22.93	AT4G23500.1	0	UniRef100_A7QNJ7 Chromosome chr2 scaffold_132, whole genome shotgun sequence n=1 Tax=Vitis vinifera RepID=A7QNJ7_VITVI	0	85.62	92.71	UniRef100_A7PZL3 Chromosome chr15 scaffold_40, whole genome shotgun sequence n=1 Tax=Vitis vinifera RepID=A7PZL3_VITVI	0	80.36	91.24	UniRef100_Q84LI7 Polygalacturonase-like protein n=1 Tax=Fragaria x ananassa RepID=Q84LI7_FRAAN	0	78.28	93.25	GO:0005975	carbohydrate_metabolic_process	GO:0004650	polygalacturonase_activity	PWY-1081	homogalacturonan degradation			PF00295	Glycosyl hydrolases family 28
Gma.3314.1.S1_a_at	1641	1123	711.2	621.7	1517	1208	741.5	655.5	Rep: Multicystatin - Vigna unguiculata (Cowpea)	AT3G12490.2	3e-27	cysteine protease inhibitor, putative / cystatin, putative	AC138452_9.5	1e-24	Proteinase inhibitor I25, cystatin F EGN_Mt060719 20060904 TIGR 2385.m00010	Gma.3314.1.S1_a_at	Affymetrix Soybean Target Sequence	Glyma14g04260.1	0	99.45	60.42	AT3G12490.1	2e-27	UniRef100_Q6V4X1 Multicystatin (Fragment) n=1 Tax=Vigna unguiculata RepID=Q6V4X1_VIGUN	1e-69	70.77	59.02	UniRef100_Q6V4X1 Multicystatin (Fragment) n=1 Tax=Vigna unguiculata RepID=Q6V4X1_VIGUN	2e-58	57.71	58.41	UniRef100_Q6V4X1 Multicystatin (Fragment) n=1 Tax=Vigna unguiculata RepID=Q6V4X1_VIGUN	4e-25	67.03	27.83			GO:0004869	cysteine_protease_inhibitor_activity			PTHR11413	CYSTATIN FAMILY MEMBER	PF00031|PF00031	Cystatin domain|Cystatin domain
Gma.3314.1.S1_at	5298	2513	1075	729	4419	3237	1472	995.9	Rep: Multicystatin - Vigna unguiculata (Cowpea)	AT3G12490.2	3e-27	cysteine protease inhibitor, putative / cystatin, putative	AC138452_9.5	1e-24	Proteinase inhibitor I25, cystatin F EGN_Mt060719 20060904 TIGR 2385.m00010	Gma.3314.1.S1_at	Affymetrix Soybean Target Sequence	Glyma14g04260.1	2e-71	100	15.05	AT3G12490.1	2e-27	UniRef100_Q6V4X1 Multicystatin (Fragment) n=1 Tax=Vigna unguiculata RepID=Q6V4X1_VIGUN	1e-69	70.77	59.02	UniRef100_Q6V4X1 Multicystatin (Fragment) n=1 Tax=Vigna unguiculata RepID=Q6V4X1_VIGUN	2e-58	57.71	58.41	UniRef100_Q6V4X1 Multicystatin (Fragment) n=1 Tax=Vigna unguiculata RepID=Q6V4X1_VIGUN	4e-25	67.03	27.83			GO:0004869	cysteine_protease_inhibitor_activity			PTHR11413	CYSTATIN FAMILY MEMBER	PF00031|PF00031	Cystatin domain|Cystatin domain
Gma.3419.1.S1_at	50150	41850	30920	27090	49260	48030	34580	31890	Cluster: 50S ribosomal protein L15, chloroplast precursor; n=1; Pisum sativum|Rep: 50S ribosomal protein L15, chloroplast precursor - Pisum sativum (Garden pea)	AT3G25920.1	2e-92	RPL15 (ribosomal protein L15)				Gma.3419.1.S1_at	Affymetrix Soybean Target Sequence	Glyma20g24990.1	0	97.95	41.73	AT3G25920.1	1e-92	UniRef100_P31165 50S ribosomal protein L15, chloroplastic (Fragment) n=1 Tax=Pisum sativum RepID=RK15_PEA	6e-94	73.26	98.45	UniRef100_A7P386 Chromosome chr1 scaffold_5, whole genome shotgun sequence n=1 Tax=Vitis vinifera RepID=A7P386_VITVI	5e-83	65.54	96.56	UniRef100_A9NYS3 Putative uncharacterized protein n=1 Tax=Picea sitchensis RepID=A9NYS3_PICSI	4e-79	71.29	79.47	GO:0006412	translation	GO:0003735	structural_constituent_of_ribosome			PTHR12934	50S RIBOSOMAL PROTEIN L15	PF01305|PF00256	Ribosomal protein L15 amino terminal region|Ribosomal protein L15	KOG0846	Mitochondrial/chloroplast ribosomal protein L15/L10
Gma.3594.2.S1_a_at	154200	137200	59030	42430	191400	149100	76550	51010	Cluster: Hypothetical protein; n=1; Medicago truncatula|Rep: Hypothetical protein - Medicago truncatula (Barrel medic)	AT4G37450.1	8e-52	AGP18 (Arabinogalactan protein 18)	AC144765_22.4	8e-79	arabinogalactan protein, putative F EGN_Mt060719 20060904 TIGR 2562.m00003	Gma.3594.2.S1_a_at	Affymetrix Soybean Target Sequence	Glyma17g17970.1	0	100	50.68	AT4G37450.1	2e-46	NO BLASTP HIT (E<10-6)		0	0			0	0			0	0
Gma.3594.2.S1_at	99840	104500	44750	31120	129100	103200	42600	36430	Cluster: Hypothetical protein; n=1; Medicago truncatula|Rep: Hypothetical protein - Medicago truncatula (Barrel medic)	AT4G37450.1	8e-50	AGP18 (Arabinogalactan protein 18)	AC144765_22.4	1e-76	arabinogalactan protein, putative F EGN_Mt060719 20060904 TIGR 2562.m00003	Gma.3594.2.S1_at	Affymetrix Soybean Target Sequence	Glyma17g17970.1	1e-130	100	35.66	AT4G37450.1	2e-46	NO BLASTP HIT (E<10-6)		0	0			0	0			0	0
Gma.3594.2.S1_x_at	144900	140000	58890	39030	173800	150300	61440	50170	Cluster: Hypothetical protein; n=1; Medicago truncatula|Rep: Hypothetical protein - Medicago truncatula (Barrel medic)	AT4G37450.1	8e-50	AGP18 (Arabinogalactan protein 18)	AC144765_22.4	1e-76	arabinogalactan protein, putative F EGN_Mt060719 20060904 TIGR 2562.m00003	Gma.3594.2.S1_x_at	Affymetrix Soybean Target Sequence	Glyma17g17970.1	1e-130	100	35.51	AT4G37450.1	2e-46	NO BLASTP HIT (E<10-6)		0	0			0	0			0	0
Gma.3604.4.S1_s_at	19840	17830	10420	6000	25140	19830	12050	7376	Cluster: Caffeoyl-CoA O-methyltransferase 2; n=2; rosids|Rep: Caffeoyl-CoA O-methyltransferase 2 - Eucalyptus globulus (Blue gum)	AT4G34050.1	1e-110	caffeoyl-CoA 3-O-methyltransferase, putative	AC136449_22.4	1e-111	O-methyltransferase, family 3 F EGN_Mt060719 20060904 TIGR 2298.m00020	Gma.3604.4.S1_s_at	Affymetrix Soybean Target Sequence	Glyma11g05800.2	1e-128	100	22.24	AT4G34050.1	5e-99	UniRef100_Q9SWB8 Caffeoyl-CoA O-methyltransferase 2 n=1 Tax=Eucalyptus globulus RepID=CAMT2_EUCGL	1e-102	75.1	89.47	UniRef100_B5LAT9 Putative caffeoyl-CoA 3-O-methyltransferase n=1 Tax=Capsicum annuum RepID=B5LAT9_CAPAN	1e-102	74.48	88.66	UniRef100_B6F0U5 Caffeoyl CoA O-methyltransferase n=1 Tax=Carthamus tinctorius RepID=B6F0U5_CARTI	1e-102	75.52	90.57	GO:0046686 GO:0009805	response_to_cadmium_ion coumarin_biosynthetic_process	GO:0042409	caffeoyl-CoA_O-methyltransferase_activity
Gma.3663.1.S1_at	59300	33330	23160	19960	52460	37550	25530	19660								Gma.3663.1.S1_at	Affymetrix Soybean Target Sequence	Glyma11g34710.1	1e-103	99.48	11.37	AT2G39870.1	3e-22	UniRef100_A5AD59 Putative uncharacterized protein n=1 Tax=Vitis vinifera RepID=A5AD59_VITVI	2e-51	36.13	84.24	UniRef100_A7PIJ3 Chromosome chr13 scaffold_17, whole genome shotgun sequence n=1 Tax=Vitis vinifera RepID=A7PIJ3_VITVI	7e-47	37.07	88.89	UniRef100_Q5N9T4 Putative uncharacterized protein P0414E03.11 (Putative uncharacterized protein) (Os01g0850000 protein) n=1 Tax=Oryza sativa Japonica Group RepID=Q5N9T4_ORYSJ	2e-25	29.85	99.72	GO:0008150	biological_process	GO:0003674	molecular_function
Gma.3723.1.S1_at	670000	634300	463200	376200	693200	651200	515200	335600	Cluster: Probable nonspecific lipid-transfer protein AKCS9 precursor; n=1; Vigna unguiculata|Rep: Probable nonspecific lipid-transfer protein AKCS9	AT3G18280.1	2e-28	protease inhibitor/seed storage/lipid transfer protein (LTP) family protein	AC169125_30.3	2e-32	Plant lipid transfer/seed storage/trypsin-alpha amylase inhibitor F EGN_Mt060719 20060904 TIGR 3429.m00021	Gma.3723.1.S1_at	Affymetrix Soybean Target Sequence	Glyma19g00710.1	0	100	35.75	AT3G18280.1	3e-29	UniRef100_Q9LJQ3 Lipid transfer protein (AT3g18280/MIE15_7) n=1 Tax=Arabidopsis thaliana RepID=Q9LJQ3_ARATH	4e-20	48.42	98.96	UniRef100_P82353 Non-specific lipid-transfer protein 2 n=1 Tax=Prunus armeniaca RepID=NLTP2_PRUAR	5e-20	70.59	100	UniRef100_Q43681 Probable non-specific lipid-transfer protein AKCS9 n=1 Tax=Vigna unguiculata RepID=NLTP_VIGUN	1e-19	55	80.81	GO:0006869	lipid_transport	GO:0008289	lipid_binding					PF00234	Protease inhibitor/seed storage/LTP family
Gma.3829.1.S1_at	14360	8829	5975	5519	16730	10010	6704	5357	Cluster: AT4g12080/F16J13_150; n=2; Arabidopsis thaliana|Rep: AT4g12080/F16J13_150 - Arabidopsis thaliana (Mouse-ear cress)	AT4G12080.1	6e-75	DNA-binding family protein	AC152498_18.5	1e-70	HMG-I and HMG-Y, DNA-binding E EGN_Mt060719 20060904 TIGR 3117.m00003	Gma.3829.1.S1_at	Affymetrix Soybean Target Sequence	Glyma09g40520.4	0	96.34	24.01	AT4G12080.1	1e-79	UniRef100_A7PY96 Chromosome chr15 scaffold_37, whole genome shotgun sequence n=1 Tax=Vitis vinifera RepID=A7PY96_VITVI	4e-67	47.65	100.3	UniRef100_A5ADV9 Putative uncharacterized protein n=1 Tax=Vitis vinifera RepID=A5ADV9_VITVI	1e-47	41.81	73.3	UniRef100_A7QGT6 Chromosome chr16 scaffold_94, whole genome shotgun sequence n=1 Tax=Vitis vinifera RepID=A7QGT6_VITVI	7e-47	38.08	96.01			GO:0003677	DNA_binding
Gma.3893.2.S1_at	86450	53240	18390	16770	98230	61730	22350	15720	Cluster: F17A17.37 protein; n=3; Arabidopsis thaliana|Rep: F17A17.37 protein - Arabidopsis thaliana (Mouse-ear cress)	AT3G08030.1	1e-135	similar to unknown protein [Arabidopsis thaliana] (TAIR:AT2G41800.1); similar to Os03g0807700 [Oryza sativa (japonica	AC174305_5.3	1e-91	Galactose-binding like E EGN_Mt060719 20060904 TIGR 3540.m00003	Gma.3893.2.S1_at	Affymetrix Soybean Consensus Sequence	Ambiguous Hit		0	0	AT3G08030.1	1e-134	UniRef100_A7Q261 Chromosome chr13 scaffold_45, whole genome shotgun sequence n=1 Tax=Vitis vinifera RepID=A7Q261_VITVI	1e-153	77.29	91.85	UniRef100_A9PCQ2 Putative uncharacterized protein n=1 Tax=Populus trichocarpa RepID=A9PCQ2_POPTR	1e-145	72.94	92.88	UniRef100_Q9SFB1 F17A17.37 protein (Putative uncharacterized protein At3g08030) (Putative uncharacterized protein) n=2 Tax=Arabidopsis thaliana RepID=Q9SFB1_ARATH	1e-132	68.53	92.88	GO:0008150	biological_process	GO:0003674	molecular_function			NA	NA	NA	NA	NA	NA
Gma.3969.1.S1_s_at	49690	26460	6064	4174	63810	38960	10090	4919	Cluster: Basic blue copper protein; n=1; Cicer arietinum|Rep: Basic blue copper protein - Cicer arietinum (Chickpea) (Garbanzo)	AT2G02850.1	2e-40	ARPN (PLANTACYANIN); copper ion binding	AC161863_13.4	9e-47	Blue (type 1) copper domain F EGN_Mt060719 20060904 TIGR 3346.m00012	Gma.3969.1.S1_s_at	Affymetrix Soybean Target Sequence	Glyma06g12680.1	1e-100	100	49.07	AT2G02850.1	1e-38	UniRef100_A7NSM5 Chromosome chr18 scaffold_1, whole genome shotgun sequence n=1 Tax=Vitis vinifera RepID=A7NSM5_VITVI	7e-42	62.2	70.29	UniRef100_Q9ZRV5 Basic blue copper protein n=1 Tax=Cicer arietinum RepID=Q9ZRV5_CICAR	1e-40	66.94	101.64	UniRef100_A7PYU4 Chromosome chr12 scaffold_38, whole genome shotgun sequence n=1 Tax=Vitis vinifera RepID=A7PYU4_VITVI	6e-39	57.94	100	GO:0009856 GO:0048653	pollination anther_development	GO:0005507	copper_ion_binding					PF02298	Plastocyanin-like domain
Gma.3969.2.S1_at	18770	7617	1878	1239	30490	15800	2748	1167	Cluster: Basic blue copper protein; n=1; Cicer arietinum|Rep: Basic blue copper protein - Cicer arietinum (Chickpea) (Garbanzo)	AT2G02850.1	2e-40	ARPN (PLANTACYANIN); copper ion binding	AC161863_13.4	9e-47	Blue (type 1) copper domain F EGN_Mt060719 20060904 TIGR 3346.m00012	Gma.3969.2.S1_at	Affymetrix Soybean Consensus Sequence	No Soybean Match Identified, E<10E-30, Perecent ID>95%		0	0	AT2G02850.1	1e-36	UniRef100_Q9ZRV5 Basic blue copper protein n=1 Tax=Cicer arietinum RepID=Q9ZRV5_CICAR	9e-41	65.35	104.1	UniRef100_A7NSM5 Chromosome chr18 scaffold_1, whole genome shotgun sequence n=1 Tax=Vitis vinifera RepID=A7NSM5_VITVI	3e-39	61.42	72	UniRef100_A7PYU4 Chromosome chr12 scaffold_38, whole genome shotgun sequence n=1 Tax=Vitis vinifera RepID=A7PYU4_VITVI	1e-37	56.35	102.44	GO:0009856 GO:0048653	pollination anther_development	GO:0005507	copper_ion_binding			NA	NA	NA	NA	NA	NA
Gma.4031.1.S1_at	22990	19600	13150	11570	24850	20060	12300	11760	Cluster: Major facilitator superfamily; n=1; Medicago truncatula|Rep: Major facilitator superfamily - Medicago truncatula (Barrel medic)	AT2G43330.1	3e-48	ATINT1 (INOSITOL TRANSPORTER 1); carbohydrate transporter/ sugar porter	AC170583_17.3	2e-55	General substrate transporter E EGN_Mt060719 20060904 TIGR 3459.m00018	Gma.4031.1.S1_at	Affymetrix Soybean Target Sequence	Glyma20g39030.1	0	95	22.04	AT2G43330.1	0	UniRef100_A2Q2S7 General substrate transporter n=1 Tax=Medicago truncatula RepID=A2Q2S7_MEDTR	0	67.49	97	UniRef100_A7QM50 Chromosome chr5 scaffold_124, whole genome shotgun sequence n=1 Tax=Vitis vinifera RepID=A7QM50_VITVI	1e-178	64.78	98.6	UniRef100_Q8VZR6 Probable inositol transporter 1 n=1 Tax=Arabidopsis thaliana RepID=INT1_ARATH	1e-177	64.2	96.46	GO:0015798	myo-inositol_transport	GO:0015144 GO:0005366 GO:0005351	carbohydrate_transmembrane_transporter_activity myo-inositol:hydrogen_symporter_activity sugar:hydrogen_symporter_activity			PTHR11600	SUGAR TRANSPORTER	PF00083|PF07690	Sugar (and other) transporter|Major Facilitator Superfamily	KOG0254	Predicted transporter (major facilitator superfamily)
Gma.4216.1.S1_a_at	14650	12070	2557	1833	21160	13810	2825	2383	Cluster: Xyloglucan endotransglucosylase/hydrolase protein A precursor; n=1; Vigna angularis|Rep: Xyloglucan endotransglucosylase/hydrolase protein A	AT5G13870.1	1e-142	EXGT-A4 (ENDOXYLOGLUCAN TRANSFERASE A4); hydrolase, acting on glycosyl bonds	AC157890_26.4	1e-155	Glycoside hydrolase, family 16; Xyloglucan endo-transglycosylase, C-terminal F EGN_Mt060719 20060904 TIGR 3243.m00023	Gma.4216.1.S1_a_at	Affymetrix Soybean Consensus Sequence	No Soybean Match Identified, E<10E-30, Perecent ID>95%		0	0	AT5G13870.1	1e-139	UniRef100_Q41638 Xyloglucan endotransglucosylase/hydrolase protein A n=1 Tax=Vigna angularis RepID=XTHA_PHAAN	1e-161	90.07	100	UniRef100_Q39857 Probable xyloglucan endotransglucosylase/hydrolase (Fragment) n=1 Tax=Glycine max RepID=XTH_SOYBN	1e-150	84.19	97.97	UniRef100_Q2HRU6 Glycoside hydrolase, family 16; Xyloglucan endo-transglycosylase, C-terminal n=1 Tax=Medicago truncatula RepID=Q2HRU6_MEDTR	1e-148	82.25	99.66	GO:0005975 GO:0006073	carbohydrate_metabolic_process glucan_metabolic_process	GO:0016798	hydrolase_activity,_acting_on_glycosyl_bonds			NA	NA	NA	NA	NA	NA
Gma.4216.2.S1_s_at	52320	40230	2498	1335	75340	46620	2611	1125	Cluster: Xyloglucan endotransglucosylase/hydrolase protein A precursor; n=1; Vigna angularis|Rep: Xyloglucan endotransglucosylase/hydrolase protein A	AT5G13870.1	3e-73	EXGT-A4 (ENDOXYLOGLUCAN TRANSFERASE A4); hydrolase, acting on glycosyl bonds	AC157890_26.4	7e-80	Glycoside hydrolase, family 16; Xyloglucan endo-transglycosylase, C-terminal F EGN_Mt060719 20060904 TIGR 3243.m00023	Gma.4216.2.S1_s_at	Affymetrix Soybean Target Sequence	Glyma16g26630.1	0	100	30.56	AT5G13870.1	1e-111	UniRef100_Q41638 Xyloglucan endotransglucosylase/hydrolase protein A n=1 Tax=Vigna angularis RepID=XTHA_PHAAN	1e-121	95.35	73.63	UniRef100_Q39857 Probable xyloglucan endotransglucosylase/hydrolase (Fragment) n=1 Tax=Glycine max RepID=XTH_SOYBN	1e-114	89.81	72.88	UniRef100_O65734 Xyloglucan endotransglucosylase/hydrolase n=1 Tax=Cicer arietinum RepID=O65734_CICAR	1e-113	87.44	72.88	GO:0005975 GO:0006073	carbohydrate_metabolic_process glucan_metabolic_process	GO:0016798	hydrolase_activity,_acting_on_glycosyl_bonds					PF00722|PF06955	Glycosyl hydrolases family 16|Xyloglucan endo-transglycosylase (XET) C-terminus
Gma.4325.1.S1_at	24000	11430	4217	4227	29530	14190	5263	4022	Cluster: 3-hydroxyisobutyryl-coenzyme A hydrolase; n=1; Arabidopsis thaliana|Rep: 3-hydroxyisobutyryl-coenzyme A hydrolase - Arabidopsis	AT1G06550.1	2e-60	enoyl-CoA hydratase/isomerase family protein	AC182815_20.3	2e-26	3-hydroxyisobutyryl-CoA hydrolase/ catalytic , putative E EGN_Mt060719 20060904 TIGR 3639.m00018	Gma.4325.1.S1_at	Affymetrix Soybean Target Sequence	Glyma08g42070.2	0	97.06	30.75	AT1G06550.1	1e-159	UniRef100_A9PBA7 Putative uncharacterized protein n=1 Tax=Populus trichocarpa RepID=A9PBA7_POPTR	1e-177	75.84	98.47	UniRef100_A7PJT9 Chromosome chr12 scaffold_18, whole genome shotgun sequence n=1 Tax=Vitis vinifera RepID=A7PJT9_VITVI	1e-172	76.47	96.14	UniRef100_Q56XU5 3-hydroxyisobutyryl-coenzyme A hydrolase (At1g06550) n=1 Tax=Arabidopsis thaliana RepID=Q56XU5_ARATH	1e-162	71.02	98.71	GO:0006635	fatty_acid_beta-oxidation	GO:0003860	3-hydroxyisobutyryl-CoA_hydrolase_activity	VALDEG-PWY	valine degradation
Gma.4325.1.S1_s_at	101700	67780	34610	29510	138300	82610	37530	28010	Cluster: 3-hydroxyisobutyryl-coenzyme A hydrolase; n=1; Arabidopsis thaliana|Rep: 3-hydroxyisobutyryl-coenzyme A hydrolase - Arabidopsis	AT1G06550.1	2e-60	enoyl-CoA hydratase/isomerase family protein	AC182815_20.3	2e-26	3-hydroxyisobutyryl-CoA hydrolase/ catalytic , putative E EGN_Mt060719 20060904 TIGR 3639.m00018	Gma.4325.1.S1_s_at	Affymetrix Soybean Target Sequence	Glyma08g42070.2	5e-69	100	8.45	AT1G06550.1	1e-159	UniRef100_A9PBA7 Putative uncharacterized protein n=1 Tax=Populus trichocarpa RepID=A9PBA7_POPTR	1e-177	75.84	98.47	UniRef100_A7PJT9 Chromosome chr12 scaffold_18, whole genome shotgun sequence n=1 Tax=Vitis vinifera RepID=A7PJT9_VITVI	1e-172	76.47	96.14	UniRef100_Q56XU5 3-hydroxyisobutyryl-coenzyme A hydrolase (At1g06550) n=1 Tax=Arabidopsis thaliana RepID=Q56XU5_ARATH	1e-162	71.02	98.71	GO:0006635	fatty_acid_beta-oxidation	GO:0003860	3-hydroxyisobutyryl-CoA_hydrolase_activity	VALDEG-PWY	valine degradation
Gma.4374.1.S1_s_at	18700	9364	2607	2896	26030	11310	2458	1536	Cluster: Cytochrome P450 monooxygenase CYP92A29; n=1; Medicago truncatula|Rep: Cytochrome P450 monooxygenase CYP92A29 - Medicago truncatula (Barrel	AT2G45570.1	1e-65	CYP76C2 (cytochrome P450, family 76, subfamily C, polypeptide 2); oxygen binding	AC141114_7.4	5e-61	E-class P450, group I H EGN_Mt060719 20060904 TIGR 2469.m00007	Gma.4374.1.S1_s_at	Affymetrix Soybean Target Sequence	Glyma07g04470.1	1e-136	99.6	12.05	AT5G07990.1	1e-115	UniRef100_Q2MJ15 Cytochrome P450 monooxygenase CYP92A29 n=1 Tax=Medicago truncatula RepID=Q2MJ15_MEDTR	0	82.46	93.55	UniRef100_Q9FQL9 Cytochrome P450 n=1 Tax=Pisum sativum RepID=Q9FQL9_PEA	0	78.36	100.81	UniRef100_Q94FM3 Elicitor-inducible cytochrome P450 n=1 Tax=Nicotiana tabacum RepID=Q94FM3_TOBAC	0	75.73	93.91	GO:0009411 GO:0009813	response_to_UV flavonoid_biosynthetic_process	GO:0016711 GO:0019825	flavonoid_3'-monooxygenase_activity oxygen_binding	PWY1F-823	leucopelargonidin and leucocyanidin biosynthesis	PTHR19383	CYTOCHROME P450	PF00067	Cytochrome P450	KOG0156	Cytochrome P450 CYP2 subfamily
Gma.4375.1.S1_s_at	219600	155100	107200	98170	224900	171900	110500	97620	Cluster: Glutamine synthetase cytosolic isozyme 1; n=5; core eudicotyledons|Rep: Glutamine synthetase cytosolic isozyme 1 - Glycine max (Soybean)	AT5G37600.1	0	ATGSR1 (Arabidopsis thaliana glutamine synthase clone R1); glutamate-ammonia ligase	AC139882_6.4	0	Glutamine synthetase type I F EGN_Mt060719 20060904 TIGR 2419.m00007	Gma.4375.1.S1_s_at	Affymetrix Soybean Target Sequence	Glyma18g04660.1	1e-100	98.95	12.42	AT5G37600.1	0	UniRef100_Q9FUK4 Glutamine synthetase n=1 Tax=Glycine max RepID=Q9FUK4_SOYBN	0	95.91	96.07	UniRef100_P32289 Glutamine synthetase nodule isozyme n=1 Tax=Vigna aconitifolia RepID=GLNA_VIGAC	0	94.15	96.07	UniRef100_A7Q8A0 Glutamine synthetase n=1 Tax=Vitis vinifera RepID=A7Q8A0_VITVI	0	91.81	96.07	GO:0042128	nitrate_assimilation	GO:0005507 GO:0004356	copper_ion_binding glutamate-ammonia_ligase_activity	PWY-381	nitrate assimilation pathway	PTHR20852	GLUTAMINE SYNTHETASE	PF03951|PF00120	Glutamine synthetase, beta-Grasp domain|Glutamine synthetase, catalytic domain	KOG0683	Glutamine synthetase
Gma.4459.1.S1_at	610700	494500	338900	287800	651000	496700	320600	247800	Cluster: Hypothetical protein; n=2; Papilionoideae|Rep: Hypothetical protein - Trifolium pratense (Red clover)	AT1G09750.1	1e-148	chloroplast nucleoid DNA-binding protein-related	AC124954_14.5	1e-127	Peptidase A1, pepsin F EGN_Mt060719 20060904 TIGR 2120.m00015	Gma.4459.1.S1_at	Affymetrix Soybean Target Sequence	Glyma04g09740.1	1e-175	100	14.12	AT1G09750.1	1e-149	UniRef100_Q2PEZ2 Putative uncharacterized protein n=1 Tax=Trifolium pratense RepID=Q2PEZ2_TRIPR	0	76.36	100.69	UniRef100_A9PFY7 Putative uncharacterized protein n=1 Tax=Populus trichocarpa RepID=A9PFY7_POPTR	1e-160	66.36	98.63	UniRef100_A7NUN5 Chromosome chr18 scaffold_1, whole genome shotgun sequence n=1 Tax=Vitis vinifera RepID=A7NUN5_VITVI	1e-137	67.04	76.39	GO:0006508	proteolysis					PTHR13683	ASPARTYL PROTEASES			KOG1339	Aspartyl protease
Gma.4565.1.S1_s_at	41270	27760	2673	1845	64880	26490	2884	1930	Cluster: GASA-like protein; n=1; Gerbera hybrid cultivar|Rep: GASA-like protein - Gerbera hybrida	AT5G14920.1	2e-47	gibberellin-regulated family protein	CU024888_14.3	7e-25	Gibberellin regulated protein H EGN_Mt060719 20060904 TIGR 4041.m00007 IMGA|CU024878_1.4 Gibberellin regulated	Gma.4565.1.S1_s_at	Affymetrix Soybean Target Sequence	Glyma19g01590.2	0	100	52.27	AT5G14920.1	8e-48	UniRef100_A7PMF3 Chromosome chr14 scaffold_21, whole genome shotgun sequence n=1 Tax=Vitis vinifera RepID=A7PMF3_VITVI	2e-23	85.25	88.41	UniRef100_Q8LBI7 Putative uncharacterized protein n=1 Tax=Arabidopsis thaliana RepID=Q8LBI7_ARATH	5e-20	72.13	22.18	UniRef100_Q9LFR3 Putative uncharacterized protein F2G14_40 (AT5g14920/F2G14_40) n=1 Tax=Arabidopsis thaliana RepID=Q9LFR3_ARATH	5e-20	72.13	22.18	GO:0009739	response_to_gibberellin_stimulus	GO:0005199	structural_constituent_of_cell_wall
Gma.4569.1.S1_at	6224	4789	1692	1264	7614	6847	2709	1279	Cluster: AT5g08050/F13G24_250; n=2; Arabidopsis thaliana|Rep: AT5g08050/F13G24_250 - Arabidopsis thaliana (Mouse-ear cress)	AT5G08050.1	5e-43	similar to unknown protein [Arabidopsis thaliana] (TAIR:AT1G74730.1); similar to Os12g0575000 [Oryza sativa (japonica				Gma.4569.1.S1_at	Affymetrix Soybean Target Sequence	Glyma06g22220.1	1e-149	95.72	34.71	AT5G08050.1	2e-47	UniRef100_A9PGF4 Putative uncharacterized protein n=1 Tax=Populus trichocarpa RepID=A9PGF4_POPTR	1e-39	53.89	98.97	UniRef100_A7QI04 Chromosome chr17 scaffold_101, whole genome shotgun sequence n=1 Tax=Vitis vinifera RepID=A7QI04_VITVI	8e-39	53.51	88.83	UniRef100_Q9SD79 Putative uncharacterized protein F13G24.250 n=1 Tax=Arabidopsis thaliana RepID=Q9SD79_ARATH	5e-27	48.78	103.16	GO:0008150	biological_process	GO:0003674	molecular_function					PF06549	Protein of unknown function (DUF1118)
Gma.4606.1.S1_at	32270	32120	20900	20230	31850	28160	21600	21190	Cluster: 50S ribosomal protein L10, chloroplast precursor; n=1; Arabidopsis thaliana|Rep: 50S ribosomal protein L10, chloroplast precursor - Arabidopsis	AT5G13510.1	4e-65	ribosomal protein L10 family protein	AC151805_23.3	6e-60	Ribosomal protein L10 E EGN_Mt060719 20060904 TIGR 3064.m00008	Gma.4606.1.S1_at	Affymetrix Soybean Target Sequence	Glyma17g08370.1	0	99.17	35.53	AT5G13510.1	4e-77	UniRef100_A7Q3Z6 Chromosome chr13 scaffold_48, whole genome shotgun sequence n=1 Tax=Vitis vinifera RepID=A7Q3Z6_VITVI	3e-82	79.44	79.65	UniRef100_O80362 50S ribosomal protein L10, chloroplastic n=1 Tax=Nicotiana tabacum RepID=RK10_TOBAC	1e-81	66.52	100.88	UniRef100_Q9FY50 50S ribosomal protein L10, chloroplastic n=2 Tax=Arabidopsis thaliana RepID=RK10_ARATH	1e-75	72.38	82.27	GO:0006412	translation	GO:0003735	structural_constituent_of_ribosome					PF00466	Ribosomal protein L10
Gma.4611.1.A1_at	22090	20000	11460	11770	24770	19930	13750	11310	Cluster: Geranylgeranyl pyrophosphate synthase-related protein, chloroplast precursor; n=1; Arabidopsis thaliana|Rep: Geranylgeranyl pyrophosphate	AT4G38460.1	2e-78	GGR (GERANYLGERANYL REDUCTASE); farnesyltranstransferase	AC146550_2.3	1e-114	Polyprenyl synthetase E EGN_Mt060719 20060904 TIGR 2612.m00009	Gma.4611.1.A1_at	Affymetrix Soybean Target Sequence	Glyma08g09890.2	1e-167	98.7	19.24	AT4G38460.1	1e-112	UniRef100_A9ZN21 Geranylgeranyl-diphosphate synthase n=1 Tax=Hevea brasiliensis RepID=A9ZN21_HEVBR	1e-121	74.23	94.77	UniRef100_A7P8I1 Chromosome chr3 scaffold_8, whole genome shotgun sequence (Chromosome undetermined scaffold_1232, whole genome shotgun sequence) n=1 Tax=Vitis vinifera RepID=A7P8I1_VITVI	1e-117	71.67	85.92	UniRef100_A5BEV9 Putative uncharacterized protein n=1 Tax=Vitis vinifera RepID=A5BEV9_VITVI	1e-117	71.67	85.92	GO:0008299	isoprenoid_biosynthetic_process	GO:0004311	farnesyltranstransferase_activity	PWY-5121	geranylgeranyldiphosphate biosynthesis II (plastidic)
Gma.4614.1.S1_at	5604	3319	1221	1319	7311	2844	1391	1171	Cluster: AMP-dependent synthetase and ligase; n=1; Medicago truncatula|Rep: AMP-dependent synthetase and ligase - Medicago truncatula (Barrel medic)	AT2G47240.1	1e-38	long-chain-fatty-acid--CoA ligase family protein / long-chain acyl-CoA synthetase family protein	AC135465_20.4	3e-53	AMP-dependent synthetase and ligase E EGN_Mt060719 20060904 TIGR 2272.m00020	Gma.4614.1.S1_at	Affymetrix Soybean Target Sequence	Glyma10g01400.1	0	100	16.92	AT2G47240.2	0	UniRef100_A7Q0R1 Chromosome chr7 scaffold_42, whole genome shotgun sequence n=1 Tax=Vitis vinifera RepID=A7Q0R1_VITVI	0	70.77	97.16	UniRef100_O22898 Putative acyl-CoA synthetase (At2g47240/T8I13.8) (Long chain acyl-CoA synthetase 1) n=1 Tax=Arabidopsis thaliana RepID=O22898_ARATH	0	64.25	100.45	UniRef100_B0LUW1 Long chain acyl-CoA synthetase 1 n=1 Tax=Brassica napus RepID=B0LUW1_BRANA	0	62.44	100.45	GO:0006633	fatty_acid_biosynthetic_process	GO:0004467	long-chain-fatty-acid-CoA_ligase_activity	PWY-5136	fatty acid ?-oxidation I (saturated)	PTHR11968	AMP DEPENDENT LIGASE/SYNTHETASE	PF00501	AMP-binding enzyme	KOG1256	Long-chain acyl-CoA synthetases (AMP-forming)
Gma.4695.1.A1_at	80300	45890	16340	13130	139400	56290	23530	13150	Rep: Cellulose synthase - Medicago truncatula (Barrel medic)	AT1G02730.1	4e-42	ATCSLD5 (Cellulose synthase-like D5); cellulose synthase	AC145329_1.4	1e-43	Cellulose synthase - 5prime partial E EGN_Mt060719 20060904 TIGR 2589.m00033	Gma.4695.1.A1_at	Affymetrix Soybean Target Sequence	Glyma19g40170.1	1e-102	100	5.23	AT1G02730.1	0	UniRef100_Q9SRW9 Cellulose synthase-like protein D5 n=1 Tax=Arabidopsis thaliana RepID=CSLD5_ARATH	0	73.24	77.82	UniRef100_A7Q0I5 Chromosome chr7 scaffold_42, whole genome shotgun sequence n=1 Tax=Vitis vinifera RepID=A7Q0I5_VITVI	0	73.4	82.57	UniRef100_Q2QNS6 Cellulose synthase-like protein D4 n=1 Tax=Oryza sativa Japonica Group RepID=CSLD4_ORYSJ	0	63.89	75.39	GO:0000271 GO:0009832 GO:0042546 GO:0048367 GO:0010583	polysaccharide_biosynthetic_process plant-type_cell_wall_biogenesis cell_wall_biogenesis shoot_development response_to_cyclopentenone	GO:0016759 GO:0047517	cellulose_synthase_activity 1,4-beta-D-xylan_synthase_activity	PWY-1001	cellulose biosynthesis			PF03552	Cellulose synthase
Gma.4867.1.S1_at	377200	310700	179300	143300	444100	314900	186800	103900	Cluster: Serine carboxypeptidase family protein, expressed; n=1; Oryza sativa (japonica cultivar-group)|Rep: Serine carboxypeptidase family	AT1G28110.1	2e-70	SCPL45; serine carboxypeptidase	AC146333_20.4	8e-74	Peptidase S10, serine carboxypeptidase H EGN_Mt060719 20060904 TIGR 2606.m00018	Gma.4867.1.S1_at	Affymetrix Soybean Target Sequence	Glyma03g28080.3	0	100	18.36	AT1G28110.2	1e-128	UniRef100_A7PT95 Chromosome chr8 scaffold_29, whole genome shotgun sequence n=1 Tax=Vitis vinifera RepID=A7PT95_VITVI	1e-144	66.21	78.96	UniRef100_Q2R3G8 Serine carboxypeptidase family protein, expressed n=1 Tax=Oryza sativa Japonica Group RepID=Q2R3G8_ORYSJ	1e-127	59.25	78.18	UniRef100_A7QT61 Chromosome chr1 scaffold_166, whole genome shotgun sequence n=1 Tax=Vitis vinifera RepID=A7QT61_VITVI	1e-127	58.76	79.48	GO:0006508	proteolysis
Gma.492.1.S1_at	6526	5485	2774	2016	6437	5290	3282	1824								Gma.492.1.S1_at	Affymetrix Soybean Target Sequence	Glyma11g31580.1	2e-87	100	74.31	NO BLASTP HIT (E<10-6)		NO BLASTP HIT (E<10-6)		0	0			0	0			0	0
Gma.4920.1.A1_at	19180	26670	3841	1763	21570	32650	7890	1838	Cluster: Beta-1,3-glucanase 2; n=1; Ziziphus jujuba|Rep: Beta-1,3-glucanase 2 - Ziziphus jujuba	AT2G05790.1	2e-51	glycosyl hydrolase family 17 protein	AC137995_31.4	4e-50	Glycoside hydrolase, family 17; X8 F EGN_Mt060719 20060904 TIGR 2364.m00035	Gma.4920.1.A1_at	Affymetrix Soybean Target Sequence	Glyma14g02350.1	0	99.79	29.03	AT5G55180.1	0	UniRef100_Q0V7P5 At5g55180 n=1 Tax=Arabidopsis thaliana RepID=Q0V7P5_ARATH	0	74.31	94.78	UniRef100_Q8S9I6 AT5g55180/MCO15_13 n=1 Tax=Arabidopsis thaliana RepID=Q8S9I6_ARATH	0	74.08	94.78	UniRef100_Q8L9D9 Beta-1,3-glucanase-like protein n=1 Tax=Arabidopsis thaliana RepID=Q8L9D9_ARATH	0	74.08	94.78	GO:0005975	carbohydrate_metabolic_process	GO:0004553	hydrolase_activity,_hydrolyzing_O-glycosyl_compounds					PF00332|PF07983	Glycosyl hydrolases family 17|X8 domain
Gma.4997.1.S1_at	94670	76210	56630	49530	107500	77240	58290	47670	Cluster: Early tobacco anther 1; n=1; Medicago truncatula|Rep: Early tobacco anther 1 - Medicago truncatula (Barrel medic)	AT5G48480.1	1e-27	Identical to Protein At5g48480 [Arabidopsis Thaliana] (GB:Q9LV66); similar to early tobacco anther 1 [Medicago truncatula]	AC148292_2.4	5e-56	early tobacco anther 1, putative F EGN_Mt060719 20060904 TIGR 2805.m00002	Gma.4997.1.S1_at	Affymetrix Soybean Target Sequence	Glyma08g45810.1	0	99.78	51.17	AT5G48480.1	3e-28	UniRef100_A7QZF2 Chromosome undetermined scaffold_272, whole genome shotgun sequence n=1 Tax=Vitis vinifera RepID=A7QZF2_VITVI	1e-34	50.91	102.48	UniRef100_A9PGV8 Putative uncharacterized protein n=1 Tax=Populus trichocarpa RepID=A9PGV8_POPTR	2e-34	50.3	100.61	UniRef100_A7QYY1 Chromosome undetermined scaffold_259, whole genome shotgun sequence n=1 Tax=Vitis vinifera RepID=A7QYY1_VITVI	4e-34	50.91	102.48	GO:0008150	biological_process	GO:0003674	molecular_function					PF00903	Glyoxalase/Bleomycin resistance protein/Dioxygenase superfamily
Gma.5117.1.S1_at	28240	26430	17430	13850	28640	25470	19530	14450	Cluster: Putative receptor protein kinase TMK1 precursor; n=2; Arabidopsis thaliana|Rep: Putative receptor protein kinase TMK1 precursor - Arabidopsis	AT1G66150.1	3e-21	TMK1 (TRANSMEMBRANE KINASE 1)	CR936948_21.3	5e-21	Protein kinase E EGN_Mt060719 20060904 TIGR 3745.m00009	Gma.5117.1.S1_at	Affymetrix Soybean Target Sequence	Glyma18g04780.1	4e-44	100	3.08	AT1G66150.1	0	UniRef100_A7PYY9 Chromosome chr4 scaffold_39, whole genome shotgun sequence n=1 Tax=Vitis vinifera RepID=A7PYY9_VITVI	0	67.6	100.11	UniRef100_P43298 Putative receptor protein kinase TMK1 n=1 Tax=Arabidopsis thaliana RepID=TMK1_ARATH	0	65.81	97.98	UniRef100_Q84R13 Putative receptor protein kinase (TMK1) n=1 Tax=Arabidopsis thaliana RepID=Q84R13_ARATH	0	65.7	97.98	GO:0007165	signal_transduction	GO:0004675	transmembrane_receptor_protein_serine/threonine_kinase_activity			PTHR23258	SERINE-THREONINE PROTEIN KINASE, PLANT-TYPE	PF08263|PF00560|PF00560|PF00560|PF00560|PF00560|PF00560|PF00	Leucine rich repeat N-terminal domain|Leucine Rich Repeat|Leucine Rich Repeat|Leucine Rich Repeat|Leucine Rich Repeat|Leucine Rich Repeat|Leucine Rich Repeat|Leucine Rich Repeat|Leucine Rich Repeat|Leucine rich repeat N-terminal domain|Leucine Rich Repeat|Leucine Rich Repeat|Leucine Rich Repeat|Protein kinase domain|Protein tyrosine kinase	KOG1187	Serine/threonine protein kinase
Gma.5124.1.S1_at	16800	11950	8815	8365	17780	13630	9644	8092	Cluster: Subtilisin-like protease; n=1; Arabidopsis thaliana|Rep: Subtilisin-like protease - Arabidopsis thaliana (Mouse-ear cress)	AT5G45650.1	1e-110	subtilase family protein	CT573401_13.3	2e-78	Protease-associated PA; Proteinase inhibitor I9, subtilisin propeptide E EGN_Mt060719 20060904 TIGR 3913.m00002	Gma.5124.1.S1_at	Affymetrix Soybean Target Sequence	Glyma13g29470.1	0	99.53	16.58	AT5G45650.1	0	UniRef100_A7QV66 Chromosome undetermined scaffold_186, whole genome shotgun sequence n=1 Tax=Vitis vinifera RepID=A7QV66_VITVI	0	62.12	98.07	UniRef100_A5BS96 Putative uncharacterized protein n=1 Tax=Vitis vinifera RepID=A5BS96_VITVI	0	58.98	87.91	UniRef100_Q9FK76 Subtilisin-like protease (Putative subtilisin) n=1 Tax=Arabidopsis thaliana RepID=Q9FK76_ARATH	0	57.27	96.84	GO:0006508	proteolysis					PTHR10795	SUBTILISIN/KEXIN-RELATED SERINE PROTEASE	PF05922|PF00082|PF02225	Subtilisin N-terminal Region|Subtilase family|PA domain
Gma.5180.1.S1_at	35150	25150	14900	14170	34330	27640	14820	15260	Cluster: Protein At2g30350; n=1; Arabidopsis thaliana|Rep: Protein At2g30350 - Arabidopsis thaliana (Mouse-ear cress)	AT2G30350.1	7e-28	endo/excinuclease amino terminal domain-containing protein				Gma.5180.1.S1_at	Affymetrix Soybean Target Sequence	Glyma18g06170.1	0	99.79	34.29	AT2G30350.2	4e-83	UniRef100_A7NY27 Chromosome chr6 scaffold_3, whole genome shotgun sequence n=1 Tax=Vitis vinifera RepID=A7NY27_VITVI	2e-83	47.4	100.55	UniRef100_Q682H4 Putative uncharacterized protein At2g30350 (At2g30350) n=1 Tax=Arabidopsis thaliana RepID=Q682H4_ARATH	8e-78	44	99.73	UniRef100_B4FEY4 Putative uncharacterized protein n=1 Tax=Zea mays RepID=B4FEY4_MAIZE	2e-70	44.57	90.72	GO:0006281	DNA_repair					PTHR20208	FAMILY NOT NAMED	PF01541	GIY-YIG catalytic domain
Gma.5205.1.A1_at	38850	31030	17780	17920	45900	30410	22450	17700	Cluster: AT5g55180/MCO15_13, putative; n=1; Medicago truncatula|Rep: AT5g55180/MCO15_13, putative - Medicago truncatula (Barrel medic)	AT5G67460.1	3e-30	glycosyl hydrolase family protein 17	AC146856_6.5	2e-36	X8 F EGN_Mt060719 20060904 TIGR 2711.m00008	Gma.5205.1.A1_at	Affymetrix Soybean Target Sequence	Glyma11g05230.1	0	99.46	21.75	AT5G67460.1	2e-81	UniRef100_A7PLP9 Chromosome chr7 scaffold_20, whole genome shotgun sequence n=1 Tax=Vitis vinifera RepID=A7PLP9_VITVI	2e-86	49.59	89.59	UniRef100_Q9FJX7 Gb|AAD30228.1 n=1 Tax=Arabidopsis thaliana RepID=Q9FJX7_ARATH	2e-67	43.4	93.95	UniRef100_Q7G3M2 Expressed protein (Os10g0347000 protein) n=1 Tax=Oryza sativa Japonica Group RepID=Q7G3M2_ORYSJ	6e-32	69.32	25.58	GO:0005975	carbohydrate_metabolic_process	GO:0004553	hydrolase_activity,_hydrolyzing_O-glycosyl_compounds					PF07983	X8 domain
Gma.5257.1.A1_at	64690	37880	9159	5998	96280	41980	17410	9314	Rep: Hypothetical protein - Medicago truncatula (Barrel medic)	AT5G16250.1	2e-22	similar to unknown protein [Arabidopsis thaliana] (TAIR:AT3G02640.1); similar to conserved hypothetical protein [Medicago	AC147179_4.4	4e-28	hypothetical protein F EGN_Mt060719 20060904 TIGR 2738.m00006	Gma.5257.1.A1_at	Affymetrix Soybean Target Sequence	Glyma18g48030.1	0	99.76	43.2	AT5G16250.1	2e-69	UniRef100_A9PBF8 Putative uncharacterized protein n=1 Tax=Populus trichocarpa RepID=A9PBF8_POPTR	2e-72	72.4	97.91	UniRef100_A7R5K8 Chromosome undetermined scaffold_993, whole genome shotgun sequence (Chromosome undetermined scaffold_1337, whole genome shotgun sequence) n=1 Tax=Vitis vinifera RepID=A7R5K8_VITVI	2e-70	72.78	96.22	UniRef100_Q45NI7 Putative adenosylhomocysteinase n=1 Tax=Medicago sativa RepID=Q45NI7_MEDSA	2e-62	79.73	88.1	GO:0008150	biological_process
Gma.5267.1.S1_at	378800	454400	182400	117400	364500	362700	205600	147400	Cluster: GPI-anchored protein; n=1; Vigna radiata|Rep: GPI-anchored protein - Vigna radiata	AT5G56170.1	3e-47	similar to unknown protein [Arabidopsis thaliana] (TAIR:AT2G20700.1); similar to GPI-anchored protein [Vigna radiata]	CT967313_17.3	1e-49	GPI-anchored protein, putative F EGN_Mt060719 20060904 TIGR 3993.m00031	Gma.5267.1.S1_at	Affymetrix Soybean Target Sequence	Glyma06g48050.1	0	98.54	62.58	AT5G56170.1	2e-47	UniRef100_Q9ZWN0 GPI-anchored protein n=1 Tax=Vigna radiata RepID=Q9ZWN0_9FABA	5e-43	65.19	79.88	UniRef100_Q9FKT1 Similarity to GPI-anchored protein (Putative uncharacterized protein At5g56170) n=1 Tax=Arabidopsis thaliana RepID=Q9FKT1_ARATH	6e-39	70	59.52	UniRef100_B4FMC9 Putative uncharacterized protein n=1 Tax=Zea mays RepID=B4FMC9_MAIZE	7e-38	68.93	60.59	GO:0008150	biological_process	GO:0003674	molecular_function
Gma.5283.1.S1_at	4062	3065	1515	1546	6623	3144	1718	1398	Cluster: Expansin 45, endoglucanase-like; n=2; Medicago truncatula|Rep: Expansin 45, endoglucanase-like - Medicago truncatula (Barrel medic)	AT2G18660.1	3e-15	expansin family protein (EXPR3)	AC150787_30.4	7e-33	Expansin 45, endoglucanase-like F EGN_Mt060719 20060904 TIGR 2997.m00014	Gma.5283.1.S1_at	Affymetrix Soybean Target Sequence	Glyma06g07300.1	1e-86	100	66.53	AT2G18660.1	4e-15	UniRef100_A7P5R4 Chromosome chr4 scaffold_6, whole genome shotgun sequence n=1 Tax=Vitis vinifera RepID=A7P5R4_VITVI	2e-32	78.48	47.31	UniRef100_A7QIR6 Chromosome chr9 scaffold_104, whole genome shotgun sequence n=1 Tax=Vitis vinifera RepID=A7QIR6_VITVI	5e-29	73.42	61.24	UniRef100_Q653F1 Putative blight-associated protein p12 (Putative uncharacterized protein) n=1 Tax=Oryza sativa Japonica Group RepID=Q653F1_ORYSJ	8e-14	46.91	54.93									PF03330	Rare lipoprotein A (RlpA)-like double-psi beta-barrel
Gma.5313.1.S1_at	210500	140100	38260	23900	283500	160100	58760	33450	Cluster: Dihydroflavonol-4-reductase DFR1; n=1; Glycine max|Rep: Dihydroflavonol-4-reductase DFR1 - Glycine max (Soybean)	AT5G42800.1	1e-138	DFR (DIHYDROFLAVONOL 4-REDUCTASE); dihydrokaempferol 4-reductase	AC155890_32.5	8e-81	NAD-dependent epimerase/dehydratase E EGN_Mt060719 20060904 TIGR 3185.m00011	Gma.5313.1.S1_at	Affymetrix Soybean Target Sequence	Glyma14g07940.1	0	98.21	43.55	AT5G42800.1	1e-138	UniRef100_Q9SPJ5 Dihydroflavonol-4-reductase DFR1 n=1 Tax=Glycine max RepID=Q9SPJ5_SOYBN	0	99.43	100.29	UniRef100_Q403G9 Dihydroflavonol 4-reductase n=2 Tax=Lotus RepID=Q403G9_LOTJA	1e-176	88.22	98.51	UniRef100_Q9S6Y4 Dihydroflavanol reductase 3 n=1 Tax=Lotus corniculatus RepID=Q9S6Y4_LOTCO	1e-174	87.61	98.51	GO:0009718	anthocyanin_biosynthetic_process	GO:0045552	dihydrokaempferol_4-reductase_activity	PWY1F-823	leucopelargonidin and leucocyanidin biosynthesis	PTHR10366	NAD DEPENDENT EPIMERASE/DEHYDRATASE	PF01370	NAD dependent epimerase/dehydratase family	KOG1502	Flavonol reductase/cinnamoyl-CoA reductase
Gma.5319.1.S1_at	10820	6218	3765	3060	9356	6596	4037	3010	Cluster: Arabinogalactan peptide 20 precursor; n=1; Arabidopsis thaliana|Rep: Arabinogalactan peptide 20 precursor - Arabidopsis thaliana (Mouse-ear cress)	AT3G61640.1	3e-16	AGP20 (ARABINOGALACTAN PROTEIN 20)	CT963079_14.3	2e-09	Protein of unknown function DUF1070 H EGN_Mt060719 20060904 TIGR 3966.m00015	Gma.5319.1.S1_at	Affymetrix Soybean Target Sequence	Glyma03g41660.1	1e-158	100	42.84	AT3G61640.1	1e-16	UniRef100_Q9M373 Arabinogalactan peptide 20 n=1 Tax=Arabidopsis thaliana RepID=AGP20_ARATH	1e-09	50.7	95.95	UniRef100_A9PBL3 Putative uncharacterized protein n=1 Tax=Populus trichocarpa RepID=A9PBL3_POPTR	2e-09	50	97.37	UniRef100_A5BTA7 Putative uncharacterized protein (Chromosome chr15 scaffold_40, whole genome shotgun sequence) n=1 Tax=Vitis vinifera RepID=A5BTA7_VITVI	1e-08	85.29	45.33	GO:0008150	biological_process							PF06376	Protein of unknown function (DUF1070)
Gma.5359.1.S1_at	19820	8615	999.1	821.5	26990	12680	1115	970.3	Rep: GHMYB10 - Gossypium hirsutum (Upland cotton)							Gma.5359.1.S1_at	Affymetrix Soybean Target Sequence	Glyma13g16890.1	2e-91	100	17.6	AT2G47460.1	1e-53	UniRef100_Q9ATD5 GHMYB10 n=1 Tax=Gossypium hirsutum RepID=Q9ATD5_GOSHI	1e-80	55.19	98.01	UniRef100_B1B3F3 R2R3-MYB transcription factor LjTT2-2 n=1 Tax=Lotus japonicus RepID=B1B3F3_LOTJA	4e-77	60.85	93.8	UniRef100_B1B3F2 R2R3-MYB transcription factor LjTT2-1 n=1 Tax=Lotus japonicus RepID=B1B3F2_LOTJA	1e-75	54.72	96.37	GO:0009813 GO:0006355	flavonoid_biosynthetic_process regulation_of_transcription,_DNA-dependent	GO:0003677 GO:0003700 GO:0016563	DNA_binding transcription_factor_activity transcription_activator_activity			PTHR10641	MYB-RELATED	PF00249|PF00249	Myb-like DNA-binding domain|Myb-like DNA-binding domain	KOG0048	Transcription factor, Myb superfamily
Gma.5447.2.S1_at	19580	28970	5059	3315	16990	23920	6361	3797	Cluster: AT4g33220/F4I10_150; n=4; Arabidopsis thaliana|Rep: AT4g33220/F4I10_150 - Arabidopsis thaliana (Mouse-ear cress)	AT4G33220.1	1e-117	pectinesterase family protein	AC155891_10.4	1e-115	Pectinesterase H EGN_Mt060719 20060904 TIGR 3186.m00009	Gma.5447.2.S1_at	Affymetrix Soybean Target Sequence	Glyma13g17570.1	0	97.31	27.35	AT3G43270.1	0	UniRef100_Q43062 Pectinesterase PPE8B n=1 Tax=Prunus persica RepID=PME_PRUPE	0	67.63	92.15	UniRef100_A0ZNK2 Pectinesterase n=1 Tax=Pyrus communis RepID=A0ZNK2_PYRCO	0	64.64	93.91	UniRef100_A9P7W7 Pectinesterase n=1 Tax=Populus trichocarpa RepID=A9P7W7_POPTR	0	62.12	92.99	GO:0042545	cell_wall_modification	GO:0030599	pectinesterase_activity	PWY-1081	homogalacturonan degradation			PF04043|PF01095	Plant invertase/pectin methylesterase inhibitor|Pectinesterase
Gma.5461.1.S1_at	322600	245600	51250	34610	338800	211100	94840	47500	Cluster: Flavanone 3-hydroxylase; n=2; Glycine max|Rep: Flavanone 3-hydroxylase - Glycine max (Soybean)	AT3G51240.1	1e-169	F3H (TRANSPARENT TESTA 6); naringenin 3-dioxygenase	AC138453_24.4	1e-180	2OG-Fe(II) oxygenase F EGN_Mt060719 20060904 TIGR 2386.m00024	Gma.5461.1.S1_at	Affymetrix Soybean Target Sequence	Glyma02g05450.2	0	100	24.09	AT3G51240.1	1e-168	UniRef100_Q53B69 Flavanone 3-hydroxylase n=1 Tax=Glycine max RepID=Q53B69_SOYBN	0	98.67	98.67	UniRef100_Q3T7D5 Flavanone 3-hydroxylase n=1 Tax=Glycine max RepID=Q3T7D5_SOYBN	0	94.95	98.4	UniRef100_A4F1Q9 Naringenin 2-oxoglutarate 3-dioxygenase n=1 Tax=Clitoria ternatea RepID=A4F1Q9_CLITE	0	83.73	101.09	GO:0009813 GO:0010224	flavonoid_biosynthetic_process response_to_UV-B	GO:0045486	naringenin_3-dioxygenase_activity	PWY1F-823	leucopelargonidin and leucocyanidin biosynthesis
Gma.5469.1.S1_at	730200	727300	254500	206900	703500	684500	303600	186400	Cluster: Putative membrane protein precursor; n=1; Emiliania huxleyi virus 86|Rep: Putative membrane protein precursor - Emiliania huxleyi virus 86	AT4G13340.1	1e-21	leucine-rich repeat family protein / extensin family protein	AC149471_20.4	8e-19	Extensin-like region E EGN_Mt060719 20060904 TIGR 2916.m00012	Gma.5469.1.S1_at	Affymetrix Soybean Target Sequence	Glyma17g11400.1	0	100	74.16	AT4G13340.1	4e-21	NO BLASTP HIT (E<10-6)		0	0			0	0			0	0			GO:0005199 GO:0005515	structural_constituent_of_cell_wall protein_binding
Gma.5524.1.S1_at	21490	34660	999.1	626.9	16520	24360	6144	764.1	Cluster: Peroxidase precursor; n=2; Quercus suber|Rep: Peroxidase precursor - Quercus suber (Cork oak)	AT5G58390.1	1e-119	peroxidase, putative	CR932959_3.5	1e-123	Haem peroxidase, plant/fungal/bacterial F EGN_Mt060719 20060904 TIGR 3723.m00002	Gma.5524.1.S1_at	Affymetrix Soybean Target Sequence	Glyma18g06210.1	1e-129	97.98	19.84	AT5G58390.1	1e-121	UniRef100_Q6T1C8 Peroxidase n=1 Tax=Quercus suber RepID=Q6T1C8_QUESU	1e-123	70.37	89.7	UniRef100_Q6T1D0 Peroxidase n=1 Tax=Quercus suber RepID=Q6T1D0_QUESU	1e-121	68.69	89.7	UniRef100_Q7XYR7 Class III peroxidase n=1 Tax=Gossypium hirsutum RepID=Q7XYR7_GOSHI	1e-119	69.26	89.7	GO:0006979	response_to_oxidative_stress	GO:0004601	peroxidase_activity					PF00141	Peroxidase
Gma.5547.1.A1_a_at	47420	24790	11940	11400	67480	29060	15840	11560	Cluster: Serine/threonine-protein kinase Aurora-1; n=2; rosids|Rep: Serine/threonine-protein kinase Aurora-1 - Arabidopsis thaliana (Mouse-ear cress)	AT4G32830.1	1e-62	ATAUR1 (ATAURORA1); histone serine kinase(H3-S10 specific) / kinase/ protein serine/threonine kinase	AC138017_7.4	2e-65	Protein kinase F EGN_Mt060719 20060904 TIGR 2371.m00008	Gma.5547.1.A1_a_at	Affymetrix Soybean Target Sequence	Glyma06g09340.1	1e-172	99.68	24.18	AT4G32830.1	1e-156	UniRef100_A7P4F7 Chromosome chr4 scaffold_6, whole genome shotgun sequence n=1 Tax=Vitis vinifera RepID=A7P4F7_VITVI	1e-151	88.26	101.71	UniRef100_A5BPE0 Putative uncharacterized protein n=1 Tax=Vitis vinifera RepID=A5BPE0_VITVI	1e-150	87.92	101.71	UniRef100_A9PFI9 Putative uncharacterized protein n=1 Tax=Populus trichocarpa RepID=A9PFI9_POPTR	1e-150	86.91	101.71	GO:0016572	histone_phosphorylation	GO:0016301 GO:0004674 GO:0035175	kinase_activity protein_serine/threonine_kinase_activity histone_serine_kinase_activity_(H3-S10_specific)			PTHR22985	SERINE/THREONINE PROTEIN KINASE	PF00069|PF07714	Protein kinase domain|Protein tyrosine kinase	KOG0580	Serine/threonine protein kinase
Gma.5672.3.S1_a_at	70710	73180	34590	28080	74400	68320	44650	29680	Cluster: Oxygen-evolving enhancer protein 2, chloroplast precursor; n=1; Pisum sativum|Rep: Oxygen-evolving enhancer protein 2, chloroplast	AT1G06680.1	1e-111	PSBP-1 (OXYGEN-EVOLVING ENHANCER PROTEIN 2); calcium ion binding	CT485797_23.5	1e-119	Photosystem II oxygen evolving complex protein PsbP E EGN_Mt060719 20060904 TIGR 3886.m00008	Gma.5672.3.S1_a_at	Affymetrix Soybean Target Sequence	Glyma18g14410.1	0	99.71	26.74	AT1G06680.1	1e-109	UniRef100_P16059 Oxygen-evolving enhancer protein 2, chloroplastic n=1 Tax=Pisum sativum RepID=PSBP_PEA	1e-124	81.2	102.32	UniRef100_A9PGP9 Putative uncharacterized protein n=1 Tax=Populus trichocarpa RepID=A9PGP9_POPTR	1e-122	80.52	101.15	UniRef100_Q2PET1 Putative PSII-P protein (Fragment) n=1 Tax=Trifolium pratense RepID=Q2PET1_TRIPR	1e-120	79.77	100	GO:0019684 GO:0042742	photosynthesis,_light_reaction defense_response_to_bacterium	GO:0008266	poly(U)_binding	PWY-101	photosynthesis, light reaction			PF01789	PsbP
Gma.5786.2.S1_at	26290	38530	3822	1301	24270	38500	10070	1816	Cluster: Lipolytic enzyme, G-D-S-L; n=1; Medicago truncatula|Rep: Lipolytic enzyme, G-D-S-L - Medicago truncatula (Barrel medic)	AT3G16370.1	1e-148	GDSL-motif lipase/hydrolase family protein	AC146586_22.4	1e-165	Lipolytic enzyme, G-D-S-L E EGN_Mt060719 20060904 TIGR 2641.m00023	Gma.5786.2.S1_at	Affymetrix Soybean Target Sequence	Glyma07g01680.1	1e-141	98.85	19.48	AT3G16370.1	1e-151	UniRef100_A9PHY7 Putative uncharacterized protein n=1 Tax=Populus trichocarpa RepID=A9PHY7_POPTR	1e-165	85.24	94.32	UniRef100_A5BE55 Putative uncharacterized protein (Chromosome chr9 scaffold_7, whole genome shotgun sequence) n=1 Tax=Vitis vinifera RepID=A5BE55_VITVI	1e-163	83.13	93.26	UniRef100_Q9FT04 Putative proline-rich protein APG isolog (Fragment) n=1 Tax=Cicer arietinum RepID=Q9FT04_CICAR	1e-160	82.63	95.43	GO:0006629	lipid_metabolic_process	GO:0004091	carboxylesterase_activity			PTHR22835:SF27	ZINC FINGER FYVE DOMAIN CONTAINING PROTEIN	PF00657	GDSL-like Lipase/Acylhydrolase
Gma.5789.1.S1_at	7915	7188	4700	4613	8687	7906	5246	4452	Cluster: Plastocyanin-like domain, putative; n=1; Medicago truncatula|Rep: Plastocyanin-like domain, putative - Medicago truncatula (Barrel medic)	AT3G20570.1	1e-42	plastocyanin-like domain-containing protein	AC146555_26.5	2e-55	Blue (type 1) copper domain E EGN_Mt060719 20060904 TIGR 2617.m00019	Gma.5789.1.S1_at	Affymetrix Soybean Target Sequence	Glyma06g42110.1	1e-147	96.05	30.86	AT3G20570.1	1e-49	UniRef100_Q9LJU1 Similarity to nodulin (Predicted GPI-anchored protein) (At3g20570) n=1 Tax=Arabidopsis thaliana RepID=Q9LJU1_ARATH	2e-39	60.8	61.58	UniRef100_Q8L8L5 Putative uncharacterized protein n=1 Tax=Arabidopsis thaliana RepID=Q8L8L5_ARATH	2e-39	60.8	61.58	UniRef100_Q2V601 Putative uncharacterized protein n=1 Tax=Brassica rapa RepID=Q2V601_BRACM	5e-38	55.73	64.22			GO:0005507	copper_ion_binding					PF02298	Plastocyanin-like domain
Gma.5793.1.S1_s_at	23460	11380	4973	4590	31290	27010	10540	6091	Cluster: Stem 31 kDa glycoprotein precursor; n=2; Glycine max|Rep: Stem 31 kDa glycoprotein precursor - Glycine max (Soybean)	AT4G25150.1	5e-52	acid phosphatase, putative	AC162161_23.5	3e-74	Plant acid phosphatase F EGN_Mt060719 20060904 TIGR 3351.m00010	Gma.5793.1.S1_s_at	Affymetrix Soybean Target Sequence	Glyma07g01730.1	2e-68	100	12.99	AT4G25150.1	7e-54	UniRef100_P15490 Stem 28 kDa glycoprotein n=1 Tax=Glycine max RepID=VSPA_SOYBN	1e-150	100	100	UniRef100_P10742 Stem 31 kDa glycoprotein (Fragment) n=1 Tax=Glycine max RepID=S25K_SOYBN	2.33e-156	100	84.54	UniRef100_Q6QWF7 Vegetative storage protein n=1 Tax=Glycine tomentella RepID=Q6QWF7_GLYTO	1e-121	80.71	100.4	GO:0008150	biological_process	GO:0003993	acid_phosphatase_activity					PF03767	HAD superfamily, subfamily IIIB (Acid phosphatase)
Gma.5971.1.S1_at	9401	4219	1184	747.5	9693	3808	896.3	764.6	Cluster: Haem peroxidase, plant/fungal/bacterial; n=1; Medicago truncatula|Rep: Haem peroxidase, plant/fungal/bacterial - Medicago truncatula (Barrel	AT5G66390.1	1e-117	peroxidase 72 (PER72) (P72) (PRXR8)	CR955005_21.5	1e-133	Haem peroxidase, plant/fungal/bacterial; TonB box, N-terminal E EGN_Mt060719 20060904 TIGR 3770.m00014	Gma.5971.1.S1_at	Affymetrix Soybean Target Sequence	Glyma11g07670.1	0	95.29	31.68	AT5G66390.1	1e-148	UniRef100_B6E1W9 Pericarp peroxidase 3 n=1 Tax=Litchi chinensis RepID=B6E1W9_LITCN	1e-156	80.06	99.4	UniRef100_A7QE60 Chromosome chr4 scaffold_83, whole genome shotgun sequence n=1 Tax=Vitis vinifera RepID=A7QE60_VITVI	1e-154	81.21	94.58	UniRef100_Q0ZA68 Peroxidase n=1 Tax=Dimocarpus longan RepID=Q0ZA68_9ROSI	1e-154	82.28	95.18	GO:0006979	response_to_oxidative_stress	GO:0004601	peroxidase_activity					PF00141	Peroxidase
Gma.6016.1.S1_s_at	104700	70810	27690	22520	103600	71610	31030	18830	Cluster: Pterocarpan reductase; n=1; Lotus japonicus|Rep: Pterocarpan reductase - Lotus japonicus	AT4G39230.1	1e-130	isoflavone reductase, putative	CT485798_13.5	1e-124	NmrA-like F EGN_Mt060719 20060904 TIGR 3887.m00003	Gma.6016.1.S1_s_at	Affymetrix Soybean Target Sequence	Glyma06g03410.2	0	100	38.13	AT4G39230.1	1e-129	UniRef100_Q05JY0 Pterocarpan reductase n=1 Tax=Lotus japonicus RepID=Q05JY0_LOTJA	2.33e-156	80.97	99.35	UniRef100_Q9FUW6 Allergenic isoflavone reductase-like protein Bet v 6.0102 n=2 Tax=Betula pendula RepID=Q9FUW6_BETVE	2.33e-156	81.88	99.68	UniRef100_Q3KN68 Isoflavone reductase-like protein 5 n=1 Tax=Vitis vinifera RepID=Q3KN68_VITVI	1e-143	80.58	100.33	GO:0046686	response_to_cadmium_ion	GO:0032442	phenylcoumaran_benzylic_ether_reductase_activity
Gma.6016.2.S1_s_at	22930	15440	5172	5380	23460	14030	7220	4242	Cluster: Pterocarpan reductase; n=1; Lotus japonicus|Rep: Pterocarpan reductase - Lotus japonicus	AT4G39230.1	1e-130	isoflavone reductase, putative	CT485798_13.5	1e-124	NmrA-like F EGN_Mt060719 20060904 TIGR 3887.m00003	Gma.6016.2.S1_s_at	Affymetrix Soybean Target Sequence	Glyma06g03410.1	1e-114	100	16.4	AT4G39230.1	1e-130	UniRef100_Q05JY0 Pterocarpan reductase n=1 Tax=Lotus japonicus RepID=Q05JY0_LOTJA	1e-148	81.29	100	UniRef100_Q9FUW6 Allergenic isoflavone reductase-like protein Bet v 6.0102 n=2 Tax=Betula pendula RepID=Q9FUW6_BETVE	1e-147	81.88	100.32	UniRef100_Q3KN68 Isoflavone reductase-like protein 5 n=1 Tax=Vitis vinifera RepID=Q3KN68_VITVI	1e-144	80.91	100.98	GO:0046686	response_to_cadmium_ion	GO:0032442	phenylcoumaran_benzylic_ether_reductase_activity			PTHR15020	FAMILY NOT NAMED	PF05368	NmrA-like family
Gma.6091.1.S1_at	97740	99820	64940	52140	101300	95350	67460	53310	Cluster: Peroxisomal ascorbate peroxidase; n=1; Vigna unguiculata|Rep: Peroxisomal ascorbate peroxidase - Vigna unguiculata (Cowpea)	AT4G35000.1	1e-115	APX3 (ASCORBATE PEROXIDASE 3); L-ascorbate peroxidase	AC121235_19.5	1e-124	Haem peroxidase, plant/fungal/bacterial F EGN_Mt060719 20060904 TIGR 2066.m00018	Gma.6091.1.S1_at	Affymetrix Soybean Target Sequence	Glyma11g11460.1	0	100	35.52	AT4G35000.1	1e-129	UniRef100_B0M196 Peroxisomal ascorbate peroxidase n=1 Tax=Glycine max RepID=B0M196_SOYBN	1e-150	91.29	100	UniRef100_Q5QIA9 Peroxisomal ascorbate peroxidase n=1 Tax=Vigna unguiculata RepID=Q5QIA9_VIGUN	1e-143	87.8	100	UniRef100_Q948P1 Peroxisomal ascorbate peroxidase n=1 Tax=Cucurbita cv. Kurokawa Amakuri RepID=Q948P1_9ROSI	1e-133	80.49	100.35	GO:0006979	response_to_oxidative_stress	GO:0016688	L-ascorbate_peroxidase_activity	PWY-2261	ascorbate glutathione cycle			PF00141	Peroxidase
Gma.612.1.A1_at	11060	7641	4528	3487	10180	8517	4790	3380	Cluster: AP2/EREBP transcription factor AINTEGUMENTA-like; n=1; Medicago truncatula|Rep: AP2/EREBP transcription factor AINTEGUMENTA-like -				AC174336_8.3	1e-11	Pathogenesis-related transcriptional factor and ERF E EGN_Mt060719 20060904 TIGR 3570.m00017	Gma.612.1.A1_at	Affymetrix Soybean Target Sequence	Glyma04g05080.1	0	99.73	20.24	AT4G37750.1	1e-117	UniRef100_A5AMI6 Putative uncharacterized protein n=1 Tax=Vitis vinifera RepID=A5AMI6_VITVI	1e-170	56.07	82.35	UniRef100_Q6SA75 ANT-like protein n=1 Tax=Nicotiana tabacum RepID=Q6SA75_TOBAC	1e-150	55.52	79.94	UniRef100_A5B2G8 Putative uncharacterized protein n=1 Tax=Vitis vinifera RepID=A5B2G8_VITVI	1e-123	46.74	56.94	GO:0007276 GO:0006355 GO:0042127 GO:0009887	gamete_generation regulation_of_transcription,_DNA-dependent regulation_of_cell_proliferation organ_morphogenesis	GO:0003677 GO:0003700	DNA_binding transcription_factor_activity					PF00847|PF00847	AP2 domain|AP2 domain
Gma.6136.1.S1_at	79230	84640	62750	49610	78970	77710	67270	49260	Rep: At3g57030 - Arabidopsis thaliana (Mouse-ear cress)	AT3G57030.1	1e-122	strictosidine synthase family protein	AC124957_24.5	4e-95	Strictosidine synthase H EGN_Mt060719 20060904 TIGR 2123.m00003	Gma.6136.1.S1_at	Affymetrix Soybean Target Sequence	Glyma03g28580.1	1e-127	100	15.43	AT3G57030.1	1e-132	UniRef100_A7QJJ7 Chromosome chr8 scaffold_106, whole genome shotgun sequence n=1 Tax=Vitis vinifera RepID=A7QJJ7_VITVI	1e-141	64.96	100.27	UniRef100_Q4V3D9 At3g57030 n=2 Tax=Arabidopsis thaliana RepID=Q4V3D9_ARATH	1e-131	64.35	92.25	UniRef100_Q0WST9 Putative uncharacterized protein At3g57030 n=1 Tax=Arabidopsis thaliana RepID=Q0WST9_ARATH	1e-130	64.06	92.25	GO:0009821	alkaloid_biosynthetic_process	GO:0016844	strictosidine_synthase_activity			PTHR10426	STRICTOSIDINE SYNTHASE-RELATED	PF03088	Strictosidine synthase	KOG1520	Predicted alkaloid synthase/Surface mucin Hemomucin
Gma.6166.1.S1_at	32600	25320	8109	3597	33420	27370	11870	4820	Cluster: Haem peroxidase, plant/fungal/bacterial; n=1; Medicago truncatula|Rep: Haem peroxidase, plant/fungal/bacterial - Medicago truncatula (Barrel	AT5G05340.1	5e-51	peroxidase, putative	AC151725_16.5	4e-65	Haem peroxidase, plant/fungal/bacterial F EGN_Mt060719 20060904 TIGR 3054.m00014	Gma.6166.1.S1_at	Affymetrix Soybean Target Sequence	Glyma14g05850.1	1e-167	97.22	29.51	AT5G05340.1	4e-98	UniRef100_B5U1R3 Peroxidase 1 n=1 Tax=Litchi chinensis RepID=B5U1R3_LITCN	1e-119	65.4	98.43	UniRef100_A7QFK7 Chromosome chr8 scaffold_88, whole genome shotgun sequence n=1 Tax=Vitis vinifera RepID=A7QFK7_VITVI	1e-107	63.14	97.8	UniRef100_Q0JW34 Properoxidase n=1 Tax=Picea abies RepID=Q0JW34_PICAB	1e-105	60.65	99.35	GO:0006979	response_to_oxidative_stress	GO:0004601	peroxidase_activity					PF00141	Peroxidase
Gma.6264.1.S1_at	20730	15450	6535	5825	23950	14140	8021	6706	Rep: F28K19.24 - Arabidopsis thaliana (Mouse-ear cress)	AT1G78020.1	6e-16	senescence-associated protein-related	CR940309_35.4	2e-30	Protein of unknown function DUF581 F EGN_Mt060719 20060904 TIGR 3752.m00024	Gma.6264.1.S1_at	Affymetrix Soybean Consensus Sequence	No Soybean Match Identified, E<10E-30, Perecent ID>95%		0	0	AT1G78020.1	1e-15	UniRef100_A7R1E8 Chromosome undetermined scaffold_349, whole genome shotgun sequence n=1 Tax=Vitis vinifera RepID=A7R1E8_VITVI	6e-20	70	43.13	UniRef100_A7NV17 Chromosome chr18 scaffold_1, whole genome shotgun sequence n=1 Tax=Vitis vinifera RepID=A7NV17_VITVI	1e-14	69.09	38.19	UniRef100_Q9SGZ8 F28K19.24 (Putative uncharacterized protein At1g78020) n=1 Tax=Arabidopsis thaliana RepID=Q9SGZ8_ARATH	1e-13	59.7	41.36							NA	NA	NA	NA	NA	NA
Gma.6481.1.S1_at	73410	40210	8524	7971	110900	35150	13310	8039	Cluster: MtN5 protein precursor; n=1; Medicago truncatula|Rep: MtN5 protein precursor - Medicago truncatula (Barrel medic)	AT5G55450.1	4e-20	protease inhibitor/seed storage/lipid transfer protein (LTP) family protein	CR936323_17.4	7e-28	Plant lipid transfer/seed storage/trypsin-alpha amylase inhibitor E EGN_Mt060719 20060904 TIGR 3734.m00016	Gma.6481.1.S1_at	Affymetrix Soybean Target Sequence	Glyma07g17030.1	0	100	64.41	AT5G55450.1	1e-20	UniRef100_O24101 MtN5 protein n=1 Tax=Medicago truncatula RepID=O24101_MEDTR	7e-25	59.62	100.98	UniRef100_A5BH18 Putative uncharacterized protein n=1 Tax=Vitis vinifera RepID=A5BH18_VITVI	2e-21	54.37	96.26	UniRef100_A5BZV1 Putative uncharacterized protein n=1 Tax=Vitis vinifera RepID=A5BZV1_VITVI	1e-17	54.67	56.39	GO:0006869 GO:0051707	lipid_transport response_to_other_organism	GO:0008289	lipid_binding					PF00234	Protease inhibitor/seed storage/LTP family
Gma.6574.1.S1_at	4176	1879	995.9	860.7	5741	2552	967.4	1139								Gma.6574.1.S1_at	Affymetrix Soybean Target Sequence	Glyma11g33650.1	2e-74	100	7.23	AT1G66250.1	0	UniRef100_A2Q370 Glycoside hydrolase, family 17; Virulence factor, pectin lyase fold; X8 n=1 Tax=Medicago truncatula RepID=A2Q370_MEDTR	0	79.52	91.35	UniRef100_Q94EN5 Beta-1,3-glucanase n=1 Tax=Camellia sinensis RepID=Q94EN5_CAMSI	0	80.63	89.7	UniRef100_A7Q8B7 Chromosome chr14 scaffold_63, whole genome shotgun sequence n=1 Tax=Vitis vinifera RepID=A7Q8B7_VITVI	0	80.46	85.97	GO:0005975	carbohydrate_metabolic_process	GO:0004553	hydrolase_activity,_hydrolyzing_O-glycosyl_compounds					PF00332|PF07983	Glycosyl hydrolases family 17|X8 domain
Gma.6587.1.S1_at	17670	9317	4557	3597	22840	11390	4335	2778	Rep: Putative ROX1 - Nicotiana tabacum (Common tobacco)	AT1G28400.1	6e-32	similar to unknown protein [Arabidopsis thaliana] (TAIR:AT2G33850.1); similar to unknown [Brassica napus] (GB:AAC06020.1)	AC155157_10.5	2e-76	Protein E6, related F EGN_Mt060719 20060904 TIGR 3170.m00011	Gma.6587.1.S1_at	Affymetrix Soybean Target Sequence	Glyma13g30950.2	0	99.72	24.05	AT1G28400.1	4e-32	UniRef100_A9P9P9 Putative uncharacterized protein n=1 Tax=Populus trichocarpa RepID=A9P9P9_POPTR	2e-10	45.54	34.04	UniRef100_A9PDV3 Putative uncharacterized protein n=1 Tax=Populus trichocarpa RepID=A9PDV3_POPTR	5e-09	40.34	38.93	UniRef100_A5AJH6 Putative uncharacterized protein (Chromosome chr10 scaffold_138, whole genome shotgun sequence) n=1 Tax=Vitis vinifera RepID=A5AJH6_VITVI	3e-08	51.35	26.88	GO:0008150	biological_process	GO:0003674	molecular_function
Gma.659.1.S1_at	4357	1808	712.9	666.5	5841	2221	1110	690.4	Cluster: Hypothetical protein; n=1; Schistosoma japonicum|Rep: Hypothetical protein - Schistosoma japonicum (Blood fluke)	AT4G11385.1	3e-06	unknown protein	AC148291_50.4	1e-07	ZF-HD homeobox protein Cys/His-rich dimerisation region E EGN_Mt060719 20060904 TIGR 2804.m00009	Gma.659.1.S1_at	Affymetrix Soybean Consensus Sequence	No Soybean Match Identified, E<10E-30, Perecent ID>95%		0	0	NO BLASTX HIT (E<10-6)		NO BLASTX HIT (E<10-6)		0	0			0	0			0	0							NA	NA	NA	NA	NA	NA
Gma.6633.2.S1_at	58720	27930	8741	5447	103200	39010	13670	6957	Cluster: Cyclin-specific ubiquitin carrier protein, putative; n=4; Arabidopsis thaliana|Rep: Cyclin-specific ubiquitin carrier protein, putative - Arabidopsis	AT1G50490.1	5e-42	UBC20 (ubiquitin-conjugating enzyme 20); ubiquitin-protein ligase	AC153351_2.4	2e-46	Ubiquitin-conjugating enzyme, E2 F EGN_Mt060719 20060904 TIGR 3149.m00013	Gma.6633.2.S1_at	Affymetrix Soybean Target Sequence	Glyma11g10140.2	1e-151	100	24.41	AT1G50490.1	2e-79	UniRef100_A9PD53 Ubiquitin carrier protein n=1 Tax=Populus trichocarpa RepID=A9PD53_POPTR	2e-81	82.49	96.72	UniRef100_A9PAG1 Ubiquitin carrier protein n=1 Tax=Populus trichocarpa RepID=A9PAG1_POPTR	3e-81	84.18	98.88	UniRef100_A5BHQ5 Ubiquitin carrier protein n=1 Tax=Vitis vinifera RepID=A5BHQ5_VITVI	1e-79	89.81	88.7	GO:0008283	cell_proliferation	GO:0004842	ubiquitin-protein_ligase_activity
Gma.6672.1.S1_a_at	29400	34920	9278	5403	34780	26780	12670	5811	Cluster: Hypothetical protein F17L22.80; n=1; Arabidopsis thaliana|Rep: Hypothetical protein F17L22.80 - Arabidopsis thaliana (Mouse-ear cress)	AT4G21620.1	9e-45	glycine-rich protein	AC144481_24.3	1e-10	Loricrin, putative I EGN_Mt060719 20060904 TIGR 2520.m00026	Gma.6672.1.S1_a_at	Affymetrix Soybean Target Sequence	Glyma13g31840.1	1e-158	100	28.79	AT4G21620.1	3e-45	UniRef100_A7QHW2 Chromosome undetermined scaffold_100, whole genome shotgun sequence n=1 Tax=Vitis vinifera RepID=A7QHW2_VITVI	3e-11	60	67.9	UniRef100_Q9SVT5 Putative uncharacterized protein F17L22.80 (Putative uncharacterized protein At4g21620) (Putative uncharacterized protein) (AT4g21620/F17L22_80) n=1 Tax=Arabidopsis thaliana RepID=Q9SVT5_ARATH	6e-11	63.64	41.98	UniRef100_B6UDH5 Putative uncharacterized protein n=1 Tax=Zea mays RepID=B6UDH5_MAIZE	2e-09	55.56	37.24	GO:0008150	biological_process	GO:0003674	molecular_function					PF07172	Glycine rich protein family
Gma.6672.1.S1_at	271800	297700	95910	53140	282600	241300	125400	58540	Cluster: Hypothetical protein F17L22.80; n=1; Arabidopsis thaliana|Rep: Hypothetical protein F17L22.80 - Arabidopsis thaliana (Mouse-ear cress)	AT4G21620.1	9e-45	glycine-rich protein	AC144481_24.3	1e-10	Loricrin, putative I EGN_Mt060719 20060904 TIGR 2520.m00026	Gma.6672.1.S1_at	Affymetrix Soybean Target Sequence	Glyma13g31840.1	1e-120	100	22.23	AT4G21620.1	3e-45	UniRef100_A7QHW2 Chromosome undetermined scaffold_100, whole genome shotgun sequence n=1 Tax=Vitis vinifera RepID=A7QHW2_VITVI	3e-11	60	67.9	UniRef100_Q9SVT5 Putative uncharacterized protein F17L22.80 (Putative uncharacterized protein At4g21620) (Putative uncharacterized protein) (AT4g21620/F17L22_80) n=1 Tax=Arabidopsis thaliana RepID=Q9SVT5_ARATH	6e-11	63.64	41.98	UniRef100_B6UDH5 Putative uncharacterized protein n=1 Tax=Zea mays RepID=B6UDH5_MAIZE	2e-09	55.56	37.24	GO:0008150	biological_process	GO:0003674	molecular_function					PF07172	Glycine rich protein family
Gma.6672.2.S1_x_at	97720	122900	36800	18920	103800	92040	65070	21190	Cluster: Hypothetical protein F17L22.80; n=1; Arabidopsis thaliana|Rep: Hypothetical protein F17L22.80 - Arabidopsis thaliana (Mouse-ear cress)	AT4G21620.1	9e-43	glycine-rich protein	AC165218_20.3	9e-09	Loricrin, putative I EGN_Mt060719 20060904 TIGR 3370.m00004	Gma.6672.2.S1_x_at	Affymetrix Soybean Target Sequence	Glyma15g07460.1	1e-112	100	46.49	AT4G21620.1	3e-43	UniRef100_A7QHW2 Chromosome undetermined scaffold_100, whole genome shotgun sequence n=1 Tax=Vitis vinifera RepID=A7QHW2_VITVI	1e-10	56.36	67.9	UniRef100_Q9SVT5 Putative uncharacterized protein F17L22.80 (Putative uncharacterized protein At4g21620) (Putative uncharacterized protein) (AT4g21620/F17L22_80) n=1 Tax=Arabidopsis thaliana RepID=Q9SVT5_ARATH	1e-10	63.64	41.98	UniRef100_B6UDH5 Putative uncharacterized protein n=1 Tax=Zea mays RepID=B6UDH5_MAIZE	3e-09	57.41	37.24	GO:0008150	biological_process	GO:0003674	molecular_function
Gma.6694.1.S1_at	23450	18590	9907	8149	20590	18010	10830	8164	Cluster: Uroporphyrinogen decarboxylase, chloroplast precursor; n=2; Nicotiana tabacum|Rep: Uroporphyrinogen decarboxylase, chloroplast precursor -	AT2G40490.1	1e-107	HEME2; uroporphyrinogen decarboxylase	AC151725_8.5	4e-82	Uroporphyrinogen decarboxylase (URO-D) - 5prime partial E EGN_Mt060719 20060904 TIGR 3054.m00001	Gma.6694.1.S1_at	Affymetrix Soybean Target Sequence	Glyma18g02490.1	0	96.19	33.48	AT2G40490.1	1e-175	UniRef100_Q42967 Uroporphyrinogen decarboxylase, chloroplastic n=1 Tax=Nicotiana tabacum RepID=DCUP_TOBAC	0	86.11	92.07	UniRef100_O22886 Uroporphyrinogen decarboxylase, chloroplastic n=1 Tax=Arabidopsis thaliana RepID=DCUP_ARATH	1e-179	81.38	95.18	UniRef100_Q94C92 Uroporphyrinogen decarboxylase n=1 Tax=Arabidopsis thaliana RepID=Q94C92_ARATH	1e-178	81.12	95.18	GO:0006779	porphyrin_biosynthetic_process	GO:0004853	uroporphyrinogen_decarboxylase_activity	PWYQT-62	superpathway of proto- and siroheme biosynthesis	PTHR21091	METHYLTETRAHYDROFOLATE:HOMOCYSTEINE METHYLTRANSFERASE RELATED	PF01208	Uroporphyrinogen decarboxylase (URO-D)	KOG2872	Uroporphyrinogen decarboxylase
Gma.6796.1.S1_at	30370	24990	6218	5290	39450	23830	8652	6450	Cluster: Cysteine proteinase precursor; n=2; Phaseolus vulgaris|Rep: Cysteine proteinase precursor - Phaseolus vulgaris (Kidney bean) (French bean)	AT1G47128.1	1e-121	cysteine proteinase (RD21A) / thiol protease	AC150207_18.4	1e-125	Granulin; Peptidase C1A, papain E EGN_Mt060719 20060904 TIGR 2962.m00016	Gma.6796.1.S1_at	Affymetrix Soybean Target Sequence	Glyma16g16290.1	0	98.29	36.71	AT1G47128.1	1e-127	UniRef100_O24321 Cysteine proteinase n=1 Tax=Phaseolus vulgaris RepID=O24321_PHAVU	1e-160	81.35	89.56	UniRef100_Q41110 Cysteine protease (Cysteine endopeptidase 1) n=1 Tax=Phaseolus vulgaris RepID=Q41110_PHAVU	1e-160	81.04	89.56	UniRef100_Q41696 Cysteine protease n=1 Tax=Vicia sativa RepID=Q41696_VICSA	1e-159	80.42	89.95	GO:0009414	response_to_water_deprivation					PTHR12411	CYSTEINE PROTEASE FAMILY C1-RELATED	PF08246|PF00112	Cathepsin propeptide inhibitor domain (I29)|Papain family cysteine protease	KOG1543	Cysteine proteinase Cathepsin L
Gma.6810.1.A1_at	2454	1749	1187	962.7	2692	1914	1172	1066	Cluster: Probable monodehydroascorbate reductase, cytoplasmic isoform 2; n=1; Arabidopsis thaliana|Rep: Probable monodehydroascorbate reductase, cytoplasmic	AT3G27820.1	2e-58	ATMDAR4 (MONODEHYDROASCORBATE REDUCTASE 4); monodehydroascorbate reductase (NADH)				Gma.6810.1.A1_at	Affymetrix Soybean Target Sequence	Glyma16g07970.1	0	100	21.57	AT3G27820.1	0	UniRef100_A5BNW8 Putative uncharacterized protein (Chromosome chr14 scaffold_21, whole genome shotgun sequence) n=1 Tax=Vitis vinifera RepID=A5BNW8_VITVI	0	78.03	100	UniRef100_Q9LK94 Probable monodehydroascorbate reductase, cytoplasmic isoform 2 n=1 Tax=Arabidopsis thaliana RepID=MDAR2_ARATH	0	70.7	97.95	UniRef100_B6TAN0 Putative uncharacterized protein n=1 Tax=Zea mays RepID=B6TAN0_MAIZE	0	65.7	100	GO:0042744	hydrogen_peroxide_catabolic_process	GO:0016656	monodehydroascorbate_reductase_(NADH)_activity			PTHR22912	DISULFIDE OXIDOREDUCTASE	PF07992|PF00070	Pyridine nucleotide-disulphide oxidoreductase|Pyridine nucleotide-disulphide oxidoreductase	KOG1336	Monodehydroascorbate/ferredoxin reductase
Gma.6862.1.S1_s_at	66830	44470	18010	21230	80480	36540	25220	20290	Cluster: HMG I/Y like protein; n=1; Glycine max|Rep: HMG I/Y like protein - Glycine max (Soybean)	AT1G48620.1	1e-44	histone H1/H5 family protein	AC139526_21.4	6e-90	High mobility group proteins HMG-I and HMG-Y; Linker histone, N-terminal F EGN_Mt060719 20060904 TIGR 2402.m00033	Gma.6862.1.S1_s_at	Affymetrix Soybean Target Sequence	Glyma08g05710.1	3e-54	100	5.87	AT1G48620.1	3e-44	UniRef100_Q93YH8 HMG I/Y like protein n=1 Tax=Glycine max RepID=Q93YH8_SOYBN	1e-151	80.28	87.17	UniRef100_Q1SN01 High mobility group proteins HMG-I and HMG-Y; Linker histone, N-terminal n=1 Tax=Medicago truncatula RepID=Q1SN01_MEDTR	3e-63	47.04	85.07	UniRef100_A5BLU3 Putative uncharacterized protein n=1 Tax=Vitis vinifera RepID=A5BLU3_VITVI	3e-42	37.87	99.72	GO:0009294 GO:0006334	DNA_mediated_transformation nucleosome_assembly	GO:0003677	DNA_binding			PTHR11467	HISTONE H1/H5	PF00538|PF02178|PF02178|PF02178|PF02178|PF02178|PF02178|PF02	linker histone H1 and H5 family|AT hook motif|AT hook motif|AT hook motif|AT hook motif|AT hook motif|AT hook motif|AT hook motif	KOG4012	Histone H1
Gma.6868.1.S1_a_at	6534	4580	3344	2404	6293	5568	3826	3157	Rep: Amidase - Medicago truncatula (Barrel medic)	AT1G08980.1	3e-48	ATAMI1 (AMIDASE-LIKE PROTEIN 1); amidase	AC136503_28.4	7e-66	Amidase E EGN_Mt060719 20060904 TIGR 2302.m00025 IMGA|AC155897_3.3 Amidase chr01_pseudomolecule_IMGAG 17323164-17327265 E	Gma.6868.1.S1_a_at	Affymetrix Soybean Target Sequence	Glyma10g29640.1	0	98.34	25.54	AT1G08980.1	1e-158	UniRef100_A5BL97 Putative uncharacterized protein n=1 Tax=Vitis vinifera RepID=A5BL97_VITVI	1e-156	64.71	97.92	UniRef100_A7PSC3 Chromosome chr14 scaffold_27, whole genome shotgun sequence n=1 Tax=Vitis vinifera RepID=A7PSC3_VITVI	1e-155	64.24	97.92	UniRef100_Q9FR37 Amidase (At1g08980/F7G19_15) n=1 Tax=Arabidopsis thaliana RepID=Q9FR37_ARATH	1e-136	59.24	98.12	GO:0009684	indoleacetic_acid_biosynthetic_process	GO:0004040 GO:0016810	amidase_activity hydrolase_activity,_acting_on_carbon-nitrogen_(but_not_peptide)_bonds	P344-PWY	acrylonitrile degradation	PTHR11895	AMIDASE	PF01425	Amidase	KOG1211	Amidases
Gma.6894.1.S1_at	21780	18600	10910	11010	22240	19570	13990	9971	Cluster: F20D21.31 protein; n=1; Arabidopsis thaliana|Rep: F20D21.31 protein - Arabidopsis thaliana (Mouse-ear cress)	AT1G54500.1	6e-57	rubredoxin family protein	AC171498_12.3	7e-71	Rubredoxin F EGN_Mt060719 20060904 TIGR 3478.m00026	Gma.6894.1.S1_at	Affymetrix Soybean Target Sequence	Glyma03g40510.1	0	99.46	37.73	AT1G54500.1	3e-57	UniRef100_A5B456 Putative uncharacterized protein n=1 Tax=Vitis vinifera RepID=A5B456_VITVI	1e-53	71.97	85.63	UniRef100_A2YU61 Putative uncharacterized protein n=2 Tax=Oryza sativa RepID=A2YU61_ORYSI	1e-50	79.82	52.53	UniRef100_Q9SLI4 F20D21.31 protein (Rubredoxin, putative) (At1g54500/F20D21_31) (Putative uncharacterized protein F20D21.31) n=1 Tax=Arabidopsis thaliana RepID=Q9SLI4_ARATH	2e-45	74.63	68.72			GO:0046872	metal_ion_binding					PF00301	Rubredoxin
Gma.6951.1.S1_at	76610	50610	27220	17440	89000	56840	35660	19920	Cluster: F9L1.28 protein; n=1; Arabidopsis thaliana|Rep: F9L1.28 protein - Arabidopsis thaliana (Mouse-ear cress)	AT1G15340.1	1e-46	MBD10 (methyl-CpG-binding domain 10); DNA binding	AC166899_7.4	8e-43	Methyl-CpG binding - 3prime partial E EGN_Mt060719 20060904 TIGR 3405.m00003	Gma.6951.1.S1_at	Affymetrix Soybean Target Sequence	Glyma15g01040.1	0	100	37.42	AT1G15340.1	2e-54	UniRef100_A7QIN6 Chromosome chr9 scaffold_104, whole genome shotgun sequence n=1 Tax=Vitis vinifera RepID=A7QIN6_VITVI	7e-44	50.23	65.43	UniRef100_Q9XI36 F9L1.28 protein (At1g15340) (At1g15340/F9L1_28) n=1 Tax=Arabidopsis thaliana RepID=Q9XI36_ARATH	8e-40	75.56	23.44	UniRef100_Q8H7D1 Putative uncharacterized protein n=1 Tax=Arabidopsis thaliana RepID=Q8H7D1_ARATH	5e-39	76.4	25.72	GO:0008150	biological_process	GO:0003677 GO:0008327	DNA_binding methyl-CpG_binding					PF01429	Methyl-CpG binding domain
Gma.7095.1.A1_at	176600	83770	6741	3815	195000	104500	12060	3888								Gma.7095.1.A1_at	Affymetrix Soybean Target Sequence	Glyma11g27320.1	1e-136	100	55.45	NO BLASTP HIT (E<10-6)		NO BLASTP HIT (E<10-6)		0	0			0	0			0	0
Gma.7180.2.S1_at	40140	33240	9589	3194	41930	33370	15080	3199	Cluster: Subtilisin inhibitor CLSI-II [Contains: Subtilisin inhibitor CLSI- III]; n=1; Canavalia lineata|Rep: Subtilisin inhibitor CLSI-II [Contains:				AC122730_40.5	1e-14	Kunitz inhibitor ST1-like F EGN_Mt060719 20060904 TIGR 2098.m00029	Gma.7180.2.S1_at	Affymetrix Soybean Target Sequence	Glyma16g33120.1	1e-157	99.65	31.7	NO BLASTP HIT (E<10-6)		UniRef100_B1ACD5 Kunitz trypsin protease inhibitor n=2 Tax=Glycine max RepID=B1ACD5_SOYBN	5e-30	41.83	97.16	UniRef100_P81726 Subtilisin inhibitor CLSI-III n=1 Tax=Canavalia lineata RepID=ICI2_CANLI	2e-29	41.55	108.95	UniRef100_Q9M3Z7 Trypsin protein inhibitor 2 n=2 Tax=Cicer arietinum RepID=Q9M3Z7_CICAR	2e-27	37.98	95.35
Gma.7404.1.A1_at	15040	11230	2974	2547	16540	10950	5130	2882	Cluster: Expressed protein; n=1; Oryza sativa (japonica cultivar-group)|Rep: Expressed protein - Oryza sativa (japonica cultivar-group)	AT5G26910.1	2e-09	similar to unknown protein [Arabidopsis thaliana] (TAIR:AT3G58650.1); similar to unknown protein [Arabidopsis thaliana]	AC150843_7.5	1e-12	hypothetical protein I EGN_Mt060719 20060904 TIGR 3003.m00011	Gma.7404.1.A1_at	Affymetrix Soybean Target Sequence	Glyma08g48190.1	7e-38	96.63	2.89	AT1G67040.1	5e-52	UniRef100_A7PAS7 Chromosome chr14 scaffold_9, whole genome shotgun sequence n=1 Tax=Vitis vinifera RepID=A7PAS7_VITVI	1e-138	38.63	83.55	UniRef100_A5BVN6 Putative uncharacterized protein n=1 Tax=Vitis vinifera RepID=A5BVN6_VITVI	3e-82	37.54	52.5	UniRef100_A5BVN6 Putative uncharacterized protein n=1 Tax=Vitis vinifera RepID=A5BVN6_VITVI	1e-51	44.4	23.98
Gma.7447.1.S1_s_at	323100	259300	112900	65430	394200	287300	145300	78190	Cluster: Putative aquaporin; n=1; Phaseolus vulgaris|Rep: Putative aquaporin - Phaseolus vulgaris (Kidney bean) (French bean)	AT1G01620.1	1e-138	PIP1C (PLASMA MEMBRANE INTRINSIC PROTEIN 1;3); water channel	CT573507_13.5	1e-145	Major intrinsic protein H EGN_Mt060719 20060904 TIGR 3923.m00017	Gma.7447.1.S1_s_at	Affymetrix Soybean Consensus Sequence	No Soybean Match Identified, E<10E-30, Perecent ID>95%		0	0	AT1G01620.1	1e-138	UniRef100_Q506K0 Putative aquaporin n=1 Tax=Phaseolus vulgaris RepID=Q506K0_PHAVU	1e-147	90.66	100.7	UniRef100_Q06Z30 Aquaporin 1 n=1 Tax=Gossypium hirsutum RepID=Q06Z30_GOSHI	1e-141	85.81	100.7	UniRef100_Q9LLL9 Plasma membrane aquaporin n=1 Tax=Vitis vinifera RepID=Q9LLL9_VITVI	1e-140	86.51	100.7	GO:0009414 GO:0009651 GO:0006810 GO:0006833	response_to_water_deprivation response_to_salt_stress transport water_transport	GO:0015250	water_channel_activity			NA	NA	NA	NA	NA	NA
Gma.7607.1.A1_at	31790	30420	18290	16490	40780	34050	23630	18070	Cluster: Receptor-like kinase with LRR repeats; n=2; BEP clade|Rep: Receptor-like kinase with LRR repeats - Triticum aestivum (Wheat)	AT3G56370.1	4e-25	leucine-rich repeat transmembrane protein kinase, putative	AC146784_2.4	6e-29	Protein kinase E EGN_Mt060719 20060904 TIGR 2691.m00007	Gma.7607.1.A1_at	Affymetrix Soybean Target Sequence	Glyma04g40080.1	0	100	11.96	AT3G56370.1	0	UniRef100_A7Q3X5 Chromosome chr13 scaffold_48, whole genome shotgun sequence n=1 Tax=Vitis vinifera RepID=A7Q3X5_VITVI	0	67.58	104.38	UniRef100_Q9LY03 Putative uncharacterized protein T5P19_20 n=1 Tax=Arabidopsis thaliana RepID=Q9LY03_ARATH	0	65.94	98.96	UniRef100_Q8VYT7 Putative uncharacterized protein At3g56370 n=1 Tax=Arabidopsis thaliana RepID=Q8VYT7_ARATH	0	65.83	98.96	GO:0006468 GO:0007169	protein_amino_acid_phosphorylation transmembrane_receptor_protein_tyrosine_kinase_signaling_pathway	GO:0005524 GO:0016301 GO:0004674	ATP_binding kinase_activity protein_serine/threonine_kinase_activity			PTHR23258	SERINE-THREONINE PROTEIN KINASE, PLANT-TYPE	PF08263|PF00560|PF00560|PF00560|PF00560|PF00560|PF00560|PF00	Leucine rich repeat N-terminal domain|Leucine Rich Repeat|Leucine Rich Repeat|Leucine Rich Repeat|Leucine Rich Repeat|Leucine Rich Repeat|Leucine Rich Repeat|Leucine Rich Repeat|Leucine Rich Repeat|Leucine Rich Repeat|Leucine Rich Repeat|Leucine Rich Repeat|Leucine Rich Repeat|Leucine Rich Repeat|Leucine Rich Repeat|Leucine Rich Repeat|Leucine Rich Repeat|Leucine Rich Repeat|Leucine Rich Repeat|P…	KOG1187	Serine/threonine protein kinase
Gma.7673.1.S1_at	167700	109800	74960	61420	200900	146100	78280	66430	Cluster: Receptor-like protein kinase; n=1; Arabidopsis thaliana|Rep: Receptor-like protein kinase - Arabidopsis thaliana (Mouse-ear cress)	AT5G58300.1	2e-42	leucine-rich repeat transmembrane protein kinase, putative	AC149600_9.3	2e-47	Protein kinase E EGN_Mt060719 20060904 TIGR 2939.m00004	Gma.7673.1.S1_at	Affymetrix Soybean Target Sequence	Glyma18g05740.1	1e-100	100	8.33	AT5G58300.2	0	UniRef100_A7NXZ7 Chromosome chr6 scaffold_3, whole genome shotgun sequence n=1 Tax=Vitis vinifera RepID=A7NXZ7_VITVI	0	63.65	93.9	UniRef100_Q9LVM0 Probable inactive receptor kinase At5g58300 n=1 Tax=Arabidopsis thaliana RepID=Y5830_ARATH	0	54.85	95.26	UniRef100_B1PBX9 Putative uncharacterized protein n=1 Tax=Arabidopsis lyrata subsp. petraea RepID=B1PBX9_ARALP	0	55.18	93.31	GO:0006468 GO:0007169	protein_amino_acid_phosphorylation transmembrane_receptor_protein_tyrosine_kinase_signaling_pathway	GO:0005524 GO:0016301 GO:0004674	ATP_binding kinase_activity protein_serine/threonine_kinase_activity			PTHR23258	SERINE-THREONINE PROTEIN KINASE, PLANT-TYPE	PF08263|PF00560|PF00560|PF00560|PF00560|PF00560|PF00560|PF07	Leucine rich repeat N-terminal domain|Leucine Rich Repeat|Leucine Rich Repeat|Leucine Rich Repeat|Leucine Rich Repeat|Leucine Rich Repeat|Leucine Rich Repeat|Protein tyrosine kinase|Protein kinase domain	KOG1187	Serine/threonine protein kinase
Gma.79.2.S1_at	1090000	1180000	251800	60320	1074000	1121000	510400	49020								Gma.79.2.S1_at	Affymetrix Soybean Consensus Sequence	No Soybean Match Identified, E<10E-30, Perecent ID>95%		0	0	AT3G22142.1	5e-07	UniRef100_P08012 Repetitive proline-rich cell wall protein 1 n=1 Tax=Glycine max RepID=PRP1_SOYBN	2e-09	54.84	18.75	UniRef100_P08012 Repetitive proline-rich cell wall protein 1 n=1 Tax=Glycine max RepID=PRP1_SOYBN	1e-07	70	15.63	UniRef100_P08012 Repetitive proline-rich cell wall protein 1 n=1 Tax=Glycine max RepID=PRP1_SOYBN	1e-07	70	15.63	GO:0006869	lipid_transport	GO:0005199	structural_constituent_of_cell_wall			NA	NA	NA	NA	NA	NA
Gma.79.4.S1_s_at	1425000	1605000	453300	111100	1423000	1423000	741300	89680	Cluster: Repetitive proline-rich cell wall protein 1 precursor; n=1; Glycine max|Rep: Repetitive proline-rich cell wall protein 1 precursor - Glycine max	AT2G27380.1	1e-78	ATEPR1 (Arabidopsis thaliana extensin proline-rich 1)	CT954251_5.3	6e-44	Pistil-specific extensin-like protein H EGN_Mt060719 20060904 TIGR 3943.m00017	Gma.79.4.S1_s_at	Affymetrix Soybean Target Sequence	Glyma09g12200.7	2e-33	100	8.41	AT2G27380.1	1e-40	NO BLASTP HIT (E<10-6)		0	0			0	0			0	0	GO:0009827 GO:0009845	plant-type_cell_wall_modification seed_germination	GO:0005199	structural_constituent_of_cell_wall
Gma.79.5.S1_s_at	869100	1159000	144900	29350	888600	999100	293900	28210	Cluster: Repetitive proline-rich cell wall protein 1 precursor; n=1; Glycine max|Rep: Repetitive proline-rich cell wall protein 1 precursor - Glycine max	AT2G27380.1	1e-78	ATEPR1 (Arabidopsis thaliana extensin proline-rich 1)	CT954251_5.3	6e-44	Pistil-specific extensin-like protein H EGN_Mt060719 20060904 TIGR 3943.m00017	Gma.79.5.S1_s_at	Affymetrix Soybean Consensus Sequence	No Soybean Match Identified, E<10E-30, Perecent ID>95%		0	0	NO BLASTX HIT (E<10-6)		UniRef100_Q39887 Proline-rich protein n=1 Tax=Glycine max RepID=Q39887_SOYBN	3e-11	73.91	24.86			0	0			0	0							NA	NA	NA	NA	NA	NA
Gma.7993.1.S1_at	49620	16910	4445	4676	78480	25480	7480	6363	Cluster: Extensin-like protein; n=1; Glycine max|Rep: Extensin-like protein - Glycine max (Soybean)	AT1G62510.1	5e-47	protease inhibitor/seed storage/lipid transfer protein (LTP) family protein	AC161862_22.4	2e-68	Plant lipid transfer/seed storage/trypsin-alpha amylase inhibitor F EGN_Mt060719 20060904 TIGR 3345.m00015	Gma.7993.1.S1_at	Affymetrix Soybean Target Sequence	Glyma17g14850.1	0	100	38.4	AT1G62510.1	2e-47	UniRef100_Q8LK71 Extensin-like protein n=1 Tax=Glycine max RepID=Q8LK71_SOYBN	3e-40	55.31	94.97	UniRef100_A7QYA3 Chromosome chr2 scaffold_241, whole genome shotgun sequence n=1 Tax=Vitis vinifera RepID=A7QYA3_VITVI	9e-19	35.67	127.82	UniRef100_Q9ZTW2 HyPRP n=1 Tax=Fragaria x ananassa RepID=Q9ZTW2_FRAAN	2e-16	32.64	108.97	GO:0006869	lipid_transport	GO:0008289	lipid_binding					PF00234	Protease inhibitor/seed storage/LTP family
Gma.8185.1.A1_at	19660	13480	3118	2517	24150	13350	4194	2881								Gma.8185.1.A1_at	Affymetrix Soybean Target Sequence	Glyma20g30650.1	6e-32	96.47	3.43	AT1G76880.1	1e-139	UniRef100_A7Q7B9 Chromosome chr18 scaffold_59, whole genome shotgun sequence n=1 Tax=Vitis vinifera RepID=A7Q7B9_VITVI	6e-51	76.42	22.57	UniRef100_A7Q7B9 Chromosome chr18 scaffold_59, whole genome shotgun sequence n=1 Tax=Vitis vinifera RepID=A7Q7B9_VITVI	2e-41	78	18.35	UniRef100_A7Q7B9 Chromosome chr18 scaffold_59, whole genome shotgun sequence n=1 Tax=Vitis vinifera RepID=A7Q7B9_VITVI	8e-18	64.52	17.06	GO:0045449	regulation_of_transcription	GO:0003700	transcription_factor_activity			PTHR10032:SF7	KRUEPPEL TYPE ZINC FINGER PROTEIN			KOG4282	Transcription factor GT-2 and related proteins, contains trihelix DNA-binding/SANT domain
Gma.8185.1.A1_s_at	12220	9857	1618	1120	14440	10380	2032	1462								Gma.8185.1.A1_s_at	Affymetrix Soybean Target Sequence	Glyma20g30650.1	6e-56	98.29	4.72	AT1G76880.1	1e-139	UniRef100_A7Q7B9 Chromosome chr18 scaffold_59, whole genome shotgun sequence n=1 Tax=Vitis vinifera RepID=A7Q7B9_VITVI	6e-51	76.42	22.57	UniRef100_A7Q7B9 Chromosome chr18 scaffold_59, whole genome shotgun sequence n=1 Tax=Vitis vinifera RepID=A7Q7B9_VITVI	2e-41	78	18.35	UniRef100_A7Q7B9 Chromosome chr18 scaffold_59, whole genome shotgun sequence n=1 Tax=Vitis vinifera RepID=A7Q7B9_VITVI	8e-18	64.52	17.06	GO:0045449	regulation_of_transcription	GO:0003700	transcription_factor_activity			PTHR10032:SF7	KRUEPPEL TYPE ZINC FINGER PROTEIN			KOG4282	Transcription factor GT-2 and related proteins, contains trihelix DNA-binding/SANT domain
Gma.8225.1.A1_at	46250	42620	28630	27080	46830	40230	30990	24580	Cluster: Hypothetical protein At1g70330; n=3; Arabidopsis thaliana|Rep: Hypothetical protein At1g70330 - Arabidopsis thaliana (Mouse-ear cress)	AT1G70330.1	1e-69	ENT1,AT (EQUILIBRATIVE NUCLEOTIDE TRANSPORTER 1); nucleoside transporter	AC166899_17.4	6e-47	Delayed-early response protein/equilibrative nucleoside transporter H EGN_Mt060719 20060904 TIGR 3405.m00007	Gma.8225.1.A1_at	Affymetrix Soybean Target Sequence	Glyma12g01330.1	0	97.17	28.79	AT1G70330.1	1e-163	UniRef100_A9P7T9 Putative uncharacterized protein n=1 Tax=Populus trichocarpa RepID=A9P7T9_POPTR	1e-155	71.06	89.12	UniRef100_O64603 F17O7.13 protein n=2 Tax=Arabidopsis thaliana RepID=O64603_ARATH	1e-148	68.22	89.72	UniRef100_Q9M5X9 Putative nucleoside transporter n=1 Tax=Arabidopsis thaliana RepID=Q9M5X9_ARATH	1e-147	68.22	89.72	GO:0006810	transport	GO:0005337 GO:0010174	nucleoside_transmembrane_transporter_activity nucleoside_transmembrane_transporter_activity,_against_a_concentration_gradient			PTHR10332	EQUILIBRATIVE NUCLEOSIDE TRANSPORTER ENT (SLC29)	PF01733	Nucleoside transporter	KOG1479	Nucleoside transporter
Gma.8371.1.S1_at	106700	99560	54590	48830	107900	103400	64150	57730	Cluster: Beta-1,3-glucanase-like protein; n=1; Olea europaea|Rep: Beta-1,3-glucanase-like protein - Olea europaea (Common olive)	AT2G16230.1	1e-163	glycosyl hydrolase family 17 protein	CT943657_22.3	0	Glycoside hydrolase, family 17; X8 F EGN_Mt060719 20060904 TIGR 3938.m00018	Gma.8371.1.S1_at	Affymetrix Soybean Target Sequence	Glyma06g01500.2	0	96.99	20.21	AT2G16230.1	1e-170	UniRef100_A9PG28 Putative uncharacterized protein n=1 Tax=Populus trichocarpa RepID=A9PG28_POPTR	0	72.6	95.18	UniRef100_A9PHI4 Putative uncharacterized protein n=1 Tax=Populus trichocarpa RepID=A9PHI4_POPTR	0	72.02	96.24	UniRef100_A5BW82 Putative uncharacterized protein n=1 Tax=Vitis vinifera RepID=A5BW82_VITVI	0	75.12	85.39	GO:0005975	carbohydrate_metabolic_process	GO:0004553	hydrolase_activity,_hydrolyzing_O-glycosyl_compounds
Gma.8421.1.S1_at	24220	11990	6734	5507	41180	17420	9183	6459	Cluster: Mitotic cyclin a2-type; n=1; Glycine max|Rep: Mitotic cyclin a2-type - Glycine max (Soybean)	AT1G44110.1	1e-158	CYCA1;1 (CYCLIN A1;1); cyclin-dependent protein kinase regulator	CT963092_7.3	2e-82	Cyclin, N-terminal H EGN_Mt060719 20060904 TIGR 3968.m00007	Gma.8421.1.S1_at	Affymetrix Soybean Target Sequence	Glyma04g42540.1	0	100	26.63	AT1G44110.1	1e-166	UniRef100_Q39879 Mitotic cyclin a2-type n=1 Tax=Glycine max RepID=Q39879_SOYBN	0	100	71.9	UniRef100_Q39879 Mitotic cyclin a2-type n=1 Tax=Glycine max RepID=Q39879_SOYBN	1e-18	69.44	14.88	UniRef100_A7NVH2 Chromosome chr18 scaffold_1, whole genome shotgun sequence n=1 Tax=Vitis vinifera RepID=A7NVH2_VITVI	1e-168	80	73.11	GO:0051726	regulation_of_cell_cycle	GO:0016538	cyclin-dependent_protein_kinase_regulator_activity			PTHR10177	CYCLINS	PF00134|PF02984	Cyclin, N-terminal domain|Cyclin, C-terminal domain	KOG0654	G2/Mitotic-specific cyclin A
Gma.8436.1.S1_s_at	58790	20920	5868	3676	84310	30730	9129	5247	Cluster: G2/mitotic-specific cyclin S13-6; n=3; Glycine max|Rep: G2/mitotic-specific cyclin S13-6 - Glycine max (Soybean)	AT5G06150.1	1e-129	CYC1BAT (CYCLIN B 1;2); cyclin-dependent protein kinase regulator	AC169076_22.4	0	Cyclin, N-terminal E EGN_Mt060719 20060904 TIGR 3424.m00013	Gma.8436.1.S1_s_at	Affymetrix Soybean Target Sequence	Glyma03g27910.1	4e-79	99.34	8.52	AT5G06150.1	1e-130	UniRef100_P25011 G2/mitotic-specific cyclin S13-6 n=1 Tax=Glycine max RepID=CCNB1_SOYBN	0	85.46	100	UniRef100_Q39855 Cyclin n=1 Tax=Glycine max RepID=Q39855_SOYBN	0	88.04	97.32	UniRef100_P93557 Mitotic cyclin n=1 Tax=Sesbania rostrata RepID=P93557_SESRO	1e-176	70.73	101.12	GO:0009651 GO:0051726 GO:0010332	response_to_salt_stress regulation_of_cell_cycle response_to_gamma_radiation	GO:0016538	cyclin-dependent_protein_kinase_regulator_activity			PTHR10177	CYCLINS	PF00134|PF02984	Cyclin, N-terminal domain|Cyclin, C-terminal domain	KOG0653	Cyclin B and related kinase-activating proteins
Gma.8437.1.S1_at	39220	27420	14830	13890	47550	33810	24210	14170	Cluster: Calcium-dependent protein kinase SK5; n=5; Papilionoideae|Rep: Calcium-dependent protein kinase SK5 - Glycine max (Soybean)	AT4G09570.1	0	CPK4 (calcium-dependent protein kinase 4); calcium- and calmodulin-dependent protein kinase/ kinase	AC148755_9.4	0	Protein kinase; Calcium-binding EF-hand E EGN_Mt060719 20060904 TIGR 2852.m00008	Gma.8437.1.S1_at	Affymetrix Soybean Target Sequence	Glyma08g00840.1	1e-174	99.68	15.48	AT4G09570.1	0	UniRef100_P28583 Calcium-dependent protein kinase SK5 n=1 Tax=Glycine max RepID=CDPK_SOYBN	0	98.43	100	UniRef100_Q84P29 Seed calcium dependent protein kinase a n=1 Tax=Glycine max RepID=Q84P29_SOYBN	0	97.44	100.2	UniRef100_Q5XLG3 Calcium-dependent protein kinase 1 n=1 Tax=Vicia faba RepID=Q5XLG3_VICFA	0	84.62	97.57	GO:0006468 GO:0009789	protein_amino_acid_phosphorylation positive_regulation_of_abscisic_acid_mediated_signaling	GO:0004683 GO:0016301 GO:0004672	calmodulin-dependent_protein_kinase_activity kinase_activity protein_kinase_activity			PTHR22982	CALCIUM/CALMODULIN-DEPENDENT PROTEIN KINASE-RELATED	PF00069|PF00036|PF00036|PF00036|PF00036	Protein kinase domain|EF hand|EF hand|EF hand|EF hand	KOG0032	Ca2+/calmodulin-dependent protein kinase, EF-Hand protein superfamily
Gma.8455.1.S1_at	113700	82610	15070	5835	128700	77760	26780	13640	Cluster: Flavonoid 3'-hydroxylase; n=8; Glycine max|Rep: Flavonoid 3'-hydroxylase - Glycine max (Soybean)	AT5G07990.1	0	TT7 (TRANSPARENT TESTA 7); flavonoid 3'-monooxygenase/ oxygen binding	AC145330_15.4	1e-100	E-class P450, group I H EGN_Mt060719 20060904 TIGR 2590.m00015	Gma.8455.1.S1_at	Affymetrix Soybean Target Sequence	Glyma06g21920.1	0	100	22.42	AT5G07990.1	0	UniRef100_Q8W3Y5 Flavonoid 3'-hydroxylase n=1 Tax=Glycine max RepID=Q8W3Y5_SOYBN	0	91.67	95.91	UniRef100_Q2PEY1 Putative flavonoid 3'-hydroxylase n=1 Tax=Trifolium pratense RepID=Q2PEY1_TRIPR	0	76.06	92.16	UniRef100_A7PDB9 Chromosome chr17 scaffold_12, whole genome shotgun sequence n=1 Tax=Vitis vinifera RepID=A7PDB9_VITVI	0	68.92	95.87	GO:0009411 GO:0009813	response_to_UV flavonoid_biosynthetic_process	GO:0016711 GO:0019825	flavonoid_3'-monooxygenase_activity oxygen_binding	PWY1F-823	leucopelargonidin and leucocyanidin biosynthesis	PTHR19383	CYTOCHROME P450	PF00067	Cytochrome P450	KOG0156	Cytochrome P450 CYP2 subfamily
Gma.8488.1.S1_at	71490	46960	29560	25690	65790	57630	32920	25170	Cluster: Purple acid phosphatase precursor (EC 3.1.3.2) (Manganese(II) purple acid phosphatase); n=2; Magnoliophyta|Rep: Purple acid phosphatase precursor (EC	AT2G16430.2	0	PAP10; acid phosphatase/ protein serine/threonine phosphatase	AC157349_31.5	1e-159	Metallophosphoesterase; Purple acid phosphatase, N-terminal F EGN_Mt060719 20060904 TIGR 3207.m00028	Gma.8488.1.S1_at	Affymetrix Soybean Target Sequence	Glyma12g01000.2	0	99.79	26.48	AT2G16430.2	0	UniRef100_Q09131 Purple acid phosphatase n=1 Tax=Glycine max RepID=PPAF_SOYBN	0	96.12	100	UniRef100_Q4KU02 Purple acid phosphatase n=1 Tax=Medicago truncatula RepID=Q4KU02_MEDTR	0	89.01	95.91	UniRef100_A7P7V3 Chromosome chr3 scaffold_8, whole genome shotgun sequence n=1 Tax=Vitis vinifera RepID=A7P7V3_VITVI	0	83.22	97.87	GO:0008150	biological_process	GO:0003993 GO:0004722	acid_phosphatase_activity protein_serine/threonine_phosphatase_activity
Gma.8489.1.S1_at	54350	23890	8301	6189	61310	19550	7088	4857	Cluster: Thiamin biosynthetic enzyme; n=4; Glycine max|Rep: Thiamin biosynthetic enzyme - Glycine max (Soybean)	AT5G54770.1	1e-149	THI1 (THIAZOLE REQUIRING)	AC140721_32.4	3e-07	Pollen Ole e 1 allergen and extensin H EGN_Mt060719 20060904 TIGR 2450.m00024	Gma.8489.1.S1_at	Affymetrix Soybean Target Sequence	Glyma12g16380.2	0	98.11	32.83	AT5G54770.1	1e-149	UniRef100_Q9SLR7 Thiamin biosynthetic enzyme n=1 Tax=Glycine max RepID=Q9SLR7_SOYBN	1e-156	82.89	97.13	UniRef100_Q9SLR9 Thiamin biosynthetic enzyme n=1 Tax=Glycine max RepID=Q9SLR9_SOYBN	1e-156	83.19	97.13	UniRef100_Q9SLS0 Thiamin biosynthetic enzyme n=1 Tax=Glycine max RepID=Q9SLS0_SOYBN	1e-153	82.01	98.26	GO:0006974 GO:0009409 GO:0009228 GO:0018131	response_to_DNA_damage_stimulus response_to_cold thiamin_biosynthetic_process oxazole_or_thiazole_biosynthetic_process	GO:0042803	protein_homodimerization_activity
Gma.8533.1.S1_at	28840	24140	7020	4838	29440	18390	8770	6218	Cluster: MYB transcription factor MYB115; n=1; Glycine max|Rep: MYB transcription factor MYB115 - Glycine max (Soybean)	AT5G35550.1	2e-39	TT2 (TRANSPARENT TESTA 2); DNA binding / transcription factor	AC144645_9.5	1e-59	Homeodomain-related E EGN_Mt060719 20060904 TIGR 2545.m00008	Gma.8533.1.S1_at	Affymetrix Soybean Target Sequence	Glyma07g04210.1	1e-122	96.37	25.59	AT5G35550.1	3e-45	UniRef100_Q0PJG9 MYB transcription factor MYB115 (Fragment) n=1 Tax=Glycine max RepID=Q0PJG9_SOYBN	1e-137	93.77	100	UniRef100_B1B3F3 R2R3-MYB transcription factor LjTT2-2 n=1 Tax=Lotus japonicus RepID=B1B3F3_LOTJA	3e-49	50.97	75.97	UniRef100_B1B3F2 R2R3-MYB transcription factor LjTT2-1 n=1 Tax=Lotus japonicus RepID=B1B3F2_LOTJA	4e-47	59.33	47.85	GO:0006355 GO:0010023	regulation_of_transcription,_DNA-dependent proanthocyanidin_biosynthetic_process	GO:0003677 GO:0003700	DNA_binding transcription_factor_activity			PTHR10641	MYB-RELATED	PF00249|PF00249	Myb-like DNA-binding domain|Myb-like DNA-binding domain	KOG0048	Transcription factor, Myb superfamily
Gma.8573.1.S1_at	141400	79140	27150	11330	134700	98800	34670	11400								Gma.8573.1.S1_at	Affymetrix Soybean Target Sequence	Glyma03g31070.1	0	100	80.24	NO BLASTP HIT (E<10-6)		NO BLASTP HIT (E<10-6)		0	0			0	0			0	0
Gma.8614.1.S1_at	90600	41580	12070	7290	134100	53780	22120	9798								Gma.8614.1.S1_at	Affymetrix Soybean Target Sequence	Glyma12g06030.1	1e-165	96.31	65.43	NO BLASTP HIT (E<10-6)		NO BLASTP HIT (E<10-6)		0	0			0	0			0	0
Gma.8939.1.S1_at	44920	16280	6392	4001	70850	49100	9869	4739	Cluster: Hypothetical protein F10N7.100; n=1; Arabidopsis thaliana|Rep: Hypothetical protein F10N7.100 - Arabidopsis thaliana (Mouse-ear cress)	AT4G32090.1	7e-23	galactosyltransferase	AC132565_24.4	8e-21	hypothetical protein H EGN_Mt060719 20060904 TIGR 2221.m00023	Gma.8939.1.S1_at	Affymetrix Soybean Target Sequence	Glyma10g12940.1	0	100	73.39	AT4G32090.1	4e-23	UniRef100_O49383 Putative uncharacterized protein F10N7.100 (Putative uncharacterized protein AT4g32090) n=1 Tax=Arabidopsis thaliana RepID=O49383_ARATH	9e-22	40.83	96.77	UniRef100_Q8LCV8 Putative uncharacterized protein n=1 Tax=Arabidopsis thaliana RepID=Q8LCV8_ARATH	6e-14	35.9	93.55	UniRef100_Q2R3F9 LGC1, putative n=3 Tax=Oryza sativa RepID=Q2R3F9_ORYSJ	7e-14	39	78.4	GO:0006486	protein_amino_acid_glycosylation	GO:0008378	galactosyltransferase_activity			PTHR11214:SF1	BETA 1,3-GALACTOSYLTRANSFERASE-RELATED
Gma.8942.1.S1_at	113300	101200	25620	21660	154600	116100	45690	16610	Cluster: PREDICTED: hypothetical protein; n=1; Strongylocentrotus purpuratus|Rep: PREDICTED: hypothetical protein - Strongylocentrotus purpuratus	AT1G12040.1	7e-07	LRX1 (LEUCINE-RICH REPEAT/EXTENSIN 1); protein binding / structural constituent of cell wall	AC174467_11.3	3e-10	Stigma-specific protein Stig1 E EGN_Mt060719 20060904 TIGR 3616.m00005	Gma.8942.1.S1_at	Affymetrix Soybean Target Sequence	Glyma02g46220.1	1e-179	99.38	40.4	AT1G50650.1	9e-16	UniRef100_A2Q6A5 Stigma-specific protein Stig1 n=1 Tax=Medicago truncatula RepID=A2Q6A5_MEDTR	1e-15	39.57	62.86			0	0			0	0									PF04885	Stigma-specific protein, Stig1
Gma.9089.1.A1_at	6660	4862	2507	1941	7560	4633	2512	1890	Cluster: Ras-related protein RHN1, putative, expressed; n=1; Oryza sativa (japonica cultivar-group)|Rep: Ras-related protein RHN1, putative,	AT4G19640.1	3e-29	ARA7; GTP binding	AC155101_23.4	5e-33	Ras GTPase H EGN_Mt060719 20060904 TIGR 3169.m00011	Gma.9089.1.A1_at	Affymetrix Soybean Target Sequence	Glyma13g43600.1	0	96.51	47.15	AT5G45130.1	1e-36	UniRef100_A7PER1 Chromosome chr11 scaffold_13, whole genome shotgun sequence n=1 Tax=Vitis vinifera RepID=A7PER1_VITVI	3e-45	82.52	51.5	UniRef100_A9NPA2 Putative uncharacterized protein n=1 Tax=Picea sitchensis RepID=A9NPA2_PICSI	2e-40	73.79	51.5	UniRef100_A7P7D3 Chromosome chr9 scaffold_7, whole genome shotgun sequence n=1 Tax=Vitis vinifera RepID=A7P7D3_VITVI	1e-39	88.24	56.29	GO:0015031 GO:0007264	protein_transport small_GTPase_mediated_signal_transduction	GO:0005525	GTP_binding			PTHR11708	RAS-RELATED GTPASE	PF00071|PF08477	Ras family|Miro-like protein
Gma.9106.1.S1_at	22190	11920	6878	6063	25420	18410	9193	6358	Rep: At5g45920 - Arabidopsis thaliana (Mouse-ear cress)	AT5G45920.1	9e-91	carboxylic ester hydrolase	CT009565_34.3	1e-28	Lipolytic enzyme, G-D-S-L F EGN_Mt060719 20060904 TIGR 3821.m00017	Gma.9106.1.S1_at	Affymetrix Soybean Target Sequence	Glyma15g08700.2	1e-140	98.13	25.31	AT5G45920.1	3e-92	UniRef100_A7QDN8 Chromosome chr10 scaffold_81, whole genome shotgun sequence n=1 Tax=Vitis vinifera RepID=A7QDN8_VITVI	3e-84	58.36	82.8	UniRef100_Q6NMR9 At5g45920 n=2 Tax=Arabidopsis thaliana RepID=Q6NMR9_ARATH	6e-84	65.56	96.68	UniRef100_A9PJE1 Putative uncharacterized protein n=1 Tax=Populus trichocarpa x Populus deltoides RepID=A9PJE1_POPJC	4e-82	62.92	96.65	GO:0006629	lipid_metabolic_process	GO:0004091	carboxylesterase_activity
Gma.9165.1.A1_at	3733	2974	1043	1115	3473	2485	1690	1067	Cluster: Cytochrome c6, chloroplast precursor; n=3; Arabidopsis thaliana|Rep: Cytochrome c6, chloroplast precursor - Arabidopsis thaliana (Mouse-ear cress)	AT5G45040.1	1e-55	cytochrome c6 (ATC6)	AC149576_7.4	5e-75	Cytochrome c, monohaem F EGN_Mt060719 20060904 TIGR 2932.m00009	Gma.9165.1.A1_at	Affymetrix Soybean Target Sequence	Glyma07g34740.1	0	100	40	AT5G45040.1	7e-56	UniRef100_A2Q293 Cytochrome c, monohaem n=1 Tax=Medicago truncatula RepID=A2Q293_MEDTR	3e-66	72.73	99.42	UniRef100_A5BPG9 Putative uncharacterized protein n=1 Tax=Vitis vinifera RepID=A5BPG9_VITVI	1e-50	82.14	89.6	UniRef100_Q93VA3 Cytochrome c6, chloroplastic n=1 Tax=Arabidopsis thaliana RepID=CYC6_ARATH	4e-48	76.11	64.57			GO:0009055	electron_carrier_activity					PF00034	Cytochrome c
Gma.924.1.S1_at	246500	131900	16380	6302	318500	177300	59560	17860								Gma.924.1.S1_at	Affymetrix Soybean Target Sequence	Glyma02g45170.1	0	98.35	41.09	NO BLASTP HIT (E<10-6)		NO BLASTP HIT (E<10-6)		0	0			0	0			0	0
Gma.9672.1.S1_at	168500	93140	39950	14370	181300	162200	61650	15270								Gma.9672.1.S1_at	Affymetrix Soybean Target Sequence	Glyma11g27150.1	1e-175	100	81.15	NO BLASTP HIT (E<10-6)		NO BLASTP HIT (E<10-6)		0	0			0	0			0	0
Gma.9710.1.A1_at	45860	38460	17500	8308	44590	51440	30640	13760	Cluster: Membrane protein-like protein; n=2; Glycine max|Rep: Membrane protein-like protein - Glycine max (Soybean)	AT2G25737.1	2e-24	similar to unknown protein [Arabidopsis thaliana] (TAIR:AT2G36630.1); similar to unknown [Brassica napus] (GB:AAY63998.1);	AC147178_39.4	1e-30	hypothetical protein H EGN_Mt060719 20060904 TIGR 2737.m00030	Gma.9710.1.A1_at	Affymetrix Soybean Target Sequence	Glyma01g38130.1	1e-154	100	16.6	AT2G25737.1	1e-165	UniRef100_Q00M73 Membrane protein-like protein n=1 Tax=Glycine max RepID=Q00M73_SOYBN	2.33e-156	56.28	95.72	UniRef100_A7PUW6 Chromosome chr4 scaffold_32, whole genome shotgun sequence n=1 Tax=Vitis vinifera RepID=A7PUW6_VITVI	1e-136	56.46	92.52	UniRef100_Q00M90 Membrane protein-like protein n=1 Tax=Glycine max RepID=Q00M90_SOYBN	1e-129	52.31	99.57							PTHR14255	FAMILY NOT NAMED	PF01925	Domain of unknown function DUF81
Gma.9720.1.S1_at	67950	53220	11860	8131	61980	47960	18810	9904	Cluster: Transketolase, C-terminal-like; n=1; Medicago truncatula|Rep: Transketolase, C-terminal-like - Medicago truncatula (Barrel medic)	AT2G45290.1	0	transketolase, putative	AC146329_8.4	0	Transketolase, C-terminal-like F EGN_Mt060719 20060904 TIGR 2602.m00012	Gma.9720.1.S1_at	Affymetrix Soybean Consensus Sequence	No Soybean Match Identified, E<10E-30, Perecent ID>95%		0	0	AT2G45290.1	0	UniRef100_A9PHE2 Putative uncharacterized protein n=1 Tax=Populus trichocarpa RepID=A9PHE2_POPTR	0	83.74	99.46	UniRef100_A9P7Z7 Putative uncharacterized protein n=1 Tax=Populus trichocarpa RepID=A9P7Z7_POPTR	0	82.93	99.46	UniRef100_Q43848 Transketolase, chloroplastic n=1 Tax=Solanum tuberosum RepID=TKTC_SOLTU	0	80.19	99.87	GO:0046686	response_to_cadmium_ion	GO:0004802	transketolase_activity	RIB-DRIBMET-PWY	superpathway of ribose and deoxyribose phosphate degradation	NA	NA	NA	NA	NA	NA
Gma.9721.1.S1_at	43950	28190	11820	9400	52680	36370	18910	12420	Rep: Homeobox - Medicago truncatula (Barrel medic)	AT4G24265.1	9e-11	unknown protein	AC140551_58.5	1e-19	hypothetical protein I EGN_Mt060719 20060904 TIGR 2446.m00010	Gma.9721.1.S1_at	Affymetrix Soybean Target Sequence	Glyma12g28540.1	1e-175	100	34.6	AT4G24265.1	9e-12	NO BLASTP HIT (E<10-6)		0	0			0	0			0	0	GO:0008150	biological_process	GO:0003674	molecular_function
Gma.987.1.S1_at	14860	9049	4894	3550	20860	10990	6592	4348								Gma.987.1.S1_at	Affymetrix Soybean Consensus Sequence	No Soybean Match Identified, E<10E-30, Perecent ID>95%		0	0	NO BLASTX HIT (E<10-6)		NO BLASTX HIT (E<10-6)		0	0			0	0			0	0							NA	NA	NA	NA	NA	NA
GmaAffx.10631.1.S1_at	240600	117300	55850	36100	233200	172200	60430	27260								GmaAffx.10631.1.S1_at	Affymetrix Soybean Target Sequence	Glyma18g07100.1	1e-158	100	75.74	NO BLASTP HIT (E<10-6)		NO BLASTP HIT (E<10-6)		0	0			0	0			0	0
GmaAffx.10790.1.S1_at	42940	28830	17680	12230	48650	36210	21650	15060	Cluster: Protein kinase; n=1; Medicago truncatula|Rep: Protein kinase - Medicago truncatula (Barrel medic)	AT2G36570.1	9e-56	leucine-rich repeat transmembrane protein kinase, putative	AC146788_11.4	2e-63	Protein kinase E EGN_Mt060719 20060904 TIGR 2693.m00010	GmaAffx.10790.1.S1_at	Affymetrix Soybean Target Sequence	Glyma13g21380.1	0	99.8	20.86	AT2G36570.1	0	UniRef100_Q1SN29 Protein kinase n=1 Tax=Medicago truncatula RepID=Q1SN29_MEDTR	0	68.72	101.33	UniRef100_Q2LJM0 Putative receptor kinase n=1 Tax=Malus x domestica RepID=Q2LJM0_MALDO	0	67.56	97.36	UniRef100_A7PPM6 Chromosome chr8 scaffold_23, whole genome shotgun sequence n=1 Tax=Vitis vinifera RepID=A7PPM6_VITVI	0	63.93	97.22	GO:0006468 GO:0007169	protein_amino_acid_phosphorylation transmembrane_receptor_protein_tyrosine_kinase_signaling_pathway	GO:0005524 GO:0016301 GO:0004674	ATP_binding kinase_activity protein_serine/threonine_kinase_activity			PTHR23258	SERINE-THREONINE PROTEIN KINASE, PLANT-TYPE	PF08263|PF00560|PF00560|PF00560|PF00560|PF00560|PF07714|PF00	Leucine rich repeat N-terminal domain|Leucine Rich Repeat|Leucine Rich Repeat|Leucine Rich Repeat|Leucine Rich Repeat|Leucine Rich Repeat|Protein tyrosine kinase|Protein kinase domain	KOG1187	Serine/threonine protein kinase
GmaAffx.10927.1.S1_at	9291	4037	2346	1844	14060	5143	2807	2250	Cluster: Kinesin related protein; n=1; Solanum lycopersicum|Rep: Kinesin related protein - Solanum lycopersicum (Tomato) (Lycopersicon esculentum)	AT4G26660.1	8e-19	similar to unknown protein [Arabidopsis thaliana] (TAIR:AT5G55520.2); similar to kinesin related protein [Lycopersicon	AC121232_3.3	6e-33	Kinesin, motor region; Kinesin-related H EGN_Mt060719 20060904 TIGR 2063.m00002	GmaAffx.10927.1.S1_at	Affymetrix Soybean Target Sequence	Glyma18g09120.1	1e-167	100	9.2	AT3G20150.1	0	UniRef100_A7P0F8 Chromosome chr19 scaffold_4, whole genome shotgun sequence n=1 Tax=Vitis vinifera RepID=A7P0F8_VITVI	0	46.31	84.21	UniRef100_A5C201 Putative uncharacterized protein n=1 Tax=Vitis vinifera RepID=A5C201_VITVI	0	44.5	78.75	UniRef100_Q8GZU1 Kinesin related protein n=1 Tax=Solanum lycopersicum RepID=Q8GZU1_SOLLC	0	42.47	80.52	GO:0007018	microtubule-based_movement	GO:0003777	microtubule_motor_activity			PTHR16012	KINESIN HEAVY CHAIN	PF00225|PF06548	Kinesin motor domain|Kinesin-related	KOG4280	Kinesin-like protein
GmaAffx.11662.1.S1_at	134100	75810	36010	21800	98400	86630	30430	14810								GmaAffx.11662.1.S1_at	Affymetrix Soybean Target Sequence	Glyma16g06600.1	1e-124	95.8	42.12	NO BLASTP HIT (E<10-6)		NO BLASTP HIT (E<10-6)		0	0			0	0			0	0
GmaAffx.12927.1.A1_at	1027	843.6	614.3	562.6	1285	835.3	614.9	520								GmaAffx.12927.1.A1_at	Affymetrix Soybean Target Sequence	Glyma16g28390.1	1e-149	100	45.24	NO BLASTP HIT (E<10-6)		NO BLASTP HIT (E<10-6)		0	0			0	0			0	0
GmaAffx.1301.96.A1_s_at	507000	486600	346400	276900	522400	508100	399800	336300	Cluster: Plastocyanin, chloroplast precursor; n=3; Solanum|Rep: Plastocyanin, chloroplast precursor - Solanum lycopersicum (Tomato) (Lycopersicon esculentum)	AT1G20340.1	7e-63	DRT112 (DNA-damage-repair/toleration protein 112); copper ion binding / electron carrier	CU013531_23.3	2e-68	Blue (type 1) copper subtype F EGN_Mt060719 20060904 TIGR 4020.m00028	GmaAffx.1301.96.A1_s_at	Affymetrix Soybean Consensus Sequence	No Soybean Match Identified, E<10E-30, Perecent ID>95%		0	0	AT1G20340.1	3e-22	UniRef100_P00288 Plastocyanin n=1 Tax=Vicia faba RepID=PLAS_VICFA	6e-24	88.33	60.61	UniRef100_P00297 Plastocyanin n=1 Tax=Solanum crispum RepID=PLAS_SOLCR	6e-24	88.33	60.61	UniRef100_P00289 Plastocyanin, chloroplastic n=1 Tax=Spinacia oleracea RepID=PLAS_SPIOL	7e-24	88.33	35.71	GO:0009411 GO:0042221	response_to_UV response_to_chemical_stimulus	GO:0005507 GO:0009055	copper_ion_binding electron_carrier_activity			NA	NA	NA	NA	NA	NA
GmaAffx.13543.1.A1_at	202500	129300	47430	30300	221100	143100	53980	35500	Cluster: Beta-D-glucosidase precursor; n=1; Tropaeolum majus|Rep: Beta-D-glucosidase precursor - Tropaeolum majus (Common nasturtium)	AT5G20940.1	1e-70	glycosyl hydrolase family 3 protein	AC148816_20.4	9e-67	Glycoside hydrolase, family 3, N-terminal; Glycoside hydrolase, family 3, C-terminal E EGN_Mt060719 20060904 TIGR	GmaAffx.13543.1.A1_at	Affymetrix Soybean Target Sequence	Glyma02g43990.2	0	97.08	20.51	AT5G20950.2	0	UniRef100_Q7XAS3 Beta-D-glucosidase n=1 Tax=Gossypium hirsutum RepID=Q7XAS3_GOSHI	0	77.48	96.18	UniRef100_A9PF62 Putative uncharacterized protein n=1 Tax=Populus trichocarpa RepID=A9PF62_POPTR	0	76.2	96.65	UniRef100_A7PGB8 Chromosome chr6 scaffold_15, whole genome shotgun sequence n=1 Tax=Vitis vinifera RepID=A7PGB8_VITVI	0	75.33	95.88	GO:0005975	carbohydrate_metabolic_process	GO:0004553	hydrolase_activity,_hydrolyzing_O-glycosyl_compounds
GmaAffx.15191.1.S1_at	6793	5541	2461	1895	8015	4771	2673	2120	Cluster: GT-like trihelix DNA-binding protein, putative; n=1; Arabidopsis thaliana|Rep: GT-like trihelix DNA-binding protein, putative - Arabidopsis	AT1G76880.1	2e-40	trihelix DNA-binding protein, putative	AC152054_23.4	8e-61	Homeodomain-related E EGN_Mt060719 20060904 TIGR 3081.m00029	GmaAffx.15191.1.S1_at	Affymetrix Soybean Consensus Sequence	No Soybean Match Identified, E<10E-30, Perecent ID>95%		0	0	AT1G76880.1	2e-29	UniRef100_Q8W240 GT-2 factor (Fragment) n=1 Tax=Glycine max RepID=Q8W240_SOYBN	5e-29	38.74	57.18	UniRef100_Q9C6K3 GT-like trihelix DNA-binding protein, putative n=1 Tax=Arabidopsis thaliana RepID=Q9C6K3_ARATH	2e-27	37.25	33.67	UniRef100_A7Q7B9 Chromosome chr18 scaffold_59, whole genome shotgun sequence n=1 Tax=Vitis vinifera RepID=A7Q7B9_VITVI	1e-23	59.14	17.06	GO:0045449	regulation_of_transcription	GO:0003700	transcription_factor_activity			NA	NA	NA	NA	NA	NA
GmaAffx.15191.2.S1_at	15530	11310	3174	2483	16870	10710	4232	3494	Rep: GT-2 factor - Glycine max (Soybean)	AT1G76880.1	2e-41	trihelix DNA-binding protein, putative	AC152054_23.4	1e-62	Homeodomain-related E EGN_Mt060719 20060904 TIGR 3081.m00029	GmaAffx.15191.2.S1_at	Affymetrix Soybean Target Sequence	Glyma10g36950.1	6e-49	98.08	7.7	AT1G76880.1	2e-55	UniRef100_A7Q7B9 Chromosome chr18 scaffold_59, whole genome shotgun sequence n=1 Tax=Vitis vinifera RepID=A7Q7B9_VITVI	6e-49	75.61	22.39	UniRef100_A7Q7B9 Chromosome chr18 scaffold_59, whole genome shotgun sequence n=1 Tax=Vitis vinifera RepID=A7Q7B9_VITVI	6e-38	82.22	16.51	UniRef100_A7Q7B9 Chromosome chr18 scaffold_59, whole genome shotgun sequence n=1 Tax=Vitis vinifera RepID=A7Q7B9_VITVI	8e-15	41.12	19.63	GO:0045449	regulation_of_transcription	GO:0003700	transcription_factor_activity
GmaAffx.15844.1.A1_at	17220	18550	9133	7429	16550	15580	9509	6071	Cluster: Hypothetical protein; n=1; Medicago truncatula|Rep: Hypothetical protein - Medicago truncatula (Barrel medic)				AC137821_25.4	3e-20	hypothetical protein E EGN_Mt060719 20060904 TIGR 2345.m00025 IMGA|AC171395_10.3 hypothetical protein	GmaAffx.15844.1.A1_at	Affymetrix Soybean Target Sequence	Glyma07g05180.1	1e-128	99.57	32.37	AT3G06840.1	2e-12	UniRef100_A9PAW3 Putative uncharacterized protein n=1 Tax=Populus trichocarpa RepID=A9PAW3_POPTR	3e-15	34.55	102.48			0	0			0	0	GO:0008150	biological_process	GO:0003674	molecular_function
GmaAffx.15983.2.S1_s_at	7294	6202	3592	2881	8938	5535	3333	2708	Cluster: Protein phosphatase-2C; n=1; Mesembryanthemum crystallinum|Rep: Protein phosphatase-2C - Mesembryanthemum crystallinum (Common	AT4G26080.1	4e-51	ABI1 (ABA INSENSITIVE 1); calcium ion binding / protein phosphatase type 2C	AC152919_27.3	1e-95	Protein phosphatase 2C E EGN_Mt060719 20060904 TIGR 3127.m00042	GmaAffx.15983.2.S1_s_at	Affymetrix Soybean Target Sequence	Glyma08g03780.1	0	97.38	30.69	AT4G26080.1	5e-79	UniRef100_A5ANW9 Putative uncharacterized protein n=1 Tax=Vitis vinifera RepID=A5ANW9_VITVI	1e-138	73	52.01	UniRef100_A7PEH6 Chromosome chr11 scaffold_13, whole genome shotgun sequence n=1 Tax=Vitis vinifera RepID=A7PEH6_VITVI	1e-126	77.66	100	UniRef100_O82468 Protein phosphatase-2C n=1 Tax=Mesembryanthemum crystallinum RepID=O82468_MESCR	1e-123	70.16	80.26	GO:0009409 GO:0009408 GO:0006470 GO:0009737 GO:0009787 GO:0009788 GO:0010119	response_to_cold response_to_heat protein_amino_acid_dephosphorylation response_to_abscisic_acid_stimulus regulation_of_abscisic_acid_mediated_signaling negative_regulation_of_abscisic_acid_mediated_signaling regulation_of_stomatal_movement	GO:0005509 GO:0004722	calcium_ion_binding protein_serine/threonine_phosphatase_activity			PTHR13832	PROTEIN PHOSPHATASE 2C	PF00481	Protein phosphatase 2C	KOG0698	Serine/threonine protein phosphatase
GmaAffx.16201.1.S1_at	10160	7485	4131	2718	12180	10570	6656	3023	Cluster: Zinc finger, C2H2-type; n=1; Medicago truncatula|Rep: Zinc finger, C2H2-type - Medicago truncatula (Barrel medic)	AT1G26150.1	3e-05	protein kinase	AC161241_14.4	2e-16	Zinc finger, C2H2-type E EGN_Mt060719 20060904 TIGR 3329.m00025	GmaAffx.16201.1.S1_at	Affymetrix Soybean Target Sequence	Glyma03g39650.1	1e-175	95.76	16.13	AT3G50700.1	9e-96	UniRef100_A7PS38 Chromosome chr14 scaffold_27, whole genome shotgun sequence n=1 Tax=Vitis vinifera RepID=A7PS38_VITVI	2e-99	47.54	80.41	UniRef100_A9PER6 Putative uncharacterized protein n=1 Tax=Populus trichocarpa RepID=A9PER6_POPTR	4e-91	54.49	75.51	UniRef100_Q2HVE6 Zinc finger, C2H2-type n=1 Tax=Medicago truncatula RepID=Q2HVE6_MEDTR	4e-84	54.33	57.08	GO:0045449	regulation_of_transcription	GO:0003676 GO:0003700 GO:0008270	nucleic_acid_binding transcription_factor_activity zinc_ion_binding			PTHR11389	ZINC FINGER PROTEIN	PF00096|PF08071|PF00096|PF00096	Zinc finger, C2H2 type|RS4NT (NUC023) domain|Zinc finger, C2H2 type|Zinc finger, C2H2 type	KOG3576	Ovo and related transcription factors
GmaAffx.16982.1.S1_at	27540	11450	4817	4750	33560	14080	6530	5191	Rep: At1g04030 - Solanum lycopersicum (Tomato) (Lycopersicon esculentum)	AT1G04030.1	9e-13	similar to unknown protein [Arabidopsis thaliana] (TAIR:AT5G44040.1); similar to At1g04030 [Coffea canephora] (GB:ABD93477.2);				GmaAffx.16982.1.S1_at	Affymetrix Soybean Target Sequence	Glyma03g32290.1	0	100	24.9	AT5G44040.1	2e-47	UniRef100_A7Q1N2 Chromosome chr7 scaffold_44, whole genome shotgun sequence n=1 Tax=Vitis vinifera RepID=A7Q1N2_VITVI	6e-59	38.61	90.93	UniRef100_Q9ZWC3 F21M11.3 protein n=1 Tax=Arabidopsis thaliana RepID=Q9ZWC3_ARATH	3e-28	33.52	75.6	UniRef100_A7Q842 Chromosome undetermined scaffold_62, whole genome shotgun sequence n=1 Tax=Vitis vinifera RepID=A7Q842_VITVI	3e-27	34.51	32.63	GO:0008150	biological_process	GO:0003674	molecular_function
GmaAffx.1877.1.A1_at	18850	15480	2055	1535	22630	14480	2157	1494	Cluster: Homeodomain-related; n=1; Medicago truncatula|Rep: Homeodomain-related - Medicago truncatula (Barrel medic)	AT5G15310.1	4e-11	AtMIXTA/AtMYB16 (myb domain protein 16); DNA binding / transcription factor	AC122724_9.4	5e-29	Homeodomain-related E EGN_Mt060719 20060904 TIGR 2092.m00012	GmaAffx.1877.1.A1_at	Affymetrix Soybean Target Sequence	Glyma19g02890.1	2e-84	99.38	13.15	AT3G01140.1	1e-109	UniRef100_Q02992 Protein 1 n=1 Tax=Petunia x hybrida RepID=Q02992_PETHY	1e-106	52.05	90.74	UniRef100_Q5PXZ4 MYB transcription factor MIXTA-like 2 n=1 Tax=Antirrhinum majus RepID=Q5PXZ4_ANTMA	1e-100	55.21	108.52	UniRef100_A7PMZ0 Chromosome chr14 scaffold_21, whole genome shotgun sequence n=1 Tax=Vitis vinifera RepID=A7PMZ0_VITVI	1e-95	96.47	51.52	GO:0010091 GO:0006355	trichome_branching regulation_of_transcription,_DNA-dependent	GO:0003677 GO:0003700	DNA_binding transcription_factor_activity			PTHR10641	MYB-RELATED	PF00249|PF00249	Myb-like DNA-binding domain|Myb-like DNA-binding domain	KOG0048	Transcription factor, Myb superfamily
GmaAffx.190.1.S1_at	35820	18690	3800	1604	60210	47630	10310	1303					AC169182_23.4	2e-05	hypothetical protein L EGN_Mt060719 20060904 TIGR 3441.m00016	GmaAffx.190.1.S1_at	Affymetrix Soybean Target Sequence	Glyma18g52830.1	2e-91	96.84	73.36	NO BLASTP HIT (E<10-6)		NO BLASTP HIT (E<10-6)		0	0			0	0			0	0
GmaAffx.19740.1.A1_at	156600	130400	25020	13000	174700	108100	35700	13730	Cluster: MtN3 and saliva related transmembrane protein; n=1; Medicago truncatula|Rep: MtN3 and saliva related transmembrane protein - Medicago truncatula	AT5G13170.1	5e-42	nodulin MtN3 family protein	AC146866_30.4	3e-45	MtN3 and saliva related transmembrane protein E EGN_Mt060719 20060904 TIGR 2717.m00033	GmaAffx.19740.1.A1_at	Affymetrix Soybean Target Sequence	Glyma08g08200.1	0	97.57	47.44	AT5G13170.1	1e-80	UniRef100_P93332 MtN3 protein n=1 Tax=Medicago truncatula RepID=P93332_MEDTR	5e-74	73	74.63	UniRef100_Q8LAG0 Senescence-associated protein (SAG29) n=1 Tax=Arabidopsis thaliana RepID=Q8LAG0_ARATH	8e-73	57.5	81.85	UniRef100_Q9FY94 Senescence-associated protein (SAG29) (Putative senescence-associated protein SAG29) n=1 Tax=Arabidopsis thaliana RepID=Q9FY94_ARATH	2e-72	57.08	81.85							PTHR10791	STROMAL CELL PROTEIN/NODULIN MTN3-RELATED	PF03083|PF03083	MtN3/saliva family|MtN3/saliva family	KOG1623	Multitransmembrane protein
GmaAffx.19819.1.A1_at	11830	7737	4834	4221	13430	10380	6204	4588	Cluster: Coiled-coil protein; n=1; Solanum lycopersicum|Rep: Coiled-coil protein - Solanum lycopersicum (Tomato) (Lycopersicon esculentum)	AT1G77580.2	3e-35	myosin heavy chain-related	AC152348_11.4	4e-22	Protein kinase PKN/PRK1, effector F EGN_Mt060719 20060904 TIGR 3096.m00012	GmaAffx.19819.1.A1_at	Affymetrix Soybean Target Sequence	Glyma14g23920.1	0	100	10.26	AT1G77580.2	1e-113	UniRef100_A5BXJ6 Putative uncharacterized protein n=1 Tax=Vitis vinifera RepID=A5BXJ6_VITVI	4e-93	47.85	59.68	UniRef100_A5BXJ6 Putative uncharacterized protein n=1 Tax=Vitis vinifera RepID=A5BXJ6_VITVI	3e-29	47.89	23.5	UniRef100_Q8LLE5 Filament-like plant protein (Fragment) n=1 Tax=Solanum lycopersicum RepID=FPP_SOLLC	2e-91	49.19	73.37									PF05911|PF02524|PF02524|PF02524|PF02524|PF02524|PF02524|PF02	Plant protein of unknown function (DUF869)|KID repeat|KID repeat|KID repeat|KID repeat|KID repeat|KID repeat|KID repeat|KID repeat|KID repeat
GmaAffx.20146.1.S1_at	82750	66670	40920	22980	94510	91060	55710	30120	Cluster: Calcium-binding EF-hand; n=1; Medicago truncatula|Rep: Calcium-binding EF-hand - Medicago truncatula (Barrel medic)	AT4G27280.1	8e-22	calcium-binding EF hand family protein	AC148815_11.5	1e-35	Calcium-binding EF-hand F EGN_Mt060719 20060904 TIGR 2863.m00011	GmaAffx.20146.1.S1_at	Affymetrix Soybean Target Sequence	Glyma12g34610.1	1e-124	100	29.51	AT4G27280.1	1e-25	UniRef100_Q2HVQ3 Calcium-binding EF-hand n=1 Tax=Medicago truncatula RepID=Q2HVQ3_MEDTR	2e-37	86.67	81.82	UniRef100_Q2HVQ6 Calcium-binding EF-hand n=1 Tax=Medicago truncatula RepID=Q2HVQ6_MEDTR	4e-36	78.13	84.21	UniRef100_Q2HVR3 Calcium-binding EF-hand n=1 Tax=Medicago truncatula RepID=Q2HVR3_MEDTR	1e-35	79.17	84.21	GO:0008150	biological_process	GO:0005509	calcium_ion_binding			PTHR10891	CALMODULIN	PF00036	EF hand
GmaAffx.20440.1.S1_at	51790	40590	26900	24340	62110	46450	31380	26050	Cluster: Hypothetical protein; n=1; Medicago truncatula|Rep: Hypothetical protein - Medicago truncatula (Barrel medic)	AT5G19875.1	1e-12	similar to oxidoreductase/ transition metal ion binding [Arabidopsis thaliana] (TAIR:AT2G31940.1); similar to	AC138451_20.4	8e-14	hypothetical protein F EGN_Mt060719 20060904 TIGR 2384.m00020	GmaAffx.20440.1.S1_at	Affymetrix Soybean Target Sequence	Glyma05g27320.1	0	96.96	49.18	AT5G19875.1	2e-13	UniRef100_A9NTB8 Putative uncharacterized protein n=1 Tax=Picea sitchensis RepID=A9NTB8_PICSI	2e-14	43	86.96	UniRef100_A9NMH4 Putative uncharacterized protein n=1 Tax=Picea sitchensis RepID=A9NMH4_PICSI	2e-14	43	86.96	UniRef100_A7P022 Chromosome chr6 scaffold_3, whole genome shotgun sequence n=1 Tax=Vitis vinifera RepID=A7P022_VITVI	2e-13	51.43	55.65	GO:0006979	response_to_oxidative_stress	GO:0003674	molecular_function
GmaAffx.20514.1.A1_at	4442	3214	2412	2256	4537	3337	2221	2240		AT3G02000.1	0.0001	ROXY1; thiol-disulfide exchange intermediate				GmaAffx.20514.1.A1_at	Affymetrix Soybean Target Sequence	Glyma19g26770.1	4e-38	100	10.4	AT3G02000.1	8e-41	UniRef100_A7P9Y7 Chromosome chr14 scaffold_9, whole genome shotgun sequence n=1 Tax=Vitis vinifera RepID=A7P9Y7_VITVI	7e-50	75.76	107.32	UniRef100_A7QUT7 Chromosome chr1 scaffold_180, whole genome shotgun sequence n=2 Tax=Vitis vinifera RepID=A7QUT7_VITVI	6e-47	83.02	70.67	UniRef100_B6TT52 Putative uncharacterized protein n=1 Tax=Zea mays RepID=B6TT52_MAIZE	2e-41	78.9	74.45	GO:0006467 GO:0016481 GO:0048451 GO:0048453 GO:0048455 GO:0048441 GO:0048448 GO:0048653 GO:0048653	protein_thiol-disulfide_exchange negative_regulation_of_transcription petal_formation sepal_formation stamen_formation petal_development stamen_morphogenesis anther_development anther_development	GO:0015036	disulfide_oxidoreductase_activity			PTHR10168	GLUTAREDOXIN	PF00462	Glutaredoxin	KOG1752	Glutaredoxin and related proteins
GmaAffx.20925.1.S1_at	177200	101600	21670	18590	165500	92980	28040	18040	Rep: Lipoxygenase - Corylus avellana (European hazel)	AT3G22400.1	2e-97	lipoxygenase, putative	AC151426_22.4	1e-117	Lipoxygenase E EGN_Mt060719 20060904 TIGR 3021.m00013	GmaAffx.20925.1.S1_at	Affymetrix Soybean Target Sequence	Glyma10g29490.2	0	99.8	17.48	AT1G55020.1	0	UniRef100_Q93YI8 Lipoxygenase n=1 Tax=Corylus avellana RepID=Q93YI8_CORAV	0	72.32	70.33	UniRef100_Q9LEA9 Lipoxygenase n=1 Tax=Prunus dulcis RepID=Q9LEA9_PRUDU	0	70.68	71.11	UniRef100_A7PS81 Lipoxygenase n=1 Tax=Vitis vinifera RepID=A7PS81_VITVI	0	71.22	71.48	GO:0006952 GO:0009695 GO:0009611 GO:0009816 GO:0030397 GO:0040007 GO:0009737 GO:0009753 GO:0009753	defense_response jasmonic_acid_biosynthetic_process response_to_wounding defense_response_to_bacterium,_incompatible_interaction membrane_disassembly growth response_to_abscisic_acid_stimulus response_to_jasmonic_acid_stimulus response_to_jasmonic_acid_stimulus	GO:0016165	lipoxygenase_activity	PWY-5410	13-LOX and 13-HPL pathway
GmaAffx.2157.1.S1_at	15480	6786	3607	1950	25980	9412	3955	2563	Cluster: WD-repeat cell cycle regulatory protein; n=1; Glycine max|Rep: WD-repeat cell cycle regulatory protein - Glycine max (Soybean)	AT5G13840.1	1e-106	WD-40 repeat family protein	CT571264_41.4	7e-58	Cdc20/Fizzy; WD40-like E EGN_Mt060719 20060904 TIGR 3892.m00016	GmaAffx.2157.1.S1_at	Affymetrix Soybean Consensus Sequence	Ambiguous Hit		0	0	AT5G13840.1	1e-106	UniRef100_Q6T2Z5 WD-repeat cell cycle regulatory protein n=1 Tax=Glycine max RepID=Q6T2Z5_SOYBN	1e-115	98.03	42.03	UniRef100_Q6T2Z5 WD-repeat cell cycle regulatory protein n=1 Tax=Glycine max RepID=Q6T2Z5_SOYBN	4e-09	30	34.37	UniRef100_Q6UZ79 B-type cell cycle switch protein ccs52B n=1 Tax=Medicago truncatula RepID=Q6UZ79_MEDTR	1e-111	94.09	43.1	GO:0007165	signal_transduction	GO:0004871	signal_transducer_activity			NA	NA	NA	NA	NA	NA
GmaAffx.21596.1.S1_at	8879	5813	3638	3771	9861	6217	4385	4011	Cluster: Lipolytic enzyme, G-D-S-L; n=1; Medicago truncatula|Rep: Lipolytic enzyme, G-D-S-L - Medicago truncatula (Barrel medic)	AT5G14450.1	2e-26	GDSL-motif lipase/hydrolase family protein	AC159962_7.3	9e-41	Lipolytic enzyme, G-D-S-L E EGN_Mt060719 20060904 TIGR 3301.m00003	GmaAffx.21596.1.S1_at	Affymetrix Soybean Target Sequence	Glyma19g01090.2	0	100	22.97	AT5G14450.1	5e-80	UniRef100_Q1RU40 Lipolytic enzyme, G-D-S-L n=1 Tax=Medicago truncatula RepID=Q1RU40_MEDTR	1e-111	65.36	81.18	UniRef100_Q40318 Coil protein n=1 Tax=Medicago sativa RepID=Q40318_MEDSA	1e-102	64.14	88.82	UniRef100_A7PMA0 Chromosome chr14 scaffold_21, whole genome shotgun sequence n=1 Tax=Vitis vinifera RepID=A7PMA0_VITVI	1e-97	63.57	71.16	GO:0006629	lipid_metabolic_process	GO:0004091	carboxylesterase_activity
GmaAffx.21668.1.A1_at	3970	2100	1217	1131	4908	2690	1764	1062	Cluster: Phytochelatin synthetase-like protein; n=1; Phaseolus vulgaris|Rep: Phytochelatin synthetase-like protein - Phaseolus vulgaris (Kidney	AT5G60920.1	1e-56	COB (COBRA)	CU024876_9.3	7e-35	Phytochelatin synthetase-like conserved region; Carbohydrate-binding H EGN_Mt060719 20060904 TIGR 4035.m00016	GmaAffx.21668.1.A1_at	Affymetrix Soybean Target Sequence	Glyma18g50750.1	0	98.26	23.68	AT5G60920.1	1e-174	UniRef100_Q69F98 Phytochelatin synthetase-like protein n=1 Tax=Phaseolus vulgaris RepID=Q69F98_PHAVU	0	77.21	90.18	UniRef100_A7QHY5 Chromosome chr17 scaffold_101, whole genome shotgun sequence n=1 Tax=Vitis vinifera RepID=A7QHY5_VITVI	1e-177	73.05	86.18	UniRef100_A5BRW4 Putative uncharacterized protein n=1 Tax=Vitis vinifera RepID=A5BRW4_VITVI	1e-174	73.96	81.02	GO:0009651 GO:0009825 GO:0010215	response_to_salt_stress multidimensional_cell_growth cellulose_microfibril_organization	GO:0003674	molecular_function					PF04833	Phytochelatin synthetase-like conserved region
GmaAffx.21787.1.A1_at	8533	7302	5840	4164	9480	8143	5727	4565								GmaAffx.21787.1.A1_at	Affymetrix Soybean Target Sequence	Glyma12g00890.1	1e-62	100	3.46	AT5G61480.1	0	UniRef100_A7Q5B4 Chromosome undetermined scaffold_52, whole genome shotgun sequence n=1 Tax=Vitis vinifera RepID=A7Q5B4_VITVI	0	69.67	92.58	UniRef100_A5BHP3 Putative uncharacterized protein n=1 Tax=Vitis vinifera RepID=A5BHP3_VITVI	0	64.86	91.68	UniRef100_Q9FII5 Receptor protein kinase-like protein n=1 Tax=Arabidopsis thaliana RepID=Q9FII5_ARATH	0	60.55	92.8	GO:0006468	protein_amino_acid_phosphorylation	GO:0005524 GO:0004672	ATP_binding protein_kinase_activity			PTHR23258	SERINE-THREONINE PROTEIN KINASE, PLANT-TYPE	PF08263|PF00560|PF00560|PF00560|PF00560|PF00560|PF00560|PF00	Leucine rich repeat N-terminal domain|Leucine Rich Repeat|Leucine Rich Repeat|Leucine Rich Repeat|Leucine Rich Repeat|Leucine Rich Repeat|Leucine Rich Repeat|Leucine Rich Repeat|Leucine Rich Repeat|Leucine Rich Repeat|Leucine Rich Repeat|Leucine Rich Repeat|Leucine Rich Repeat|Leucine Rich Repeat|Leucine Rich Repeat|Leucine Rich Repeat|Leucine Rich Repeat|Leucine Rich Repeat|Leucine Rich Repeat|L…	KOG1187	Serine/threonine protein kinase
GmaAffx.21924.1.S1_at	54220	45020	17570	13070	51390	49110	23970	13660	Cluster: Haem peroxidase, plant/fungal/bacterial; n=1; Medicago truncatula|Rep: Haem peroxidase, plant/fungal/bacterial - Medicago truncatula (Barrel	AT5G05340.1	7e-17	peroxidase, putative	AC151725_16.5	8e-30	Haem peroxidase, plant/fungal/bacterial F EGN_Mt060719 20060904 TIGR 3054.m00014	GmaAffx.21924.1.S1_at	Affymetrix Soybean Target Sequence	Glyma14g05850.1	2e-55	100	9.84	AT5G05340.1	4e-98	UniRef100_B5U1R3 Peroxidase 1 n=1 Tax=Litchi chinensis RepID=B5U1R3_LITCN	1e-119	65.4	98.43	UniRef100_A7QFK7 Chromosome chr8 scaffold_88, whole genome shotgun sequence n=1 Tax=Vitis vinifera RepID=A7QFK7_VITVI	1e-107	63.14	97.8	UniRef100_Q0JW34 Properoxidase n=1 Tax=Picea abies RepID=Q0JW34_PICAB	1e-105	60.65	99.35	GO:0006979	response_to_oxidative_stress	GO:0004601	peroxidase_activity					PF00141	Peroxidase
GmaAffx.22396.1.S1_at	275300	103500	29370	14650	337000	171100	40730	13410	Cluster: Protein SCRL10 precursor; n=1; Arabidopsis thaliana|Rep: Protein SCRL10 precursor - Arabidopsis thaliana (Mouse-ear cress)	AT4G15735.1	5e-10	SCRL10 (SCR-Like 10)	AC147363_7.3	1e-05	hypothetical protein L EGN_Mt060719 20060904 TIGR 2741.m00004	GmaAffx.22396.1.S1_at	Affymetrix Soybean Target Sequence	Glyma18g51290.1	1e-151	97.59	60.04	AT4G15733.1	7e-12	UniRef100_P82630 Uncharacterized protein SCRL11 n=1 Tax=Arabidopsis thaliana RepID=SCR11_ARATH	1e-08	41.86	97.67	UniRef100_P82629 Protein SCRL10 n=1 Tax=Arabidopsis thaliana RepID=SCR10_ARATH	1e-07	37.62	76.64			0	0									PF06876	Plant self-incompatibility response (SCRL) protein
GmaAffx.23189.1.S1_at	56390	30760	12800	8390	65080	44490	21910	8778	Cluster: Vegetative storage protein-like; n=2; Arabidopsis thaliana|Rep: Vegetative storage protein-like - Arabidopsis thaliana (Mouse-ear cress)	AT5G44020.1	2e-50	acid phosphatase class B family protein	AC174281_21.4	2e-91	Plant acid phosphatase E EGN_Mt060719 20060904 TIGR 3516.m00011	GmaAffx.23189.1.S1_at	Affymetrix Soybean Target Sequence	Glyma10g27020.1	1e-132	98.8	27.54	AT1G04040.1	6e-74	UniRef100_A7Q1M1 Chromosome chr7 scaffold_44, whole genome shotgun sequence n=1 Tax=Vitis vinifera RepID=A7Q1M1_VITVI	4e-89	59.77	86.44	UniRef100_A9PBL1 Putative uncharacterized protein n=1 Tax=Populus trichocarpa RepID=A9PBL1_POPTR	7e-87	54.9	100	UniRef100_Q9ZWC4 F21M11.2 protein (At1g04040/F21M11_2) (Similar to acid phosphatase) n=1 Tax=Arabidopsis thaliana RepID=Q9ZWC4_ARATH	4e-72	48.34	94.1	GO:0008150	biological_process	GO:0003993	acid_phosphatase_activity					PF03767	HAD superfamily, subfamily IIIB (Acid phosphatase)
GmaAffx.24064.1.S1_at	14670	10850	10440	9296	15430	13970	11290	10270	Cluster: Hypothetical protein; n=1; Cleome spinosa|Rep: Hypothetical protein - Cleome spinosa	AT5G16000.1	1e-141	NIK1 (NSP-INTERACTING KINASE 1); kinase	CT025841_19.4	1e-123	Protein kinase E EGN_Mt060719 20060904 TIGR 3849.m00003	GmaAffx.24064.1.S1_at	Affymetrix Soybean Target Sequence	Glyma13g07060.2	1e-124	99.56	9.67	AT5G16000.1	1e-155	UniRef100_A7PAI1 Chromosome chr14 scaffold_9, whole genome shotgun sequence n=1 Tax=Vitis vinifera RepID=A7PAI1_VITVI	1e-142	68.41	57.53	UniRef100_A7PNC8 Chromosome chr1 scaffold_22, whole genome shotgun sequence n=1 Tax=Vitis vinifera RepID=A7PNC8_VITVI	1e-134	65.3	57.6	UniRef100_Q8LA44 Receptor protein kinase-like protein n=1 Tax=Arabidopsis thaliana RepID=Q8LA44_ARATH	1e-133	65.21	57.07	GO:0006468	protein_amino_acid_phosphorylation	GO:0016301	kinase_activity
GmaAffx.24470.1.S1_at	14400	9470	4170	4113	15980	10230	6443	4218	Cluster: Putative UDP-glucosyltransferase; n=1; Oryza sativa (japonica cultivar-group)|Rep: Putative UDP-glucosyltransferase - Oryza sativa (japonica	AT2G22590.1	1e-38	glycosyltransferase family protein	AC187356_9.3	8e-41	Aldehyde dehydrogenase E EGN_Mt060719 20060904 TIGR 3678.m00012	GmaAffx.24470.1.S1_at	Affymetrix Soybean Target Sequence	Glyma07g07340.1	0	98.7	36.91	AT2G22590.1	2e-96	UniRef100_A7PZL5 Chromosome chr15 scaffold_40, whole genome shotgun sequence n=1 Tax=Vitis vinifera RepID=A7PZL5_VITVI	1e-155	59.96	95.98	UniRef100_A7PZL7 Chromosome chr15 scaffold_40, whole genome shotgun sequence n=1 Tax=Vitis vinifera RepID=A7PZL7_VITVI	2.33e-156	59.48	95.94	UniRef100_A7PZL6 Chromosome chr15 scaffold_40, whole genome shotgun sequence n=1 Tax=Vitis vinifera RepID=A7PZL6_VITVI	1e-140	55.25	98.71	GO:0008152	metabolic_process	GO:0016757	transferase_activity,_transferring_glycosyl_groups			PTHR11926	GLUCOSYL/GLUCURONOSYL TRANSFERASES			KOG1192	UDP-glucuronosyl and UDP-glucosyl transferase
GmaAffx.25145.1.A1_at	48240	25560	9138	5786	73980	30630	12430	7796	Rep: Knolle - Capsicum annuum (Bell pepper)	AT1G08560.1	2e-43	SYP111 (syntaxin 111); t-SNARE	CT573076_15.5	3e-51	Syntaxin/epimorphin family F EGN_Mt060719 20060904 TIGR 3903.m00008	GmaAffx.25145.1.A1_at	Affymetrix Soybean Target Sequence	Glyma16g26710.1	1e-158	100	23.09	AT1G08560.1	1e-110	UniRef100_A7P513 Chromosome chr4 scaffold_6, whole genome shotgun sequence n=1 Tax=Vitis vinifera RepID=A7P513_VITVI	1e-131	73.99	103.54	UniRef100_Q9SML5 Knolle n=1 Tax=Capsicum annuum RepID=Q9SML5_CAPAN	1e-124	75.42	95.82	UniRef100_A5C5S9 Putative uncharacterized protein n=1 Tax=Vitis vinifera RepID=A5C5S9_VITVI	1e-121	70.28	108.05	GO:0006886 GO:0006944 GO:0010583	intracellular_protein_transport membrane_fusion response_to_cyclopentenone	GO:0005484	SNAP_receptor_activity			PTHR19957	SYNTAXIN	PF00804|PF05739	Syntaxin|SNARE domain	KOG0810	SNARE protein Syntaxin 1 and related proteins
GmaAffx.2556.1.S1_at	118500	74580	25010	10280	109800	95610	32330	7738	Cluster: Proteinase inhibitor I25, cystatin; n=1; Medicago truncatula|Rep: Proteinase inhibitor I25, cystatin - Medicago truncatula (Barrel medic)	AT5G47550.1	7e-16	cysteine protease inhibitor, putative / cystatin, putative	AC148653_5.3	4e-19	Proteinase inhibitor I25, cystatin H EGN_Mt060719 20060904 TIGR 2846.m00004	GmaAffx.2556.1.S1_at	Affymetrix Soybean Target Sequence	Glyma08g17920.1	1e-147	100	47.47	AT5G47550.1	3e-16	UniRef100_Q2HUA2 Proteinase inhibitor I25, cystatin n=1 Tax=Medicago truncatula RepID=Q2HUA2_MEDTR	1e-13	42.48	100	UniRef100_Q41916 Cysteine proteinase inhibitor 5 n=1 Tax=Arabidopsis thaliana RepID=CYT5_ARATH	5e-13	38.61	82.79	UniRef100_A7R8I9 Chromosome undetermined scaffold_2609, whole genome shotgun sequence (Fragment) n=1 Tax=Vitis vinifera RepID=A7R8I9_VITVI	1e-09	36.27	72.86	GO:0008150	biological_process	GO:0004869	cysteine_protease_inhibitor_activity
GmaAffx.25759.1.S1_at	21490	19300	10210	6715	24460	18750	14040	9231	Cluster: Similarity to elicitor-inducible receptor-like protein; n=1; Arabidopsis thaliana|Rep: Similarity to elicitor-inducible receptor-like protein -	AT5G66330.1	2e-54	leucine-rich repeat family protein	AC136451_6.3	1e-58	Leucine-rich repeat F EGN_Mt060719 20060904 TIGR 2300.m00015	GmaAffx.25759.1.S1_at	Affymetrix Soybean Target Sequence	Glyma11g07830.1	0	100	24.48	AT5G66330.1	1e-130	UniRef100_A5AN28 Putative uncharacterized protein (Chromosome chr4 scaffold_83, whole genome shotgun sequence) n=1 Tax=Vitis vinifera RepID=A5AN28_VITVI	1e-125	55.82	99.29	UniRef100_A7NT21 Chromosome chr18 scaffold_1, whole genome shotgun sequence n=1 Tax=Vitis vinifera RepID=A7NT21_VITVI	1e-114	53.81	97.66	UniRef100_Q9FH56 Similarity to elicitor-inducible receptor-like protein (Putative uncharacterized protein At5g66330) n=1 Tax=Arabidopsis thaliana RepID=Q9FH56_ARATH	1e-110	53.75	94.98	GO:0007165	signal_transduction	GO:0005515	protein_binding			PTHR23258	SERINE-THREONINE PROTEIN KINASE, PLANT-TYPE	PF00560|PF00560|PF00560|PF00560|PF00560|PF00560|PF00560|PF00	Leucine Rich Repeat|Leucine Rich Repeat|Leucine Rich Repeat|Leucine Rich Repeat|Leucine Rich Repeat|Leucine Rich Repeat|Leucine Rich Repeat|Leucine Rich Repeat|Leucine Rich Repeat|Leucine Rich Repeat
GmaAffx.25768.1.S1_at	285900	79900	9363	1673	431000	146600	13290	3027	Cluster: Disease resistance-responsive family protein; n=1; Arachis hypogaea|Rep: Disease resistance-responsive family protein - Arachis hypogaea	AT1G65870.1	2e-35	disease resistance-responsive family protein	CU013542_19.3	5e-37	Plant disease resistance response protein E EGN_Mt060719 20060904 TIGR 4024.m00015	GmaAffx.25768.1.S1_at	Affymetrix Soybean Target Sequence	Glyma04g27740.1	0	99.57	60.7	AT1G65870.1	2e-37	UniRef100_A5C7K2 Putative uncharacterized protein (Chromosome chr13 scaffold_45, whole genome shotgun sequence) n=1 Tax=Vitis vinifera RepID=A5C7K2_VITVI	7e-46	52.63	102.75	UniRef100_A7PW04 Chromosome chr8 scaffold_34, whole genome shotgun sequence n=2 Tax=Vitis vinifera RepID=A7PW04_VITVI	2e-44	50.54	95.83	UniRef100_A7PW05 Chromosome chr8 scaffold_34, whole genome shotgun sequence n=2 Tax=Vitis vinifera RepID=A7PW05_VITVI	2e-43	51.34	95.83	GO:0006952 GO:0009807	defense_response lignan_biosynthetic_process	GO:0003674	molecular_function			PTHR21495	NUCLEOPORIN-RELATED	PF03018	Dirigent-like protein
GmaAffx.25965.1.S1_at	18490	9695	4555	3205	29720	13770	5431	3046								GmaAffx.25965.1.S1_at	Affymetrix Soybean Target Sequence	Glyma11g31820.1	4e-43	100	4.35	AT5G37010.1	1e-96	UniRef100_A5BCU5 Putative uncharacterized protein n=1 Tax=Vitis vinifera RepID=A5BCU5_VITVI	1e-38	36.9	50.51	UniRef100_A5BCU5 Putative uncharacterized protein n=1 Tax=Vitis vinifera RepID=A5BCU5_VITVI	5e-13	62.67	10.66	UniRef100_A7PTK9 Chromosome undetermined scaffold_30, whole genome shotgun sequence n=1 Tax=Vitis vinifera RepID=A7PTK9_VITVI	4e-35	35.16	59.13	GO:0006499	N-terminal_protein_myristoylation	GO:0003674	molecular_function
GmaAffx.27056.1.S1_at	26500	21300	11420	9246	32280	22280	13780	10520	Cluster: Similarity to elicitor-inducible receptor-like protein; n=1; Arabidopsis thaliana|Rep: Similarity to elicitor-inducible receptor-like protein -	AT5G66330.1	7e-13	leucine-rich repeat family protein	AC136451_6.3	1e-23	Leucine-rich repeat F EGN_Mt060719 20060904 TIGR 2300.m00015	GmaAffx.27056.1.S1_at	Affymetrix Soybean Target Sequence	Glyma01g37460.1	0	98.93	22.48	AT5G66330.1	1e-128	UniRef100_A5AN28 Putative uncharacterized protein (Chromosome chr4 scaffold_83, whole genome shotgun sequence) n=1 Tax=Vitis vinifera RepID=A5AN28_VITVI	1e-125	54.5	99.05	UniRef100_A7NT21 Chromosome chr18 scaffold_1, whole genome shotgun sequence n=1 Tax=Vitis vinifera RepID=A7NT21_VITVI	1e-113	53.41	95.55	UniRef100_Q9FH56 Similarity to elicitor-inducible receptor-like protein (Putative uncharacterized protein At5g66330) n=1 Tax=Arabidopsis thaliana RepID=Q9FH56_ARATH	1e-107	52.51	94.74	GO:0007165	signal_transduction	GO:0005515	protein_binding			PTHR23258	SERINE-THREONINE PROTEIN KINASE, PLANT-TYPE	PF00560|PF00560|PF00560|PF00560|PF00560|PF00560|PF00560|PF00	Leucine Rich Repeat|Leucine Rich Repeat|Leucine Rich Repeat|Leucine Rich Repeat|Leucine Rich Repeat|Leucine Rich Repeat|Leucine Rich Repeat|Leucine Rich Repeat|Leucine Rich Repeat|Leucine Rich Repeat
GmaAffx.274.1.A1_at	16860	11920	5178	5351	23090	12360	6913	4950								GmaAffx.274.1.A1_at	Affymetrix Soybean Consensus Sequence	No Soybean Match Identified, E<10E-30, Perecent ID>95%		0	0	NO BLASTX HIT (E<10-6)		NO BLASTX HIT (E<10-6)		0	0			0	0			0	0							NA	NA	NA	NA	NA	NA
GmaAffx.27438.1.S1_at	5195	1276	654.4	670.8	7471	2369	924.1	704.5	Cluster: Hypothetical protein; n=1; Medicago truncatula|Rep: Hypothetical protein - Medicago truncatula (Barrel medic)				AC138131_18.4	7e-12	hypothetical protein E EGN_Mt060719 20060904 TIGR 2377.m00018	GmaAffx.27438.1.S1_at	Affymetrix Soybean Consensus Sequence	No Soybean Match Identified, E<10E-30, Perecent ID>95%		0	0	NO BLASTX HIT (E<10-6)		NO BLASTX HIT (E<10-6)		0	0			0	0			0	0							NA	NA	NA	NA	NA	NA
GmaAffx.28067.1.S1_at	24980	21790	9224	7794	28780	21330	13960	10160								GmaAffx.28067.1.S1_at	Affymetrix Soybean Target Sequence	Glyma17g05650.1	6e-80	100	6.02	AT2G05920.1	0	UniRef100_A7PDV9 Chromosome chr11 scaffold_13, whole genome shotgun sequence n=1 Tax=Vitis vinifera RepID=A7PDV9_VITVI	0	68.14	61.76	UniRef100_A7PDV9 Chromosome chr11 scaffold_13, whole genome shotgun sequence n=1 Tax=Vitis vinifera RepID=A7PDV9_VITVI	2e-52	60.49	20.24	UniRef100_Q9ZUF6 Subtilisin-like serine protease, putative (Putative subtilisin serine protease) n=1 Tax=Arabidopsis thaliana RepID=Q9ZUF6_ARATH	0	65.96	62.6	GO:0006508	proteolysis					PTHR10795	SUBTILISIN/KEXIN-RELATED SERINE PROTEASE	PF05922|PF02225	Subtilisin N-terminal Region|PA domain
GmaAffx.2833.2.S1_at	14180	13530	6649	7732	18760	12710	7566	6277	Cluster: NAD-dependent epimerase/dehydratase; TonB box, N-terminal; n=2; Trifolieae|Rep: NAD-dependent epimerase/dehydratase; TonB box, N-terminal - Medicago	AT3G23820.1	0	GAE6 (UDP-D-GLUCURONATE 4-EPIMERASE 6); catalytic	AC146705_19.5	0	Nucleotide sugar epimerase; TonB box, N-terminal E EGN_Mt060719 20060904 TIGR 2659.m00023	GmaAffx.2833.2.S1_at	Affymetrix Soybean Target Sequence	Glyma18g00500.1	1e-150	100	14.66	AT3G23820.1	1e-161	UniRef100_A9P9K8 Putative uncharacterized protein n=1 Tax=Populus trichocarpa RepID=A9P9K8_POPTR	3e-54	73.29	30.42	UniRef100_Q2PEY6 Putative NAD dependent epimerase n=1 Tax=Trifolium pratense RepID=Q2PEY6_TRIPR	1e-53	80.71	30.82	UniRef100_A7Q721 Chromosome chr5 scaffold_58, whole genome shotgun sequence n=1 Tax=Vitis vinifera RepID=A7Q721_VITVI	1e-52	74.65	30.82	GO:0009225	nucleotide-sugar_metabolic_process	GO:0003824 GO:0050378	catalytic_activity UDP-glucuronate_4-epimerase_activity	PWY-5114	UDP-sugars interconversion	PTHR10366	NAD DEPENDENT EPIMERASE/DEHYDRATASE
GmaAffx.28382.1.S1_at	77680	60650	38980	34770	87620	68300	45050	35860								GmaAffx.28382.1.S1_at	Affymetrix Soybean Target Sequence	Glyma09g07970.1	2e-87	99.4	14.45	AT5G20510.1	1e-120	UniRef100_Q06A74 PHD6 n=1 Tax=Glycine max RepID=Q06A74_SOYBN	1e-105	77.02	100	UniRef100_A7PE09 Chromosome chr11 scaffold_13, whole genome shotgun sequence n=4 Tax=core eudicotyledons RepID=A7PE09_VITVI	7e-93	69.84	98.41	UniRef100_A7P6L5 Chromosome chr9 scaffold_7, whole genome shotgun sequence n=1 Tax=Vitis vinifera RepID=A7P6L5_VITVI	1e-92	69.44	98.41	GO:0006355	regulation_of_transcription,_DNA-dependent	GO:0003677	DNA_binding			PTHR23123	PHD/F-BOX CONTAINING PROTEIN	PF07649|PF00628	C1-like domain|PHD-finger	KOG1632	Uncharacterized PHD Zn-finger protein
GmaAffx.29461.1.S1_at	54720	48470	10690	6826	99620	28530	10180	6427								GmaAffx.29461.1.S1_at	Affymetrix Soybean Target Sequence	Glyma20g22560.1	1e-121	100	35.27	NO BLASTP HIT (E<10-6)		NO BLASTP HIT (E<10-6)		0	0			0	0			0	0
GmaAffx.29661.1.A1_at	8221	7239	4716	4864	8374	6980	5985	4722	Cluster: RHO protein GDP dissociation inhibitor; n=1; Medicago truncatula|Rep: RHO protein GDP dissociation inhibitor - Medicago truncatula (Barrel	AT3G07880.1	7e-16	Rho GDP-dissociation inhibitor family protein	AC144644_18.4	8e-24	RHO protein GDP dissociation inhibitor H EGN_Mt060719 20060904 TIGR 2544.m00020	GmaAffx.29661.1.A1_at	Affymetrix Soybean Target Sequence	Glyma08g11140.1	1e-139	99.61	28.1	AT3G07880.1	1e-68	UniRef100_A7Q9J6 Chromosome chr5 scaffold_67, whole genome shotgun sequence n=1 Tax=Vitis vinifera RepID=A7Q9J6_VITVI	4e-58	59.43	70.85	UniRef100_B6TI53 Putative uncharacterized protein n=1 Tax=Zea mays RepID=B6TI53_MAIZE	1e-56	58.19	83.49	UniRef100_B6UCD5 Putative uncharacterized protein n=1 Tax=Zea mays RepID=B6UCD5_MAIZE	2e-55	56.18	71.77	GO:0008150	biological_process	GO:0005094	Rho_GDP-dissociation_inhibitor_activity			PTHR10980	RHO GDP-DISSOCIATION INHIBITOR-RELATED	PF02115	RHO protein GDP dissociation inhibitor	KOG3205	Rho GDP-dissociation inhibitor
GmaAffx.30219.1.A1_at	23240	16720	13300	10560	23900	19700	15140	11520					AC154036_1.4	3e-24	hypothetical protein E EGN_Mt060719 20060904 TIGR 3161.m00019	GmaAffx.30219.1.A1_at	Affymetrix Soybean Consensus Sequence	No Soybean Match Identified, E<10E-30, Perecent ID>95%		0	0	NO BLASTX HIT (E<10-6)		NO BLASTX HIT (E<10-6)		0	0			0	0			0	0							NA	NA	NA	NA	NA	NA
GmaAffx.3046.1.A1_at	20140	10620	5367	4733	20670	14890	6525	4008	Cluster: Hypothetical protein F4H6.15; n=3; Arabidopsis thaliana|Rep: Hypothetical protein F4H6.15 - Arabidopsis thaliana (Mouse-ear cress)	AT4G04630.1	3e-37	similar to unknown protein [Arabidopsis thaliana] (TAIR:AT4G21970.1); similar to Protein of unknown function, DUF584 [Medicago	AC147435_19.4	8e-32	Protein of unknown function DUF584 E EGN_Mt060719 20060904 TIGR 2752.m00018	GmaAffx.3046.1.A1_at	Affymetrix Soybean Target Sequence	Glyma13g27470.1	1e-140	100	32.86	AT4G04630.1	2e-37	UniRef100_A7QZP7 Chromosome chr10 scaffold_282, whole genome shotgun sequence (Chromosome undetermined scaffold_2092, whole genome shotgun sequence) n=1 Tax=Vitis vinifera RepID=A7QZP7_VITVI	8e-33	50.3	93.14	UniRef100_A7P0P7 Chromosome chr19 scaffold_4, whole genome shotgun sequence n=1 Tax=Vitis vinifera RepID=A7P0P7_VITVI	2e-26	44.79	98.19	UniRef100_Q8GWW1 Putative uncharacterized protein At4g04630/F4H6_15 (At4g04630) n=1 Tax=Arabidopsis thaliana RepID=Q8GWW1_ARATH	4e-26	63.04	54.76	GO:0008150	biological_process	GO:0003674	molecular_function					PF04520	Protein of unknown function, DUF584
GmaAffx.30578.1.A1_at	37470	28160	8931	7243	50110	38050	11500	8591	Cluster: Flavin-containing monooxygenase family protein FMO1; n=1; Gossypium hirsutum|Rep: Flavin-containing monooxygenase family protein FMO1 -	AT1G62540.1	1e-17	flavin-containing monooxygenase family protein / FMO family protein	AC174144_21.4	3e-40	FAD-dependent pyridine nucleotide-disulphide oxidoreductase; Dimethylaniline monooxygenase, N-oxide-forming E	GmaAffx.30578.1.A1_at	Affymetrix Soybean Target Sequence	Glyma13g27060.1	1e-162	100	18.54	AT1G12200.1	1e-130	UniRef100_A7QRT4 Chromosome chr13 scaffold_152, whole genome shotgun sequence n=1 Tax=Vitis vinifera RepID=A7QRT4_VITVI	1e-141	58.52	92.01	UniRef100_A7QRT3 Chromosome chr13 scaffold_152, whole genome shotgun sequence n=1 Tax=Vitis vinifera RepID=A7QRT3_VITVI	1e-138	58.89	98.18	UniRef100_UPI00001970F6 flavin-containing monooxygenase family protein / FMO family protein n=1 Tax=Arabidopsis thaliana RepID=UPI00001970F6	1e-129	53.36	93.78			GO:0004497	monooxygenase_activity			PTHR23023	DIMETHYLANILINE MONOOXYGENASE			KOG1399	Flavin-containing monooxygenase
GmaAffx.30709.1.S1_at	15960	11690	4421	4731	19700	12370	5015	4992	Rep: At5g01450 - Arabidopsis thaliana (Mouse-ear cress)	AT5G01450.1	1e-13	protein binding / zinc ion binding	AC158501_16.4	1e-05	Zinc finger, RING-type H EGN_Mt060719 20060904 TIGR 3271.m00014	GmaAffx.30709.1.S1_at	Affymetrix Soybean Target Sequence	Glyma07g18240.1	0	100	19.1	AT5G01450.1	4e-98	UniRef100_A7QHR5 Chromosome chr8 scaffold_99, whole genome shotgun sequence n=1 Tax=Vitis vinifera RepID=A7QHR5_VITVI	1e-106	51.41	88.31	UniRef100_A7NYF3 Chromosome chr6 scaffold_3, whole genome shotgun sequence n=1 Tax=Vitis vinifera RepID=A7NYF3_VITVI	1e-101	46.15	87.42	UniRef100_A0NAB0 Protein At2g38185 n=1 Tax=Arabidopsis thaliana RepID=A0NAB0_ARATH	5e-76	40.41	44.61	GO:0008150	biological_process	GO:0005515 GO:0008270	protein_binding zinc_ion_binding			PTHR12183	UNCHARACTERIZED RING ZINC FINGER-CONTAINING PROTEIN	PF00097	Zinc finger, C3HC4 type (RING finger)	KOG4275	Predicted E3 ubiquitin ligase
GmaAffx.310.1.S1_at	11570	5915	4281	3961	12920	7994	5360	4381	Cluster: Hypothetical protein; n=1; Schistosoma japonicum|Rep: Hypothetical protein - Schistosoma japonicum (Blood fluke)	AT4G11385.1	6e-07	unknown protein	CT971488_13.3	2e-07	hypothetical protein I EGN_Mt060719 20060904 TIGR 4001.m00003	GmaAffx.310.1.S1_at	Affymetrix Soybean Target Sequence	Glyma07g06060.1	1e-77	100	6.48	AT3G61830.1	1e-171	UniRef100_A7QU71 Chromosome chr2 scaffold_176, whole genome shotgun sequence n=1 Tax=Vitis vinifera RepID=A7QU71_VITVI	0	56.57	94.33	UniRef100_A7QWF2 Chromosome undetermined scaffold_203, whole genome shotgun sequence n=1 Tax=Vitis vinifera RepID=A7QWF2_VITVI	0	56.09	110.3	UniRef100_Q9C5W9 Auxin response factor 18 n=1 Tax=Arabidopsis thaliana RepID=ARFR_ARATH	1e-164	53.11	101.16	GO:0006355 GO:0009725 GO:0045449	regulation_of_transcription,_DNA-dependent response_to_hormone_stimulus regulation_of_transcription	GO:0003700	transcription_factor_activity					PF02362|PF06507	B3 DNA binding domain|Auxin response factor
GmaAffx.31007.1.S1_at	5381	3909	2879	3513	6260	4042	3190	2865	Rep: F12A21.27 - Arabidopsis thaliana (Mouse-ear cress)	AT1G24350.1	2e-52	similar to unknown protein [Arabidopsis thaliana] (TAIR:AT1G67600.1); similar to Os08g0127500 [Oryza sativa (japonica	CT963131_15.3	9e-56	Acid phosphatase/vanadium-dependent haloperoxidase related F EGN_Mt060719 20060904 TIGR 3984.m00021	GmaAffx.31007.1.S1_at	Affymetrix Soybean Target Sequence	Glyma05g27800.1	1e-166	96.7	86.81	AT1G67600.1	1e-38	UniRef100_Q9FXC5 F12A21.27 (At1g67600) (Putative uncharacterized protein) n=1 Tax=Arabidopsis thaliana RepID=Q9FXC5_ARATH	3e-38	74.53	65.03	UniRef100_Q9CAG0 Putative uncharacterized protein F12B7.15 n=1 Tax=Arabidopsis thaliana RepID=Q9CAG0_ARATH	3e-38	74.53	74.13	UniRef100_A7QBR9 Chromosome chr1 scaffold_75, whole genome shotgun sequence n=1 Tax=Vitis vinifera RepID=A7QBR9_VITVI	9e-38	71.43	69.08	GO:0008150	biological_process	GO:0003674	molecular_function					PF02681	Divergent PAP2 family
GmaAffx.31772.1.S1_at	24680	34900	7858	5140	28150	23200	9959	4925	Cluster: Hypothetical protein; n=1; Medicago truncatula|Rep: Hypothetical protein - Medicago truncatula (Barrel medic)				CT963078_11.3	1e-16	Protein of unknown function DUF620 E EGN_Mt060719 20060904 TIGR 3965.m00014	GmaAffx.31772.1.S1_at	Affymetrix Soybean Target Sequence	Glyma18g03550.1	1e-133	100	16.09	AT5G05840.1	1e-167	UniRef100_A7PIE1 Chromosome chr13 scaffold_17, whole genome shotgun sequence n=1 Tax=Vitis vinifera RepID=A7PIE1_VITVI	1e-168	67.61	100	UniRef100_A5BGB9 Putative uncharacterized protein n=1 Tax=Vitis vinifera RepID=A5BGB9_VITVI	1e-167	67.37	100	UniRef100_Q9FFJ4 Emb|CAB81597.1 n=2 Tax=Arabidopsis thaliana RepID=Q9FFJ4_ARATH	1e-161	65.13	96.58	GO:0008150	biological_process	GO:0003674	molecular_function					PF04788	Protein of unknown function (DUF620)
GmaAffx.33377.1.A1_at	16620	8489	3858	2596	16720	10510	4061	2866	Cluster: Putative myosin heavy chain; n=1; Arabidopsis thaliana|Rep: Putative myosin heavy chain - Arabidopsis thaliana (Mouse-ear cress)	AT1G24560.1	2e-17	similar to unknown protein [Arabidopsis thaliana] (TAIR:AT3G49055.1); similar to myosin heavy chain -related-like [Oryza	AC146755_15.4	2e-36	hypothetical protein H EGN_Mt060719 20060904 TIGR 2680.m00014	GmaAffx.33377.1.A1_at	Affymetrix Soybean Target Sequence	Glyma10g37810.1	1e-133	99.59	18.54	AT3G49055.1	3e-74	UniRef100_A7QG25 Chromosome undetermined scaffold_91, whole genome shotgun sequence n=1 Tax=Vitis vinifera RepID=A7QG25_VITVI	1e-77	50.71	61.81	UniRef100_Q5XVA8 Uncharacterized protein At3g49055 n=1 Tax=Arabidopsis thaliana RepID=Y3905_ARATH	2e-43	43.13	52.08	UniRef100_A2YY45 Putative uncharacterized protein n=2 Tax=Oryza sativa RepID=A2YY45_ORYSI	3e-32	31.56	71.56	GO:0016192	vesicle-mediated_transport	GO:0005515	protein_binding
GmaAffx.3697.1.S1_at	7748	3002	1882	1557	6842	3853	2084	1708	Cluster: Pathogenesis-related protein-like protein; n=2; Medicago truncatula|Rep: Pathogenesis-related protein-like protein - Medicago truncatula (Barrel	AT1G78780.2	1e-88	pathogenesis-related family protein	AC151598_16.5	1e-102	Pathogen-related protein, related F EGN_Mt060719 20060904 TIGR 3040.m00009	GmaAffx.3697.1.S1_at	Affymetrix Soybean Target Sequence	Glyma13g34420.1	0	99.57	33.03	AT1G78780.2	2e-94	UniRef100_Q2HSC5 Pathogen-related protein, related n=1 Tax=Medicago truncatula RepID=Q2HSC5_MEDTR	1e-105	79.49	103.08	UniRef100_Q8L9B0 Pathogenesis-related protein-like protein n=2 Tax=Arabidopsis thaliana RepID=Q8L9B0_ARATH	3e-91	69.4	97.48	UniRef100_Q9ZV96 F9K20.18 protein n=1 Tax=Arabidopsis thaliana RepID=Q9ZV96_ARATH	1e-90	64.09	84.78	GO:0008150	biological_process	GO:0003674	molecular_function
GmaAffx.37842.1.S1_at	14920	10930	6580	5826	17210	12850	7709	6053	Cluster: AT4g18560/F28J12_220; n=2; Arabidopsis thaliana|Rep: AT4g18560/F28J12_220 - Arabidopsis thaliana (Mouse-ear cress)	AT4G18570.1	8e-32	proline-rich family protein	AC146570_27.4	3e-16	Prefoldin E EGN_Mt060719 20060904 TIGR 2632.m00019	GmaAffx.37842.1.S1_at	Affymetrix Soybean Target Sequence	Glyma07g32620.1	1e-164	98.68	15.15	AT4G18570.1	0	UniRef100_A7QDM4 Chromosome chr10 scaffold_81, whole genome shotgun sequence n=1 Tax=Vitis vinifera RepID=A7QDM4_VITVI	1e-123	79.2	95.79	UniRef100_Q8L7S5 AT4g18560/F28J12_220 n=1 Tax=Arabidopsis thaliana RepID=Q8L7S5_ARATH	1e-111	71.73	42.68	UniRef100_O49524 Pherophorin - like protein n=1 Tax=Arabidopsis thaliana RepID=O49524_ARATH	1e-108	69.05	42.86							PTHR23213	FORMIN-RELATED
GmaAffx.39265.1.S1_at	11300	7179	1975	2158	12970	7761	2586	1696								GmaAffx.39265.1.S1_at	Affymetrix Soybean Target Sequence	Glyma04g10590.1	1e-158	100	13.97	AT5G65380.1	0	UniRef100_A7NUS6 Chromosome chr18 scaffold_1, whole genome shotgun sequence n=1 Tax=Vitis vinifera RepID=A7NUS6_VITVI	0	68.83	100.82	UniRef100_A7R0I1 Chromosome undetermined scaffold_309, whole genome shotgun sequence n=1 Tax=Vitis vinifera RepID=A7R0I1_VITVI	0	67.56	98.77	UniRef100_Q9FKQ1 Emb|CAB89401.1 (At5g65380/MNA5_11) n=1 Tax=Arabidopsis thaliana RepID=Q9FKQ1_ARATH	1e-180	63.47	100.82	GO:0009835	ripening	GO:0015297 GO:0005215	antiporter_activity transporter_activity			PTHR11206	MULTIDRUG RESISTANCE PUMP	PF01554|PF01554	MatE|MatE	KOG1347	Uncharacterized membrane protein, predicted efflux pump
GmaAffx.40256.1.A1_at	62270	30090	9026	4388	81500	46840	12520	5660								GmaAffx.40256.1.A1_at	Affymetrix Soybean Consensus Sequence	No Soybean Match Identified, E<10E-30, Perecent ID>95%		0	0	NO BLASTX HIT (E<10-6)		NO BLASTX HIT (E<10-6)		0	0			0	0			0	0							NA	NA	NA	NA	NA	NA
GmaAffx.4029.1.S1_at	11050	7227	5345	4294	12650	8831	6731	4354	Cluster: UDP-arabinose 4-epimerase 1; n=1; Arabidopsis thaliana|Rep: UDP-arabinose 4-epimerase 1 - Arabidopsis thaliana (Mouse-ear cress)	AT1G30620.2	1e-39	MUR4 (MURUS 4); catalytic	AC161863_25.4	4e-40	UDP-glucose 4-epimerase E EGN_Mt060719 20060904 TIGR 3346.m00004	GmaAffx.4029.1.S1_at	Affymetrix Soybean Target Sequence	Glyma05g30410.1	3e-98	96.53	10.98	AT1G30620.2	0	UniRef100_A7Q4U6 Chromosome chr10 scaffold_50, whole genome shotgun sequence n=1 Tax=Vitis vinifera RepID=A7Q4U6_VITVI	0	83.25	98.56	UniRef100_Q9SA77 UDP-arabinose 4-epimerase 1 n=1 Tax=Arabidopsis thaliana RepID=ARAE1_ARATH	0	81.16	98.81	UniRef100_A8MR41 Uncharacterized protein At1g30620.3 n=1 Tax=Arabidopsis thaliana RepID=A8MR41_ARATH	0	81.16	99.04	GO:0009225 GO:0009832 GO:0019567	nucleotide-sugar_metabolic_process plant-type_cell_wall_biogenesis arabinose_biosynthetic_process	GO:0003824 GO:0050373	catalytic_activity UDP-arabinose_4-epimerase_activity	PWY-63	UDP-L-arabinose biosynthesis I (from UDP-xylose)	PTHR10366	NAD DEPENDENT EPIMERASE/DEHYDRATASE	PF01370	NAD dependent epimerase/dehydratase family	KOG1371	UDP-glucose 4-epimerase/UDP-sulfoquinovose synthase
GmaAffx.40574.1.S1_at	25330	23660	10770	9169	28740	22100	10760	9786	Cluster: Protein At4g14746; n=1; Arabidopsis thaliana|Rep: Protein At4g14746 - Arabidopsis thaliana (Mouse-ear cress)	AT4G14746.1	2e-50	similar to expressed protein [Oryza sativa (japonica cultivar-group)] (GB:ABF94114.1)				GmaAffx.40574.1.S1_at	Affymetrix Soybean Consensus Sequence	No Soybean Match Identified, E<10E-30, Perecent ID>95%		0	0	AT4G14746.1	7e-51	UniRef100_A7NWT1 Chromosome chr5 scaffold_2, whole genome shotgun sequence n=1 Tax=Vitis vinifera RepID=A7NWT1_VITVI	3e-59	65.18	52.83	UniRef100_A7NWT1 Chromosome chr5 scaffold_2, whole genome shotgun sequence n=1 Tax=Vitis vinifera RepID=A7NWT1_VITVI	3e-59	59.09	30.66	UniRef100_Q3EA29 Uncharacterized protein At4g14746.1 n=1 Tax=Arabidopsis thaliana RepID=Q3EA29_ARATH	4e-49	51.28	54.25	GO:0008150	biological_process					NA	NA	NA	NA	NA	NA
GmaAffx.40965.1.A1_at	17760	10100	7433	6087	20450	15740	8224	5822	Cluster: Strubbelig receptor family 1 protein isoform a; n=5; Arabidopsis thaliana|Rep: Strubbelig receptor family 1 protein isoform a - Arabidopsis	AT2G20850.1	1e-32	SRF1; kinase	AC135796_27.5	4e-30	Protein kinase F EGN_Mt060719 20060904 TIGR 2283.m00011	GmaAffx.40965.1.A1_at	Affymetrix Soybean Target Sequence	Glyma15g07520.1	1e-177	100	14	AT4G03390.1	1e-180	UniRef100_Q6R2K3 Protein STRUBBELIG-RECEPTOR FAMILY 3 n=1 Tax=Arabidopsis thaliana RepID=SRF3_ARATH	1e-148	44.44	85.31	UniRef100_A7PXE3 Chromosome chr12 scaffold_36, whole genome shotgun sequence n=1 Tax=Vitis vinifera RepID=A7PXE3_VITVI	1e-147	44.3	88.65	UniRef100_Q06BH3 Protein STRUBBELIG-RECEPTOR FAMILY 1 n=1 Tax=Arabidopsis thaliana RepID=SRF1_ARATH	1e-144	42.88	85.03	GO:0006468 GO:0007169	protein_amino_acid_phosphorylation transmembrane_receptor_protein_tyrosine_kinase_signaling_pathway	GO:0005524 GO:0016301 GO:0004674	ATP_binding kinase_activity protein_serine/threonine_kinase_activity			PTHR23258	SERINE-THREONINE PROTEIN KINASE, PLANT-TYPE	PF00560|PF00560|PF00560|PF00560|PF00560|PF07714|PF00069	Leucine Rich Repeat|Leucine Rich Repeat|Leucine Rich Repeat|Leucine Rich Repeat|Leucine Rich Repeat|Protein tyrosine kinase|Protein kinase domain	KOG1187	Serine/threonine protein kinase
GmaAffx.42925.1.S1_s_at	18300	13050	6320	6088	21340	13330	7052	5105	Cluster: Cytochrome P450 monooxygenase CYP76O2; n=1; Glycine max|Rep: Cytochrome P450 monooxygenase CYP76O2 - Glycine max (Soybean)	AT2G45580.1	1e-107	CYP76C3 (cytochrome P450, family 76, subfamily C, polypeptide 3); oxygen binding	CT027663_43.5	1e-150	E-class P450, group I E EGN_Mt060719 20060904 TIGR 3857.m00025	GmaAffx.42925.1.S1_s_at	Affymetrix Soybean Target Sequence	Glyma10g34460.1	2e-33	100	3.6	AT2G45580.1	1e-107	UniRef100_Q2LAL2 Cytochrome P450 monooxygenase CYP76O2 n=1 Tax=Glycine max RepID=Q2LAL2_SOYBN	0	95.73	100	UniRef100_Q2PEZ7 Putative cytochrome P450 n=1 Tax=Trifolium pratense RepID=Q2PEZ7_TRIPR	0	63.27	100.2	UniRef100_Q2MIZ1 Cytochrome P450 monooxygenase CYP76X2 (Fragment) n=1 Tax=Medicago truncatula RepID=Q2MIZ1_MEDTR	1e-154	60.37	99.31			GO:0019825	oxygen_binding			PTHR19383	CYTOCHROME P450	PF00067	Cytochrome P450	KOG0156	Cytochrome P450 CYP2 subfamily
GmaAffx.43168.1.S1_at	6921	3307	1977	1320	7238	4159	2285	1128	Rep: At4g22120 - Arabidopsis thaliana (Mouse-ear cress)	AT4G22120.1	2e-62	early-responsive to dehydration protein-related / ERD protein-related	CR936945_21.5	9e-73	Protein of unknown function DUF221 E EGN_Mt060719 20060904 TIGR 3742.m00014	GmaAffx.43168.1.S1_at	Affymetrix Soybean Target Sequence	Glyma02g43910.2	0	99.8	16.26	AT3G21620.1	0	UniRef100_B0BLA8 CM0545.360.nc protein n=1 Tax=Lotus japonicus RepID=B0BLA8_LOTJA	0	84.13	80.13	UniRef100_A7PX69 Chromosome chr12 scaffold_36, whole genome shotgun sequence n=1 Tax=Vitis vinifera RepID=A7PX69_VITVI	0	74.38	78.98	UniRef100_Q56ZM5 Putative uncharacterized protein At3g21620 n=1 Tax=Arabidopsis thaliana RepID=Q56ZM5_ARATH	0	71.95	80.03	GO:0008150	biological_process	GO:0003674	molecular_function
GmaAffx.43188.1.A1_at	25610	13330	6191	4878	35240	17090	11250	5174								GmaAffx.43188.1.A1_at	Affymetrix Soybean Target Sequence	Glyma07g35040.1	1e-163	99.66	37.14	AT4G33280.1	9e-07	UniRef100_A7PSJ6 Chromosome chr6 scaffold_28, whole genome shotgun sequence n=1 Tax=Vitis vinifera RepID=A7PSJ6_VITVI	4e-21	41.46	63.87	UniRef100_A5AIM5 Putative uncharacterized protein n=1 Tax=Vitis vinifera RepID=A5AIM5_VITVI	4e-21	41.46	76.25	UniRef100_B6SN49 Putative uncharacterized protein n=1 Tax=Zea mays RepID=B6SN49_MAIZE	5e-16	36.36	69.18	GO:0006355	regulation_of_transcription,_DNA-dependent	GO:0003677 GO:0003700	DNA_binding transcription_factor_activity					PF02362	B3 DNA binding domain
GmaAffx.43987.1.S1_at	146200	59380	2212	1468	178600	73220	2837	2181	Cluster: Putative anthocyanidin reductase; n=1; Phaseolus coccineus|Rep: Putative anthocyanidin reductase - Phaseolus coccineus (Scarlet runner bean)	AT1G61720.1	1e-35	BAN (BANYULS)	AC155890_26.5	2e-15	NAD-dependent epimerase/dehydratase E EGN_Mt060719 20060904 TIGR 3185.m00028	GmaAffx.43987.1.S1_at	Affymetrix Soybean Target Sequence	Glyma08g06630.1	0	100	36	AT1G61720.1	1e-118	UniRef100_Q7PC65 Putative anthocyanidin reductase n=1 Tax=Phaseolus coccineus RepID=Q7PC65_PHACN	1e-175	88.43	100	UniRef100_A2TEY2 Anthocyanidin reductase n=1 Tax=Lotus uliginosus RepID=A2TEY2_9FABA	1e-170	86.14	99.7	UniRef100_A1XEG2 Anthocyanidin reductase ANR1-1 n=1 Tax=Lotus corniculatus RepID=A1XEG2_LOTCO	1e-170	86.14	99.7	GO:0009964	negative_regulation_of_flavonoid_biosynthetic_process	GO:0016491	oxidoreductase_activity	PWY-641	proanthocyanidin biosynthesis from flavanols	PTHR10366	NAD DEPENDENT EPIMERASE/DEHYDRATASE	PF01370	NAD dependent epimerase/dehydratase family	KOG1502	Flavonol reductase/cinnamoyl-CoA reductase
GmaAffx.44301.1.S1_at	31690	23680	10770	7427	34360	23510	15490	6347	Rep: SRR217 - Striga asiatica	AT3G57040.1	1e-28	ARR9 (RESPONSE REACTOR 4); transcription regulator	AC153125_5.5	1e-28	Response regulator receiver H EGN_Mt060719 20060904 TIGR 3143.m00024	GmaAffx.44301.1.S1_at	Affymetrix Soybean Target Sequence	Glyma04g42680.1	1e-143	100	23.93	AT3G57040.1	2e-45	UniRef100_A7NVE9 Chromosome chr18 scaffold_1, whole genome shotgun sequence n=1 Tax=Vitis vinifera RepID=A7NVE9_VITVI	6e-48	69.86	68.87	UniRef100_O80366 Two-component response regulator ARR9 n=1 Tax=Arabidopsis thaliana RepID=ARR9_ARATH	1e-42	59.59	61.97	UniRef100_Q1RU46 Response regulator receiver n=1 Tax=Medicago truncatula RepID=Q1RU46_MEDTR	7e-41	59.59	81.92	GO:0007623 GO:0000160 GO:0009735 GO:0009736	circadian_rhythm two-component_signal_transduction_system_(phosphorelay) response_to_cytokinin_stimulus cytokinin_mediated_signaling	GO:0000156 GO:0030528	two-component_response_regulator_activity transcription_regulator_activity			PTHR23283	SENSOR HISTIDINE KINASE-RELATED	PF00072	Response regulator receiver domain
GmaAffx.47700.1.A1_at	13310	5672	2822	1889	18840	8114	3537	2002								GmaAffx.47700.1.A1_at	Affymetrix Soybean Target Sequence	Glyma14g38880.1	1e-117	100	12.59	AT5G37010.1	2e-68	UniRef100_A5BCU5 Putative uncharacterized protein n=1 Tax=Vitis vinifera RepID=A5BCU5_VITVI	7e-49	39.76	45.84	UniRef100_A7PTK9 Chromosome undetermined scaffold_30, whole genome shotgun sequence n=1 Tax=Vitis vinifera RepID=A7PTK9_VITVI	4e-48	39.06	50.46	UniRef100_Q9FGV2 Gb|AAF23841.1 (At5g37010) (Putative serine-rich protein) n=1 Tax=Arabidopsis thaliana RepID=Q9FGV2_ARATH	1e-36	36.52	52.43	GO:0006499	N-terminal_protein_myristoylation	GO:0003674	molecular_function
GmaAffx.47829.1.A1_at	12630	12740	6786	5008	13250	11450	8357	5869	Cluster: Protein At1g07700; n=3; Arabidopsis thaliana|Rep: Protein At1g07700 - Arabidopsis thaliana (Mouse-ear cress)	AT1G07700.1	9e-35	thioredoxin family protein	CU012043_12.3	6e-40	Thioredoxin domain 2; Thioredoxin fold F EGN_Mt060719 20060904 TIGR 4005.m00019	GmaAffx.47829.1.A1_at	Affymetrix Soybean Target Sequence	Glyma06g04300.1	1e-144	100	16.87	AT1G07700.3	7e-58	UniRef100_A7NTV9 Chromosome chr18 scaffold_1, whole genome shotgun sequence n=1 Tax=Vitis vinifera RepID=A7NTV9_VITVI	5e-65	63.21	93.98	UniRef100_Q9C5C5 Putative uncharacterized protein At1g07700 n=1 Tax=Arabidopsis thaliana RepID=Q9C5C5_ARATH	2e-57	80	63.73	UniRef100_Q3EDG8 Uncharacterized protein At1g07700.3 n=1 Tax=Arabidopsis thaliana RepID=Q3EDG8_ARATH	5e-57	80	59.91	GO:0045454	cell_redox_homeostasis					PTHR10438	THIOREDOXIN-RELATED	PF00085	Thioredoxin	KOG0907	Thioredoxin
GmaAffx.48250.1.S1_at	2679	1833	1042	1051	2899	1959	1406	962.5	Cluster: MYB transcription factor MYB185; n=5; core eudicotyledons|Rep: MYB transcription factor MYB185 - Glycine max (Soybean)							GmaAffx.48250.1.S1_at	Affymetrix Soybean Target Sequence	Glyma19g44660.1	1e-56	96.03	13.88	AT3G13540.1	7e-56	UniRef100_Q0PJK2 MYB transcription factor MYB185 n=1 Tax=Glycine max RepID=Q0PJK2_SOYBN	1e-132	82.92	100	UniRef100_Q0PJJ9 MYB transcription factor MYB92 n=1 Tax=Glycine max RepID=Q0PJJ9_SOYBN	9e-79	55.67	95.56	UniRef100_A4F4L3 MYBPA1 protein n=1 Tax=Vitis vinifera RepID=A4F4L3_VITVI	1e-70	51.54	98.25	GO:0006355 GO:0009845 GO:0010026	regulation_of_transcription,_DNA-dependent seed_germination trichome_differentiation	GO:0003677 GO:0003700	DNA_binding transcription_factor_activity			PTHR10641	MYB-RELATED	PF00249|PF00249	Myb-like DNA-binding domain|Myb-like DNA-binding domain	KOG0048	Transcription factor, Myb superfamily
GmaAffx.48558.1.S1_at	32740	10670	4346	1986	44470	18260	4856	2811	Rep: AT5g47500/MNJ7_9 - Arabidopsis thaliana (Mouse-ear cress)	AT5G47500.1	1e-18	pectinesterase family protein	CR931740_20.4	5e-31	Pectinesterase E EGN_Mt060719 20060904 TIGR 3710.m00028	GmaAffx.48558.1.S1_at	Affymetrix Soybean Target Sequence	Glyma01g41820.1	0	99.45	27.82	AT5G47500.1	1e-157	UniRef100_A7QY79 Pectinesterase n=1 Tax=Vitis vinifera RepID=A7QY79_VITVI	1e-160	85.94	89.68	UniRef100_Q8LPF3 Pectinesterase n=1 Tax=Arabidopsis thaliana RepID=Q8LPF3_ARATH	1e-151	80	86.46	UniRef100_Q2A9T1 Pectinesterase n=1 Tax=Brassica oleracea RepID=Q2A9T1_BRAOL	1e-151	80.32	86.94	GO:0042545	cell_wall_modification	GO:0030599	pectinesterase_activity	PWY-1081	homogalacturonan degradation			PF01095	Pectinesterase
GmaAffx.48718.1.S1_at	120000	98810	37210	26600	156800	111900	28280	31800	Cluster: Putative membrane protein; n=1; Emiliania huxleyi virus 86|Rep: Putative membrane protein - Emiliania huxleyi virus 86	AT4G18670.1	7e-31	leucine-rich repeat family protein / extensin family protein	AC149471_20.4	4e-26	Extensin-like region E EGN_Mt060719 20060904 TIGR 2916.m00012	GmaAffx.48718.1.S1_at	Affymetrix Soybean Target Sequence	Glyma12g35410.1	1e-102	99.48	14.83	AT5G53870.1	9e-61	UniRef100_Q2PER5 Putative early nodulin-like 2 predicted GPI-anchored protein (Fragment) n=1 Tax=Trifolium pratense RepID=Q2PER5_TRIPR	2e-37	74.47	30.03	UniRef100_A9PF91 Putative uncharacterized protein n=1 Tax=Populus trichocarpa RepID=A9PF91_POPTR	6e-31	63.74	24.14	UniRef100_A7PJ59 Chromosome chr12 scaffold_18, whole genome shotgun sequence n=1 Tax=Vitis vinifera RepID=A7PJ59_VITVI	4e-28	61.7	45.41			GO:0005507	copper_ion_binding					PF02298	Plastocyanin-like domain
GmaAffx.49008.1.S1_at	37270	18040	3425	2228	67780	23160	7474	2660								GmaAffx.49008.1.S1_at	Affymetrix Soybean Target Sequence	Glyma10g32160.1	1e-157	97.67	12.05	AT5G51600.1	0	UniRef100_A7QGT7 Chromosome chr16 scaffold_94, whole genome shotgun sequence n=1 Tax=Vitis vinifera RepID=A7QGT7_VITVI	0	63.64	99.59	UniRef100_A5BL48 Putative uncharacterized protein n=1 Tax=Vitis vinifera RepID=A5BL48_VITVI	0	59.97	70.17	UniRef100_Q6L4A9 Putative microtubule-associated protein, identical n=1 Tax=Solanum demissum RepID=Q6L4A9_SOLDE	0	56.58	99.03	GO:0000226 GO:0000278 GO:0000280 GO:0009624 GO:0000911 GO:0052096	microtubule_cytoskeleton_organization mitotic_cell_cycle nuclear_division response_to_nematode cytokinesis_by_cell_plate_formation formation_by_symbiont_of_syncytium_involving_giant_cell_for_nutrient_acquisition_from_host					PTHR19321	PROTEIN REGULATOR OF CYTOKINESIS 1 PRC1-RELATED	PF03999	Microtubule associated protein (MAP65/ASE1 family)	KOG4302	Microtubule-associated protein essential for anaphase spindle elongation
GmaAffx.49458.1.S1_at	7882	3223	1347	1055	9002	4335	1526	1109	Cluster: Protein kinase PKN/PRK1, effector; n=1; Medicago truncatula|Rep: Protein kinase PKN/PRK1, effector - Medicago truncatula (Barrel medic)	AT5G47380.1	1e-40	similar to unknown protein [Arabidopsis thaliana] (TAIR:AT5G66600.1); similar to hypothetical protein 24.t00022 [Brassica	AC137077_29.4	1e-53	Protein kinase PKN/PRK1, effector E EGN_Mt060719 20060904 TIGR 2319.m00016	GmaAffx.49458.1.S1_at	Affymetrix Soybean Target Sequence	Glyma05g04740.1	5e-163	96.88	15.63	AT5G47380.1	1e-155	UniRef100_A5BI84 Putative uncharacterized protein n=1 Tax=Vitis vinifera RepID=A5BI84_VITVI	0	59.52	94.06	UniRef100_A7R5I2 Chromosome undetermined scaffold_976, whole genome shotgun sequence n=1 Tax=Vitis vinifera RepID=A7R5I2_VITVI	0	59.33	53.88	UniRef100_A7QK83 Chromosome chr19 scaffold_111, whole genome shotgun sequence n=1 Tax=Vitis vinifera RepID=A7QK83_VITVI	1e-176	60.41	109.89	GO:0008150	biological_process	GO:0003674	molecular_function			PTHR23054	UNCHARACTERIZED	PF04784	Protein of unknown function, DUF547
GmaAffx.49465.1.A1_at	18410	14980	3399	4134	27010	15660	4995	4082	Cluster: Cysteine protease; n=1; Anthurium andraeanum|Rep: Cysteine protease - Anthurium andraeanum (Flamingo lily)	AT1G09850.1	4e-13	XBCP3 (XYLEM BARK CYSTEINE PEPTIDASE 3); cysteine-type peptidase	AC150207_18.4	1e-12	Granulin; Peptidase C1A, papain E EGN_Mt060719 20060904 TIGR 2962.m00016	GmaAffx.49465.1.A1_at	Affymetrix Soybean Target Sequence	Glyma13g30190.1	8e-36	100	6.13	AT1G09850.1	1e-99	UniRef100_A5HIJ5 Cysteine protease Cp5 n=1 Tax=Actinidia deliciosa RepID=A5HIJ5_ACTDE	1e-114	58.22	64.44	UniRef100_Q7XYU8 Cysteine protease n=1 Tax=Anthurium andraeanum RepID=Q7XYU8_ANTAD	1e-111	59.26	65.74	UniRef100_A9PHQ3 Putative uncharacterized protein n=1 Tax=Populus trichocarpa RepID=A9PHQ3_POPTR	1e-110	59.59	65.86	GO:0006508	proteolysis					PTHR12411	CYSTEINE PROTEASE FAMILY C1-RELATED	PF00112|PF00396	Papain family cysteine protease|Granulin	KOG1543	Cysteine proteinase Cathepsin L
GmaAffx.50221.1.S1_at	14770	6002	2619	1884	26620	7514	3683	2080								GmaAffx.50221.1.S1_at	Affymetrix Soybean Target Sequence	Glyma03g35510.1	1e-120	100	6.54	AT2G36200.1	0	UniRef100_Q2HTE3 Kinesin, motor region n=1 Tax=Medicago truncatula RepID=Q2HTE3_MEDTR	0	77.6	102.78	UniRef100_O23826 125 kDa kinesin-related protein n=1 Tax=Nicotiana tabacum RepID=K125_TOBAC	0	69.54	102.88	UniRef100_A7PPB7 Chromosome chr8 scaffold_23, whole genome shotgun sequence n=1 Tax=Vitis vinifera RepID=A7PPB7_VITVI	0	70.05	103.51	GO:0007018	microtubule-based_movement	GO:0003777	microtubule_motor_activity			PTHR16012	KINESIN HEAVY CHAIN	PF00225	Kinesin motor domain	KOG0243	Kinesin-like protein
GmaAffx.50396.1.S1_at	42050	28690	27460	20740	42870	40650	24000	23790	Cluster: Lipid-binding START; Basic-leucine zipper (BZIP) transcription factor; Homeodomain-related; n=1; Medicago truncatula|Rep: Lipid-binding START;	AT1G52150.1	0	ATHB-15 (INCURVATA 4); DNA binding / transcription factor	AC147428_25.5	0	Lipid-binding START; Homeodomain-related E EGN_Mt060719 20060904 TIGR 2747.m00010	GmaAffx.50396.1.S1_at	Affymetrix Soybean Target Sequence	Glyma04g09000.1	0	96.49	19.79	AT4G32880.1	0	UniRef100_Q5D1L9 Class III HD-Zip protein 8 n=1 Tax=Populus trichocarpa RepID=Q5D1L9_POPTR	0	85.89	79.11	UniRef100_B6DXL8 Putative HB8 HD-ZipIII n=1 Tax=Malus x domestica RepID=B6DXL8_MALDO	0	84.3	77.61	UniRef100_Q5D1M0 Class III HD-Zip protein 7 n=1 Tax=Populus trichocarpa RepID=Q5D1M0_POPTR	0	84.73	79.59	GO:0008284 GO:0006355 GO:0009733 GO:0045597 GO:0010014 GO:0010072 GO:0010089	positive_regulation_of_cell_proliferation regulation_of_transcription,_DNA-dependent response_to_auxin_stimulus positive_regulation_of_cell_differentiation meristem_initiation primary_shoot_apical_meristem_specification xylem_histogenesis	GO:0003677 GO:0003700	DNA_binding transcription_factor_activity					PF01852|PF08670	START domain|MEKHLA domain
GmaAffx.51133.1.S1_at	23060	15730	7489	4954	25100	17090	8429	5606		AT1G67040.1	2e-05	similar to unknown protein [Arabidopsis thaliana] (TAIR:AT5G26910.2); similar to Os03g0302900 [Oryza sativa (japonica				GmaAffx.51133.1.S1_at	Affymetrix Soybean Target Sequence	Glyma18g53330.1	0	95.41	13.14	AT1G67040.1	3e-74	UniRef100_A7PAS7 Chromosome chr14 scaffold_9, whole genome shotgun sequence n=1 Tax=Vitis vinifera RepID=A7PAS7_VITVI	1e-167	39.86	95.09	UniRef100_A5BVN6 Putative uncharacterized protein n=1 Tax=Vitis vinifera RepID=A5BVN6_VITVI	1e-108	39.53	62.4	UniRef100_A5BVN6 Putative uncharacterized protein n=1 Tax=Vitis vinifera RepID=A5BVN6_VITVI	2e-54	44.12	24.25
GmaAffx.5167.1.S1_at	383000	246400	88870	2073	385600	260200	76420	6120					AC124966_26.5	6e-06	UDP-glucuronosyl/UDP-glucosyltransferase E EGN_Mt060719 20060904 TIGR 2132.m00012	GmaAffx.5167.1.S1_at	Affymetrix Soybean Target Sequence	Glyma07g13560.1	1e-125	100	13.43	AT4G01070.1	1e-126	UniRef100_Q8S996 Glucosyltransferase-13 (Fragment) n=1 Tax=Vigna angularis RepID=Q8S996_PHAAN	0	68.95	83.54	UniRef100_B5SX65 Proanthocyanidin-specific UDP-glycosyltransferase n=1 Tax=Medicago truncatula RepID=B5SX65_MEDTR	1e-172	63.62	96.89	UniRef100_B6EWZ3 UDP-glucose:glucosyltransferase n=1 Tax=Lycium barbarum RepID=B6EWZ3_LYCBA	1e-137	52.27	96.85	GO:0009651 GO:0009636 GO:0006805 GO:0042178	response_to_salt_stress response_to_toxin xenobiotic_metabolic_process xenobiotic_catabolic_process	GO:0008194 GO:0016757 GO:0035251	UDP-glycosyltransferase_activity transferase_activity,_transferring_glycosyl_groups UDP-glucosyltransferase_activity			PTHR11926	GLUCOSYL/GLUCURONOSYL TRANSFERASES			KOG1192	UDP-glucuronosyl and UDP-glucosyl transferase
GmaAffx.52057.1.S1_at	28740	26010	12790	12980	27730	24900	17400	13470								GmaAffx.52057.1.S1_at	Affymetrix Soybean Target Sequence	Glyma09g36740.1	1e-112	99.52	11.58	AT2G45310.1	1e-162	UniRef100_A5C3Y4 Putative uncharacterized protein n=1 Tax=Vitis vinifera RepID=A5C3Y4_VITVI	1e-141	71.26	79.63	UniRef100_Q9STI6 UDP-glucuronate 4-epimerase 5 n=1 Tax=Arabidopsis thaliana RepID=GAE5_ARATH	1e-141	71.55	77.98	UniRef100_O22141 UDP-glucuronate 4-epimerase 4 n=1 Tax=Arabidopsis thaliana RepID=GAE4_ARATH	1e-141	70.57	77.8	GO:0009225	nucleotide-sugar_metabolic_process	GO:0003824	catalytic_activity			PTHR10366	NAD DEPENDENT EPIMERASE/DEHYDRATASE	PF01370	NAD dependent epimerase/dehydratase family	KOG1371	UDP-glucose 4-epimerase/UDP-sulfoquinovose synthase
GmaAffx.53018.1.S1_at	37020	30370	18560	17430	38550	31660	21690	16200								GmaAffx.53018.1.S1_at	Affymetrix Soybean Consensus Sequence	No Soybean Match Identified, E<10E-30, Perecent ID>95%		0	0	NO BLASTX HIT (E<10-6)		NO BLASTX HIT (E<10-6)		0	0			0	0			0	0							NA	NA	NA	NA	NA	NA
GmaAffx.53934.1.S1_at	20250	13180	7448	6377	28240	18940	9840	6280	Cluster: Unnamed protein product; contains similarity to elicitor-inducible receptor EIR gene_id:T5M7.12; n=1; Medicago truncatula|Rep: Unnamed	AT1G13230.1	5e-20	leucine-rich repeat family protein	AC146570_29.4	3e-34	Leucine-rich repeat, plant specific E EGN_Mt060719 20060904 TIGR 2632.m00023	GmaAffx.53934.1.S1_at	Affymetrix Soybean Target Sequence	Glyma01g22730.1	1e-105	100	15.73	AT3G25670.1	1e-133	UniRef100_A5BQF0 Putative uncharacterized protein n=1 Tax=Vitis vinifera RepID=A5BQF0_VITVI	2.33e-156	67.45	65.75	UniRef100_A7P314 Chromosome chr1 scaffold_5, whole genome shotgun sequence n=1 Tax=Vitis vinifera RepID=A7P314_VITVI	1e-145	67.45	85.43	UniRef100_Q9CA41 Putative uncharacterized protein F14K14.11 (At1g68780) (At1g68780/F14K14_11) n=1 Tax=Arabidopsis thaliana RepID=Q9CA41_ARATH	1e-120	57.51	88.66	GO:0007165	signal_transduction	GO:0005515	protein_binding			PTHR23258	SERINE-THREONINE PROTEIN KINASE, PLANT-TYPE	PF00560|PF00560|PF00560|PF00560|PF00560|PF00560|PF00560|PF00	Leucine Rich Repeat|Leucine Rich Repeat|Leucine Rich Repeat|Leucine Rich Repeat|Leucine Rich Repeat|Leucine Rich Repeat|Leucine Rich Repeat|Leucine Rich Repeat|Leucine Rich Repeat|Leucine Rich Repeat
GmaAffx.55784.1.S1_at	10650	7173	5100	4601	10590	7815	6065	4973	Cluster: Inositol 1, 3, 4-trisphosphate 56-kinase; n=1; Medicago truncatula|Rep: Inositol 1, 3, 4-trisphosphate 56-kinase - Medicago truncatula (Barrel	AT4G33770.1	4e-43	inositol 1,3,4-trisphosphate 5/6-kinase family protein	AC124962_30.4	4e-51	Ribosomal protein L19; Inositol 1, 3, 4-trisphosphate 56-kinase H EGN_Mt060719 20060904 TIGR 2128.m00011	GmaAffx.55784.1.S1_at	Affymetrix Soybean Target Sequence	Glyma10g40100.1	0	97.37	38	AT4G08170.2	1e-134	UniRef100_A7X680 Inositol phosphate kinase n=1 Tax=Glycine max RepID=A7X680_SOYBN	1e-170	88.27	100	UniRef100_A7NUF3 Chromosome chr18 scaffold_1, whole genome shotgun sequence n=1 Tax=Vitis vinifera RepID=A7NUF3_VITVI	1e-120	70.07	87.61	UniRef100_Q9SUG3 Inositol-tetrakisphosphate 1-kinase 2 n=1 Tax=Arabidopsis thaliana RepID=ITPK2_ARATH	1e-115	65.61	88.95	GO:0032957	inositol_trisphosphate_metabolic_process	GO:0003824	catalytic_activity					PF05770	Inositol 1, 3, 4-trisphosphate 5/6-kinase
GmaAffx.56217.1.A1_at	12180	4633	1864	1305	20760	7810	3287	2003	Cluster: Hypothetical protein At1g03780; n=1; Arabidopsis thaliana|Rep: Hypothetical protein At1g03780 - Arabidopsis thaliana (Mouse-ear cress)	AT1G03780.2	4e-61	targeting protein-related	AC119411_3.4	6e-20	Targeting for Xklp2 E EGN_Mt060719 20060904 TIGR 2054.m00008	GmaAffx.56217.1.A1_at	Affymetrix Soybean Target Sequence	Glyma06g44460.1	1e-130	99.58	9.76	AT1G03780.2	0	UniRef100_A7PJ72 Chromosome chr12 scaffold_18, whole genome shotgun sequence n=1 Tax=Vitis vinifera RepID=A7PJ72_VITVI	0	52.24	91.6	UniRef100_Q56XS5 Putative uncharacterized protein At1g03780 (Uncharacterized protein At1g03780.2) n=1 Tax=Arabidopsis thaliana RepID=Q56XS5_ARATH	0	51.83	96.44	UniRef100_A5B0H4 Putative uncharacterized protein n=1 Tax=Vitis vinifera RepID=A5B0H4_VITVI	1e-168	49.32	68.33	GO:0051225	spindle_assembly	GO:0008017	microtubule_binding			PTHR14326	FAMILY NOT NAMED	PF06886	Targeting protein for Xklp2 (TPX2)
GmaAffx.56720.1.A1_at	29340	27870	2075	1530	40790	27290	3552	1228					AC149472_3.4	4e-10	hypothetical protein H EGN_Mt060719 20060904 TIGR 2917.m00010	GmaAffx.56720.1.A1_at	Affymetrix Soybean Target Sequence	Glyma14g05830.1	1e-150	99.27	39.17	AT2G40475.1	2e-20	UniRef100_B6U813 Putative uncharacterized protein n=1 Tax=Zea mays RepID=B6U813_MAIZE	9e-08	51.92	23.01			0	0			0	0	GO:0008150	biological_process	GO:0003674	molecular_function
GmaAffx.57766.1.S1_at	40120	22560	12280	12020	65080	28140	15580	10690	Cluster: Serine/threonine-protein kinase Aurora-1; n=2; rosids|Rep: Serine/threonine-protein kinase Aurora-1 - Arabidopsis thaliana (Mouse-ear cress)	AT4G32830.1	2e-53	ATAUR1 (ATAURORA1); histone serine kinase(H3-S10 specific) / kinase/ protein serine/threonine kinase	AC138017_7.4	5e-61	Protein kinase F EGN_Mt060719 20060904 TIGR 2371.m00008	GmaAffx.57766.1.S1_at	Affymetrix Soybean Target Sequence	Glyma06g09340.2	1e-171	95.44	25.85	AT4G32830.1	1e-125	UniRef100_A9PFI9 Putative uncharacterized protein n=1 Tax=Populus trichocarpa RepID=A9PFI9_POPTR	1e-118	87.14	82.25	UniRef100_A7P4F7 Chromosome chr4 scaffold_6, whole genome shotgun sequence n=1 Tax=Vitis vinifera RepID=A7P4F7_VITVI	1e-118	87.14	82.25	UniRef100_A5BPE0 Putative uncharacterized protein n=1 Tax=Vitis vinifera RepID=A5BPE0_VITVI	1e-118	86.72	82.25	GO:0016572	histone_phosphorylation	GO:0016301 GO:0004674 GO:0035175	kinase_activity protein_serine/threonine_kinase_activity histone_serine_kinase_activity_(H3-S10_specific)
GmaAffx.58057.1.S1_at	16140	18950	1459	1219	19810	15650	1302	1206	Cluster: P0028E10.1 protein; n=1; Oryza sativa (japonica cultivar-group)|Rep: P0028E10.1 protein - Oryza sativa (japonica cultivar-group)	AT2G40475.1	1e-20	similar to unknown protein [Arabidopsis thaliana] (TAIR:AT5G01790.1); similar to Os01g0166500 [Oryza sativa (japonica	CR938710_14.5	4e-56	hypothetical protein H EGN_Mt060719 20060904 TIGR 3747.m00013	GmaAffx.58057.1.S1_at	Affymetrix Soybean Target Sequence	Glyma02g42720.1	1e-161	98.66	62.55	AT2G40475.1	8e-21	UniRef100_B6U813 Putative uncharacterized protein n=1 Tax=Zea mays RepID=B6U813_MAIZE	2e-07	55.32	20.8	UniRef100_Q8RYE6 Expressed protein n=2 Tax=Arabidopsis thaliana RepID=Q8RYE6_ARATH	3e-07	52.94	24.87			0	0	GO:0008150	biological_process	GO:0003674	molecular_function
GmaAffx.58294.1.A1_at	186600	129500	24010	5780	222400	166100	36960	6484	Cluster: Strictosidine synthase; n=1; Medicago truncatula|Rep: Strictosidine synthase - Medicago truncatula (Barrel medic)	AT1G74010.1	6e-27	strictosidine synthase family protein	AC162031_20.5	4e-54	Strictosidine synthase H EGN_Mt060719 20060904 TIGR 3349.m00006	GmaAffx.58294.1.A1_at	Affymetrix Soybean Target Sequence	Glyma17g09110.1	0	95.58	44.15	AT1G74020.1	6e-58	UniRef100_A7PGJ2 Chromosome chr17 scaffold_16, whole genome shotgun sequence n=1 Tax=Vitis vinifera RepID=A7PGJ2_VITVI	2e-93	52.74	97.01	UniRef100_A5BBM5 Putative uncharacterized protein n=1 Tax=Vitis vinifera RepID=A5BBM5_VITVI	1e-90	53.7	51.83	UniRef100_A5BBM5 Putative uncharacterized protein n=1 Tax=Vitis vinifera RepID=A5BBM5_VITVI	5e-43	41.25	42.83	GO:0009611 GO:0009753	response_to_wounding response_to_jasmonic_acid_stimulus	GO:0016844	strictosidine_synthase_activity			PTHR10426	STRICTOSIDINE SYNTHASE-RELATED	PF01436|PF03088|PF01436	NHL repeat|Strictosidine synthase|NHL repeat	KOG1520	Predicted alkaloid synthase/Surface mucin Hemomucin
GmaAffx.58294.2.S1_at	430700	265600	58070	14180	499600	355300	78920	12750	Cluster: Strictosidine synthase; n=1; Medicago truncatula|Rep: Strictosidine synthase - Medicago truncatula (Barrel medic)	AT3G57030.1	1e-27	strictosidine synthase family protein	AC162031_46.5	2e-62	hypothetical protein H EGN_Mt060719 20060904 TIGR 3349.m00009	GmaAffx.58294.2.S1_at	Affymetrix Soybean Target Sequence	Glyma17g09110.1	0	98.15	38.39	AT1G74020.1	6e-58	UniRef100_A7PGJ2 Chromosome chr17 scaffold_16, whole genome shotgun sequence n=1 Tax=Vitis vinifera RepID=A7PGJ2_VITVI	2e-93	52.74	97.01	UniRef100_A5BBM5 Putative uncharacterized protein n=1 Tax=Vitis vinifera RepID=A5BBM5_VITVI	1e-90	53.7	51.83	UniRef100_A5BBM5 Putative uncharacterized protein n=1 Tax=Vitis vinifera RepID=A5BBM5_VITVI	5e-43	41.25	42.83	GO:0009611 GO:0009753	response_to_wounding response_to_jasmonic_acid_stimulus	GO:0016844	strictosidine_synthase_activity			PTHR10426	STRICTOSIDINE SYNTHASE-RELATED	PF01436|PF03088|PF01436	NHL repeat|Strictosidine synthase|NHL repeat	KOG1520	Predicted alkaloid synthase/Surface mucin Hemomucin
GmaAffx.58549.1.S1_at	34580	33770	9286	4376	42820	32210	11020	5825	Cluster: Hypothetical protein; n=1; Medicago truncatula|Rep: Hypothetical protein - Medicago truncatula (Barrel medic)	AT1G54320.1	1e-41	LEM3 (ligand-effect modulator 3) family protein / CDC50 family protein	AC137521_18.3	8e-46	Protein of unknown function DUF284, transmembrane eukaryotic H EGN_Mt060719 20060904 TIGR 2327.m00040	GmaAffx.58549.1.S1_at	Affymetrix Soybean Target Sequence	Glyma19g29130.1	1e-119	100	21.82	AT1G54320.1	1e-123	UniRef100_A7PTQ1 Chromosome undetermined scaffold_30, whole genome shotgun sequence n=1 Tax=Vitis vinifera RepID=A7PTQ1_VITVI	1e-125	65.53	93.86	UniRef100_A7QMK1 Chromosome chr19 scaffold_126, whole genome shotgun sequence n=1 Tax=Vitis vinifera RepID=A7QMK1_VITVI	1e-119	62.88	93.12	UniRef100_A7QZA6 Chromosome undetermined scaffold_269, whole genome shotgun sequence (Fragment) n=1 Tax=Vitis vinifera RepID=A7QZA6_VITVI	1e-117	65.15	91.34	GO:0008150	biological_process					PTHR10926	CDC50-RELATED	PF03381	LEM3 (ligand-effect modulator 3) family / CDC50 family	KOG2952	Cell cycle control protein
GmaAffx.58948.1.S1_at	23260	18450	13400	12430	24070	19220	16010	13170	Rep: PHD6 - Glycine max (Soybean)	AT5G20510.1	8e-60	PHD finger family protein	AC137554_19.4	7e-55	Zinc finger, FYVE/PHD-type F EGN_Mt060719 20060904 TIGR 2332.m00019	GmaAffx.58948.1.S1_at	Affymetrix Soybean Target Sequence	Glyma09g07970.1	5e-163	100	22.72	AT5G20510.1	1e-120	UniRef100_Q06A74 PHD6 n=1 Tax=Glycine max RepID=Q06A74_SOYBN	1e-105	77.02	100	UniRef100_A7PE09 Chromosome chr11 scaffold_13, whole genome shotgun sequence n=4 Tax=core eudicotyledons RepID=A7PE09_VITVI	7e-93	69.84	98.41	UniRef100_A7P6L5 Chromosome chr9 scaffold_7, whole genome shotgun sequence n=1 Tax=Vitis vinifera RepID=A7P6L5_VITVI	1e-92	69.44	98.41	GO:0006355	regulation_of_transcription,_DNA-dependent	GO:0003677	DNA_binding			PTHR23123	PHD/F-BOX CONTAINING PROTEIN	PF07649|PF00628	C1-like domain|PHD-finger	KOG1632	Uncharacterized PHD Zn-finger protein
GmaAffx.59308.1.S1_at	6327	6863	3138	2526	7059	5373	3578	2909	Cluster: Phosphate transporter PHT2-1; n=1; Medicago truncatula|Rep: Phosphate transporter PHT2-1 - Medicago truncatula (Barrel medic)	AT3G26570.1	2e-37	PHT2;1 (phosphate transporter 2;1)	AC174356_15.5	3e-38	Phosphate transporter F EGN_Mt060719 20060904 TIGR 3590.m00015	GmaAffx.59308.1.S1_at	Affymetrix Soybean Target Sequence	Glyma18g20870.1	1e-179	95.15	18.28	AT3G26570.2	0	UniRef100_Q8GTR3 Phosphate transporter PHT2-1 n=1 Tax=Medicago truncatula RepID=Q8GTR3_MEDTR	0	78.6	79.79	UniRef100_P93264 Putative phosphate permease n=1 Tax=Mesembryanthemum crystallinum RepID=P93264_MESCR	0	77.04	77.7	UniRef100_A5BSH9 Putative uncharacterized protein n=1 Tax=Vitis vinifera RepID=A5BSH9_VITVI	0	76.59	80.6	GO:0006817	phosphate_transport	GO:0009673	low_affinity_phosphate_transmembrane_transporter_activity			PTHR11101	PHOSPHATE TRANSPORTER	PF01384	Phosphate transporter family	KOG2493	Na+/Pi symporter
GmaAffx.60035.1.S1_at	14520	12820	8866	5979	16640	14020	10430	7038	Cluster: Polygalacturonase non-catalytic subunit AroGP2 precursor; n=1; Solanum lycopersicum|Rep: Polygalacturonase non-catalytic subunit AroGP2 precursor	AT1G60390.1	2e-50	BURP domain-containing protein / polygalacturonase, putative	CR931810_14.3	4e-37	BURP H EGN_Mt060719 20060904 TIGR 3717.m00013	GmaAffx.60035.1.S1_at	Affymetrix Soybean Target Sequence	Glyma04g35360.1	0	100	17.3	AT1G60390.1	1e-178	UniRef100_A7PD23 Chromosome chr17 scaffold_12, whole genome shotgun sequence n=1 Tax=Vitis vinifera RepID=A7PD23_VITVI	0	58.85	96.22	UniRef100_A7QNV3 Chromosome chr1 scaffold_135, whole genome shotgun sequence n=1 Tax=Vitis vinifera RepID=A7QNV3_VITVI	0	54.64	97.06	UniRef100_A7QNV5 Chromosome chr1 scaffold_135, whole genome shotgun sequence n=1 Tax=Vitis vinifera RepID=A7QNV5_VITVI	1e-180	54.65	95.74	GO:0008150	biological_process	GO:0004650	polygalacturonase_activity	PWY-1081	homogalacturonan degradation			PF03181	BURP domain
GmaAffx.60751.1.S1_at	39150	22220	7889	7035	39810	26320	8557	7561								GmaAffx.60751.1.S1_at	Affymetrix Soybean Target Sequence	Glyma06g04710.1	1e-163	96.05	33.54	AT4G24204.3	5e-28	UniRef100_Q2HRJ4 Zinc finger, RING-type n=1 Tax=Medicago truncatula RepID=Q2HRJ4_MEDTR	4e-54	51.13	50.75	UniRef100_A7NU53 Chromosome chr18 scaffold_1, whole genome shotgun sequence n=1 Tax=Vitis vinifera RepID=A7NU53_VITVI	8e-54	49.06	60.96	UniRef100_A5BY20 Putative uncharacterized protein n=1 Tax=Vitis vinifera RepID=A5BY20_VITVI	1e-41	46.32	18.08			GO:0005515 GO:0008270	protein_binding zinc_ion_binding			PTHR12183	UNCHARACTERIZED RING ZINC FINGER-CONTAINING PROTEIN	PF00097	Zinc finger, C3HC4 type (RING finger)	KOG4172	Predicted E3 ubiquitin ligase
GmaAffx.60759.1.A1_at	37710	31850	9749	5763	57160	36280	12090	5836	Cluster: Putative ZF-HD homeobox protein; n=1; Oryza sativa (japonica cultivar-group)|Rep: Putative ZF-HD homeobox protein - Oryza sativa (japonica	AT4G24660.1	2e-22	ATHB22/MEE68 (ARABIDOPSIS THALIANA HOMEOBOX PROTEIN 22, maternal effect embryo arrest 68); DNA binding / transcription	CR931809_18.4	1e-27	Homeobox domain, ZF-HD class; ZF-HD homeobox protein Cys/His-rich dimerisation region; Homeodomain-like F EGN_Mt060719	GmaAffx.60759.1.A1_at	Affymetrix Soybean Target Sequence	Glyma08g38500.1	1e-125	97.17	21.22	AT4G24660.1	6e-53	UniRef100_B0LK12 Zinc finger homeodomain protein 1 n=1 Tax=Saruma henryi RepID=B0LK12_SARHE	8e-51	46.42	107.85	UniRef100_A5BZD7 Putative uncharacterized protein n=1 Tax=Vitis vinifera RepID=A5BZD7_VITVI	6e-50	53.77	69.72	UniRef100_A7NUQ6 Chromosome chr18 scaffold_1, whole genome shotgun sequence n=1 Tax=Vitis vinifera RepID=A7NUQ6_VITVI	7e-50	53.77	86.09	GO:0009793	embryonic_development_ending_in_seed_dormancy	GO:0003677 GO:0003700	DNA_binding transcription_factor_activity					PF04770	ZF-HD protein dimerisation region
GmaAffx.60984.1.S1_at	82790	15670	2752	1770	100800	29110	3463	2063	Cluster: Arachidonic acid-induced DEA1; n=1; Solanum lycopersicum|Rep: Arachidonic acid-induced DEA1 - Solanum lycopersicum (Tomato) (Lycopersicon	AT1G62510.1	7e-41	protease inhibitor/seed storage/lipid transfer protein (LTP) family protein	AC161862_18.4	9e-58	Plant lipid transfer/seed storage/trypsin-alpha amylase inhibitor F EGN_Mt060719 20060904 TIGR 3345.m00014	GmaAffx.60984.1.S1_at	Affymetrix Soybean Target Sequence	Glyma17g14840.1	0	99.18	48.15	AT1G62510.1	2e-43	UniRef100_A7QYA3 Chromosome chr2 scaffold_241, whole genome shotgun sequence n=1 Tax=Vitis vinifera RepID=A7QYA3_VITVI	1e-24	46.56	98.5	UniRef100_A5B2G2 Putative uncharacterized protein (Chromosome chr2 scaffold_241, whole genome shotgun sequence) n=1 Tax=Vitis vinifera RepID=A5B2G2_VITVI	1e-22	48.09	99.24	UniRef100_A2PZD7 Extensin like protein n=1 Tax=Ipomoea nil RepID=A2PZD7_IPONI	1e-21	44.7	99.25	GO:0006869	lipid_transport	GO:0008289	lipid_binding					PF00234	Protease inhibitor/seed storage/LTP family
GmaAffx.61950.1.S1_at	258800	170000	92660	69640	288800	166600	98470	52210	Cluster: Serine carboxypeptidase II; n=1; Platanus x acerifolia|Rep: Serine carboxypeptidase II - Platanus acerifolia (London plane tree)	AT1G28110.1	2e-47	SCPL45; serine carboxypeptidase	AC149581_29.5	1e-43	Peptidase S10, serine carboxypeptidase E EGN_Mt060719 20060904 TIGR 2937.m00007	GmaAffx.61950.1.S1_at	Affymetrix Soybean Target Sequence	Glyma03g28080.3	0	99.72	18.62	AT1G28110.2	1e-128	UniRef100_A7PT95 Chromosome chr8 scaffold_29, whole genome shotgun sequence n=1 Tax=Vitis vinifera RepID=A7PT95_VITVI	1e-144	66.21	78.96	UniRef100_Q2R3G8 Serine carboxypeptidase family protein, expressed n=1 Tax=Oryza sativa Japonica Group RepID=Q2R3G8_ORYSJ	1e-127	59.25	78.18	UniRef100_A7QT61 Chromosome chr1 scaffold_166, whole genome shotgun sequence n=1 Tax=Vitis vinifera RepID=A7QT61_VITVI	1e-127	58.76	79.48	GO:0006508	proteolysis
GmaAffx.62256.1.S1_at	167300	128100	16220	3378	233900	100400	18950	4234	Cluster: Hypothetical protein; n=2; Papilionoideae|Rep: Hypothetical protein - Trifolium pratense (Red clover)	AT1G09750.1	4e-49	chloroplast nucleoid DNA-binding protein-related	AC124954_14.5	3e-37	Peptidase A1, pepsin F EGN_Mt060719 20060904 TIGR 2120.m00015	GmaAffx.62256.1.S1_at	Affymetrix Soybean Target Sequence	Glyma02g37610.1	0	100	31.03	AT1G09750.1	1e-138	UniRef100_Q2PEZ2 Putative uncharacterized protein n=1 Tax=Trifolium pratense RepID=Q2PEZ2_TRIPR	1e-148	62.82	97.94	UniRef100_A9PFY7 Putative uncharacterized protein n=1 Tax=Populus trichocarpa RepID=A9PFY7_POPTR	1e-134	58.78	96.8	UniRef100_A7NUN5 Chromosome chr18 scaffold_1, whole genome shotgun sequence n=1 Tax=Vitis vinifera RepID=A7NUN5_VITVI	1e-122	62.33	77.04	GO:0006508	proteolysis					PTHR13683	ASPARTYL PROTEASES			KOG1339	Aspartyl protease
GmaAffx.6271.1.S1_at	17930	10230	2256	1227	16280	11560	2837	1265								GmaAffx.6271.1.S1_at	Affymetrix Soybean Target Sequence	Glyma06g10720.1	1e-134	100	37.13	NO BLASTP HIT (E<10-6)		NO BLASTP HIT (E<10-6)		0	0			0	0			0	0
GmaAffx.63157.1.S1_at	8085	5836	4177	4010	8022	6235	4226	3301	Cluster: Esterase/lipase/thioesterase; Phospholipid/glycerol acyltransferase; n=1; Medicago truncatula|Rep: Esterase/lipase/thioesterase;	AT1G54570.1	3e-98	esterase/lipase/thioesterase family protein	AC130801_1.4	1e-127	Alpha/beta hydrolase fold E EGN_Mt060719 20060904 TIGR 2203.m00003	GmaAffx.63157.1.S1_at	Affymetrix Soybean Target Sequence	Glyma19g42980.1	0	99.79	22.42	AT1G54570.1	0	UniRef100_A7Q5S8 Chromosome chr14 scaffold_54, whole genome shotgun sequence n=1 Tax=Vitis vinifera RepID=A7Q5S8_VITVI	0	61.93	86.08	UniRef100_Q9ZVN2 Acyltransferase-like protein At1g54570, chloroplastic n=1 Tax=Arabidopsis thaliana RepID=Y1457_ARATH	0	58.21	86.93	UniRef100_B5M1Y5 Esterase/lipase/thioesterase family protein n=1 Tax=Rheum australe RepID=B5M1Y5_RHEAU	0	54.08	85.71			GO:0003824	catalytic_activity			PTHR12317	DIACYLGLYCEROL O-ACYLTRANSFERASE
GmaAffx.63499.1.S1_at	95560	81270	51410	47510	113900	84870	57590	54000	Cluster: LEC1-like protein; n=1; Phaseolus coccineus|Rep: LEC1-like protein - Phaseolus coccineus (Scarlet runner bean)							GmaAffx.63499.1.S1_at	Affymetrix Soybean Target Sequence	Glyma07g39820.1	0	99.26	41.31	AT5G47670.1	5e-59	UniRef100_B5KMS8 Transcription factor LEC1-A n=2 Tax=Glycine max RepID=B5KMS8_SOYBN	1e-132	100	100	UniRef100_B5KMT0 Transcription factor LEC1-A n=1 Tax=Glycine latifolia RepID=B5KMT0_9FABA	1e-130	98.65	100	UniRef100_B5KMT1 Transcription factor LEC1-B n=1 Tax=Glycine latifolia RepID=B5KMT1_9FABA	1e-123	93.99	95.71	GO:0045449	regulation_of_transcription	GO:0003700	transcription_factor_activity			PTHR11064	TATA-BINDING PROTEIN-ASSOCIATED PHOSPHOPROTEIN	PF00125|PF00808	Core histone H2A/H2B/H3/H4|Histone-like transcription factor (CBF/NF-Y) and archaeal histone	KOG0869	CCAAT-binding factor, subunit A (HAP3)
GmaAffx.65048.1.S1_s_at	10150	4246	1849	1616	12100	5042	1650	1139	Rep: Putative ROX1 - Nicotiana tabacum (Common tobacco)	AT1G28400.1	6e-32	similar to unknown protein [Arabidopsis thaliana] (TAIR:AT2G33850.1); similar to unknown [Brassica napus] (GB:AAC06020.1)	AC155157_10.5	2e-76	Protein E6, related F EGN_Mt060719 20060904 TIGR 3170.m00011	GmaAffx.65048.1.S1_s_at	Affymetrix Soybean Target Sequence	Glyma13g30950.2	1e-105	100	12.97	AT1G28400.1	4e-32	UniRef100_A9P9P9 Putative uncharacterized protein n=1 Tax=Populus trichocarpa RepID=A9P9P9_POPTR	2e-10	45.54	34.04	UniRef100_A9PDV3 Putative uncharacterized protein n=1 Tax=Populus trichocarpa RepID=A9PDV3_POPTR	5e-09	40.34	38.93	UniRef100_A5AJH6 Putative uncharacterized protein (Chromosome chr10 scaffold_138, whole genome shotgun sequence) n=1 Tax=Vitis vinifera RepID=A5AJH6_VITVI	3e-08	51.35	26.88	GO:0008150	biological_process	GO:0003674	molecular_function
GmaAffx.65531.1.S1_at	155600	73200	5182	4134	231500	92590	5368	4651	Cluster: O-methyltransferase; n=1; Glycyrrhiza echinata|Rep: O-methyltransferase - Glycyrrhiza echinata (Licorice)	AT5G54160.1	3e-78	ATOMT1 (O-METHYLTRANSFERASE 1)	AC167710_15.3	1e-115	O-methyltransferase, family 2; Dimerisation E EGN_Mt060719 20060904 TIGR 3411.m00035	GmaAffx.65531.1.S1_at	Affymetrix Soybean Target Sequence	Glyma20g31600.1	0	99.03	39.86	AT5G54160.1	5e-87	UniRef100_P93324 Isoliquiritigenin 2'-O-methyltransferase n=1 Tax=Medicago sativa RepID=CHOMT_MEDSA	1e-168	80.51	94.62	UniRef100_Q96424 O-methyltransferase n=1 Tax=Glycyrrhiza echinata RepID=Q96424_GLYEC	1e-167	83.33	95.91	UniRef100_Q8W013 Caffeic acid 3-O-methyltransferase n=1 Tax=Catharanthus roseus RepID=COMT1_CATRO	7e-89	47.06	98.07	GO:0009809 GO:0051555	lignin_biosynthetic_process flavonol_biosynthetic_process	GO:0008171 GO:0047763	O-methyltransferase_activity caffeate_O-methyltransferase_activity	PWY-2181	free phenylpropanoid acid biosynthesis	PTHR11746	O-METHYLTRANSFERASE	PF08100|PF00891|PF08242|PF08241	Dimerisation domain|O-methyltransferase|Methyltransferase domain|Methyltransferase domain	KOG3178	Hydroxyindole-O-methyltransferase and related SAM-dependent methyltransferases
GmaAffx.6571.1.S1_at	22770	15060	4787	2876	24140	18250	9637	2846	Cluster: Glucosyltransferase-13; n=1; Vigna angularis|Rep: Glucosyltransferase-13 - Phaseolus angularis (Adzuki bean) (Vigna angularis)	AT4G01070.1	7e-44	UDP-glucoronosyl/UDP-glucosyl transferase family protein	AC124966_22.5	4e-54	UDP-glucuronosyl/UDP-glucosyltransferase E EGN_Mt060719 20060904 TIGR 2132.m00010	GmaAffx.6571.1.S1_at	Affymetrix Soybean Target Sequence	Glyma03g25020.1	1e-159	100	15.58	AT4G01070.1	1e-132	UniRef100_Q8S996 Glucosyltransferase-13 (Fragment) n=1 Tax=Vigna angularis RepID=Q8S996_PHAAN	1e-176	67.3	84.26	UniRef100_B5SX65 Proanthocyanidin-specific UDP-glycosyltransferase n=1 Tax=Medicago truncatula RepID=B5SX65_MEDTR	1e-162	62.24	97.72	UniRef100_Q9AR73 Hydroquinone glucosyltransferase n=1 Tax=Rauvolfia serpentina RepID=HQGT_RAUSE	1e-135	49.68	99.79	GO:0009651 GO:0009636 GO:0006805 GO:0042178	response_to_salt_stress response_to_toxin xenobiotic_metabolic_process xenobiotic_catabolic_process	GO:0008194 GO:0016757 GO:0035251	UDP-glycosyltransferase_activity transferase_activity,_transferring_glycosyl_groups UDP-glucosyltransferase_activity			PTHR11926	GLUCOSYL/GLUCURONOSYL TRANSFERASES			KOG1192	UDP-glucuronosyl and UDP-glucosyl transferase
GmaAffx.65929.1.A1_s_at	75590	30400	9409	6939	102300	55080	10370	6433	Cluster: Predicted membrane protein; n=1; Ostreococcus tauri|Rep: Predicted membrane protein - Ostreococcus tauri	AT3G22800.1	9e-10	leucine-rich repeat family protein / extensin family protein	AC144481_24.3	8e-11	Loricrin, putative I EGN_Mt060719 20060904 TIGR 2520.m00026	GmaAffx.65929.1.A1_s_at	Affymetrix Soybean Target Sequence	Glyma06g08490.1	1e-106	100	69.93	NO BLASTP HIT (E<10-6)		NO BLASTP HIT (E<10-6)		0	0			0	0			0	0
GmaAffx.66676.1.S1_at	13220	10610	6547	4759	14220	10080	7371	6266	Rep: F10A5.28 - Arabidopsis thaliana (Mouse-ear cress)	AT1G75500.1	3e-43	nodulin MtN21 family protein	AC159535_24.3	2e-55	Protein of unknown function DUF6, transmembrane E EGN_Mt060719 20060904 TIGR 3292.m00024 IMGA|AC160013_16.4 Protein of unknown	GmaAffx.66676.1.S1_at	Affymetrix Soybean Target Sequence	Glyma14g40680.1	1e-141	100	15.26	AT1G75500.1	1e-163	UniRef100_A9PAE8 Putative uncharacterized protein n=1 Tax=Populus trichocarpa RepID=A9PAE8_POPTR	1e-172	78.32	101.3	UniRef100_A9PD22 Putative uncharacterized protein n=1 Tax=Populus trichocarpa RepID=A9PD22_POPTR	1e-172	78.83	101.3	UniRef100_A9P9F1 Putative uncharacterized protein n=1 Tax=Populus trichocarpa RepID=A9P9F1_POPTR	1e-171	78.06	101.3									PF00892|PF00892	Integral membrane protein DUF6|Integral membrane protein DUF6
GmaAffx.67003.1.S1_at	11060	4867	2564	1733	15510	7160	2962	2272	Cluster: Tubby protein-like; n=1; Oryza sativa (japonica cultivar-group)|Rep: Tubby protein-like - Oryza sativa (japonica cultivar-group)	AT1G16070.1	9e-26	AtTLP8 (TUBBY LIKE PROTEIN 8); transcription factor	AC165276_4.3	1e-09	Tubby; Cyclin-like F-box E EGN_Mt060719 20060904 TIGR 3374.m00026	GmaAffx.67003.1.S1_at	Affymetrix Soybean Target Sequence	Glyma13g44890.1	1e-135	98.81	16	AT1G16070.1	1e-97	UniRef100_Q9S9M8 Tubby-like protein 8 n=1 Tax=Arabidopsis thaliana RepID=TLP8_ARATH	2e-99	58.08	73.05	UniRef100_Q2V4M9 Uncharacterized protein At1g16070.2 n=1 Tax=Arabidopsis thaliana RepID=Q2V4M9_ARATH	2e-98	57.88	72.86	UniRef100_A5C812 Putative uncharacterized protein n=1 Tax=Vitis vinifera RepID=A5C812_VITVI	5e-97	57.1	69.53	GO:0045449	regulation_of_transcription	GO:0003700	transcription_factor_activity			PTHR16517	TUBBY-RELATED			KOG2502	Tub family proteins
GmaAffx.67044.1.S1_at	71440	44880	18350	25910	76990	54060	21400	22950								GmaAffx.67044.1.S1_at	Affymetrix Soybean Target Sequence	Glyma04g04700.2	7e-81	100	21.92	AT5G48810.1	1e-16	UniRef100_A5B9D6 Putative uncharacterized protein (Chromosome chr18 scaffold_1, whole genome shotgun sequence) n=1 Tax=Vitis vinifera RepID=A5B9D6_VITVI	6e-35	66.96	74.83	UniRef100_A9PFA3 Putative uncharacterized protein n=1 Tax=Populus trichocarpa RepID=A9PFA3_POPTR	5e-29	63.64	77.86	UniRef100_Q9ZSP7 Cytochrome b5 DIF-F (Cytochrome B5) n=1 Tax=Petunia x hybrida RepID=Q9ZSP7_PETHY	1e-28	58.62	73.83	GO:0042742	defense_response_to_bacterium	GO:0020037	heme_binding
GmaAffx.67373.1.S1_at	68160	53380	11690	4582	84860	61610	12180	5511	Rep: At4g38650 - Arabidopsis thaliana (Mouse-ear cress)	AT4G38650.1	2e-51	glycosyl hydrolase family 10 protein	CU024876_28.3	2e-58	Glycoside hydrolase, family 10; Galactose-binding like E EGN_Mt060719 20060904 TIGR 4035.m00005	GmaAffx.67373.1.S1_at	Affymetrix Soybean Consensus Sequence	Ambiguous Hit		0	0	AT4G38650.1	6e-52	UniRef100_A7P896 Chromosome chr3 scaffold_8, whole genome shotgun sequence n=1 Tax=Vitis vinifera RepID=A7P896_VITVI	3e-54	77.33	13.84	UniRef100_A7P896 Chromosome chr3 scaffold_8, whole genome shotgun sequence n=1 Tax=Vitis vinifera RepID=A7P896_VITVI	3e-54	67.61	13.1	UniRef100_Q84VX1 At4g38650 (Putative uncharacterized protein At4g38650) n=1 Tax=Arabidopsis thaliana RepID=Q84VX1_ARATH	1e-49	78.67	13.35	GO:0005975	carbohydrate_metabolic_process	GO:0004553	hydrolase_activity,_hydrolyzing_O-glycosyl_compounds			NA	NA	NA	NA	NA	NA
GmaAffx.67477.2.S1_at	16220	10500	5634	5192	17070	11590	8363	5526	Rep: Alpha-expansin - Cicer arietinum (Chickpea) (Garbanzo)	AT3G29030.1	4e-48	ATEXPA5 (ARABIDOPSIS THALIANA EXPANSIN A5)	AC140025_5.5	5e-54	Expansin 45, endoglucanase-like E EGN_Mt060719 20060904 TIGR 2423.m00006	GmaAffx.67477.2.S1_at	Affymetrix Soybean Target Sequence	Glyma09g37090.2	0	97.14	37.92	AT1G69530.2	1e-116	UniRef100_Q9FNT1 Alpha-expansin n=1 Tax=Cicer arietinum RepID=Q9FNT1_CICAR	3e-99	78.7	93.06	UniRef100_A5BA94 Putative uncharacterized protein (Chromosome chr14 scaffold_21, whole genome shotgun sequence) n=1 Tax=Vitis vinifera RepID=A5BA94_VITVI	1e-96	76.21	94.58	UniRef100_Q8LKK1 Alpha-expansin n=6 Tax=Gossypium RepID=Q8LKK1_GOSHI	3e-96	78.44	89.34	GO:0006949 GO:0009826 GO:0009828 GO:0009739 GO:0010114	syncytium_formation unidimensional_cell_growth plant-type_cell_wall_loosening response_to_gibberellin_stimulus response_to_red_light
GmaAffx.67543.1.A1_at	7412	2203	1236	939.1	10680	3578	1662	1206	AAF35421.1; n=3; Arabidopsis thaliana|Rep: Gb|AAF35421.1 - Arabidopsis thaliana (Mouse-ear cress)	AT3G15560.1	4e-16	similar to unknown protein [Arabidopsis thaliana] (TAIR:AT3G28770.1); similar to Os01g0176500 [Oryza sativa (japonica	AC144340_3.3	8e-13	Myb, DNA-binding E EGN_Mt060719 20060904 TIGR 2500.m00017	GmaAffx.67543.1.A1_at	Affymetrix Soybean Target Sequence	Glyma13g43900.1	1e-103	100	13.92	AT3G15560.1	1e-100	UniRef100_A7P7N3 Chromosome chr9 scaffold_7, whole genome shotgun sequence n=1 Tax=Vitis vinifera RepID=A7P7N3_VITVI	2e-83	49.89	58.34	UniRef100_UPI00001633E0 unknown protein n=1 Tax=Arabidopsis thaliana RepID=UPI00001633E0	1e-54	40.56	89.6	UniRef100_Q9LRP9 Gb|AAF35421.1 n=1 Tax=Arabidopsis thaliana RepID=Q9LRP9_ARATH	2e-53	41.27	57.89	GO:0008150	biological_process	GO:0003674	molecular_function
GmaAffx.68175.1.S1_at	65860	43350	31290	30830	67910	49190	37680	32640	Cluster: Subtilisin-like protease C1; n=1; Glycine max|Rep: Subtilisin-like protease C1 - Glycine max (Soybean)	AT5G59190.1	3e-82	subtilase family protein	AC151620_11.3	1e-78	Protease-associated PA; Proteinase inhibitor I9, subtilisin propeptide E EGN_Mt060719 20060904 TIGR 3042.m00007	GmaAffx.68175.1.S1_at	Affymetrix Soybean Target Sequence	Glyma14g06960.1	0	99.47	28.95	AT5G59190.1	1e-169	UniRef100_A7PIL3 Chromosome chr13 scaffold_17, whole genome shotgun sequence n=1 Tax=Vitis vinifera RepID=A7PIL3_VITVI	0	59.91	92.07	UniRef100_A7PIM2 Chromosome chr13 scaffold_17, whole genome shotgun sequence n=1 Tax=Vitis vinifera RepID=A7PIM2_VITVI	0	59.35	92.72	UniRef100_A7PIL4 Chromosome chr13 scaffold_17, whole genome shotgun sequence n=1 Tax=Vitis vinifera RepID=A7PIL4_VITVI	0	58.26	90.77	GO:0046686 GO:0006508	response_to_cadmium_ion proteolysis					PTHR10795	SUBTILISIN/KEXIN-RELATED SERINE PROTEASE	PF05922|PF00082|PF02225	Subtilisin N-terminal Region|Subtilase family|PA domain
GmaAffx.68244.1.S1_at	42090	13790	3070	1848	53460	18430	5775	2414	Rep: Patellin-4 - Arabidopsis thaliana (Mouse-ear cress)	AT1G30690.1	7e-25	SEC14 cytosolic factor family protein / phosphoglyceride transfer family protein	AC166706_25.3	8e-19	emp24/gp25L/p24 E EGN_Mt060719 20060904 TIGR 3397.m00003	GmaAffx.68244.1.S1_at	Affymetrix Soybean Target Sequence	Glyma09g03300.1	0	96.36	24.25	AT1G30690.2	1e-151	UniRef100_A7Q4T0 Chromosome chr10 scaffold_50, whole genome shotgun sequence n=1 Tax=Vitis vinifera RepID=A7Q4T0_VITVI	1e-163	63.46	86.21	UniRef100_A5BW68 Putative uncharacterized protein n=1 Tax=Vitis vinifera RepID=A5BW68_VITVI	1e-162	62.8	86.21	UniRef100_Q94C59 Patellin-4 n=1 Tax=Arabidopsis thaliana RepID=PATL4_ARATH	1e-137	67.94	62.59	GO:0006810	transport	GO:0005215	transporter_activity			PTHR23324	SEC14 RELATED PROTEIN	PF03765|PF00650|PF01105	CRAL/TRIO, N-terminus|CRAL/TRIO domain|emp24/gp25L/p24 family/GOLD	KOG1471	Phosphatidylinositol transfer protein SEC14 and related proteins
GmaAffx.68853.1.S1_at	39120	51800	11070	9329	38420	32660	15010	8142	Cluster: Hypothetical protein At1g15260; n=2; Arabidopsis thaliana|Rep: Hypothetical protein At1g15260 - Arabidopsis thaliana (Mouse-ear cress)	AT1G15260.1	3e-14	similar to unknown protein [Arabidopsis thaliana] (TAIR:AT3G16070.1)	AC155101_26.4	2e-14	hypothetical protein H EGN_Mt060719 20060904 TIGR 3169.m00013	GmaAffx.68853.1.S1_at	Affymetrix Soybean Target Sequence	Glyma15g01850.1	9e-71	99.27	13.77	AT3G16070.1	3e-17	UniRef100_Q9LW80 Arabidopsis thaliana genomic DNA, chromosome 3, P1 clone: MSL1 n=1 Tax=Arabidopsis thaliana RepID=Q9LW80_ARATH	3e-15	31.91	124	UniRef100_Q9XI43 F9L1.20 protein n=2 Tax=Arabidopsis thaliana RepID=Q9XI43_ARATH	4e-15	56	42.37			0	0	GO:0008150	biological_process	GO:0003674	molecular_function
GmaAffx.69688.6.S1_s_at	396800	388200	265600	210500	451500	386100	282200	235500	Cluster: PSI light-harvesting antenna chlorophyll a/b-binding protein; n=1; Pisum sativum|Rep: PSI light-harvesting antenna chlorophyll a/b-binding protein	AT3G47470.1	1e-115	LHCA4 (Photosystem I light harvesting complex gene 4); chlorophyll binding	CU012043_13.3	7e-51	Chlorophyll A-B binding protein F EGN_Mt060719 20060904 TIGR 4005.m00025	GmaAffx.69688.6.S1_s_at	Affymetrix Soybean Target Sequence	Glyma06g20960.1	1e-106	100	17.32	AT3G47470.1	1e-125	UniRef100_A9PIX4 Putative uncharacterized protein n=1 Tax=Populus trichocarpa x Populus deltoides RepID=A9PIX4_POPJC	1e-127	86.06	100	UniRef100_Q9SQL2 Chlorophyll a-b binding protein P4, chloroplastic n=1 Tax=Pisum sativum RepID=CB24_PEA	1e-127	87.25	99.6	UniRef100_Q7M1K9 Chlorophyll a/b-binding protein (cab-11) n=1 Tax=Solanum lycopersicum RepID=Q7M1K9_SOLLC	1e-127	86.75	99.2	GO:0015979	photosynthesis	GO:0016168	chlorophyll_binding			PTHR21649	CHLOROPHYLL A/B BINDING PROTEIN	PF00504	Chlorophyll A-B binding protein
GmaAffx.6998.1.S1_at	15310	6016	2277	1832	22020	7030	3096	2226	Cluster: Arabidopsis thaliana genomic DNA, chromosome 5, P1 clone:MRO11; n=2; Arabidopsis thaliana|Rep: Arabidopsis thaliana genomic DNA,	AT5G23910.1	3e-30	microtubule motor	AC147202_13.4	1e-16	Helix-hairpin-helix motif; Kinesin, motor region; DNA polymerase beta, N-terminal-like E EGN_Mt060719 20060904 TIGR	GmaAffx.6998.1.S1_at	Affymetrix Soybean Target Sequence	Glyma16g30120.1	0	96.38	20.67	AT5G23910.1	1e-108	UniRef100_A7QG24 Chromosome undetermined scaffold_91, whole genome shotgun sequence n=1 Tax=Vitis vinifera RepID=A7QG24_VITVI	8e-91	49.11	74.27	UniRef100_UPI0001739506 microtubule motor n=1 Tax=Arabidopsis thaliana RepID=UPI0001739506	5e-74	46.03	47.63	UniRef100_UPI0001739506 microtubule motor n=1 Tax=Arabidopsis thaliana RepID=UPI0001739506	4e-24	37.31	24.09	GO:0007018	microtubule-based_movement	GO:0003777	microtubule_motor_activity			PTHR16012	KINESIN HEAVY CHAIN	PF00225|PF00633	Kinesin motor domain|Helix-hairpin-helix motif	KOG0242	Kinesin-like protein
GmaAffx.70258.1.S1_s_at	658100	601400	185100	153600	692900	551200	281800	182200	Cluster: Flavanone 3-hydroxylase; n=2; Glycine max|Rep: Flavanone 3-hydroxylase - Glycine max (Soybean)	AT3G51240.1	1e-169	F3H (TRANSPARENT TESTA 6); naringenin 3-dioxygenase	AC138453_24.4	1e-180	2OG-Fe(II) oxygenase F EGN_Mt060719 20060904 TIGR 2386.m00024	GmaAffx.70258.1.S1_s_at	Affymetrix Soybean Target Sequence	Glyma02g05450.2	3e-80	100	10.92	AT3G51240.1	1e-168	UniRef100_Q53B69 Flavanone 3-hydroxylase n=1 Tax=Glycine max RepID=Q53B69_SOYBN	0	98.67	98.67	UniRef100_Q3T7D5 Flavanone 3-hydroxylase n=1 Tax=Glycine max RepID=Q3T7D5_SOYBN	0	94.95	98.4	UniRef100_A4F1Q9 Naringenin 2-oxoglutarate 3-dioxygenase n=1 Tax=Clitoria ternatea RepID=A4F1Q9_CLITE	0	83.73	101.09	GO:0009813 GO:0010224	flavonoid_biosynthetic_process response_to_UV-B	GO:0045486	naringenin_3-dioxygenase_activity	PWY1F-823	leucopelargonidin and leucocyanidin biosynthesis
GmaAffx.7047.1.S1_at	13830	6286	1650	1121	15790	9545	1826	1140		AT4G16230.1	2e-05	GDSL-motif lipase/hydrolase family protein	AC159538_12.4	2e-09	Lipolytic enzyme, G-D-S-L H EGN_Mt060719 20060904 TIGR 3295.m00023	GmaAffx.7047.1.S1_at	Affymetrix Soybean Target Sequence	Glyma07g36790.1	0	99.77	35.59	AT4G16230.1	3e-89	UniRef100_O23470 Proline-rich, APG like protein n=1 Tax=Arabidopsis thaliana RepID=O23470_ARATH	3e-86	52.66	76.18	UniRef100_A5AMA0 Putative uncharacterized protein n=1 Tax=Vitis vinifera RepID=A5AMA0_VITVI	6e-78	50.79	79.82	UniRef100_A7Q8R2 Chromosome chr5 scaffold_64, whole genome shotgun sequence n=1 Tax=Vitis vinifera RepID=A7Q8R2_VITVI	2e-74	47.85	71.27	GO:0006629	lipid_metabolic_process	GO:0004091	carboxylesterase_activity			PTHR22835:SF27	ZINC FINGER FYVE DOMAIN CONTAINING PROTEIN	PF00657	GDSL-like Lipase/Acylhydrolase
GmaAffx.70536.1.A1_at	32080	14780	5906	4449	45500	23820	8801	5560	Cluster: Hypothetical protein; n=2; Arabidopsis thaliana|Rep: Hypothetical protein - Arabidopsis thaliana (Mouse-ear cress)	AT1G31335.1	4e-21	similar to Os03g0780200 [Oryza sativa (japonica cultivar-group)] (GB:NP_001051448.1)				GmaAffx.70536.1.A1_at	Affymetrix Soybean Target Sequence	Glyma14g00780.1	5e-85	99.38	36.82	AT1G31335.1	8e-24	UniRef100_A9PEB6 Putative uncharacterized protein n=1 Tax=Populus trichocarpa RepID=A9PEB6_POPTR	3e-15	60.29	95.59	UniRef100_Q8LG39 Putative uncharacterized protein (At1g31335) n=2 Tax=Arabidopsis thaliana RepID=Q8LG39_ARATH	3e-15	56.76	92.86	UniRef100_A9PCF4 Putative uncharacterized protein n=1 Tax=Populus trichocarpa RepID=A9PCF4_POPTR	8e-14	72.92	70.59	GO:0008150	biological_process	GO:0003674	molecular_function
GmaAffx.70932.1.S1_at	30880	23760	20080	20470	34860	30150	22250	22170	Cluster: F23A5.21 protein; n=3; Arabidopsis thaliana|Rep: F23A5.21 protein - Arabidopsis thaliana (Mouse-ear cress)	AT1G80860.2	1e-71	N-methyltransferase				GmaAffx.70932.1.S1_at	Affymetrix Soybean Target Sequence	Glyma08g23410.1	0	98.32	54.91	AT1G80860.1	8e-72	UniRef100_A7QG08 Chromosome chr9 scaffold_90, whole genome shotgun sequence n=1 Tax=Vitis vinifera RepID=A7QG08_VITVI	4e-67	75.9	101.22	UniRef100_Q8L9X9 Putative uncharacterized protein n=1 Tax=Arabidopsis thaliana RepID=Q8L9X9_ARATH	3e-66	74.85	101.83	UniRef100_Q9SAH5 F23A5.21 protein (At1g80860) n=2 Tax=Arabidopsis thaliana RepID=Q9SAH5_ARATH	3e-66	74.85	101.83	GO:0006644	phospholipid_metabolic_process	GO:0008170	N-methyltransferase_activity			PTHR15458:SF3	SUBFAMILY NOT NAMED
GmaAffx.70954.1.S1_at	20280	16110	7793	6518	20960	16290	8108	6553	Cluster: GTP binding protein; n=9; core eudicotyledons|Rep: GTP binding protein - Cichorium intybus x Cichorium endivia	AT5G45130.1	2e-52	RHA1	AC155101_23.4	6e-76	Ras GTPase H EGN_Mt060719 20060904 TIGR 3169.m00011	GmaAffx.70954.1.S1_at	Affymetrix Soybean Target Sequence	Glyma08g04340.1	0	98.07	69.96	AT5G45130.1	1e-40	UniRef100_A7PER1 Chromosome chr11 scaffold_13, whole genome shotgun sequence n=1 Tax=Vitis vinifera RepID=A7PER1_VITVI	2e-46	83.81	52.5	UniRef100_Q9AW99 GTP binding protein n=1 Tax=Cichorium intybus x Cichorium endivia RepID=Q9AW99_9ASTR	7e-44	78.1	52.5	UniRef100_Q9AWA0 GTP binding protein n=1 Tax=Cichorium intybus x Cichorium endivia RepID=Q9AWA0_9ASTR	8e-44	78.1	52.5	GO:0015031 GO:0007264	protein_transport small_GTPase_mediated_signal_transduction	GO:0005525	GTP_binding			PTHR11708	RAS-RELATED GTPASE	PF00071|PF08477	Ras family|Miro-like protein
GmaAffx.713.1.S1_at	41850	44400	11930	10390	43040	29930	14730	9752	Cluster: Putative phospholipase; n=1; Arabidopsis thaliana|Rep: Putative phospholipase - Arabidopsis thaliana (Mouse-ear cress)	AT5G19290.1	1e-70	esterase/lipase/thioesterase family protein	AC152937_18.4	9e-28	Alpha/beta hydrolase E EGN_Mt060719 20060904 TIGR 3131.m00008	GmaAffx.713.1.S1_at	Affymetrix Soybean Target Sequence	Glyma10g35540.1	1e-168	99.67	21.47	AT5G19290.1	2.33e-156	UniRef100_A5AN90 Putative uncharacterized protein n=1 Tax=Vitis vinifera RepID=A5AN90_VITVI	1e-147	76.42	22.72	UniRef100_A7PI48 Chromosome chr13 scaffold_17, whole genome shotgun sequence n=1 Tax=Vitis vinifera RepID=A7PI48_VITVI	1e-143	76.58	95.74	UniRef100_Q8VZV6 Putative phospholipase n=1 Tax=Arabidopsis thaliana RepID=Q8VZV6_ARATH	1e-135	70.06	97.88			GO:0003824	catalytic_activity			PTHR11614	PHOSPHOLIPASE-RELATED			KOG1455	Lysophospholipase
GmaAffx.71333.1.S1_at	29340	20860	14870	12290	32940	21900	14620	12540	Cluster: Hypothetical protein OSJNBa0016A21.134; n=1; Oryza sativa (japonica cultivar-group)|Rep: Hypothetical protein OSJNBa0016A21.134 - Oryza sativa	AT2G30350.2	5e-52	endo/excinuclease amino terminal domain-containing protein				GmaAffx.71333.1.S1_at	Affymetrix Soybean Target Sequence	Glyma18g06170.1	4e-79	100	10.84	AT2G30350.2	4e-83	UniRef100_A7NY27 Chromosome chr6 scaffold_3, whole genome shotgun sequence n=1 Tax=Vitis vinifera RepID=A7NY27_VITVI	2e-83	47.4	100.55	UniRef100_Q682H4 Putative uncharacterized protein At2g30350 (At2g30350) n=1 Tax=Arabidopsis thaliana RepID=Q682H4_ARATH	8e-78	44	99.73	UniRef100_B4FEY4 Putative uncharacterized protein n=1 Tax=Zea mays RepID=B4FEY4_MAIZE	2e-70	44.57	90.72	GO:0006281	DNA_repair					PTHR20208	FAMILY NOT NAMED	PF01541	GIY-YIG catalytic domain
GmaAffx.71468.1.S1_at	9876	6018	3571	2546	11500	7169	3952	2410								GmaAffx.71468.1.S1_at	Affymetrix Soybean Target Sequence	Glyma08g48190.1	0	100	10.94	AT1G67040.1	5e-52	UniRef100_A7PAS7 Chromosome chr14 scaffold_9, whole genome shotgun sequence n=1 Tax=Vitis vinifera RepID=A7PAS7_VITVI	1e-138	38.63	83.55	UniRef100_A5BVN6 Putative uncharacterized protein n=1 Tax=Vitis vinifera RepID=A5BVN6_VITVI	3e-82	37.54	52.5	UniRef100_A5BVN6 Putative uncharacterized protein n=1 Tax=Vitis vinifera RepID=A5BVN6_VITVI	1e-51	44.4	23.98
GmaAffx.71763.1.S1_at	7398	5460	2688	2874	6723	3750	2169	2852	Cluster: Protease-associated PA; Proteinase inhibitor I9, subtilisin propeptide; n=1; Medicago truncatula|Rep: Protease-associated PA; Proteinase	AT5G67360.1	1e-110	ARA12; subtilase	AC158501_3.4	1e-139	Protease-associated PA; Proteinase inhibitor I9, subtilisin propeptide E EGN_Mt060719 20060904 TIGR 3271.m00003	GmaAffx.71763.1.S1_at	Affymetrix Soybean Target Sequence	Glyma17g35490.1	0	99.63	20.6	AT5G67360.1	0	UniRef100_Q2HRK7 Protease-associated PA; Proteinase inhibitor I9, subtilisin propeptide n=1 Tax=Medicago truncatula RepID=Q2HRK7_MEDTR	0	78.29	100.92	UniRef100_A7NU69 Chromosome chr18 scaffold_1, whole genome shotgun sequence n=1 Tax=Vitis vinifera RepID=A7NU69_VITVI	0	66.62	98.47	UniRef100_P93204 SBT1 protein (Subtilisin-like protease) n=1 Tax=Solanum lycopersicum RepID=P93204_SOLLC	0	64.94	100.65	GO:0006508 GO:0010214 GO:0048359	proteolysis seed_coat_development mucilage_metabolic_process_during_seed_coat_development	GO:0004252	serine-type_endopeptidase_activity			PTHR10795	SUBTILISIN/KEXIN-RELATED SERINE PROTEASE	PF05922|PF00082|PF02225	Subtilisin N-terminal Region|Subtilase family|PA domain
GmaAffx.7197.1.A1_at	100000	96010	48790	51650	106800	97060	70920	53360	Cluster: Subtilisin-like serine protease, putative; n=2; Arabidopsis thaliana|Rep: Subtilisin-like serine protease, putative - Arabidopsis thaliana (Mouse-ear	AT2G05920.1	1e-15	subtilase family protein	AC169173_19.4	1e-09	Protease-associated PA; Proteinase inhibitor I9, subtilisin propeptide E EGN_Mt060719 20060904 TIGR 3432.m00007	GmaAffx.7197.1.A1_at	Affymetrix Soybean Target Sequence	Glyma13g17060.1	1e-143	100	8.69	AT2G05920.1	0	UniRef100_A7PDV9 Chromosome chr11 scaffold_13, whole genome shotgun sequence n=1 Tax=Vitis vinifera RepID=A7PDV9_VITVI	0	65.28	95.8	UniRef100_Q9ZUF6 Subtilisin-like serine protease, putative (Putative subtilisin serine protease) n=1 Tax=Arabidopsis thaliana RepID=Q9ZUF6_ARATH	0	63.27	96.95	UniRef100_A5AJ44 Putative uncharacterized protein n=1 Tax=Vitis vinifera RepID=A5AJ44_VITVI	0	62.48	99.32	GO:0006508	proteolysis					PTHR10795	SUBTILISIN/KEXIN-RELATED SERINE PROTEASE	PF05922|PF00082|PF02225	Subtilisin N-terminal Region|Subtilase family|PA domain
GmaAffx.7215.1.A1_at	5984	5986	3076	2880	6366	5783	3660	3243	Cluster: Hypothetical protein; n=4; Arabidopsis thaliana|Rep: Hypothetical protein - Arabidopsis thaliana (Mouse-ear cress)	AT2G03810.2	1e-07	18S pre-ribosomal assembly protein gar2-related				GmaAffx.7215.1.A1_at	Affymetrix Soybean Target Sequence	Glyma01g08540.2	1e-127	100	10.81	AT2G03810.4	4e-26	UniRef100_A5BB87 Putative uncharacterized protein n=1 Tax=Vitis vinifera RepID=A5BB87_VITVI	1e-10	26.1	63.49	UniRef100_Q58G30 Putative uncharacterized protein n=1 Tax=Arabidopsis thaliana RepID=Q58G30_ARATH	6e-08	62.79	9.57	UniRef100_UPI0000196AA0 18S pre-ribosomal assembly protein gar2-related n=1 Tax=Arabidopsis thaliana RepID=UPI0000196AA0	6e-08	62.79	9.57	GO:0006499	N-terminal_protein_myristoylation	GO:0003674	molecular_function
GmaAffx.72179.1.A1_at	313300	225500	26910	7439	342200	167800	45040	9979	Cluster: Hypothetical protein; n=2; Papilionoideae|Rep: Hypothetical protein - Trifolium pratense (Red clover)	AT3G54400.1	6e-18	aspartyl protease family protein	AC126006_26.5	7e-20	Peptidase A1, pepsin F EGN_Mt060719 20060904 TIGR 2152.m00030	GmaAffx.72179.1.A1_at	Affymetrix Soybean Target Sequence	Glyma02g37610.1	4e-84	100	9.78	AT1G09750.1	1e-138	UniRef100_Q2PEZ2 Putative uncharacterized protein n=1 Tax=Trifolium pratense RepID=Q2PEZ2_TRIPR	1e-148	62.82	97.94	UniRef100_A9PFY7 Putative uncharacterized protein n=1 Tax=Populus trichocarpa RepID=A9PFY7_POPTR	1e-134	58.78	96.8	UniRef100_A7NUN5 Chromosome chr18 scaffold_1, whole genome shotgun sequence n=1 Tax=Vitis vinifera RepID=A7NUN5_VITVI	1e-122	62.33	77.04	GO:0006508	proteolysis					PTHR13683	ASPARTYL PROTEASES			KOG1339	Aspartyl protease
GmaAffx.73107.1.S1_at	20770	17110	15730	11340	21420	17630	14710	12730	Cluster: Cytochrome P450 monooxygenase CYP97C10; n=1; Glycine max|Rep: Cytochrome P450 monooxygenase CYP97C10 - Glycine max (Soybean)	AT1G31800.1	1e-177	CYP97A3/LUT5 (CYTOCHROME P450-TYPE MONOOXYGENASE 97A3); carotene beta-ring hydroxylase/ oxygen binding	AC148994_7.4	1e-111	E-class P450, group I - 5prime partial F EGN_Mt060719 20060904 TIGR 2880.m00009	GmaAffx.73107.1.S1_at	Affymetrix Soybean Target Sequence	Glyma09g38820.1	0	98.29	20.68	AT1G31800.1	0	UniRef100_Q2HV82 E-class P450, group I n=1 Tax=Medicago truncatula RepID=Q2HV82_MEDTR	0	80.63	99.37	UniRef100_Q93VK5 At1g31800/68069_m00159 n=2 Tax=Arabidopsis thaliana RepID=Q93VK5_ARATH	0	79.5	93.28	UniRef100_Q1WCP0 Cytochrome P450 monooxygenase CYP97C10 (Fragment) n=1 Tax=Glycine max RepID=Q1WCP0_SOYBN	0	98.11	99.53	GO:0016117 GO:0016123	carotenoid_biosynthetic_process xanthophyll_biosynthetic_process	GO:0019825 GO:0010291	oxygen_binding carotene_beta-ring_hydroxylase_activity	CAROTENOID-PWY	carotenoid biosynthesis	PTHR19383	CYTOCHROME P450	PF00067	Cytochrome P450	KOG0157	Cytochrome P450 CYP4/CYP19/CYP26 subfamilies
GmaAffx.73273.1.S1_at	14780	12050	9126	8878	14900	12050	10120	6892	Cluster: Hypothetical protein; n=1; Medicago truncatula|Rep: Hypothetical protein - Medicago truncatula (Barrel medic)	AT5G65400.1	9e-28	similar to hydrolase, acting on ester bonds [Arabidopsis thaliana] (TAIR:AT4G24380.1); similar to H0818E04.16 [Oryza sativa	AC145330_19.4	6e-64	Uncharacterised conserved protein UCP005389 F EGN_Mt060719 20060904 TIGR 2590.m00019	GmaAffx.73273.1.S1_at	Affymetrix Soybean Target Sequence	Glyma03g00670.1	0	99.64	22.66	AT2G26990.1	0	UniRef100_A9P7W9 Putative uncharacterized protein n=1 Tax=Populus trichocarpa RepID=A9P7W9_POPTR	0	88.15	100	UniRef100_A7PTG0 Chromosome chr8 scaffold_29, whole genome shotgun sequence n=1 Tax=Vitis vinifera RepID=A7PTG0_VITVI	0	89.61	100	UniRef100_Q0JNL8 Os01g0279200 protein n=2 Tax=Oryza sativa Japonica Group RepID=Q0JNL8_ORYSJ	0	85.65	100	GO:0009640 GO:0030163 GO:0010388	photomorphogenesis protein_catabolic_process cullin_deneddylation					PTHR10678	26S PROTEASOME SUBUNIT S9	PF01399	PCI domain	KOG1464	COP9 signalosome, subunit CSN2
GmaAffx.73672.1.S1_at	23470	9825	3481	2549	37180	13960	4584	3078					AC144481_21.3	1e-15	Kinesin, motor region H EGN_Mt060719 20060904 TIGR 2520.m00008	GmaAffx.73672.1.S1_at	Affymetrix Soybean Consensus Sequence	No Soybean Match Identified, E<10E-30, Perecent ID>95%		0	0	NO BLASTX HIT (E<10-6)		NO BLASTX HIT (E<10-6)		0	0			0	0			0	0							NA	NA	NA	NA	NA	NA
GmaAffx.73770.1.S1_at	84500	43750	8711	7539	105300	47860	18100	9318	Rep: Hypothetical protein - Medicago truncatula (Barrel medic)	AT5G16250.1	7e-06	similar to unknown protein [Arabidopsis thaliana] (TAIR:AT3G02640.1); similar to conserved hypothetical protein [Medicago	AC147179_4.4	6e-09	hypothetical protein F EGN_Mt060719 20060904 TIGR 2738.m00006	GmaAffx.73770.1.S1_at	Affymetrix Soybean Target Sequence	Glyma09g38320.1	6e-42	100	8.91	AT5G16250.1	2e-70	UniRef100_A9PBF8 Putative uncharacterized protein n=1 Tax=Populus trichocarpa RepID=A9PBF8_POPTR	2e-81	80	96.86	UniRef100_A7R5K8 Chromosome undetermined scaffold_993, whole genome shotgun sequence (Chromosome undetermined scaffold_1337, whole genome shotgun sequence) n=1 Tax=Vitis vinifera RepID=A7R5K8_VITVI	1e-79	80	96.22	UniRef100_Q45NI7 Putative adenosylhomocysteinase n=1 Tax=Medicago sativa RepID=Q45NI7_MEDSA	1e-71	86.84	90.48	GO:0008150	biological_process
GmaAffx.74014.1.S1_at	1528	1520	667.1	516.4	2855	1617	726.8	416.6		AT1G31810.1	0.0009	actin binding				GmaAffx.74014.1.S1_at	Affymetrix Soybean Consensus Sequence	No Soybean Match Identified, E<10E-30, Perecent ID>95%		0	0	NO BLASTX HIT (E<10-6)		NO BLASTX HIT (E<10-6)		0	0			0	0			0	0							NA	NA	NA	NA	NA	NA
GmaAffx.74187.1.S1_at	8607	2434	1110	964	13330	3651	2024	1125	Cluster: Putative kinesin heavy chain; n=1; Arabidopsis thaliana|Rep: Putative kinesin heavy chain - Arabidopsis thaliana (Mouse-ear cress)	AT2G37420.1	9e-22	kinesin motor protein-related	AC137829_37.4	3e-07	Kinesin, motor region, putative - 5prime partial E EGN_Mt060719 20060904 TIGR 2353.m00001	GmaAffx.74187.1.S1_at	Affymetrix Soybean Target Sequence	Glyma13g19580.1	1e-95	97.38	6.24	AT2G37420.1	0	UniRef100_Q0WQJ7 Putative kinesin heavy chain n=1 Tax=Arabidopsis thaliana RepID=Q0WQJ7_ARATH	0	54.65	97.31	UniRef100_Q9ZUS4 Putative kinesin heavy chain n=1 Tax=Arabidopsis thaliana RepID=Q9ZUS4_ARATH	0	53.6	98.92	UniRef100_A7NZ97 Chromosome chr6 scaffold_3, whole genome shotgun sequence n=1 Tax=Vitis vinifera RepID=A7NZ97_VITVI	0	45.01	92.67	GO:0007018	microtubule-based_movement	GO:0003777	microtubule_motor_activity			PTHR16012	KINESIN HEAVY CHAIN	PF00225	Kinesin motor domain	KOG0243	Kinesin-like protein
GmaAffx.74402.1.A1_at	30040	21470	3593	2786	32470	20000	4066	2303								GmaAffx.74402.1.A1_at	Affymetrix Soybean Target Sequence	Glyma10g03140.1	9e-71	100	6.49	AT4G09820.1	1e-102	UniRef100_Q852P3 F3G1 n=1 Tax=Perilla frutescens RepID=Q852P3_PERFR	1e-103	41.95	110.98	UniRef100_A7PU94 Chromosome chr7 scaffold_31, whole genome shotgun sequence n=1 Tax=Vitis vinifera RepID=A7PU94_VITVI	3e-89	87.15	26.43	UniRef100_A7PU94 Chromosome chr7 scaffold_31, whole genome shotgun sequence n=1 Tax=Vitis vinifera RepID=A7PU94_VITVI	1e-36	48.96	24.32	GO:0009813 GO:0010023	flavonoid_biosynthetic_process proanthocyanidin_biosynthetic_process	GO:0003677 GO:0003700	DNA_binding transcription_factor_activity
GmaAffx.74676.2.S1_at	25770	18320	10840	8387	27720	19800	11730	9158	Cluster: Auxin transporter-like protein 5; n=1; Medicago truncatula|Rep: Auxin transporter-like protein 5 - Medicago truncatula (Barrel medic)	AT2G21050.1	8e-19	amino acid permease, putative	CT030165_15.4	2e-17	Amino acid/polyamine transporter II F EGN_Mt060719 20060904 TIGR 3862.m00011	GmaAffx.74676.2.S1_at	Affymetrix Soybean Target Sequence	Glyma11g11310.1	0	99.21	19.39	AT2G21050.1	0	UniRef100_Q8L883 Auxin transporter-like protein 5 n=1 Tax=Medicago truncatula RepID=LAX5_MEDTR	0	86.12	93.88	UniRef100_A9PAI6 Putative uncharacterized protein n=1 Tax=Populus trichocarpa RepID=A9PAI6_POPTR	0	84.13	93.69	UniRef100_Q94G71 Putative AUX1-like permease n=1 Tax=Populus tremula x Populus tremuloides RepID=Q94G71_9ROSI	0	83.48	93.69	GO:0006865 GO:0009624	amino_acid_transport response_to_nematode	GO:0015171 GO:0005215	amino_acid_transmembrane_transporter_activity transporter_activity			PTHR22950	AMINO ACID TRANSPORTER	PF01490	Transmembrane amino acid transporter protein	KOG1303	Amino acid transporters
GmaAffx.74830.1.S1_s_at	557100	519400	325900	266100	605200	465400	345800	195100	Cluster: Lipase, class 3; n=1; Medicago truncatula|Rep: Lipase, class 3 - Medicago truncatula (Barrel medic)	AT5G67050.1	1e-101	lipase class 3 family protein	AC144431_29.4	1e-179	Lipase, class 3 F EGN_Mt060719 20060904 TIGR 2513.m00031	GmaAffx.74830.1.S1_s_at	Affymetrix Soybean Target Sequence	Glyma11g21610.1	7e-78	100	25.39	AT2G27380.1	1e-14	NO BLASTP HIT (E<10-6)		0	0			0	0			0	0	GO:0009827 GO:0009845	plant-type_cell_wall_modification seed_germination	GO:0005199	structural_constituent_of_cell_wall			PTHR23201	EXTENSIN, PROLINE-RICH PROTEIN	PF02095|PF02095|PF02095|PF02095	Extensin-like protein repeat|Extensin-like protein repeat|Extensin-like protein repeat|Extensin-like protein repeat
GmaAffx.74884.1.A1_at	12780	5756	2427	1934	17250	7849	4434	2363								GmaAffx.74884.1.A1_at	Affymetrix Soybean Target Sequence	Glyma20g34320.1	1e-135	98.51	22.17	AT2G33400.1	9e-37	UniRef100_Q8H1N0 Putative uncharacterized protein At2g33400/F4P9.17 n=1 Tax=Arabidopsis thaliana RepID=Q8H1N0_ARATH	2e-17	27.93	96.69	UniRef100_Q5S4W7 Putative uncharacterized protein n=1 Tax=Arabidopsis thaliana RepID=Q5S4W7_ARATH	6e-17	27.59	96.69	UniRef100_B0F813 Putative uncharacterized protein n=1 Tax=Cucumis melo RepID=B0F813_CUCME	2e-14	27.15	94.22	GO:0008150	biological_process	GO:0003674	molecular_function
GmaAffx.75004.1.S1_at	42590	30870	18530	16490	51200	31590	18820	14350	Cluster: At1g05230/YUP8H12_16; n=1; Arabidopsis thaliana|Rep: At1g05230/YUP8H12_16 - Arabidopsis thaliana (Mouse-ear cress)	AT1G05230.1	1e-110	homeobox-leucine zipper family protein / lipid-binding START domain-containing protein	AC148764_26.5	5e-81	Lipid-binding START; Homeodomain-related E EGN_Mt060719 20060904 TIGR 2859.m00008	GmaAffx.75004.1.S1_at	Affymetrix Soybean Target Sequence	Glyma12g10710.1	0	97.84	14.75	AT1G05230.2	0	UniRef100_A7PXH2 Chromosome chr12 scaffold_36, whole genome shotgun sequence n=1 Tax=Vitis vinifera RepID=A7PXH2_VITVI	0	85.81	100.28	UniRef100_A5C0J7 Putative uncharacterized protein n=1 Tax=Vitis vinifera RepID=A5C0J7_VITVI	0	85.5	96.15	UniRef100_A7QUM2 Chromosome chr10 scaffold_179, whole genome shotgun sequence n=1 Tax=Vitis vinifera RepID=A7QUM2_VITVI	0	78.52	99.86	GO:0006355	regulation_of_transcription,_DNA-dependent	GO:0003677 GO:0003700	DNA_binding transcription_factor_activity			PTHR19418	HOMEOBOX PROTEIN	PF00046|PF01852	Homeobox domain|START domain
GmaAffx.75144.1.A1_at	9971	7497	4184	3196	9905	8646	4969	3070								GmaAffx.75144.1.A1_at	Affymetrix Soybean Target Sequence	Glyma02g42300.2	1e-114	99.54	10.72	AT5G05740.2	2e-94	UniRef100_A7Q3E4 Chromosome chr13 scaffold_48, whole genome shotgun sequence n=1 Tax=Vitis vinifera RepID=A7Q3E4_VITVI	1e-104	61	57.27	UniRef100_Q3E9K8 Uncharacterized protein At5g05740.2 n=1 Tax=Arabidopsis thaliana RepID=Q3E9K8_ARATH	3e-94	58.05	60.34	UniRef100_B6UCS1 Putative uncharacterized protein n=1 Tax=Zea mays RepID=B6UCS1_MAIZE	3e-91	58.55	51	GO:0006508	proteolysis
GmaAffx.77556.1.S1_at	20170	18940	14710	13580	22510	16580	12670	12090	Cluster: Hypothetical protein At2g25740; n=1; Arabidopsis thaliana|Rep: Hypothetical protein At2g25740 - Arabidopsis thaliana (Mouse-ear cress)	AT2G25737.1	2e-78	similar to unknown protein [Arabidopsis thaliana] (TAIR:AT2G36630.1); similar to unknown [Brassica napus] (GB:AAY63998.1);	AC147178_24.4	1e-68	Protein of unknown function DUF81 H EGN_Mt060719 20060904 TIGR 2737.m00028	GmaAffx.77556.1.S1_at	Affymetrix Soybean Target Sequence	Glyma14g21230.2	0	96.84	24.47	AT2G25737.1	1e-108	UniRef100_A7P5B8 Chromosome chr4 scaffold_6, whole genome shotgun sequence n=1 Tax=Vitis vinifera RepID=A7P5B8_VITVI	9e-98	57.5	61.3	UniRef100_A7P797 Chromosome chr9 scaffold_7, whole genome shotgun sequence n=1 Tax=Vitis vinifera RepID=A7P797_VITVI	8e-93	55.14	61.12	UniRef100_Q4PNY6 Putative uncharacterized protein n=1 Tax=Brassica napus RepID=Q4PNY6_BRANA	2e-92	55.63	82.47
GmaAffx.77758.1.S1_x_at	1078000	1218000	376500	185400	1099000	1117000	657600	152800	Cluster: Repetitive proline-rich cell wall protein 1 precursor; n=1; Glycine max|Rep: Repetitive proline-rich cell wall protein 1 precursor - Glycine max	AT2G27380.1	3e-77	ATEPR1 (Arabidopsis thaliana extensin proline-rich 1)	CT954251_5.3	3e-42	Pistil-specific extensin-like protein H EGN_Mt060719 20060904 TIGR 3943.m00017	GmaAffx.77758.1.S1_x_at	Affymetrix Soybean Target Sequence	Glyma09g12200.7	3e-80	100	17.77	AT2G27380.1	1e-40	NO BLASTP HIT (E<10-6)		0	0			0	0			0	0	GO:0009827 GO:0009845	plant-type_cell_wall_modification seed_germination	GO:0005199	structural_constituent_of_cell_wall
GmaAffx.78326.1.S1_at	15540	15040	6019	2725	16310	12450	6469	3116	Cluster: (1-4)-beta-mannan endohydrolase-like protein; n=1; Arabidopsis thaliana|Rep: (1-4)-beta-mannan endohydrolase-like protein -	AT5G01930.1	2e-97	(1-4)-beta-mannan endohydrolase, putative	AC151949_4.4	1e-100	Glycoside hydrolase, family 5 H EGN_Mt060719 20060904 TIGR 3077.m00007 IMGA|AC174331_20.3 Glycoside hydrolase, family 5	GmaAffx.78326.1.S1_at	Affymetrix Soybean Target Sequence	Glyma18g44810.1	0	99.79	29.16	AT5G01930.1	0	UniRef100_Q9LZV3 Mannan endo-1,4-beta-mannosidase 6 n=1 Tax=Arabidopsis thaliana RepID=MAN6_ARATH	0	66.81	102.9	UniRef100_A7QFQ7 Chromosome chr8 scaffold_88, whole genome shotgun sequence n=1 Tax=Vitis vinifera RepID=A7QFQ7_VITVI	1e-180	73.9	107.33	UniRef100_A7QFQ5 Chromosome chr8 scaffold_88, whole genome shotgun sequence n=1 Tax=Vitis vinifera RepID=A7QFQ5_VITVI	1e-179	73.9	107.33	GO:0005975	carbohydrate_metabolic_process	GO:0004553	hydrolase_activity,_hydrolyzing_O-glycosyl_compounds
GmaAffx.78601.1.S1_s_at	117600	81070	29220	28860	140800	93780	40670	28490	Rep: Putative aquaporin - Phaseolus vulgaris (Kidney bean) (French bean)	AT2G37170.1	1e-122	PIP2B (plasma membrane intrinsic protein 2;2); water channel	AC148995_21.5	1e-122	Major intrinsic protein F EGN_Mt060719 20060904 TIGR 2881.m00021	GmaAffx.78601.1.S1_s_at	Affymetrix Soybean Target Sequence	Glyma12g08040.1	4e-44	100	5.95	AT5G60660.1	1e-137	UniRef100_Q506K1 Putative aquaporin n=1 Tax=Phaseolus vulgaris RepID=Q506K1_PHAVU	2.33e-156	90.91	100.35	UniRef100_Q9ATM4 Aquaporin PIP2-7 n=1 Tax=Zea mays RepID=PIP27_MAIZE	1e-138	84.32	99.65	UniRef100_Q2TFP3 PIP2,2 n=1 Tax=Glycine max RepID=Q2TFP3_SOYBN	1e-138	83.97	99.65	GO:0006810	transport	GO:0015250	water_channel_activity			PTHR19139	AQUAPORIN TRANSPORTER	PF00230	Major intrinsic protein	KOG0223	Aquaporin (major intrinsic protein family)
GmaAffx.79943.1.A1_at	23340	8302	3005	2353	35080	12090	5648	3237	Cluster: Kinesin like protein; n=3; Arabidopsis thaliana|Rep: Kinesin like protein - Arabidopsis thaliana (Mouse-ear cress)	AT4G14330.1	1e-14	phragmoplast-associated kinesin-related protein 2 (PAKRP2)	AC144481_21.3	5e-29	Kinesin, motor region H EGN_Mt060719 20060904 TIGR 2520.m00008	GmaAffx.79943.1.A1_at	Affymetrix Soybean Target Sequence	Glyma10g32610.1	0	98.66	14.45	AT4G14330.1	0	UniRef100_A7NXE5 Chromosome chr5 scaffold_2, whole genome shotgun sequence n=1 Tax=Vitis vinifera RepID=A7NXE5_VITVI	0	58.96	82.85	UniRef100_A5BX96 Putative uncharacterized protein n=1 Tax=Vitis vinifera RepID=A5BX96_VITVI	0	58.13	75.92	UniRef100_Q8VWI7 Phragmoplast-associated kinesin-related protein 2 n=1 Tax=Arabidopsis thaliana RepID=Q8VWI7_ARATH	0	54.01	89.53	GO:0007018	microtubule-based_movement	GO:0003777	microtubule_motor_activity			PTHR16012	KINESIN HEAVY CHAIN	PF00225	Kinesin motor domain	KOG0242	Kinesin-like protein
GmaAffx.80004.1.S1_at	14580	7400	2465	2013	15300	5484	2697	2096	Rep: At1g01250 - Arabidopsis thaliana (Mouse-ear cress)	AT1G01250.1	1e-46	AP2 domain-containing transcription factor, putative	AC166046_1.3	4e-31	Pathogenesis-related transcriptional factor and ERF F EGN_Mt060719 20060904 TIGR 3385.m00012	GmaAffx.80004.1.S1_at	Affymetrix Soybean Target Sequence	Glyma03g41910.1	0	100	64.68	AT1G01250.1	3e-48	UniRef100_A7QWF0 Chromosome undetermined scaffold_203, whole genome shotgun sequence n=1 Tax=Vitis vinifera RepID=A7QWF0_VITVI	2e-42	62.75	68.12	UniRef100_A9PL83 TINY-like protein n=1 Tax=Populus trichocarpa RepID=A9PL83_POPTR	2e-41	53.76	88.89	UniRef100_A9PL81 TINY-like protein n=1 Tax=Populus trichocarpa RepID=A9PL81_POPTR	9e-39	54.91	95.48	GO:0006355	regulation_of_transcription,_DNA-dependent	GO:0003677 GO:0003700	DNA_binding transcription_factor_activity					PF00847	AP2 domain
GmaAffx.80403.1.S1_at	6374	5594	2835	2179	7581	5021	3822	2386								GmaAffx.80403.1.S1_at	Affymetrix Soybean Target Sequence	Glyma06g04300.1	1e-143	99.61	16.94	AT1G07700.3	7e-58	UniRef100_A7NTV9 Chromosome chr18 scaffold_1, whole genome shotgun sequence n=1 Tax=Vitis vinifera RepID=A7NTV9_VITVI	5e-65	63.21	93.98	UniRef100_Q9C5C5 Putative uncharacterized protein At1g07700 n=1 Tax=Arabidopsis thaliana RepID=Q9C5C5_ARATH	2e-57	80	63.73	UniRef100_Q3EDG8 Uncharacterized protein At1g07700.3 n=1 Tax=Arabidopsis thaliana RepID=Q3EDG8_ARATH	5e-57	80	59.91	GO:0045454	cell_redox_homeostasis					PTHR10438	THIOREDOXIN-RELATED	PF00085	Thioredoxin	KOG0907	Thioredoxin
GmaAffx.80654.1.S1_at	9096	5118	3882	3362	9284	6515	4207	3342	Cluster: Hypothetical protein OJ1126_D01.5; n=1; Oryza sativa (japonica cultivar-group)|Rep: Hypothetical protein OJ1126_D01.5 - Oryza sativa (japonica	AT2G39870.1	1e-21	similar to unknown protein [Arabidopsis thaliana] (TAIR:AT3G55690.1); similar to Os01g0850000 [Oryza sativa (japonica	CT963078_24.3	2e-19	IMP dehydrogenase/GMP reductase, related - 5prime partial E EGN_Mt060719 20060904 TIGR 3965.m00017	GmaAffx.80654.1.S1_at	Affymetrix Soybean Target Sequence	Glyma11g34710.1	0	99.23	30.45	AT2G39870.1	3e-22	UniRef100_A5AD59 Putative uncharacterized protein n=1 Tax=Vitis vinifera RepID=A5AD59_VITVI	2e-51	36.13	84.24	UniRef100_A7PIJ3 Chromosome chr13 scaffold_17, whole genome shotgun sequence n=1 Tax=Vitis vinifera RepID=A7PIJ3_VITVI	7e-47	37.07	88.89	UniRef100_Q5N9T4 Putative uncharacterized protein P0414E03.11 (Putative uncharacterized protein) (Os01g0850000 protein) n=1 Tax=Oryza sativa Japonica Group RepID=Q5N9T4_ORYSJ	2e-25	29.85	99.72	GO:0008150	biological_process	GO:0003674	molecular_function
GmaAffx.80720.1.S1_at	90260	41360	3490	3177	108000	52360	4038	2872	Cluster: Dihydroflavonol-4-reductase; n=1; Glycine max|Rep: Dihydroflavonol-4-reductase - Glycine max (Soybean)	AT5G42800.1	2e-40	DFR (DIHYDROFLAVONOL 4-REDUCTASE); dihydrokaempferol 4-reductase	AC155890_26.5	2e-22	NAD-dependent epimerase/dehydratase E EGN_Mt060719 20060904 TIGR 3185.m00028	GmaAffx.80720.1.S1_at	Affymetrix Soybean Target Sequence	Glyma17g37060.1	1e-159	100	22.23	AT5G42800.1	1e-136	UniRef100_A2IBG7 Dihydroflavonol-4-reductase 2 n=1 Tax=Glycine max RepID=A2IBG7_SOYBN	0	99.72	100	UniRef100_Q403G5 Dihydroflavonol 4-reductase n=1 Tax=Lotus japonicus RepID=Q403G5_LOTJA	1e-177	86.83	98.24	UniRef100_Q6TQT0 Dihydroflavonal-4-reductase 2 n=1 Tax=Medicago truncatula RepID=Q6TQT0_MEDTR	1e-172	84.48	98.82	GO:0009718	anthocyanin_biosynthetic_process	GO:0045552	dihydrokaempferol_4-reductase_activity	PWY1F-823	leucopelargonidin and leucocyanidin biosynthesis	PTHR10366	NAD DEPENDENT EPIMERASE/DEHYDRATASE	PF01370	NAD dependent epimerase/dehydratase family	KOG1502	Flavonol reductase/cinnamoyl-CoA reductase
GmaAffx.81725.1.S1_at	9765	8825	6844	5787	9931	8244	6799	5649	Cluster: Probable monodehydroascorbate reductase, cytoplasmic isoform 2; n=1; Arabidopsis thaliana|Rep: Probable monodehydroascorbate reductase, cytoplasmic	AT3G27820.1	2e-57	ATMDAR4 (MONODEHYDROASCORBATE REDUCTASE 4); monodehydroascorbate reductase (NADH)				GmaAffx.81725.1.S1_at	Affymetrix Soybean Target Sequence	Glyma16g07970.1	1e-132	100	13.17	AT3G27820.1	0	UniRef100_A5BNW8 Putative uncharacterized protein (Chromosome chr14 scaffold_21, whole genome shotgun sequence) n=1 Tax=Vitis vinifera RepID=A5BNW8_VITVI	0	78.03	100	UniRef100_Q9LK94 Probable monodehydroascorbate reductase, cytoplasmic isoform 2 n=1 Tax=Arabidopsis thaliana RepID=MDAR2_ARATH	0	70.7	97.95	UniRef100_B6TAN0 Putative uncharacterized protein n=1 Tax=Zea mays RepID=B6TAN0_MAIZE	0	65.7	100	GO:0042744	hydrogen_peroxide_catabolic_process	GO:0016656	monodehydroascorbate_reductase_(NADH)_activity			PTHR22912	DISULFIDE OXIDOREDUCTASE	PF07992|PF00070	Pyridine nucleotide-disulphide oxidoreductase|Pyridine nucleotide-disulphide oxidoreductase	KOG1336	Monodehydroascorbate/ferredoxin reductase
GmaAffx.81750.1.S1_at	21730	23160	13880	13560	21820	19720	15550	12380					AC159535_14.3	2e-62	POX; Homeodomain-related E EGN_Mt060719 20060904 TIGR 3292.m00006	GmaAffx.81750.1.S1_at	Affymetrix Soybean Consensus Sequence	No Soybean Match Identified, E<10E-30, Perecent ID>95%		0	0	NO BLASTX HIT (E<10-6)		UniRef100_A7NT59 Chromosome chr18 scaffold_1, whole genome shotgun sequence n=1 Tax=Vitis vinifera RepID=A7NT59_VITVI	1e-20	36.02	28.4	UniRef100_A5BIM7 Putative uncharacterized protein n=1 Tax=Vitis vinifera RepID=A5BIM7_VITVI	2e-14	31.75	28.24	UniRef100_A5AV94 Putative uncharacterized protein n=1 Tax=Vitis vinifera RepID=A5AV94_VITVI	3e-14	30.45	27.93							NA	NA	NA	NA	NA	NA
GmaAffx.82467.1.S1_at	21150	14560	9836	6783	21250	16790	13350	7324	Cluster: Peptidase S10, serine carboxypeptidase; n=1; Medicago truncatula|Rep: Peptidase S10, serine carboxypeptidase - Medicago truncatula (Barrel medic)	AT1G73300.1	5e-53	SCPL2 (serine carboxypeptidase-like 2); serine carboxypeptidase	AC144478_18.4	5e-66	Peptidase S10, serine carboxypeptidase E EGN_Mt060719 20060904 TIGR 2519.m00020	GmaAffx.82467.1.S1_at	Affymetrix Soybean Target Sequence	Glyma06g05020.8	1e-165	99.66	14.97	AT5G09640.1	1e-121	UniRef100_B0I1H7 1-O-acylglucose:anthocyanin-O-acyltransferase n=1 Tax=Clitoria ternatea RepID=B0I1H7_CLITE	2.33e-156	65.96	76.8	UniRef100_B0I1H8 1-O-acylglucose:anthocyanin-O-acyltransferase n=1 Tax=Clitoria ternatea RepID=B0I1H8_CLITE	1e-144	67.47	79.53	UniRef100_B0I1I1 1-O-acylglucose:anthocyanin-O-acyltransferase-like protein n=1 Tax=Gentiana triflora RepID=B0I1I1_GENTR	1e-111	50.93	77.27	GO:0006508 GO:0019748	proteolysis secondary_metabolic_process	GO:0016752	sinapoyltransferase_activity	PWY-3301	sinapate ester biosynthesis
GmaAffx.82528.1.S1_at	57670	32970	7085	4036	91660	36510	14460	6566	Rep: Hypothetical protein - Medicago truncatula (Barrel medic)	AT5G16250.1	9e-59	similar to unknown protein [Arabidopsis thaliana] (TAIR:AT3G02640.1); similar to conserved hypothetical protein [Medicago	AC147179_4.4	8e-71	hypothetical protein F EGN_Mt060719 20060904 TIGR 2738.m00006	GmaAffx.82528.1.S1_at	Affymetrix Soybean Target Sequence	Glyma09g38320.1	9e-92	100	17.62	AT5G16250.1	2e-70	UniRef100_A9PBF8 Putative uncharacterized protein n=1 Tax=Populus trichocarpa RepID=A9PBF8_POPTR	2e-81	80	96.86	UniRef100_A7R5K8 Chromosome undetermined scaffold_993, whole genome shotgun sequence (Chromosome undetermined scaffold_1337, whole genome shotgun sequence) n=1 Tax=Vitis vinifera RepID=A7R5K8_VITVI	1e-79	80	96.22	UniRef100_Q45NI7 Putative adenosylhomocysteinase n=1 Tax=Medicago sativa RepID=Q45NI7_MEDSA	1e-71	86.84	90.48	GO:0008150	biological_process
GmaAffx.82528.2.S1_at	54280	29940	10100	6657	83240	34150	13890	7273	Rep: Hypothetical protein - Medicago truncatula (Barrel medic)	AT5G16250.1	1e-37	similar to unknown protein [Arabidopsis thaliana] (TAIR:AT3G02640.1); similar to conserved hypothetical protein [Medicago	AC147179_4.4	1e-47	hypothetical protein F EGN_Mt060719 20060904 TIGR 2738.m00006	GmaAffx.82528.2.S1_at	Affymetrix Soybean Target Sequence	Glyma18g48030.1	5e-163	100	26.91	AT5G16250.1	2e-69	UniRef100_A9PBF8 Putative uncharacterized protein n=1 Tax=Populus trichocarpa RepID=A9PBF8_POPTR	2e-72	72.4	97.91	UniRef100_A7R5K8 Chromosome undetermined scaffold_993, whole genome shotgun sequence (Chromosome undetermined scaffold_1337, whole genome shotgun sequence) n=1 Tax=Vitis vinifera RepID=A7R5K8_VITVI	2e-70	72.78	96.22	UniRef100_Q45NI7 Putative adenosylhomocysteinase n=1 Tax=Medicago sativa RepID=Q45NI7_MEDSA	2e-62	79.73	88.1	GO:0008150	biological_process
GmaAffx.82528.2.S1_s_at	162900	86530	25710	14190	226700	103300	42330	20780	Rep: Hypothetical protein - Medicago truncatula (Barrel medic)	AT5G16250.1	9e-59	similar to unknown protein [Arabidopsis thaliana] (TAIR:AT3G02640.1); similar to conserved hypothetical protein [Medicago	AC147179_4.4	8e-71	hypothetical protein F EGN_Mt060719 20060904 TIGR 2738.m00006	GmaAffx.82528.2.S1_s_at	Affymetrix Soybean Target Sequence	Glyma18g48030.1	1e-129	100	24.02	AT5G16250.1	2e-69	UniRef100_A9PBF8 Putative uncharacterized protein n=1 Tax=Populus trichocarpa RepID=A9PBF8_POPTR	2e-72	72.4	97.91	UniRef100_A7R5K8 Chromosome undetermined scaffold_993, whole genome shotgun sequence (Chromosome undetermined scaffold_1337, whole genome shotgun sequence) n=1 Tax=Vitis vinifera RepID=A7R5K8_VITVI	2e-70	72.78	96.22	UniRef100_Q45NI7 Putative adenosylhomocysteinase n=1 Tax=Medicago sativa RepID=Q45NI7_MEDSA	2e-62	79.73	88.1	GO:0008150	biological_process
GmaAffx.83880.1.A1_at	36020	77200	11480	2336	26120	63840	29270	3522	Cluster: Putative phi-1; n=1; Oryza sativa (japonica cultivar-group)|Rep: Putative phi-1 - Oryza sativa (japonica cultivar-group)	AT5G09440.1	8e-09	phosphate-responsive protein, putative	AC121245_16.5	5e-08	Phosphate-induced protein 1 conserved region F EGN_Mt060719 20060904 TIGR 2075.m00019	GmaAffx.83880.1.A1_at	Affymetrix Soybean Target Sequence	Glyma02g37070.1	2e-58	99.15	8.6	AT5G64260.1	1e-109	UniRef100_A7NUW9 Chromosome chr18 scaffold_1, whole genome shotgun sequence n=1 Tax=Vitis vinifera RepID=A7NUW9_VITVI	1e-112	68.97	96.01	UniRef100_A7NUV7 Chromosome chr18 scaffold_1, whole genome shotgun sequence n=1 Tax=Vitis vinifera RepID=A7NUV7_VITVI	1e-112	68.62	86.53	UniRef100_B1Q489 Putative phosphate-induced protein n=1 Tax=Capsicum chinense RepID=B1Q489_CAPCH	1e-110	67.25	94.63	GO:0008150	biological_process	GO:0003674	molecular_function					PF04674	Phosphate-induced protein 1 conserved region
GmaAffx.84809.1.S1_at	26430	20240	12620	6290	25830	24950	16930	7596	Cluster: Membrane protein-like protein; n=2; Glycine max|Rep: Membrane protein-like protein - Glycine max (Soybean)	AT2G25737.1	1e-55	similar to unknown protein [Arabidopsis thaliana] (TAIR:AT2G36630.1); similar to unknown [Brassica napus] (GB:AAY63998.1);	AC147178_24.4	4e-74	Protein of unknown function DUF81 H EGN_Mt060719 20060904 TIGR 2737.m00028	GmaAffx.84809.1.S1_at	Affymetrix Soybean Target Sequence	Glyma01g38130.1	0	99.32	26.49	AT2G25737.1	1e-165	UniRef100_Q00M73 Membrane protein-like protein n=1 Tax=Glycine max RepID=Q00M73_SOYBN	2.33e-156	56.28	95.72	UniRef100_A7PUW6 Chromosome chr4 scaffold_32, whole genome shotgun sequence n=1 Tax=Vitis vinifera RepID=A7PUW6_VITVI	1e-136	56.46	92.52	UniRef100_Q00M90 Membrane protein-like protein n=1 Tax=Glycine max RepID=Q00M90_SOYBN	1e-129	52.31	99.57							PTHR14255	FAMILY NOT NAMED	PF01925	Domain of unknown function DUF81
GmaAffx.85292.1.S1_at	87250	102100	13560	5092	103000	60900	22090	5765	Cluster: Putative chloroplast nucleoid DNA-binding protein cnd41; n=2; Oryza sativa (japonica cultivar-group)|Rep: Putative chloroplast nucleoid	AT5G10770.1	5e-33	chloroplast nucleoid DNA-binding protein, putative	AC161407_9.3	2e-74	Peptidase aspartic, active site E EGN_Mt060719 20060904 TIGR 3339.m00021	GmaAffx.85292.1.S1_at	Affymetrix Soybean Target Sequence	Glyma15g13000.1	1e-177	99.68	12.69	AT5G10770.1	2e-85	UniRef100_A9PGU5 Putative uncharacterized protein n=1 Tax=Populus trichocarpa RepID=A9PGU5_POPTR	1e-130	55.63	91.3	UniRef100_A7R001 Chromosome undetermined scaffold_293, whole genome shotgun sequence n=1 Tax=Vitis vinifera RepID=A7R001_VITVI	1e-127	51.98	97.14	UniRef100_B4FVI0 Putative uncharacterized protein n=1 Tax=Zea mays RepID=B4FVI0_MAIZE	2e-94	42.27	94.27	GO:0006508	proteolysis	GO:0003677	DNA_binding			PTHR13683	ASPARTYL PROTEASES			KOG1339	Aspartyl protease
GmaAffx.85872.1.S1_at	10310	8052	4922	3997	10630	8354	5206	3886	Cluster: IQ calmodulin-binding region; n=1; Medicago truncatula|Rep: IQ calmodulin-binding region - Medicago truncatula (Barrel medic)	AT5G03040.1	9e-66	IQD2 (IQ-domain 2); calmodulin binding	AC124963_13.5	1e-119	IQ calmodulin-binding region F EGN_Mt060719 20060904 TIGR 2129.m00015	GmaAffx.85872.1.S1_at	Affymetrix Soybean Target Sequence	Glyma19g36270.2	0	97.08	21.83	AT5G03040.1	1e-123	UniRef100_A7PSZ4 Chromosome chr8 scaffold_29, whole genome shotgun sequence n=1 Tax=Vitis vinifera RepID=A7PSZ4_VITVI	1e-115	51.67	101.72	UniRef100_A5AES9 Putative uncharacterized protein n=1 Tax=Vitis vinifera RepID=A5AES9_VITVI	1e-104	49.69	98.34	UniRef100_A7PI86 Chromosome chr13 scaffold_17, whole genome shotgun sequence n=1 Tax=Vitis vinifera RepID=A7PI86_VITVI	4e-91	46.85	100.21	GO:0008150	biological_process	GO:0005516	calmodulin_binding
GmaAffx.85890.1.S1_at	96320	76140	61290	50250	98140	71170	60940	47070	Cluster: Glutamate decarboxylase; n=1; Solanum lycopersicum|Rep: Glutamate decarboxylase - Solanum lycopersicum (Tomato) (Lycopersicon esculentum)	AT5G17330.1	1e-164	GAD (Glutamate decarboxylase 1); calmodulin binding	AC147472_18.4	1e-167	Pyridoxal-dependent decarboxylase F EGN_Mt060719 20060904 TIGR 2754.m00016	GmaAffx.85890.1.S1_at	Affymetrix Soybean Target Sequence	Glyma16g34450.1	0	99.46	29.98	AT3G17760.1	0	UniRef100_P54767 Glutamate decarboxylase n=1 Tax=Solanum lycopersicum RepID=DCE_SOLLC	0	77.18	99.4	UniRef100_B1Q3F0 Glutamate decarboxylase isoform1 n=1 Tax=Solanum lycopersicum RepID=B1Q3F0_SOLLC	0	76.79	99.4	UniRef100_Q1I1D8 Glutamate decarboxylase n=1 Tax=Citrus sinensis RepID=Q1I1D8_CITSI	0	76.97	100.2	GO:0006540 GO:0006536 GO:0019752	glutamate_decarboxylation_to_succinate glutamate_metabolic_process carboxylic_acid_metabolic_process	GO:0005516	calmodulin_binding			PTHR11999	GROUP II PYRIDOXAL-5-PHOSPHATE DECARBOXYLASE	PF00282	Pyridoxal-dependent decarboxylase conserved domain	KOG1383	Glutamate decarboxylase/sphingosine phosphate lyase
GmaAffx.86037.1.S1_at	23970	13280	4760	4647	29080	18720	5095	3974	Cluster: Putative amino acid or GABA permease; n=3; Arabidopsis thaliana|Rep: Putative amino acid or GABA permease - Arabidopsis thaliana (Mouse-ear cress)	AT2G01170.2	4e-29	amino acid permease family protein	AC141112_30.4	5e-15	Amino acid/polyamine transporter I E EGN_Mt060719 20060904 TIGR 2467.m00004	GmaAffx.86037.1.S1_at	Affymetrix Soybean Target Sequence	Glyma20g25680.1	1e-163	99.04	17.68	AT2G01170.1	0	UniRef100_A7P3E9 Chromosome chr1 scaffold_5, whole genome shotgun sequence n=1 Tax=Vitis vinifera RepID=A7P3E9_VITVI	0	72.69	99.43	UniRef100_B4FAC8 Putative uncharacterized protein n=1 Tax=Zea mays RepID=B4FAC8_MAIZE	0	69.86	95.61	UniRef100_Q8RXY5 Putative amino acid or GABA permease n=1 Tax=Arabidopsis thaliana RepID=Q8RXY5_ARATH	0	69.35	98.45	GO:0006865 GO:0006810	amino_acid_transport transport	GO:0015171	amino_acid_transmembrane_transporter_activity			PTHR11785	AMINO ACID TRANSPORTER			KOG1289	Amino acid transporters
GmaAffx.86068.1.S1_at	5142	2866	2649	2189	5026	3268	2392	2007	Cluster: Inositol polyphosphate related phosphatase; n=1; Medicago truncatula|Rep: Inositol polyphosphate related phosphatase - Medicago truncatula	AT1G05470.1	6e-56	endonuclease/exonuclease/phosphatase family protein	AC150981_19.4	4e-65	Inositol polyphosphate related phosphatase H EGN_Mt060719 20060904 TIGR 3016.m00017	GmaAffx.86068.1.S1_at	Affymetrix Soybean Target Sequence	Glyma19g34110.1	0	98.61	21.88	AT2G32010.1	0	UniRef100_A5B809 Putative uncharacterized protein n=1 Tax=Vitis vinifera RepID=A5B809_VITVI	0	77.72	99.1	UniRef100_A7NWR3 Chromosome chr5 scaffold_2, whole genome shotgun sequence n=1 Tax=Vitis vinifera RepID=A7NWR3_VITVI	0	70.21	99.46	UniRef100_B6U2I5 Putative uncharacterized protein n=1 Tax=Zea mays RepID=B6U2I5_MAIZE	0	65.26	93.45	GO:0008150	biological_process	GO:0016787	hydrolase_activity			PTHR11200	INOSITOL 5-PHOSPHATASE	PF03372	Endonuclease/Exonuclease/phosphatase family	KOG0565	Inositol polyphosphate 5-phosphatase and related proteins
GmaAffx.86235.1.S1_at	38880	16910	7583	4732	57700	19750	10300	6099	Rep: DNA topoisomerase 2 - Pisum sativum (Garden pea)	AT3G23890.1	8e-18	TOPII (TOPOISOMERASE II); ATP binding / DNA binding / DNA topoisomerase (ATP-hydrolyzing)	CT573421_21.4	3e-20	Topoisomerase II H EGN_Mt060719 20060904 TIGR 3915.m00009	GmaAffx.86235.1.S1_at	Affymetrix Soybean Consensus Sequence	No Soybean Match Identified, E<10E-30, Perecent ID>95%		0	0	AT3G23890.2	1e-06	UniRef100_O24308 DNA topoisomerase 2 n=1 Tax=Pisum sativum RepID=TOP2_PEA	1e-10	51.14	5.81	UniRef100_Q4JF74 DNA topoisomerase 2 n=1 Tax=Scutellaria baicalensis RepID=Q4JF74_SCUBA	3e-07	62.26	3.47	UniRef100_A7Q269 DNA topoisomerase 2 n=1 Tax=Vitis vinifera RepID=A7Q269_VITVI	6e-07	62.26	3.29	GO:0006259 GO:0006265	DNA_metabolic_process DNA_topological_change	GO:0005524 GO:0003677 GO:0003916 GO:0003918	ATP_binding DNA_binding DNA_topoisomerase_activity DNA_topoisomerase_(ATP-hydrolyzing)_activity			NA	NA	NA	NA	NA	NA
GmaAffx.86246.1.S1_at	20290	13780	8126	5686	24190	14750	6582	5546	Rep: At5g42860 - Arabidopsis thaliana (Mouse-ear cress)	AT5G42860.1	3e-26	similar to unknown protein [Arabidopsis thaliana] (TAIR:AT1G45688.1); similar to H0814G11.12 [Oryza sativa (indica	AC165438_18.3	4e-17	Harpin-induced 1 F EGN_Mt060719 20060904 TIGR 3380.m00026	GmaAffx.86246.1.S1_at	Affymetrix Soybean Target Sequence	Glyma11g10300.1	0	99.47	31.13	AT2G41990.1	3e-85	UniRef100_A5C8N3 Putative uncharacterized protein n=1 Tax=Vitis vinifera RepID=A5C8N3_VITVI	1e-78	49.84	105.25	UniRef100_Q5BPJ9 Putative uncharacterized protein n=1 Tax=Arabidopsis thaliana RepID=Q5BPJ9_ARATH	7e-55	61.9	56.19	UniRef100_P93747 Putative uncharacterized protein At2g41990 (At2g41990) n=1 Tax=Arabidopsis thaliana RepID=P93747_ARATH	2e-45	57.4	56.9	GO:0008150	biological_process	GO:0003674	molecular_function					PF07320	Harpin-induced protein 1 (Hin1)
GmaAffx.86447.1.S1_at	81870	55540	23400	11600	96860	83720	29810	11190	Cluster: Strictosidine synthase; n=1; Medicago truncatula|Rep: Strictosidine synthase - Medicago truncatula (Barrel medic)	AT1G74020.1	1e-27	SS2 (STRICTOSIDINE SYNTHASE 2); strictosidine synthase	AC162031_20.5	5e-43	Strictosidine synthase H EGN_Mt060719 20060904 TIGR 3349.m00006	GmaAffx.86447.1.S1_at	Affymetrix Soybean Target Sequence	Glyma06g23060.1	0	99.73	33.89	AT1G74000.1	3e-63	UniRef100_A7PGJ2 Chromosome chr17 scaffold_16, whole genome shotgun sequence n=1 Tax=Vitis vinifera RepID=A7PGJ2_VITVI	1e-79	48.33	98.21	UniRef100_A5BBM5 Putative uncharacterized protein n=1 Tax=Vitis vinifera RepID=A5BBM5_VITVI	1e-77	49.19	51.5	UniRef100_A5BBM5 Putative uncharacterized protein n=1 Tax=Vitis vinifera RepID=A5BBM5_VITVI	1e-37	38.76	42.33	GO:0009058	biosynthetic_process	GO:0016844	strictosidine_synthase_activity			PTHR10426	STRICTOSIDINE SYNTHASE-RELATED	PF03088	Strictosidine synthase	KOG1520	Predicted alkaloid synthase/Surface mucin Hemomucin
GmaAffx.87361.1.S1_at	18150	21450	7556	4391	20220	15970	7320	4045	Cluster: Cyclic peptide transporter; n=1; Medicago truncatula|Rep: Cyclic peptide transporter - Medicago truncatula (Barrel medic)	AT4G25960.1	2e-49	PGP2 (P-GLYCOPROTEIN 2); ATPase, coupled to transmembrane movement of substances	CR954195_19.4	2e-57	Cyclic peptide transporter E EGN_Mt060719 20060904 TIGR 3765.m00006	GmaAffx.87361.1.S1_at	Affymetrix Soybean Target Sequence	Glyma01g02060.1	0	100	8.06	AT4G25960.1	0	UniRef100_Q9SDM5 P-glycoprotein n=1 Tax=Gossypium hirsutum RepID=Q9SDM5_GOSHI	0	80.69	98.88	UniRef100_Q9SDM5 P-glycoprotein n=1 Tax=Gossypium hirsutum RepID=Q9SDM5_GOSHI	1e-105	38.18	48.2	UniRef100_Q8LPK2 Multidrug resistance protein 2 n=2 Tax=Arabidopsis thaliana RepID=MDR2_ARATH	0	76.96	100.32	GO:0006810	transport	GO:0042626	ATPase_activity,_coupled_to_transmembrane_movement_of_substances			PTHR19242	ATP-BINDING CASSETTE TRANSPORTER	PF00664|PF00005|PF00664|PF00005	ABC transporter transmembrane region|ABC transporter|ABC transporter transmembrane region|ABC transporter	KOG0055	Multidrug/pheromone exporter, ABC superfamily
GmaAffx.87656.2.S1_at	37050	27650	21170	18520	36510	28430	22060	19820	Cluster: Sphingolipid long chain base delta 8 desaturase; n=1; Aquilegia vulgaris|Rep: Sphingolipid long chain base delta 8 desaturase - Aquilegia vulgaris	AT2G46210.1	1e-37	delta-8 sphingolipid desaturase, putative	AC152920_27.5	1e-47	Fatty acid desaturase/sphingolipid desaturase E EGN_Mt060719 20060904 TIGR 3128.m00014	GmaAffx.87656.2.S1_at	Affymetrix Soybean Target Sequence	Glyma14g10890.1	0	100	17.56	AT2G46210.1	1e-172	UniRef100_A4UIY7 D8-sphingolipid desaturase n=1 Tax=Jatropha curcas RepID=A4UIY7_9ROSI	1e-167	64.29	100.22	UniRef100_A7Y7E1 Delta-8 lipid desaturase n=1 Tax=Stylosanthes hamata RepID=A7Y7E1_STYHA	1e-166	65.4	98.46	UniRef100_A7P4M1 Chromosome chr4 scaffold_6, whole genome shotgun sequence n=1 Tax=Vitis vinifera RepID=A7P4M1_VITVI	1e-163	63.17	100.22	GO:0006633 GO:0006629	fatty_acid_biosynthetic_process lipid_metabolic_process	GO:0016491	oxidoreductase_activity			PTHR19353	FATTY ACID DESATURASE 2	PF00173|PF00487	Cytochrome b5-like Heme/Steroid binding domain|Fatty acid desaturase	KOG4232	Delta 6-fatty acid desaturase/delta-8 sphingolipid desaturase
GmaAffx.88070.1.A1_at	13680	10440	7808	6469	14820	12320	8601	6860	Cluster: Type II homeodomain-leucine zipper protein; n=1; Medicago sativa|Rep: Type II homeodomain-leucine zipper protein - Medicago sativa	AT5G06710.1	1e-48	HAT14 (homeobox-leucine zipper protein 14); DNA binding / transcription factor	AC149079_5.5	9e-43	Leucine zipper, homeobox-associated; HD-ZIP protein, N-terminal; Homeodomain-related F EGN_Mt060719 20060904 TIGR	GmaAffx.88070.1.A1_at	Affymetrix Soybean Target Sequence	Glyma09g16790.1	1e-180	97.67	23.72	AT5G06710.1	1e-72	UniRef100_A9PG66 Putative uncharacterized protein n=1 Tax=Populus trichocarpa RepID=A9PG66_POPTR	1e-70	49.36	74.06	UniRef100_A7PVY0 Chromosome chr8 scaffold_34, whole genome shotgun sequence n=1 Tax=Vitis vinifera RepID=A7PVY0_VITVI	2e-59	66.18	101.52	UniRef100_Q45RR3 Type II homeodomain-leucine zipper protein n=1 Tax=Medicago sativa RepID=Q45RR3_MEDSA	8e-59	45.64	86.76	GO:0006355	regulation_of_transcription,_DNA-dependent	GO:0003677 GO:0003700	DNA_binding transcription_factor_activity			PTHR19418	HOMEOBOX PROTEIN	PF00046|PF02183	Homeobox domain|Homeobox associated leucine zipper	KOG0483	Transcription factor HEX, contains HOX and HALZ domains
GmaAffx.88138.1.S1_s_at	30550	33000	11650	8060	37750	31200	15640	10840	Cluster: Putative membrane protein; n=1; Gossypium hirsutum|Rep: Putative membrane protein - Gossypium hirsutum (Upland cotton)	AT4G25830.1	1e-30	integral membrane family protein	CR955011_18.3	1e-10	Protein of unknown function DUF588 F EGN_Mt060719 20060904 TIGR 3776.m00009	GmaAffx.88138.1.S1_s_at	Affymetrix Soybean Target Sequence	Glyma13g01100.1	4e-66	100	13.91	AT4G25830.1	3e-31	UniRef100_Q5K4H9 Putative membrane protein n=1 Tax=Gossypium hirsutum RepID=Q5K4H9_GOSHI	2e-36	45.6	98.89	UniRef100_A7Q6G6 Chromosome chr11 scaffold_56, whole genome shotgun sequence n=1 Tax=Vitis vinifera RepID=A7Q6G6_VITVI	9e-36	46.67	85.92	UniRef100_Q8L8U9 UPF0497 membrane protein At4g25830 n=1 Tax=Arabidopsis thaliana RepID=U497V_ARATH	2e-23	36.93	100.57	GO:0008150	biological_process	GO:0003674	molecular_function			PTHR11615	NITRATE, FROMATE, IRON DEHYDROGENASE	PF04535	Domain of unknown function (DUF588)
GmaAffx.88580.1.A1_at	4790	2210	1212	995.3	6008	2830	1597	1100								GmaAffx.88580.1.A1_at	Affymetrix Soybean Target Sequence	Glyma08g44980.1	1e-95	98.94	74.9	NO BLASTP HIT (E<10-6)		NO BLASTP HIT (E<10-6)		0	0			0	0			0	0
GmaAffx.89113.1.S1_x_at	570000	368300	199700	142100	674500	401900	218700	174000	Rep: Nodulin-26 - Glycine max (Soybean)	AT2G36830.1	1e-80	GAMMA-TIP (Tonoplast intrinsic protein (TIP) gamma); water channel	AC139841_25.3	4e-63	Major intrinsic protein F EGN_Mt060719 20060904 TIGR 2414.m00012	GmaAffx.89113.1.S1_x_at	Affymetrix Soybean Target Sequence	Glyma03g34310.2	1e-141	98.49	24.79	AT2G36830.1	1e-86	UniRef100_Q39882 Nodulin-26 n=1 Tax=Glycine max RepID=Q39882_SOYBN	5e-89	73.09	79.12	UniRef100_Q9LKJ6 Water-selective transport intrinsic membrane protein 1 n=1 Tax=Lotus japonicus RepID=Q9LKJ6_LOTJA	7e-80	66.53	78.49	UniRef100_Q9XGG6 Putative tonoplast intrinsic protein n=1 Tax=Pisum sativum RepID=Q9XGG6_PEA	4e-75	66.8	78.8	GO:0009651 GO:0006810 GO:0009740	response_to_salt_stress transport gibberellic_acid_mediated_signaling	GO:0015250	water_channel_activity
GmaAffx.89407.1.A1_s_at	84070	64500	29880	20150	94360	64040	33330	16990	Cluster: Non-specific lipid transfer-like protein; n=1; Prosopis juliflora|Rep: Non-specific lipid transfer-like protein - Prosopsis juliflora (Mesquite)	AT2G38540.1	4e-21	LP1 (nonspecific lipid transfer protein 1)	AC147537_38.3	8e-28	Plant lipid transfer protein/Par allergen F EGN_Mt060719 20060904 TIGR 2766.m00007	GmaAffx.89407.1.A1_s_at	Affymetrix Soybean Target Sequence	Glyma18g44300.1	0	98.45	49.3	AT2G38540.1	6e-22	UniRef100_Q1KL62 Non-specific lipid-transfer protein n=1 Tax=Prosopis juliflora RepID=Q1KL62_PROJU	2e-29	56.52	97.44	UniRef100_Q8W539 Non-specific lipid-transfer protein n=1 Tax=Retama raetam RepID=Q8W539_9FABA	4e-27	57.63	100	UniRef100_B6CEX8 LTP isoallergen 1 n=1 Tax=Arachis hypogaea RepID=B6CEX8_ARAHY	6e-26	50.85	100.86	GO:0006869	lipid_transport	GO:0005516	calmodulin_binding					PF00234	Protease inhibitor/seed storage/LTP family
GmaAffx.89772.17.S1_s_at	37660	19350	3780	3048	55630	44630	18050	8303	Cluster: Stem 31 kDa glycoprotein precursor; n=2; Glycine max|Rep: Stem 31 kDa glycoprotein precursor - Glycine max (Soybean)	AT4G25150.1	5e-52	acid phosphatase, putative	AC162161_23.5	3e-74	Plant acid phosphatase F EGN_Mt060719 20060904 TIGR 3351.m00010	GmaAffx.89772.17.S1_s_at	Affymetrix Soybean Target Sequence	Glyma07g01730.1	5e-66	100	12.59	AT4G25150.1	7e-54	UniRef100_P15490 Stem 28 kDa glycoprotein n=1 Tax=Glycine max RepID=VSPA_SOYBN	1e-150	100	100	UniRef100_P10742 Stem 31 kDa glycoprotein (Fragment) n=1 Tax=Glycine max RepID=S25K_SOYBN	2.33e-156	100	84.54	UniRef100_Q6QWF7 Vegetative storage protein n=1 Tax=Glycine tomentella RepID=Q6QWF7_GLYTO	1e-121	80.71	100.4	GO:0008150	biological_process	GO:0003993	acid_phosphatase_activity					PF03767	HAD superfamily, subfamily IIIB (Acid phosphatase)
GmaAffx.89772.6.A1_s_at	92340	49280	10200	8409	142700	117100	49890	19710	Cluster: Stem 31 kDa glycoprotein precursor; n=2; Glycine max|Rep: Stem 31 kDa glycoprotein precursor - Glycine max (Soybean)	AT4G25150.1	5e-52	acid phosphatase, putative	AC162161_23.5	3e-74	Plant acid phosphatase F EGN_Mt060719 20060904 TIGR 3351.m00010	GmaAffx.89772.6.A1_s_at	Affymetrix Soybean Consensus Sequence	No Soybean Match Identified, E<10E-30, Perecent ID>95%		0	0	NO BLASTX HIT (E<10-6)		UniRef100_A8NMG1 Putative uncharacterized protein n=1 Tax=Brugia malayi RepID=A8NMG1_BRUMA	2e-17	61.36	76.52	UniRef100_A8NQF6 Putative uncharacterized protein n=1 Tax=Brugia malayi RepID=A8NQF6_BRUMA	2e-14	59.76	64.06	UniRef100_A8NHW8 Putative uncharacterized protein (Fragment) n=1 Tax=Brugia malayi RepID=A8NHW8_BRUMA	2e-14	59.76	64.06							NA	NA	NA	NA	NA	NA
GmaAffx.89772.6.S1_s_at	14710	8199	2550	2211	18970	17060	6689	3839	Cluster: Stem 31 kDa glycoprotein precursor; n=2; Glycine max|Rep: Stem 31 kDa glycoprotein precursor - Glycine max (Soybean)	AT4G25150.1	5e-52	acid phosphatase, putative	AC162161_23.5	3e-74	Plant acid phosphatase F EGN_Mt060719 20060904 TIGR 3351.m00010	GmaAffx.89772.6.S1_s_at	Affymetrix Soybean Target Sequence	Glyma07g01730.1	2e-42	100	8.59	AT4G25150.1	7e-54	UniRef100_P15490 Stem 28 kDa glycoprotein n=1 Tax=Glycine max RepID=VSPA_SOYBN	1e-150	100	100	UniRef100_P10742 Stem 31 kDa glycoprotein (Fragment) n=1 Tax=Glycine max RepID=S25K_SOYBN	2.33e-156	100	84.54	UniRef100_Q6QWF7 Vegetative storage protein n=1 Tax=Glycine tomentella RepID=Q6QWF7_GLYTO	1e-121	80.71	100.4	GO:0008150	biological_process	GO:0003993	acid_phosphatase_activity					PF03767	HAD superfamily, subfamily IIIB (Acid phosphatase)
GmaAffx.89828.1.S1_s_at	325200	308200	47270	15970	344400	275700	65210	22500	Cluster: Isoflavone reductase homolog 1; n=1; Glycine max|Rep: Isoflavone reductase homolog 1 - Glycine max (Soybean)	AT1G75280.1	1e-116	isoflavone reductase, putative	CT485798_13.5	1e-158	NmrA-like F EGN_Mt060719 20060904 TIGR 3887.m00003	GmaAffx.89828.1.S1_s_at	Affymetrix Soybean Target Sequence	Glyma11g07490.1	6e-72	100	10.55	AT1G75280.1	1e-116	UniRef100_Q9SDZ1 Isoflavone reductase Sequence Match 1 n=1 Tax=Glycine max RepID=Q9SDZ1_SOYBN	1e-156	87.99	100.33	UniRef100_A7NTA7 Chromosome chr18 scaffold_1, whole genome shotgun sequence n=1 Tax=Vitis vinifera RepID=A7NTA7_VITVI	1e-130	72.08	100	UniRef100_Q3KN67 Isoflavone reductase-like protein 6 n=1 Tax=Vitis vinifera RepID=Q3KN67_VITVI	1e-129	71.1	100	GO:0046686 GO:0006979	response_to_cadmium_ion response_to_oxidative_stress	GO:0003824 GO:0005488 GO:0016564	catalytic_activity binding transcription_repressor_activity			PTHR10366	NAD DEPENDENT EPIMERASE/DEHYDRATASE	PF05368	NmrA-like family
GmaAffx.90134.1.S1_s_at	90250	81440	50540	39460	105700	83490	64460	38150	Cluster: Purple acid phosphatase-like protein; n=2; Phaseoleae|Rep: Purple acid phosphatase-like protein - Glycine max (Soybean)	AT5G34850.1	0	ATPAP26/PAP26 (purple acid phosphatase 26); acid phosphatase/ protein serine/threonine phosphatase	AC157349_31.5	0	Metallophosphoesterase; Purple acid phosphatase, N-terminal F EGN_Mt060719 20060904 TIGR 3207.m00028	GmaAffx.90134.1.S1_s_at	Affymetrix Soybean Target Sequence	Glyma17g11790.4	0	100	19.46	AT5G34850.1	0	UniRef100_Q6YGT9 Purple acid phosphatase-like protein n=1 Tax=Glycine max RepID=Q6YGT9_SOYBN	0	94.27	95.51	UniRef100_Q764C1 Acid phosphatase (Acid phosphatase) n=1 Tax=Phaseolus vulgaris RepID=Q764C1_PHAVU	0	90.5	96.72	UniRef100_Q8L5E1 Acid phosphatase n=1 Tax=Lupinus luteus RepID=Q8L5E1_LUPLU	0	85.97	92.66	GO:0008150	biological_process	GO:0003993 GO:0004722	acid_phosphatase_activity protein_serine/threonine_phosphatase_activity
GmaAffx.90617.1.S1_s_at	10370	4986	3361	3553	9263	3439	3532	2897	Cluster: Glycoside hydrolase, family 1; n=1; Medicago truncatula|Rep: Glycoside hydrolase, family 1 - Medicago truncatula (Barrel medic)	AT2G44480.1	1e-157	glycosyl hydrolase family 1 protein	AC156629_7.4	1e-163	Glycoside hydrolase, family 1 E EGN_Mt060719 20060904 TIGR 3200.m00009	GmaAffx.90617.1.S1_s_at	Affymetrix Soybean Target Sequence	Glyma08g15960.2	0	99.72	17.32	AT2G44480.1	1e-128	UniRef100_A2SY66 Vicianin hydrolase (Fragment) n=1 Tax=Vicia sativa subsp. nigra RepID=A2SY66_VICAN	1e-166	65.45	85.46	UniRef100_A7NZX7 Chromosome chr6 scaffold_3, whole genome shotgun sequence n=1 Tax=Vitis vinifera RepID=A7NZX7_VITVI	1e-120	52.35	82.35	UniRef100_B2ZUU2 Beta-glucosidase D7 (Fragment) n=1 Tax=Lotus japonicus RepID=B2ZUU2_LOTJA	1e-120	51.52	82.17	GO:0005975	carbohydrate_metabolic_process	GO:0004553	hydrolase_activity,_hydrolyzing_O-glycosyl_compounds
GmaAffx.90679.1.S1_s_at	105000	93940	69440	59290	108500	91950	68560	58980	Cluster: Topoisomerase-like protein; n=1; Arabidopsis thaliana|Rep: Topoisomerase-like protein - Arabidopsis thaliana (Mouse-ear cress)	AT5G63190.1	1e-123	MA3 domain-containing protein	AC165217_11.3	3e-80	Initiation factor eIF-4 gamma, MA3 H EGN_Mt060719 20060904 TIGR 3369.m00008	GmaAffx.90679.1.S1_s_at	Affymetrix Soybean Target Sequence	Glyma17g13570.1	0	98.21	20.45	AT5G63190.2	0	UniRef100_A7PCL2 Chromosome chr17 scaffold_12, whole genome shotgun sequence n=1 Tax=Vitis vinifera RepID=A7PCL2_VITVI	0	80.24	93.89	UniRef100_A7PCL2 Chromosome chr17 scaffold_12, whole genome shotgun sequence n=1 Tax=Vitis vinifera RepID=A7PCL2_VITVI	7e-54	41.61	40.63	UniRef100_A5BHI7 Putative uncharacterized protein n=1 Tax=Vitis vinifera RepID=A5BHI7_VITVI	0	82.61	81.99	GO:0008150	biological_process	GO:0003674	molecular_function			PTHR12626	PROGRAMMED CELL DEATH 4	PF02847|PF02847|PF02847|PF02847	MA3 domain|MA3 domain|MA3 domain|MA3 domain	KOG0403	Neoplastic transformation suppressor Pdcd4/MA-3, contains MA3 domain
GmaAffx.9121.1.S1_at	32700	13730	4682	3982	53710	20970	8684	5796		AT1G63100.1	8e-06	scarecrow transcription factor family protein				GmaAffx.9121.1.S1_at	Affymetrix Soybean Target Sequence	Glyma17g14030.1	0	98.58	17.54	AT1G63100.1	0	UniRef100_A7QKJ3 Chromosome chr2 scaffold_112, whole genome shotgun sequence n=1 Tax=Vitis vinifera RepID=A7QKJ3_VITVI	0	61.18	97.49	UniRef100_Q9CAN3 Scarecrow-like protein 28 n=1 Tax=Arabidopsis thaliana RepID=SCL28_ARATH	1e-178	51.75	99.09	UniRef100_A9T4X6 Predicted protein (Fragment) n=1 Tax=Physcomitrella patens subsp. patens RepID=A9T4X6_PHYPA	1e-114	53.58	102.45	GO:0045449	regulation_of_transcription	GO:0003700	transcription_factor_activity					PF03514	GRAS family transcription factor
GmaAffx.91630.1.S1_s_at	52810	46230	21170	18210	55770	41130	25880	19720	Cluster: 50S ribosomal protein L11, chloroplast precursor; n=2; Arabidopsis thaliana|Rep: 50S ribosomal protein L11, chloroplast precursor - Arabidopsis	AT1G32990.1	9e-84	PRPL11 (PLASTID RIBOSOMAL PROTEIN L11); structural constituent of ribosome				GmaAffx.91630.1.S1_s_at	Affymetrix Soybean Target Sequence	Glyma01g40920.1	0	98.17	54.07	AT1G32990.1	5e-84	UniRef100_A7QJ27 Chromosome chr2 scaffold_105, whole genome shotgun sequence n=1 Tax=Vitis vinifera RepID=A7QJ27_VITVI	3e-67	91.37	95.86	UniRef100_Q9MAP3 50S ribosomal protein L11, chloroplastic n=1 Tax=Arabidopsis thaliana RepID=RK11_ARATH	7e-67	72.53	81.53	UniRef100_A9NZB8 Putative uncharacterized protein n=1 Tax=Picea sitchensis RepID=A9NZB8_PICSI	6e-66	87.77	52.45	GO:0042254	ribosome_biogenesis	GO:0003735	structural_constituent_of_ribosome			PTHR11661	60S RIBOSOMAL PROTEIN L12	PF03946|PF00298	Ribosomal protein L11, N-terminal domain|Ribosomal protein L11, RNA binding domain	KOG3257	Mitochondrial/chloroplast ribosomal protein L11
GmaAffx.91763.1.S1_s_at	3101	2028	416.8	448.3	5177	2639	491.2	406.4	Cluster: Xyloglucan endotransglucosylase/hydrolase protein A precursor; n=1; Vigna angularis|Rep: Xyloglucan endotransglucosylase/hydrolase protein A	AT5G13870.1	1e-142	EXGT-A4 (ENDOXYLOGLUCAN TRANSFERASE A4); hydrolase, acting on glycosyl bonds	AC157890_26.4	1e-155	Glycoside hydrolase, family 16; Xyloglucan endo-transglycosylase, C-terminal F EGN_Mt060719 20060904 TIGR 3243.m00023	GmaAffx.91763.1.S1_s_at	Affymetrix Soybean Target Sequence	Glyma16g26630.1	0	99.7	25.64	AT5G13870.1	1e-111	UniRef100_Q41638 Xyloglucan endotransglucosylase/hydrolase protein A n=1 Tax=Vigna angularis RepID=XTHA_PHAAN	1e-121	95.35	73.63	UniRef100_Q39857 Probable xyloglucan endotransglucosylase/hydrolase (Fragment) n=1 Tax=Glycine max RepID=XTH_SOYBN	1e-114	89.81	72.88	UniRef100_O65734 Xyloglucan endotransglucosylase/hydrolase n=1 Tax=Cicer arietinum RepID=O65734_CICAR	1e-113	87.44	72.88	GO:0005975 GO:0006073	carbohydrate_metabolic_process glucan_metabolic_process	GO:0016798	hydrolase_activity,_acting_on_glycosyl_bonds					PF00722|PF06955	Glycosyl hydrolases family 16|Xyloglucan endo-transglycosylase (XET) C-terminus
GmaAffx.91763.1.S1_x_at	20830	14610	1870	1475	27680	14030	2271	1581	Cluster: Xyloglucan endotransglucosylase/hydrolase protein A precursor; n=1; Vigna angularis|Rep: Xyloglucan endotransglucosylase/hydrolase protein A	AT5G13870.1	2e-93	EXGT-A4 (ENDOXYLOGLUCAN TRANSFERASE A4); hydrolase, acting on glycosyl bonds	AC157890_26.4	1e-100	Glycoside hydrolase, family 16; Xyloglucan endo-transglycosylase, C-terminal F EGN_Mt060719 20060904 TIGR 3243.m00023	GmaAffx.91763.1.S1_x_at	Affymetrix Soybean Target Sequence	Glyma16g26630.1	1e-161	99.34	23.33	AT5G13870.1	1e-111	UniRef100_Q41638 Xyloglucan endotransglucosylase/hydrolase protein A n=1 Tax=Vigna angularis RepID=XTHA_PHAAN	1e-121	95.35	73.63	UniRef100_Q39857 Probable xyloglucan endotransglucosylase/hydrolase (Fragment) n=1 Tax=Glycine max RepID=XTH_SOYBN	1e-114	89.81	72.88	UniRef100_O65734 Xyloglucan endotransglucosylase/hydrolase n=1 Tax=Cicer arietinum RepID=O65734_CICAR	1e-113	87.44	72.88	GO:0005975 GO:0006073	carbohydrate_metabolic_process glucan_metabolic_process	GO:0016798	hydrolase_activity,_acting_on_glycosyl_bonds					PF00722|PF06955	Glycosyl hydrolases family 16|Xyloglucan endo-transglycosylase (XET) C-terminus
GmaAffx.91867.1.S1_at	40110	23530	5412	3762	53920	17540	7501	4908								GmaAffx.91867.1.S1_at	Affymetrix Soybean Consensus Sequence	No Soybean Match Identified, E<10E-30, Perecent ID>95%		0	0	AT1G78300.1	2e-77	UniRef100_Q93XW1 14-3-3 protein n=1 Tax=Vigna angularis RepID=Q93XW1_PHAAN	2e-85	97.02	64.86	UniRef100_A7NUU8 Chromosome chr18 scaffold_1, whole genome shotgun sequence n=1 Tax=Vitis vinifera RepID=A7NUU8_VITVI	2e-83	95.24	64.62	UniRef100_Q9T0N0 14-3-3-like protein n=1 Tax=Pisum sativum RepID=Q9T0N0_PEA	3e-83	95.24	64.62	GO:0009742	brassinosteroid_mediated_signaling	GO:0005515 GO:0045309	protein_binding protein_phosphorylated_amino_acid_binding			NA	NA	NA	NA	NA	NA
GmaAffx.91964.1.S1_at	8798	4451	1319	992.5	8472	5285	1593	1176	Cluster: Glutamine synthetase root isozyme A; n=8; Papilionoideae|Rep: Glutamine synthetase root isozyme A - Pisum sativum (Garden pea)	AT5G37600.1	1e-120	ATGSR1 (Arabidopsis thaliana glutamine synthase clone R1); glutamate-ammonia ligase	AC174349_17.3	1e-126	Glutamine synthetase type I F EGN_Mt060719 20060904 TIGR 3583.m00016	GmaAffx.91964.1.S1_at	Affymetrix Soybean Consensus Sequence	No Soybean Match Identified, E<10E-30, Perecent ID>95%		0	0	AT5G37600.1	1e-102	UniRef100_P04771 Glutamine synthetase PR-2 n=1 Tax=Phaseolus vulgaris RepID=GLNA2_PHAVU	1e-107	82.17	64.61	UniRef100_Q9SWY8 Glutamine synthetase n=1 Tax=Canavalia lineata RepID=Q9SWY8_CANLI	1e-106	81.3	64.79	UniRef100_O04998 Glutamine synthetase n=1 Tax=Medicago truncatula RepID=O04998_MEDTR	1e-106	80.87	64.61	GO:0042128	nitrate_assimilation	GO:0005507 GO:0004356	copper_ion_binding glutamate-ammonia_ligase_activity	PWY-381	nitrate assimilation pathway	NA	NA	NA	NA	NA	NA
[truncated: 8 more rows]
