# Supplementary material for: Complementary genetic and genomic approaches help characterize the linkage group I seed protein QTL in soybean
Source: BMC Plant Biol. 2010 Mar 3;10:41. doi: 10.1186/1471-2229-10-41 (PMC2848761; doi:10.1186/1471-2229-10-41)
Supplement: Additional file 6 — Transcripts with greater than four-fold change in accumulation differences between stage four and stage one in LoPro. Affymetrix® Soy Genechip probesets with greater than four-fold change in accumulation differences between stage four and stage one in the LoPro genotype are listed with mean values at stage one and stage four, ratio of mean values, and Uniprot, Arabidopsis, and M. truncatula alignment descriptions. [file 1471-2229-10-41-S6.XLS]

## Sheet: 4fold A4vA1
Additional file 6: Transcripts with greater than four-fold change in accumulation differences between stage four and stage one in LoPro.
Affymetrix® Soy Genechip probesets with greater than four-fold change in accumulation differences between stage four and stage one in the LoPro genotype are listed with mean values at stage one and stage four, ratio of mean values, and Uniprot, Arabidopsis, and M. truncatula alignment descriptions.
Affy ID	A1	A4	Ratio of Means A4/A1	Uniprot E-Score	Uniprot Desc	Ath Accn	Ath E-Score	Ath Description	Medicago Locus	MT E-Score	MT Description	Affy ID (1)	Sequence Used (2)	Matching Gene Call (3)	Eval (4)	% Identity (5)	% Overlap (6)	Arabidopsis Match (7)	At Eval (8)	UniRef100 Hit 1 (9)	UniRef hit 1 Eval (10)	Hit 1 % Identity (11)	Hit 1 % Overlap (12)	UniRef100 Hit 2 (13)	Hit 2 Eval (14)	Hit 2 % Identity (15)	Hit 2 % Overlap (16)	UniRef Hit 3 (17)	Hit 3 Eval (18)	Hit 3 % Idenity (19)	Hit 3 % Overlap (20)	GO Process ID (21)	GO Process Term (22)	GO Function ID (23)	GO Function Term (24)	AraCyc Pathway ID (25)	AraCyc Pathway Description (26)	PANTHER ID (27)	PANTHER Description (28)	Pfam ID (29)	Pfam Description (30)	KOG ID (31)	KOG Description (32)
GmaAffx.35952.1.S1_at	3846.62	573557	149.107	2e-65	Cluster: Heat shock protein Hsp20; n=1; Medicago truncatula|Rep: Heat shock protein Hsp20 - Medicago truncatula (Barrel medic)	AT5G59720.1	9e-63	HSP18.2 (HEAT SHOCK PROTEIN 18.2)	AC147434_29.4	2e-67	Heat shock protein Hsp20 F EGN_Mt060719 20060904 TIGR 2751.m00029	GmaAffx.35952.1.S1_at	Affymetrix Soybean Target Sequence	Glyma14g06900.1	0	100	65.11	AT5G59720.1	5e-63	UniRef100_A5C1L3 Putative uncharacterized protein n=1 Tax=Vitis vinifera RepID=A5C1L3_VITVI	7e-59	69.38	98.13	UniRef100_P27880 18.2 kDa class I heat shock protein n=1 Tax=Medicago sativa RepID=HSP12_MEDSA	2e-58	70.25	99.37	UniRef100_A1E463 17.7 KD class I small heat-shock protein n=1 Tax=Ageratina adenophora RepID=A1E463_9ASTR	3e-58	67.95	99.36	GO:0009408 GO:0009644 GO:0042542 GO:0010286	response_to_heat response_to_high_light_intensity response_to_hydrogen_peroxide heat_acclimation					PTHR11527	SMALL HEAT-SHOCK PROTEIN (HSP20) FAMILY	PF00011	Hsp20/alpha crystallin family	KOG3591	Alpha crystallins
Gma.4624.1.S1_s_at	782.442	17143.4	21.9102	1e-45	Cluster: Specific tissue protein 1; n=1; Cicer arietinum|Rep: Specific tissue protein 1 - Cicer arietinum (Chickpea) (Garbanzo)	AT2G43900.1	0.0003	endonuclease/exonuclease/phosphatase family protein	AC146744_16.4	1e-43	Organ-specific protein S2, putative H EGN_Mt060719 20060904 TIGR 2671.m00019	Gma.4624.1.S1_s_at	Affymetrix Soybean Target Sequence	Glyma11g12650.5	0	100	42.96	NO BLASTP HIT (E<10-6)		UniRef100_Q39449 Specific tissue protein 1 n=1 Tax=Cicer arietinum RepID=Q39449_CICAR	3e-33	38.52	69.23	UniRef100_Q39449 Specific tissue protein 1 n=1 Tax=Cicer arietinum RepID=Q39449_CICAR	4e-14	48.94	28.85	UniRef100_Q39448 Specific tissue protein 2 (Fragment) n=1 Tax=Cicer arietinum RepID=Q39448_CICAR	5e-32	38.58	62.64
GmaAffx.22552.1.S1_at	2487.26	40879.6	16.4356	2e-55	Cluster: Putative peptide transporter; 37139-33250; n=1; Arabidopsis thaliana|Rep: Putative peptide transporter; 37139-33250 - Arabidopsis thaliana (Mouse-ear c	AT1G69870.1	3e-57	proton-dependent oligopeptide transport (POT) family protein	CT025842_2.4	1e-81	TGF-beta receptor, type I/II extracellular region F EGN_Mt060719 20060904 TIGR 3851.m00003	GmaAffx.22552.1.S1_at	Affymetrix Soybean Target Sequence	Glyma01g04830.1	0	100	15.57	AT1G69870.1	0	UniRef100_A7Q2Q4 Chromosome chr1 scaffold_46, whole genome shotgun sequence n=1 Tax=Vitis vinifera RepID=A7Q2Q4_VITVI	0	62.46	90.47	UniRef100_Q8RX77 At1g69870/T17F3_10 n=1 Tax=Arabidopsis thaliana RepID=Q8RX77_ARATH	0	58.1	90.81	UniRef100_Q9CAS0 Putative peptide transporter; 37139-33250 n=1 Tax=Arabidopsis thaliana RepID=Q9CAS0_ARATH	0	55.74	87.42	GO:0006857	oligopeptide_transport	GO:0005215	transporter_activity			PTHR11654	OLIGOPEPTIDE TRANSPORTER-RELATED	PF07690|PF00854	Major Facilitator Superfamily|POT family	KOG1237	H+/oligopeptide symporter
Gma.17917.1.S1_at	706.689	7032.67	9.95157	5e-23	Cluster: Suspensor-specific protein; n=1; Phaseolus coccineus|Rep: Suspensor-specific protein - Phaseolus coccineus (Scarlet runner bean)	AT1G49310.1	1e-06	unknown protein	CR931742_31.5	1e-21	hypothetical protein H EGN_Mt060719 20060904 TIGR 3712.m00011	Gma.17917.1.S1_at	Affymetrix Soybean Target Sequence	Glyma12g04850.1	0	97.76	69.2	AT1G49310.1	4e-07	UniRef100_Q9FUP6 Suspensor-specific protein n=1 Tax=Phaseolus coccineus RepID=Q9FUP6_PHACN	3e-17	69.49	65.56			0	0			0	0	GO:0008150	biological_process	GO:0003674	molecular_function
Gma.8516.1.S1_at	3512.44	32139.4	9.15016	1e-124	Cluster: Glutathione S-transferase GST 11; n=1; Glycine max|Rep: Glutathione S-transferase GST 11 - Glycine max (Soybean)	AT3G09270.1	1e-58	ATGSTU8 (Arabidopsis thaliana Glutathione S-transferase (class tau) 8); glutathione transferase	AC170582_16.4	1e-80	Glutathione S-transferase, C-terminal; Thioredoxin-like fold F EGN_Mt060719 20060904 TIGR 3458.m00025	Gma.8516.1.S1_at	Affymetrix Soybean Target Sequence	Glyma18g41350.1	0	100	41.81	AT3G09270.1	6e-59	UniRef100_Q9FQE7 Glutathione S-transferase GST 11 n=1 Tax=Glycine max RepID=Q9FQE7_SOYBN	4e-95	80.63	100	UniRef100_P32110 Probable glutathione S-transferase n=1 Tax=Glycine max RepID=GSTX6_SOYBN	6e-66	60	97.78	UniRef100_Q9FQF1 Glutathione S-transferase GST 7 n=1 Tax=Glycine max RepID=Q9FQF1_SOYBN	3e-65	57.78	97.78	GO:0046686 GO:0009407	response_to_cadmium_ion toxin_catabolic_process	GO:0004364	glutathione_transferase_activity			PTHR11260	GLUTATHIONE S-TRANSFERASE, GST, SUPERFAMILY, GST DOMAIN CONTAINING	PF02798|PF00043	Glutathione S-transferase, N-terminal domain|Glutathione S-transferase, C-terminal domain	KOG0406	Glutathione S-transferase
soybean_rRNA_114_RC_at	13886.9	121092	8.71982									soybean_rRNA_114_RC_at not in the database
GmaAffx.90956.1.S1_s_at	22279	186953	8.39146	5e-07	Rep: At5g54075 - Arabidopsis thaliana (Mouse-ear cress)				AC167711_44.5	9e-15	hypothetical protein H EGN_Mt060719 20060904 TIGR 3412.m00006	GmaAffx.90956.1.S1_s_at	Affymetrix Soybean Consensus Sequence	No Soybean Match Identified, E<10E-30, Perecent ID>95%		0	0	NO BLASTX HIT (E<10-6)		UniRef100_A2Q5P0 Putative uncharacterized protein n=1 Tax=Medicago truncatula RepID=A2Q5P0_MEDTR	6e-10	52.38	75.9			0	0			0	0							NA	NA	NA	NA	NA	NA
GmaAffx.71277.1.S1_at	2084.9	15567.8	7.46694									GmaAffx.71277.1.S1_at	Affymetrix Soybean Consensus Sequence	No Soybean Match Identified, E<10E-30, Perecent ID>95%		0	0	NO BLASTX HIT (E<10-6)		NO BLASTX HIT (E<10-6)		0	0			0	0			0	0							NA	NA	NA	NA	NA	NA
GmaAffx.39349.1.S1_at	23625.1	166676	7.05503	2e-17	Cluster: Os12g0514100 protein; n=1; Oryza sativa (japonica cultivar-group)|Rep: Os12g0514100 protein - Oryza sativa (japonica cultivar-group)	AT1G27350.1	2e-18	similar to unknown protein [Arabidopsis thaliana] (TAIR:AT1G27330.1); similar to membrane protein [Brassica juncea]				GmaAffx.39349.1.S1_at	Affymetrix Soybean Consensus Sequence	Ambiguous Hit		0	0	AT1G27330.1	5e-06	NO BLASTX HIT (E<10-6)		0	0			0	0			0	0	GO:0006979	response_to_oxidative_stress	GO:0003674	molecular_function			NA	NA	NA	NA	NA	NA
GmaAffx.34293.1.S1_at	522.405	3482.38	6.66606									GmaAffx.34293.1.S1_at	Affymetrix Soybean Consensus Sequence	No Soybean Match Identified, E<10E-30, Perecent ID>95%		0	0	NO BLASTX HIT (E<10-6)		NO BLASTX HIT (E<10-6)		0	0			0	0			0	0							NA	NA	NA	NA	NA	NA
GmaAffx.87730.1.S1_at	7131.54	45242.5	6.344	1e-12	Cluster: Expressed protein; n=1; Arabidopsis thaliana|Rep: Expressed protein - Arabidopsis thaliana (Mouse-ear cress)	AT2G35880.1	2e-14	similar to unknown protein [Arabidopsis thaliana] (TAIR:AT4G32330.1); similar to putative BRI1-KD interacting protein [Oryza				GmaAffx.87730.1.S1_at	Affymetrix Soybean Target Sequence	Glyma10g10530.1	0	100	21.96	AT2G35880.1	6e-59	UniRef100_B6TK06 Putative uncharacterized protein n=1 Tax=Zea mays RepID=B6TK06_MAIZE	4e-36	61.18	32.75	UniRef100_Q9SJ62 Expressed protein (Putative uncharacterized protein) (At2g35880/F11F19.21) n=1 Tax=Arabidopsis thaliana RepID=Q9SJ62_ARATH	3e-34	61.31	31.71	UniRef100_Q2R2B9 Targeting protein for Xklp2 containing protein, expressed (Os11g0571900 protein) n=1 Tax=Oryza sativa Japonica Group RepID=Q2R2B9_ORYSJ	6e-34	58.78	33.72			GO:0003674	molecular_function					PF06886	Targeting protein for Xklp2 (TPX2)
GmaAffx.75384.1.S1_at	5442.76	33676	6.1873			AT1G24340.1	0.0001	EMB2421 (EMBRYO DEFECTIVE 2421); monooxygenase	CT963131_10.3	3e-08	Aromatic-ring hydroxylase; Thioredoxin-like fold E EGN_Mt060719 20060904 TIGR 3984.m00020 IMGA|CT967303_23.3	GmaAffx.75384.1.S1_at	Affymetrix Soybean Consensus Sequence	No Soybean Match Identified, E<10E-30, Perecent ID>95%		0	0	NO BLASTX HIT (E<10-6)		NO BLASTX HIT (E<10-6)		0	0			0	0			0	0							NA	NA	NA	NA	NA	NA
Gma.8612.1.S1_at	3282.26	19868.6	6.05332	4e-07	Cluster: predicted protein; n=1; Magnaporthe grisea 70-15|Rep: predicted protein - Magnaporthe grisea 70-15				AC125473_12.5	2e-05	ABA/WDS induced protein F EGN_Mt060719 20060904 TIGR 2142.m00012	Gma.8612.1.S1_at	Affymetrix Soybean Target Sequence	Glyma10g30040.1	6e-81	100	12.46	AT5G04170.1	4e-09	NO BLASTP HIT (E<10-6)		0	0			0	0			0	0	GO:0008150	biological_process	GO:0005509	calcium_ion_binding
Gma.12309.1.S1_at	38247.5	228429	5.97238	3e-99	Cluster: Hypothetical protein F21F14.210; n=1; Arabidopsis thaliana|Rep: Hypothetical protein F21F14.210 - Arabidopsis thaliana (Mouse-ear cress)	AT3G62040.1	1e-101	hydrolase	AC183753_9.3	6e-76	HAD-superfamily hydrolase subfamily IA, variant 3 E EGN_Mt060719 20060904 TIGR 3650.m00015	Gma.12309.1.S1_at	Affymetrix Soybean Target Sequence	Glyma10g27980.7	0	100	27.95	AT3G62040.1	1e-103	UniRef100_Q9M262 Putative uncharacterized protein F21F14.210 n=1 Tax=Arabidopsis thaliana RepID=Q9M262_ARATH	1e-103	69.74	106.83	UniRef100_B6SQF2 Putative uncharacterized protein n=1 Tax=Zea mays RepID=B6SQF2_MAIZE	1e-94	62.77	101.52	UniRef100_B6TQ05 Putative uncharacterized protein n=1 Tax=Zea mays RepID=B6TQ05_MAIZE	1e-94	62.77	101.9	GO:0008152	metabolic_process	GO:0016787	hydrolase_activity
Gma.6617.1.S1_at	2822.9	16373.5	5.80023									Gma.6617.1.S1_at	Affymetrix Soybean Consensus Sequence	No Soybean Match Identified, E<10E-30, Perecent ID>95%		0	0	NO BLASTX HIT (E<10-6)		NO BLASTX HIT (E<10-6)		0	0			0	0			0	0							NA	NA	NA	NA	NA	NA
GmaAffx.37199.1.S1_at	10242.3	56881.8	5.5536	2e-16	Rep: Aldose reductase - Mus musculus (Mouse)	AT2G37790.1	1e-16	aldo/keto reductase family protein	AC174303_20.3	2e-17	Aldo/keto reductase E EGN_Mt060719 20060904 TIGR 3538.m00031	GmaAffx.37199.1.S1_at	Affymetrix Soybean Target Sequence	Glyma18g40690.1	9e-42	100	5.17	AT2G37770.2	1e-128	UniRef100_A7PNT4 Chromosome chr8 scaffold_23, whole genome shotgun sequence n=1 Tax=Vitis vinifera RepID=A7PNT4_VITVI	1e-121	71.08	98.28	UniRef100_A7PNT3 Chromosome chr8 scaffold_23, whole genome shotgun sequence n=1 Tax=Vitis vinifera RepID=A7PNT3_VITVI	1e-120	70.03	89.34	UniRef100_O80945 Putative alcohol dehydrogenase n=1 Tax=Arabidopsis thaliana RepID=O80945_ARATH	1e-119	70.34	99.31			GO:0016491	oxidoreductase_activity			PTHR11732	ALDO/KETO REDUCTASE	PF00248	Aldo/keto reductase family	KOG1577	Aldo/keto reductase family proteins
Gma.17311.1.A1_s_at	9618.38	51185.5	5.32163	2e-32	Cluster: Prephenate dehydratase with ACT region; n=1; Medicago truncatula|Rep: Prephenate dehydratase with ACT region - Medicago truncatula (Barrel medic)	AT3G07630.1	3e-33	prephenate dehydratase family protein	AC137668_9.4	6e-35	Prephenate dehydratase with ACT region E EGN_Mt060719 20060904 TIGR 2337.m00014	Gma.17311.1.A1_s_at	Affymetrix Soybean Target Sequence	Glyma12g07720.5	1e-128	98.74	23.27	AT3G07630.2	2e-59	UniRef100_A7NZD3 Chromosome chr6 scaffold_3, whole genome shotgun sequence n=1 Tax=Vitis vinifera RepID=A7NZD3_VITVI	4e-57	81.48	34.79	UniRef100_Q8LFI1 Putative P-protein: chorismate mutase, prephenate dehydratase n=1 Tax=Arabidopsis thaliana RepID=Q8LFI1_ARATH	6e-56	78.52	35.43	UniRef100_Q9SSE7 Putative P-protein: chorismate mutase, prephenate dehydratase (Arogenate dehydratase isoform 2) (Putative P-protein) n=1 Tax=Arabidopsis thaliana RepID=Q9SSE7_ARATH	6e-56	78.52	35.43	GO:0009094	L-phenylalanine_biosynthetic_process	GO:0004664 GO:0047769	prephenate_dehydratase_activity arogenate_dehydratase_activity	PWY-3462	phenylalanine biosynthesis
GmaAffx.85405.1.S1_at	4840.85	25411.2	5.24933	2e-64	Cluster: Amidase-like protein; n=1; Nicotiana tabacum|Rep: Amidase-like protein - Nicotiana tabacum (Common tobacco)	AT5G07360.1	5e-66	amidase family protein	AC141864_42.4	2e-64	hypothetical protein E EGN_Mt060719 20060904 TIGR 2476.m00019	GmaAffx.85405.1.S1_at	Affymetrix Soybean Target Sequence	Glyma05g33310.1	0	99.12	15.22	AT5G07360.1	0	UniRef100_A7PSJ2 Chromosome chr6 scaffold_28, whole genome shotgun sequence n=1 Tax=Vitis vinifera RepID=A7PSJ2_VITVI	0	73.21	89.79	UniRef100_A7PSJ4 Chromosome chr6 scaffold_28, whole genome shotgun sequence n=1 Tax=Vitis vinifera RepID=A7PSJ4_VITVI	0	71.64	81.36	UniRef100_UPI000034F2BC amidase family protein n=1 Tax=Arabidopsis thaliana RepID=UPI000034F2BC	0	68.45	82.25	GO:0019256 GO:0019330	acrylonitrile_catabolic_process aldoxime_metabolic_process	GO:0004040	amidase_activity	P344-PWY	acrylonitrile degradation	PTHR11895	AMIDASE	PF01425	Amidase	KOG1211	Amidases
Gma.8442.1.S1_at	5940.02	30898.8	5.2018	0	Rep: Glycinin subunit G7 - Glycine max (Soybean)	AT5G44120.3	8e-47	CRA1 (CRUCIFERINA); nutrient reservoir	AC158374_17.4	1e-118	Cupin region F EGN_Mt060719 20060904 TIGR 3263.m00009	Gma.8442.1.S1_at	Affymetrix Soybean Target Sequence	Glyma19g34770.1	0	100	33.58	AT5G44120.3	2e-79	UniRef100_Q3HW60 Glycinin subunit G7 n=1 Tax=Glycine max RepID=Q3HW60_SOYBN	1e-149	98.02	47.2	UniRef100_Q3HW60 Glycinin subunit G7 n=1 Tax=Glycine max RepID=Q3HW60_SOYBN	8e-82	94.44	30.22	UniRef100_Q9FEC5 Glycinin subunit G7 n=1 Tax=Glycine max RepID=Q9FEC5_SOYBN	1e-149	100	46.08			GO:0045735	nutrient_reservoir_activity					PF00190|PF00190	Cupin|Cupin
Gma.1747.2.S1_at	24084.7	125015	5.19065	1e-25	Cluster: Nicotinate phosphoribosyltransferase related; n=1; Medicago truncatula|Rep: Nicotinate phosphoribosyltransferase related - Medicago truncatula	AT2G23420.1	3e-26	nicotinate phosphoribosyltransferase family protein / NAPRTase family protein	AC144431_10.4	1e-27	Nicotinate phosphoribosyltransferase related E EGN_Mt060719 20060904 TIGR 2513.m00011	Gma.1747.2.S1_at	Affymetrix Soybean Consensus Sequence	Ambiguous Hit		0	0	AT2G23420.1	3e-26	UniRef100_Q6XQM5 Nicotinate phosphoribosyltransferase-like protein n=1 Tax=Medicago truncatula RepID=Q6XQM5_MEDTR	1e-24	85.71	11.31	UniRef100_Q84WV8 Putative uncharacterized protein At2g23420 n=1 Tax=Arabidopsis thaliana RepID=Q84WV8_ARATH	4e-24	76.81	12.39	UniRef100_O80459 Putative uncharacterized protein At2g23420 n=1 Tax=Arabidopsis thaliana RepID=O80459_ARATH	4e-24	76.81	12.02	GO:0019358	nicotinate_nucleotide_salvage	GO:0004516	nicotinate_phosphoribosyltransferase_activity	PWY-5381	pyridine nucleotide cycling (plants)	NA	NA	NA	NA	NA	NA
Gma.16832.1.S1_s_at	3604.02	18546.7	5.14611	1e-149	Rep: Extensin - Glycine max (Soybean)	AT1G26240.1	1e-100	proline-rich extensin-like family protein	AC149471_20.4	8e-78	Extensin-like region E EGN_Mt060719 20060904 TIGR 2916.m00012	Gma.16832.1.S1_s_at	Affymetrix Soybean Target Sequence	Glyma02g09210.1	1e-139	100	51.13	NO BLASTP HIT (E<10-6)		NO BLASTP HIT (E<10-6)		0	0			0	0			0	0
GmaAffx.21087.1.S1_at	18321.4	94278.2	5.14578									GmaAffx.21087.1.S1_at	Affymetrix Soybean Target Sequence	Glyma10g42470.1	4e-75	100	9.05	AT3G12120.2	1e-165	UniRef100_P48630 Omega-6 fatty acid desaturase, endoplasmic reticulum isozyme 1 n=2 Tax=Glycine max RepID=FD6E1_SOYBN	0	100	100	UniRef100_Q5BLK5 Microsomal omega-6-desaturase n=1 Tax=Glycine max RepID=Q5BLK5_SOYBN	0	99.74	100	UniRef100_Q19AK8 Microsomal oleate desaturase FAD2-1B n=1 Tax=Glycine max RepID=Q19AK8_SOYBN	0	93.8	100	GO:0006629	lipid_metabolic_process	GO:0016720 GO:0045485	delta12-fatty_acid_dehydrogenase_activity omega-6_fatty_acid_desaturase_activity	PWY-762	phospholipid desaturation			PF00487	Fatty acid desaturase
GmaAffx.92210.1.S1_at	14395.7	72268.8	5.02015	1e-69	Rep: ATP sulfurylase - Glycine max (Soybean)	AT3G22890.1	5e-39	APS1 (ATP sulfurylase 3)	AC146721_16.4	3e-33	ATP-sulfurylase E EGN_Mt060719 20060904 TIGR 2667.m00021	GmaAffx.92210.1.S1_at	Affymetrix Soybean Target Sequence	Glyma20g28980.2	1e-66	100	6.64	AT3G22890.1	0	UniRef100_Q8SAG1 ATP sulfurylase n=1 Tax=Glycine max RepID=Q8SAG1_SOYBN	0	95.94	90.69	UniRef100_A5AV70 Putative uncharacterized protein (Chromosome chr5 scaffold_2, whole genome shotgun sequence) n=1 Tax=Vitis vinifera RepID=A5AV70_VITVI	0	82.78	90.36	UniRef100_Q1HL01 ATP sulfurylase n=1 Tax=Camellia sinensis RepID=Q1HL01_CAMSI	0	81.52	90.75	GO:0046686	response_to_cadmium_ion	GO:0004781	sulfate_adenylyltransferase_(ATP)_activity	SULFMETII-PWY	sulfate reduction (assimilatory)
GmaAffx.80463.1.S1_at	2355.46	11606.6	4.92753									GmaAffx.80463.1.S1_at	Affymetrix Soybean Target Sequence	Glyma08g00950.1	1e-125	99.56	30.78	NO BLASTP HIT (E<10-6)		NO BLASTP HIT (E<10-6)		0	0			0	0			0	0
GmaAffx.8932.6.S1_s_at	21211.7	101387	4.77977	1e-87	Cluster: Putative senescence-associated protein; n=1; Pisum sativum|Rep: Putative senescence-associated protein - Pisum sativum (Garden pea)				AC136838_37.3	1e-116	hypothetical protein E EGN_Mt060719 20060904 TIGR 2309.m00073	GmaAffx.8932.6.S1_s_at	Affymetrix Soybean Target Sequence	Glyma13g12040.1	4e-41	96	23.87	NO BLASTP HIT (E<10-6)		NO BLASTP HIT (E<10-6)		0	0			0	0			0	0
GmaAffx.92851.1.S1_s_at	2537.62	11979.1	4.72062	1e-124	Cluster: NAD(P)H-dependent 6'-deoxychalcone synthase; n=2; Phaseoleae|Rep: NAD(P)H-dependent 6'-deoxychalcone synthase - Glycine max (Soybean)	AT1G59950.1	9e-91	aldo/keto reductase, putative	AC141110_13.5	1e-121	Aldo/keto reductase E EGN_Mt060719 20060904 TIGR 2465.m00017	GmaAffx.92851.1.S1_s_at	Affymetrix Soybean Target Sequence	Glyma18g52250.1	0	99.75	42.09	AT1G59950.1	6e-91	UniRef100_P26690 NAD(P)H-dependent 6'-deoxychalcone synthase n=1 Tax=Glycine max RepID=6DCS_SOYBN	1e-128	66.35	100	UniRef100_B5LY00 Chalcone reductase n=1 Tax=Glycine max RepID=B5LY00_SOYBN	1e-127	66.99	98.41	UniRef100_Q8S4C1 Chalcone reductase n=1 Tax=Pueraria montana var. lobata RepID=Q8S4C1_PUELO	1e-124	64.76	100.32			GO:0016491	oxidoreductase_activity			PTHR11732	ALDO/KETO REDUCTASE	PF00248	Aldo/keto reductase family	KOG1577	Aldo/keto reductase family proteins
GmaAffx.89772.10.A1_s_at	824.247	3854.08	4.67588	9e-85	Cluster: Stress-induced protein SAM22; n=3; Glycine max|Rep: Stress-induced protein SAM22 - Glycine max (Soybean)	AT1G24020.1	4e-08	Bet v I allergen family protein	AC144388_14.3	7e-26	Bet v I allergen F EGN_Mt060719 20060904 TIGR 2507.m00018	GmaAffx.89772.10.A1_s_at	Affymetrix Soybean Consensus Sequence	No Soybean Match Identified, E<10E-30, Perecent ID>95%		0	0	NO BLASTX HIT (E<10-6)		UniRef100_P26987 Stress-induced protein SAM22 n=1 Tax=Glycine max RepID=SAM22_SOYBN	1e-66	90.48	53.16	UniRef100_P26987 Stress-induced protein SAM22 n=1 Tax=Glycine max RepID=SAM22_SOYBN	1e-66	88.89	45.57	UniRef100_Q43453 G.max mRNA from stress-induced gene (H4) n=1 Tax=Glycine max RepID=Q43453_SOYBN	8e-58	77.38	53.16							NA	NA	NA	NA	NA	NA
Gma.1747.1.S1_a_at	26198.5	118206	4.51194	1e-76	Cluster: Nicotinate phosphoribosyltransferase-like protein; n=1; Medicago truncatula|Rep: Nicotinate phosphoribosyltransferase-like protein - Medicago	AT2G23420.1	4e-76	nicotinate phosphoribosyltransferase family protein / NAPRTase family protein	AC144431_10.4	6e-74	Nicotinate phosphoribosyltransferase related E EGN_Mt060719 20060904 TIGR 2513.m00011	Gma.1747.1.S1_a_at	Affymetrix Soybean Target Sequence	Glyma05g19580.1	1e-79	99.35	6.95	AT2G23420.1	0	UniRef100_Q6XQM5 Nicotinate phosphoribosyltransferase-like protein n=1 Tax=Medicago truncatula RepID=Q6XQM5_MEDTR	0	89.23	100	UniRef100_A7PLB7 Chromosome chr7 scaffold_20, whole genome shotgun sequence n=1 Tax=Vitis vinifera RepID=A7PLB7_VITVI	0	84.05	100	UniRef100_Q84WV8 Putative uncharacterized protein At2g23420 n=1 Tax=Arabidopsis thaliana RepID=Q84WV8_ARATH	0	82.32	100	GO:0019358	nicotinate_nucleotide_salvage	GO:0004516	nicotinate_phosphoribosyltransferase_activity	PWY-5381	pyridine nucleotide cycling (plants)	PTHR11098	NICOTINATE PHOSPHORIBOSYLTRANSFERASE	PF04095	Nicotinate phosphoribosyltransferase (NAPRTase) family	KOG2511	Nicotinic acid phosphoribosyltransferase
GmaAffx.78983.1.S1_at	1117.73	5037.46	4.50687	1e-143	Cluster: MtN19 protein precursor; n=1; Medicago truncatula|Rep: MtN19 protein precursor - Medicago truncatula (Barrel medic)	AT5G61820.1	1e-110	similar to hypothetical protein [Trifolium pratense] (GB:BAE71234.1); contains InterPro domain Stress	AC174146_8.3	3e-89	Stress up-regulated Nod 19 H EGN_Mt060719 20060904 TIGR 3510.m00020	GmaAffx.78983.1.S1_at	Affymetrix Soybean Target Sequence	Glyma15g13870.1	3e-64	100	9.86	AT5G61820.1	3e-92	UniRef100_O24097 MtN19 protein n=1 Tax=Medicago truncatula RepID=O24097_MEDTR	1e-114	53.85	83.21	UniRef100_Q64EX4 MtN19-like protein n=1 Tax=Pisum sativum RepID=Q64EX4_PEA	1e-112	50.36	79.54	UniRef100_Q2PEW8 Putative uncharacterized protein n=1 Tax=Trifolium pratense RepID=Q2PEW8_TRIPR	1e-110	53.85	79.21	GO:0008150	biological_process	GO:0003674	molecular_function					PF07712	Stress up-regulated Nod 19
GmaAffx.1518.1.S1_at	28637.7	128547	4.48875	4e-32	Cluster: Gibberellin regulated protein; n=1; Medicago truncatula|Rep: Gibberellin regulated protein - Medicago truncatula (Barrel medic)	AT1G75750.1	1e-18	GASA1 (GAST1 PROTEIN HOMOLOG 1)	AC174365_18.3	5e-34	Gibberellin regulated protein F EGN_Mt060719 20060904 TIGR 3598.m00030 IMGA|AC146588_26.5 Gibberellin regulated	GmaAffx.1518.1.S1_at	Affymetrix Soybean Target Sequence	Glyma18g17490.1	1e-144	95.35	54.93	AT5G14920.1	3e-22	UniRef100_A7Q2H4 Chromosome chr1 scaffold_46, whole genome shotgun sequence n=1 Tax=Vitis vinifera RepID=A7Q2H4_VITVI	2e-27	71.08	75.93	UniRef100_A7PD64 Chromosome chr17 scaffold_12, whole genome shotgun sequence n=1 Tax=Vitis vinifera RepID=A7PD64_VITVI	2e-26	70	71.43	UniRef100_A9PAA8 Putative uncharacterized protein n=1 Tax=Populus trichocarpa RepID=A9PAA8_POPTR	2e-25	69.62	71.56	GO:0009739	response_to_gibberellin_stimulus	GO:0005199	structural_constituent_of_cell_wall					PF02704	Gibberellin regulated protein
Gma.3519.1.S1_at	129727	581579	4.4831	5e-39	Cluster: Gibberellin regulated protein; n=1; Medicago truncatula|Rep: Gibberellin regulated protein - Medicago truncatula (Barrel medic)	AT5G59845.1	2e-29	gibberellin-regulated family protein	AC158501_15.4	7e-41	Gibberellin regulated protein F EGN_Mt060719 20060904 TIGR 3271.m00013	Gma.3519.1.S1_at	Affymetrix Soybean Consensus Sequence	Ambiguous Hit		0	0	AT5G59845.1	1e-24	UniRef100_Q2HRJ5 Gibberellin regulated protein n=1 Tax=Medicago truncatula RepID=Q2HRJ5_MEDTR	7e-32	68.13	96.7	UniRef100_Q4TZI9 GIR1 n=1 Tax=Vigna radiata RepID=Q4TZI9_9FABA	1e-30	65.91	100	UniRef100_Q948Z4 Snakin-1 n=1 Tax=Solanum tuberosum RepID=SNAK1_SOLTU	3e-28	73.53	77.27	GO:0009739	response_to_gibberellin_stimulus	GO:0003674	molecular_function			NA	NA	NA	NA	NA	NA
GmaAffx.44043.1.A1_at	2881.28	12851	4.46018									GmaAffx.44043.1.A1_at	Affymetrix Soybean Target Sequence	Glyma06g13900.1	0	98.35	38.02	NO BLASTP HIT (E<10-6)		NO BLASTP HIT (E<10-6)		0	0			0	0			0	0
GmaAffx.74648.1.S1_at	802.009	3531.03	4.40273	2e-66	Cluster: Trehalose-6-phosphate synthase, putative; n=1; Musa balbisiana|Rep: Trehalose-6-phosphate synthase, putative - Musa balbisiana (Banana)	AT1G78580.1	7e-67	ATTPS1 (TREHALOSE-6-PHOSPHATE SYNTHASE); transferase, transferring glycosyl groups	AC153460_26.4	3e-63	Glycosyl transferase, family 20; Trehalose-phosphatase E EGN_Mt060719 20060904 TIGR 3156.m00028	GmaAffx.74648.1.S1_at	Affymetrix Soybean Target Sequence	Glyma15g27480.1	0	100	11.46	AT1G78580.1	0	UniRef100_A7P284 Chromosome chr19 scaffold_4, whole genome shotgun sequence n=1 Tax=Vitis vinifera RepID=A7P284_VITVI	0	82.35	91.05	UniRef100_A6MIZ0 Trehalose-phosphate synthase 1 n=1 Tax=Solanum lycopersicum RepID=A6MIZ0_SOLLC	0	82.86	90.93	UniRef100_Q9SYM4 Alpha,alpha-trehalose-phosphate synthase [UDP-forming] 1 n=1 Tax=Arabidopsis thaliana RepID=TPS1_ARATH	0	80.7	89.6	GO:0005991 GO:0009832 GO:0009790 GO:0009793 GO:0010182 GO:0051301	trehalose_metabolic_process plant-type_cell_wall_biogenesis embryonic_development embryonic_development_ending_in_seed_dormancy sugar_mediated_signaling cell_division	GO:0003825	alpha,alpha-trehalose-phosphate_synthase_(UDP-forming)_activity	TRESYN-PWY	trehalose biosynthesis	PTHR10788	TREHALOSE-6-PHOSPHATE SYNTHASE	PF00982|PF02358	Glycosyltransferase family 20|Trehalose-phosphatase	KOG1050	Trehalose-6-phosphate synthase component TPS1 and related subunits
GmaAffx.23295.1.S1_at	1274.21	5449.18	4.2765	3e-12	Cluster: T19F11.6 protein; n=2; Arabidopsis thaliana|Rep: T19F11.6 protein - Arabidopsis thaliana (Mouse-ear cress)	AT3G11660.1	5e-14	NHL1 (NDR1/HIN1-like 1)	AC146557_17.3	8e-11	Harpin-induced 1 H EGN_Mt060719 20060904 TIGR 2619.m00003	GmaAffx.23295.1.S1_at	Affymetrix Soybean Target Sequence	Glyma02g35630.1	1e-103	99.48	15.92	AT3G11660.1	4e-80	UniRef100_Q9SRN0 T19F11.6 protein (At3g11660) (Harpin-induced protein-like) (NDR1/HIN1-Like protein 1) n=3 Tax=Arabidopsis thaliana RepID=Q9SRN0_ARATH	4e-65	54.07	99.04	UniRef100_Q84WG2 Putative VAMP protein SEC22 n=1 Tax=Arabidopsis thaliana RepID=Q84WG2_ARATH	6e-65	54.07	99.04	UniRef100_A9NI58 Hairpin-induced 1-like protein NHL18B n=1 Tax=Brassica napus RepID=A9NI58_BRANA	3e-63	53.66	98.56	GO:0051607	defense_response_to_virus	GO:0003674	molecular_function					PF07320	Harpin-induced protein 1 (Hin1)
Gma.13046.1.S1_at	3104.19	12936	4.16729	7e-47	Cluster: Universal stress protein; n=1; Medicago truncatula|Rep: Universal stress protein - Medicago truncatula (Barrel medic)	AT3G03270.2	8e-39	universal stress protein (USP) family protein / early nodulin ENOD18 family protein	AC126787_2.5	8e-49	Universal stress protein (Usp) E EGN_Mt060719 20060904 TIGR 2173.m00002 IMGA|AC149209_28.4 Universal stress protein (Usp)	Gma.13046.1.S1_at	Affymetrix Soybean Target Sequence	Glyma14g39190.1	0	97.67	56.58	AT3G03270.2	2e-63	UniRef100_A8IXR1 Universal stress protein family protein n=1 Tax=Brassica rapa RepID=A8IXR1_BRACM	4e-60	71.07	100	UniRef100_Q9M9P5 T17B22.4 protein n=1 Tax=Arabidopsis thaliana RepID=Q9M9P5_ARATH	1e-59	71.07	100	UniRef100_A7PTR6 Chromosome undetermined scaffold_30, whole genome shotgun sequence n=1 Tax=Vitis vinifera RepID=A7PTR6_VITVI	2e-59	66.67	98.78	GO:0006950	response_to_stress							PF00582	Universal stress protein family
GmaAffx.12937.1.A1_at	12944.4	53246.5	4.11347	2e-11	Cluster: BAG domain containing protein-like; n=1; Oryza sativa (japonica cultivar-group)|Rep: BAG domain containing protein-like - Oryza sativa (japonica	AT3G51780.1	3e-10	ATBAG4 (ARABIDOPSIS THALIANA BCL-2-ASSOCIATED ATHANOGENE 4); protein binding				GmaAffx.12937.1.A1_at	Affymetrix Soybean Target Sequence	Glyma02g39440.1	1e-148	100	23.53	AT3G51780.1	1e-52	UniRef100_A7NYB8 Chromosome chr6 scaffold_3, whole genome shotgun sequence n=1 Tax=Vitis vinifera RepID=A7NYB8_VITVI	5e-83	67.61	93.18	UniRef100_A7QKX5 Chromosome chr8 scaffold_115, whole genome shotgun sequence n=1 Tax=Vitis vinifera RepID=A7QKX5_VITVI	2e-79	61.13	97.23	UniRef100_B4FV61 Putative uncharacterized protein n=1 Tax=Zea mays RepID=B4FV61_MAIZE	1e-64	53.23	94.59	GO:0006915 GO:0009409 GO:0009651 GO:0042981 GO:0010228	apoptosis response_to_cold response_to_salt_stress regulation_of_apoptosis vegetative_to_reproductive_phase_transition	GO:0005515	protein_binding			PTHR10666	UBIQUITIN	PF00240|PF02179	Ubiquitin family|BAG domain	KOG4361	BCL2-associated athanogene-like proteins and related BAG family chaperone regulators
GmaAffx.70235.1.S1_at	668.229	2725.88	4.07926	7e-31	Cluster: Arabidopsis thaliana genomic DNA, chromosome 5, TAC clone:K15C23; n=1; Arabidopsis thaliana|Rep: Arabidopsis thaliana genomic DNA,	AT5G44670.1	2e-32	similar to unknown protein [Arabidopsis thaliana] (TAIR:AT4G20170.1); similar to Os06g0328800 [Oryza sativa (japonica	AC174355_1.3	2e-46	Protein of unknown function DUF23 E EGN_Mt060719 20060904 TIGR 3589.m00019	GmaAffx.70235.1.S1_at	Affymetrix Soybean Target Sequence	Glyma16g14690.1	0	99.7	19.62	AT4G20170.1	1e-178	UniRef100_Q9LTZ9 Genomic DNA, chromosome 5, TAC clone:K15C23 (At5g44670/K15C23_12) n=1 Tax=Arabidopsis thaliana RepID=Q9LTZ9_ARATH	1e-171	57.63	96.34	UniRef100_O65431 Putative uncharacterized protein AT4g20170 n=1 Tax=Arabidopsis thaliana RepID=O65431_ARATH	1e-171	58.17	100.2	UniRef100_Q93Z06 AT4g20170/F1C12_90 n=1 Tax=Arabidopsis thaliana RepID=Q93Z06_ARATH	1e-151	65.06	100.52	GO:0008150	biological_process					PTHR21461	UNCHARACTERIZED	PF01697	Domain of unknown function
Gma.8687.1.A1_at	25296.6	102534	4.05325	9e-36	Cluster: Ca2+/H+ exchanger; n=1; Vigna radiata var. radiata|Rep: Ca2+/H+ exchanger - Phaseolus aureus (Mung bean) (Vigna radiata)	AT5G01490.1	1e-30	CAX4 (cation exchanger 4); cation:cation antiporter	CT009479_9.4	3e-33	Bacterial extracellular solute-binding protein, family 3; Calcium/proton exchanger superfamily E EGN_Mt060719	Gma.8687.1.A1_at	Affymetrix Soybean Target Sequence	Glyma03g07910.1	0	98.16	26.19	AT3G51860.1	1e-169	UniRef100_Q6R2R4 CAX n=1 Tax=Suaeda salsa RepID=Q6R2R4_SUASA	1e-157	64.14	93.42	UniRef100_O64455 Ca2+/H+ exchanger n=1 Tax=Vigna radiata var. radiata RepID=O64455_PHAAU	1e-155	67.8	95.05	UniRef100_A7PP44 Chromosome chr8 scaffold_23, whole genome shotgun sequence n=1 Tax=Vitis vinifera RepID=A7PP44_VITVI	1e-154	67.22	91.24	GO:0006874 GO:0006812 GO:0006793 GO:0009624 GO:0006814 GO:0006882 GO:0030026 GO:0051592 GO:0051592	cellular_calcium_ion_homeostasis cation_transport phosphorus_metabolic_process response_to_nematode sodium_ion_transport cellular_zinc_ion_homeostasis cellular_manganese_ion_homeostasis response_to_calcium_ion response_to_calcium_ion	GO:0015368 GO:0015369 GO:0015491	calcium:cation_antiporter_activity calcium:hydrogen_antiporter_activity cation:cation_antiporter_activity					PF01699|PF01699	Sodium/calcium exchanger protein|Sodium/calcium exchanger protein	KOG1397	Ca2+/H+ antiporter VCX1 and related proteins
Gma.3557.2.S1_s_at	2351.63	9460.61	4.023	1e-124	Cluster: NAD(P)H-dependent 6'-deoxychalcone synthase; n=2; Phaseoleae|Rep: NAD(P)H-dependent 6'-deoxychalcone synthase - Glycine max (Soybean)	AT1G59950.1	9e-91	aldo/keto reductase, putative	AC141110_13.5	1e-121	Aldo/keto reductase E EGN_Mt060719 20060904 TIGR 2465.m00017	Gma.3557.2.S1_s_at	Affymetrix Soybean Target Sequence	Glyma18g52250.1	1e-163	100	30.49	AT1G59950.1	6e-91	UniRef100_P26690 NAD(P)H-dependent 6'-deoxychalcone synthase n=1 Tax=Glycine max RepID=6DCS_SOYBN	1e-128	66.35	100	UniRef100_B5LY00 Chalcone reductase n=1 Tax=Glycine max RepID=B5LY00_SOYBN	1e-127	66.99	98.41	UniRef100_Q8S4C1 Chalcone reductase n=1 Tax=Pueraria montana var. lobata RepID=Q8S4C1_PUELO	1e-124	64.76	100.32			GO:0016491	oxidoreductase_activity			PTHR11732	ALDO/KETO REDUCTASE	PF00248	Aldo/keto reductase family	KOG1577	Aldo/keto reductase family proteins
Gma.2705.1.S1_at	58925.4	14639.2	0.248436	1e-111	Rep: TPR repeat - Medicago truncatula (Barrel medic)	AT1G15290.1	3e-33	binding	AC135414_9.5	1e-113	Rieske iron-sulfur protein E EGN_Mt060719 20060904 TIGR 2265.m00011	Gma.2705.1.S1_at	Affymetrix Soybean Target Sequence	Glyma08g22850.1	9e-68	96.55	3.12	AT1G15290.1	0	UniRef100_A5BZB0 Putative uncharacterized protein n=1 Tax=Vitis vinifera RepID=A5BZB0_VITVI	0	63.92	65.98	UniRef100_A5BZB0 Putative uncharacterized protein n=1 Tax=Vitis vinifera RepID=A5BZB0_VITVI	2e-82	43.35	25.75	UniRef100_Q7XQE6 OSJNBa0070O11.2 protein n=2 Tax=Oryza sativa Japonica Group RepID=Q7XQE6_ORYSJ	0	47.79	87.73	GO:0008150	biological_process	GO:0005488	binding			PTHR12601	EUKARYOTIC TRANSLATION INITIATION FACTOR 3 SUBUNIT (EIF-3)	PF07719|PF07719|PF00515|PF07719|PF07719|PF00515|PF07145|PF07	Tetratricopeptide repeat|Tetratricopeptide repeat|Tetratricopeptide repeat|Tetratricopeptide repeat|Tetratricopeptide repeat|Tetratricopeptide repeat|Ataxin-2 C-terminal region|Ataxin-2 C-terminal region
Gma.3594.2.S1_a_at	166383	41132	0.247213	7e-77	Cluster: Hypothetical protein; n=1; Medicago truncatula|Rep: Hypothetical protein - Medicago truncatula (Barrel medic)	AT4G37450.1	8e-52	AGP18 (Arabinogalactan protein 18)	AC144765_22.4	8e-79	arabinogalactan protein, putative F EGN_Mt060719 20060904 TIGR 2562.m00003	Gma.3594.2.S1_a_at	Affymetrix Soybean Target Sequence	Glyma17g17970.1	0	100	50.68	AT4G37450.1	2e-46	NO BLASTP HIT (E<10-6)		0	0			0	0			0	0
Gma.13293.1.S1_at	118012	29065.6	0.246295	4e-59	Cluster: Hypothetical protein; n=1; Solanum bulbocastanum|Rep: Hypothetical protein - Solanum bulbocastanum (Wild potato)							Gma.13293.1.S1_at	Affymetrix Soybean Target Sequence	Glyma01g01310.2	0	100	45.18	NO BLASTP HIT (E<10-6)		UniRef100_Q7XA33 Putative uncharacterized protein n=1 Tax=Solanum bulbocastanum RepID=Q7XA33_SOLBU	3e-63	48.52	48.28	UniRef100_A7PZ53 Chromosome chr4 scaffold_39, whole genome shotgun sequence n=1 Tax=Vitis vinifera RepID=A7PZ53_VITVI	4e-58	44.4	49.91	UniRef100_B6TZS3 Putative uncharacterized protein n=1 Tax=Zea mays RepID=B6TZS3_MAIZE	5e-45	37.83	43.51
Gma.1534.1.S1_a_at	131258	31917	0.243162	1e-110	Cluster: Caffeic acid O-methyltransferase-like protein; n=1; Arabidopsis thaliana|Rep: Caffeic acid O-methyltransferase-like protein - Arabidopsis thaliana	AT3G53140.1	1e-112	O-diphenol-O-methyl transferase, putative	CT009568_23.4	2e-95	O-methyltransferase, family 2; Dimerisation E EGN_Mt060719 20060904 TIGR 3822.m00024	Gma.1534.1.S1_a_at	Affymetrix Soybean Target Sequence	Glyma15g38540.1	2e-59	100	8.35	AT3G53140.1	1e-152	UniRef100_A7QJB5 Chromosome chr8 scaffold_106, whole genome shotgun sequence n=1 Tax=Vitis vinifera RepID=A7QJB5_VITVI	1e-159	74.44	98.88	UniRef100_A5BL04 Putative uncharacterized protein n=1 Tax=Vitis vinifera RepID=A5BL04_VITVI	1e-157	73.89	98.88	UniRef100_Q9SCP7 Caffeic acid O-methyltransferase-like protein (AT3g53140/T4D2_70) n=1 Tax=Arabidopsis thaliana RepID=Q9SCP7_ARATH	1e-156	73.74	98.61	GO:0008150	biological_process	GO:0008171 GO:0008168 GO:0046983	O-methyltransferase_activity methyltransferase_activity protein_dimerization_activity			PTHR11746	O-METHYLTRANSFERASE	PF08100|PF00891	Dimerisation domain|O-methyltransferase	KOG3178	Hydroxyindole-O-methyltransferase and related SAM-dependent methyltransferases
Gma.6951.1.S1_at	77012.2	18718	0.243052	7e-45	Cluster: F9L1.28 protein; n=1; Arabidopsis thaliana|Rep: F9L1.28 protein - Arabidopsis thaliana (Mouse-ear cress)	AT1G15340.1	1e-46	MBD10 (methyl-CpG-binding domain 10); DNA binding	AC166899_7.4	8e-43	Methyl-CpG binding - 3prime partial E EGN_Mt060719 20060904 TIGR 3405.m00003	Gma.6951.1.S1_at	Affymetrix Soybean Target Sequence	Glyma15g01040.1	0	100	37.42	AT1G15340.1	2e-54	UniRef100_A7QIN6 Chromosome chr9 scaffold_104, whole genome shotgun sequence n=1 Tax=Vitis vinifera RepID=A7QIN6_VITVI	7e-44	50.23	65.43	UniRef100_Q9XI36 F9L1.28 protein (At1g15340) (At1g15340/F9L1_28) n=1 Tax=Arabidopsis thaliana RepID=Q9XI36_ARATH	8e-40	75.56	23.44	UniRef100_Q8H7D1 Putative uncharacterized protein n=1 Tax=Arabidopsis thaliana RepID=Q8H7D1_ARATH	5e-39	76.4	25.72	GO:0008150	biological_process	GO:0003677 GO:0008327	DNA_binding methyl-CpG_binding					PF01429	Methyl-CpG binding domain
GmaAffx.713.1.S1_at	42939.1	10435.5	0.243029	5e-69	Cluster: Putative phospholipase; n=1; Arabidopsis thaliana|Rep: Putative phospholipase - Arabidopsis thaliana (Mouse-ear cress)	AT5G19290.1	1e-70	esterase/lipase/thioesterase family protein	AC152937_18.4	9e-28	Alpha/beta hydrolase E EGN_Mt060719 20060904 TIGR 3131.m00008	GmaAffx.713.1.S1_at	Affymetrix Soybean Target Sequence	Glyma10g35540.1	1e-168	99.67	21.47	AT5G19290.1	2.33e-156	UniRef100_A5AN90 Putative uncharacterized protein n=1 Tax=Vitis vinifera RepID=A5AN90_VITVI	1e-147	76.42	22.72	UniRef100_A7PI48 Chromosome chr13 scaffold_17, whole genome shotgun sequence n=1 Tax=Vitis vinifera RepID=A7PI48_VITVI	1e-143	76.58	95.74	UniRef100_Q8VZV6 Putative phospholipase n=1 Tax=Arabidopsis thaliana RepID=Q8VZV6_ARATH	1e-135	70.06	97.88			GO:0003824	catalytic_activity			PTHR11614	PHOSPHOLIPASE-RELATED			KOG1455	Lysophospholipase
GmaAffx.71468.1.S1_at	10851.6	2619.74	0.241414									GmaAffx.71468.1.S1_at	Affymetrix Soybean Target Sequence	Glyma08g48190.1	0	100	10.94	AT1G67040.1	5e-52	UniRef100_A7PAS7 Chromosome chr14 scaffold_9, whole genome shotgun sequence n=1 Tax=Vitis vinifera RepID=A7PAS7_VITVI	1e-138	38.63	83.55	UniRef100_A5BVN6 Putative uncharacterized protein n=1 Tax=Vitis vinifera RepID=A5BVN6_VITVI	3e-82	37.54	52.5	UniRef100_A5BVN6 Putative uncharacterized protein n=1 Tax=Vitis vinifera RepID=A5BVN6_VITVI	1e-51	44.4	23.98
GmaAffx.16201.1.S1_at	10824.2	2605.37	0.240698	1e-14	Cluster: Zinc finger, C2H2-type; n=1; Medicago truncatula|Rep: Zinc finger, C2H2-type - Medicago truncatula (Barrel medic)	AT1G26150.1	3e-05	protein kinase	AC161241_14.4	2e-16	Zinc finger, C2H2-type E EGN_Mt060719 20060904 TIGR 3329.m00025	GmaAffx.16201.1.S1_at	Affymetrix Soybean Target Sequence	Glyma03g39650.1	1e-175	95.76	16.13	AT3G50700.1	9e-96	UniRef100_A7PS38 Chromosome chr14 scaffold_27, whole genome shotgun sequence n=1 Tax=Vitis vinifera RepID=A7PS38_VITVI	2e-99	47.54	80.41	UniRef100_A9PER6 Putative uncharacterized protein n=1 Tax=Populus trichocarpa RepID=A9PER6_POPTR	4e-91	54.49	75.51	UniRef100_Q2HVE6 Zinc finger, C2H2-type n=1 Tax=Medicago truncatula RepID=Q2HVE6_MEDTR	4e-84	54.33	57.08	GO:0045449	regulation_of_transcription	GO:0003676 GO:0003700 GO:0008270	nucleic_acid_binding transcription_factor_activity zinc_ion_binding			PTHR11389	ZINC FINGER PROTEIN	PF00096|PF08071|PF00096|PF00096	Zinc finger, C2H2 type|RS4NT (NUC023) domain|Zinc finger, C2H2 type|Zinc finger, C2H2 type	KOG3576	Ovo and related transcription factors
Gma.4759.1.A1_at	36489.4	8780.93	0.240643	5e-39	Cluster: Prokaryotic transcription elongation factor GreA/GreB region; n=1; Medicago truncatula|Rep: Prokaryotic transcription elongation factor GreA/GreB				AC121237_43.5	6e-41	hypothetical protein H EGN_Mt060719 20060904 TIGR 2068.m00017	Gma.4759.1.A1_at	Affymetrix Soybean Target Sequence	Glyma20g30160.1	0	100	50.8	NO BLASTP HIT (E<10-6)		UniRef100_A5BUA2 Putative uncharacterized protein n=1 Tax=Vitis vinifera RepID=A5BUA2_VITVI	2e-08	33.11	32.03			0	0			0	0
GmaAffx.68853.1.S1_at	40538	9679.94	0.238787	1e-12	Cluster: Hypothetical protein At1g15260; n=2; Arabidopsis thaliana|Rep: Hypothetical protein At1g15260 - Arabidopsis thaliana (Mouse-ear cress)	AT1G15260.1	3e-14	similar to unknown protein [Arabidopsis thaliana] (TAIR:AT3G16070.1)	AC155101_26.4	2e-14	hypothetical protein H EGN_Mt060719 20060904 TIGR 3169.m00013	GmaAffx.68853.1.S1_at	Affymetrix Soybean Target Sequence	Glyma15g01850.1	9e-71	99.27	13.77	AT3G16070.1	3e-17	UniRef100_Q9LW80 Arabidopsis thaliana genomic DNA, chromosome 3, P1 clone: MSL1 n=1 Tax=Arabidopsis thaliana RepID=Q9LW80_ARATH	3e-15	31.91	124	UniRef100_Q9XI43 F9L1.20 protein n=2 Tax=Arabidopsis thaliana RepID=Q9XI43_ARATH	4e-15	56	42.37			0	0	GO:0008150	biological_process	GO:0003674	molecular_function
Gma.8436.1.S1_at	29593.8	7007.57	0.236792	0	Cluster: G2/mitotic-specific cyclin S13-6; n=3; Glycine max|Rep: G2/mitotic-specific cyclin S13-6 - Glycine max (Soybean)	AT5G06150.1	1e-129	CYC1BAT (CYCLIN B 1;2); cyclin-dependent protein kinase regulator	AC169076_22.4	0	Cyclin, N-terminal E EGN_Mt060719 20060904 TIGR 3424.m00013	Gma.8436.1.S1_at	Affymetrix Soybean Target Sequence	Glyma03g27910.1	1e-177	99.07	18.1	AT5G06150.1	1e-130	UniRef100_P25011 G2/mitotic-specific cyclin S13-6 n=1 Tax=Glycine max RepID=CCNB1_SOYBN	0	85.46	100	UniRef100_Q39855 Cyclin n=1 Tax=Glycine max RepID=Q39855_SOYBN	0	88.04	97.32	UniRef100_P93557 Mitotic cyclin n=1 Tax=Sesbania rostrata RepID=P93557_SESRO	1e-176	70.73	101.12	GO:0009651 GO:0051726 GO:0010332	response_to_salt_stress regulation_of_cell_cycle response_to_gamma_radiation	GO:0016538	cyclin-dependent_protein_kinase_regulator_activity			PTHR10177	CYCLINS	PF00134|PF02984	Cyclin, N-terminal domain|Cyclin, C-terminal domain	KOG0653	Cyclin B and related kinase-activating proteins
GmaAffx.47232.1.A1_at	121818	28650	0.235187	6e-26	Cluster: Oxygen-evolving enhancer protein 1, chloroplast precursor; n=1; Pisum sativum|Rep: Oxygen-evolving enhancer protein 1, chloroplast	AT5G66570.1	5e-22	PSBO-1 (OXYGEN-EVOLVING ENHANCER 33)	AC157372_8.3	9e-28	Photosystem II manganese-stabilizing protein PsbO F EGN_Mt060719 20060904 TIGR 3210.m00007	GmaAffx.47232.1.A1_at	Affymetrix Soybean Target Sequence	Glyma16g25860.1	2e-51	100	6.78	AT3G50820.1	1e-148	UniRef100_P14226 Oxygen-evolving enhancer protein 1, chloroplastic n=1 Tax=Pisum sativum RepID=PSBO_PEA	1e-166	88.22	100.61	UniRef100_A9PGS6 Putative uncharacterized protein n=2 Tax=Populus RepID=A9PGS6_POPTR	1e-159	84.08	99.4	UniRef100_A7R355 Chromosome undetermined scaffold_484, whole genome shotgun sequence n=1 Tax=Vitis vinifera RepID=A7R355_VITVI	1e-159	84.38	99.7	GO:0019684 GO:0010205 GO:0010207 GO:0042549 GO:0035304	photosynthesis,_light_reaction photoinhibition photosystem_II_assembly photosystem_II_stabilization regulation_of_protein_amino_acid_dephosphorylation	GO:0008266 GO:0010242	poly(U)_binding oxygen_evolving_activity	PWY-101	photosynthesis, light reaction			PF01716	Manganese-stabilising protein / photosystem II polypeptide
Gma.16136.1.S1_at	24480.2	5725.97	0.233902	2e-91	Cluster: Hypothetical protein; n=1; Medicago truncatula|Rep: Hypothetical protein - Medicago truncatula (Barrel medic)	AT5G62550.1	3e-40	similar to unknown protein [Arabidopsis thaliana] (TAIR:AT3G28770.1); similar to unnamed protein product; gene_id:K19B1.16	AC122726_25.5	3e-93	hypothetical protein E EGN_Mt060719 20060904 TIGR 2094.m00026	Gma.16136.1.S1_at	Affymetrix Soybean Target Sequence	Glyma17g10650.1	0	98.73	31.3	AT5G62550.1	3e-44	UniRef100_A9P8R6 Putative uncharacterized protein n=1 Tax=Populus trichocarpa RepID=A9P8R6_POPTR	8e-57	43.24	104.2	UniRef100_A2YEJ1 Putative uncharacterized protein n=1 Tax=Oryza sativa Indica Group RepID=A2YEJ1_ORYSI	2e-42	43.38	78.89	UniRef100_B4F9M0 Putative uncharacterized protein n=1 Tax=Zea mays RepID=B4F9M0_MAIZE	1e-41	45	79.48	GO:0008150	biological_process	GO:0003674	molecular_function
Gma.7080.1.S1_s_at	166325	38743.3	0.232937	6e-22	Cluster: Plant lipid transfer/seed storage/trypsin-alpha amylase inhibitor; n=1; Medicago truncatula|Rep: Plant lipid transfer/seed	AT5G48485.1	2e-22	DIR1 (DEFECTIVE IN INDUCED RESISTANCE 1); lipid binding	AC148292_6.4	8e-24	Plant lipid transfer/seed storage/trypsin-alpha amylase inhibitor F EGN_Mt060719 20060904 TIGR 2805.m00007	Gma.7080.1.S1_s_at	Affymetrix Soybean Target Sequence	Glyma20g39270.1	1e-153	99.64	55.29	AT5G48485.1	9e-16	NO BLASTP HIT (E<10-6)		0	0			0	0			0	0	GO:0006869 GO:0009627	lipid_transport systemic_acquired_resistance	GO:0008289 GO:0005319	lipid_binding lipid_transporter_activity
Gma.7250.1.S1_s_at	8943.11	2078.22	0.232382	4e-34	Cluster: MYB transcription factor MYB73; n=1; Glycine max|Rep: MYB transcription factor MYB73 - Glycine max (Soybean)	AT1G01380.1	2e-11	ETC1 (ENHANCER OF TRY AND CPC 1); DNA binding / transcription factor	CT033771_17.4	8e-12	Homeodomain-related H EGN_Mt060719 20060904 TIGR 3883.m00017	Gma.7250.1.S1_s_at	Affymetrix Soybean Target Sequence	Glyma06g45940.1	4e-44	100	10.18	NO BLASTP HIT (E<10-6)		UniRef100_Q0PJH5 MYB transcription factor MYB73 n=1 Tax=Glycine max RepID=Q0PJH5_SOYBN	4e-15	100	58.11			0	0			0	0
Gma.12894.1.S1_at	7965.2	1841.5	0.231193	3e-30	Rep: Cyclin A2 - Medicago sativa (Alfalfa)	AT1G15570.1	2e-31	CYCA2;3 (CYCLIN A2;3); cyclin-dependent protein kinase regulator	CT963092_7.3	8e-22	Cyclin, N-terminal H EGN_Mt060719 20060904 TIGR 3968.m00007	Gma.12894.1.S1_at	Affymetrix Soybean Target Sequence	Glyma08g22200.1	1e-118	100	13.68	AT1G80370.1	1e-129	UniRef100_Q9XGI0 Cyclin A2 n=1 Tax=Medicago sativa RepID=Q9XGI0_MEDSA	1e-139	57.88	95.04	UniRef100_Q941M7 Cyclin A2 n=1 Tax=Medicago sativa RepID=Q941M7_MEDSA	1e-136	57.47	95.83	UniRef100_Q9S957 Cyclin A Sequence Match n=1 Tax=Medicago sativa subsp. falcata RepID=Q9S957_MEDFA	1e-136	59.91	93.81	GO:0051726	regulation_of_cell_cycle	GO:0016538	cyclin-dependent_protein_kinase_regulator_activity			PTHR10177	CYCLINS	PF00134|PF02984	Cyclin, N-terminal domain|Cyclin, C-terminal domain	KOG0654	G2/Mitotic-specific cyclin A
Gma.987.1.S1_at	16141.7	3704.15	0.229477									Gma.987.1.S1_at	Affymetrix Soybean Consensus Sequence	No Soybean Match Identified, E<10E-30, Perecent ID>95%		0	0	NO BLASTX HIT (E<10-6)		NO BLASTX HIT (E<10-6)		0	0			0	0			0	0							NA	NA	NA	NA	NA	NA
Gma.6016.2.S1_s_at	22108.9	5067.33	0.229198	1e-146	Cluster: Pterocarpan reductase; n=1; Lotus japonicus|Rep: Pterocarpan reductase - Lotus japonicus	AT4G39230.1	1e-130	isoflavone reductase, putative	CT485798_13.5	1e-124	NmrA-like F EGN_Mt060719 20060904 TIGR 3887.m00003	Gma.6016.2.S1_s_at	Affymetrix Soybean Target Sequence	Glyma06g03410.1	1e-114	100	16.4	AT4G39230.1	1e-130	UniRef100_Q05JY0 Pterocarpan reductase n=1 Tax=Lotus japonicus RepID=Q05JY0_LOTJA	1e-148	81.29	100	UniRef100_Q9FUW6 Allergenic isoflavone reductase-like protein Bet v 6.0102 n=2 Tax=Betula pendula RepID=Q9FUW6_BETVE	1e-147	81.88	100.32	UniRef100_Q3KN68 Isoflavone reductase-like protein 5 n=1 Tax=Vitis vinifera RepID=Q3KN68_VITVI	1e-144	80.91	100.98	GO:0046686	response_to_cadmium_ion	GO:0032442	phenylcoumaran_benzylic_ether_reductase_activity			PTHR15020	FAMILY NOT NAMED	PF05368	NmrA-like family
GmaAffx.84809.1.S1_at	25292.3	5747.52	0.227244	1e-67	Cluster: Membrane protein-like protein; n=2; Glycine max|Rep: Membrane protein-like protein - Glycine max (Soybean)	AT2G25737.1	1e-55	similar to unknown protein [Arabidopsis thaliana] (TAIR:AT2G36630.1); similar to unknown [Brassica napus] (GB:AAY63998.1);	AC147178_24.4	4e-74	Protein of unknown function DUF81 H EGN_Mt060719 20060904 TIGR 2737.m00028	GmaAffx.84809.1.S1_at	Affymetrix Soybean Target Sequence	Glyma01g38130.1	0	99.32	26.49	AT2G25737.1	1e-165	UniRef100_Q00M73 Membrane protein-like protein n=1 Tax=Glycine max RepID=Q00M73_SOYBN	2.33e-156	56.28	95.72	UniRef100_A7PUW6 Chromosome chr4 scaffold_32, whole genome shotgun sequence n=1 Tax=Vitis vinifera RepID=A7PUW6_VITVI	1e-136	56.46	92.52	UniRef100_Q00M90 Membrane protein-like protein n=1 Tax=Glycine max RepID=Q00M90_SOYBN	1e-129	52.31	99.57							PTHR14255	FAMILY NOT NAMED	PF01925	Domain of unknown function DUF81
Gma.13062.1.S1_at	9312.12	2101.04	0.225624	6e-94	Cluster: (1-4)-beta-mannan endohydrolase; n=1; Eucalyptus globulus subsp. globulus|Rep: (1-4)-beta-mannan endohydrolase - Eucalyptus globulus	AT5G66460.1	3e-87	(1-4)-beta-mannan endohydrolase, putative	AC137669_17.5	1e-105	Glycoside hydrolase, family 5 F EGN_Mt060719 20060904 TIGR 2338.m00013	Gma.13062.1.S1_at	Affymetrix Soybean Target Sequence	Glyma01g37720.2	0	97.75	19.61	AT5G66460.1	1e-171	UniRef100_A9PH08 Putative uncharacterized protein n=1 Tax=Populus trichocarpa RepID=A9PH08_POPTR	0	76.69	91.26	UniRef100_B2BMQ0 Endo-1,4-beta-mannosidase protein 2 n=1 Tax=Prunus persica RepID=B2BMQ0_PRUPE	0	74.76	94.69	UniRef100_A7PUR7 Chromosome chr4 scaffold_32, whole genome shotgun sequence n=1 Tax=Vitis vinifera RepID=A7PUR7_VITVI	1e-179	73.79	94.69	GO:0005975	carbohydrate_metabolic_process	GO:0004553	hydrolase_activity,_hydrolyzing_O-glycosyl_compounds
Gma.7415.1.S1_at	17269.4	3896.17	0.225611	2e-70	Rep: At1g32540/T9G5_1 - Arabidopsis thaliana (Mouse-ear cress)	AT1G32540.2	3e-72	LOL1 (LSD ONE LIKE 1)	AC154036_12.4	8e-20	Zinc finger, LSD1-type - 3prime partial H EGN_Mt060719 20060904 TIGR 3161.m00001	Gma.7415.1.S1_at	Affymetrix Soybean Target Sequence	Glyma05g23710.1	1e-120	99.55	18.88	AT1G32540.3	2e-74	UniRef100_Q0J7V9 Os08g0159500 protein n=2 Tax=Oryza sativa Japonica Group RepID=Q0J7V9_ORYSJ	2e-48	76.8	67.93	UniRef100_Q93ZB1 At1g32540/T9G5_1 (LSD1-like) n=1 Tax=Arabidopsis thaliana RepID=Q93ZB1_ARATH	3e-48	79.51	79.22	UniRef100_Q3ED39 Uncharacterized protein At1g32540.1 n=1 Tax=Arabidopsis thaliana RepID=Q3ED39_ARATH	3e-48	79.51	65.24	GO:0006917	induction_of_apoptosis	GO:0003677	DNA_binding					PF06943|PF06943|PF06943	LSD1 zinc finger|LSD1 zinc finger|LSD1 zinc finger
GmaAffx.3046.1.A1_at	20787.1	4672.51	0.224779	1e-35	Cluster: Hypothetical protein F4H6.15; n=3; Arabidopsis thaliana|Rep: Hypothetical protein F4H6.15 - Arabidopsis thaliana (Mouse-ear cress)	AT4G04630.1	3e-37	similar to unknown protein [Arabidopsis thaliana] (TAIR:AT4G21970.1); similar to Protein of unknown function, DUF584 [Medicago	AC147435_19.4	8e-32	Protein of unknown function DUF584 E EGN_Mt060719 20060904 TIGR 2752.m00018	GmaAffx.3046.1.A1_at	Affymetrix Soybean Target Sequence	Glyma13g27470.1	1e-140	100	32.86	AT4G04630.1	2e-37	UniRef100_A7QZP7 Chromosome chr10 scaffold_282, whole genome shotgun sequence (Chromosome undetermined scaffold_2092, whole genome shotgun sequence) n=1 Tax=Vitis vinifera RepID=A7QZP7_VITVI	8e-33	50.3	93.14	UniRef100_A7P0P7 Chromosome chr19 scaffold_4, whole genome shotgun sequence n=1 Tax=Vitis vinifera RepID=A7P0P7_VITVI	2e-26	44.79	98.19	UniRef100_Q8GWW1 Putative uncharacterized protein At4g04630/F4H6_15 (At4g04630) n=1 Tax=Arabidopsis thaliana RepID=Q8GWW1_ARATH	4e-26	63.04	54.76	GO:0008150	biological_process	GO:0003674	molecular_function					PF04520	Protein of unknown function, DUF584
GmaAffx.11559.1.A1_at	11290.4	2531.75	0.224239									GmaAffx.11559.1.A1_at	Affymetrix Soybean Target Sequence	Glyma13g36040.1	1e-98	100	45.14	NO BLASTP HIT (E<10-6)		NO BLASTP HIT (E<10-6)		0	0			0	0			0	0
GmaAffx.62153.1.S1_at	10525.2	2350.08	0.223281									GmaAffx.62153.1.S1_at	Affymetrix Soybean Target Sequence	Glyma15g20060.1	1e-111	100	13.22	AT5G20740.1	1e-41	UniRef100_A7PDS0 Chromosome chr11 scaffold_13, whole genome shotgun sequence n=1 Tax=Vitis vinifera RepID=A7PDS0_VITVI	2e-51	61.11	70.35	UniRef100_Q84WE4 Putative ripening-related protein (At5g20740) n=1 Tax=Arabidopsis thaliana RepID=Q84WE4_ARATH	2e-39	50.89	77.56	UniRef100_Q8LE11 Ripening-related protein-like n=1 Tax=Arabidopsis thaliana RepID=Q8LE11_ARATH	3e-39	51.48	77.56	GO:0008150	biological_process	GO:0046910	pectinesterase_inhibitor_activity					PF04043	Plant invertase/pectin methylesterase inhibitor
Gma.13296.3.S1_at	16531.2	3688.13	0.223101	0	Cluster: Cuticle protein; n=5; Arabidopsis thaliana|Rep: Cuticle protein - Arabidopsis thaliana (Mouse-ear cress)	AT5G57800.1	0	WAX2; catalytic	AC185525_14.3	1e-61	Sterol desaturase E EGN_Mt060719 20060904 TIGR 3658.m00004	Gma.13296.3.S1_at	Affymetrix Soybean Target Sequence	Glyma17g07670.1	1e-164	98.37	12.07	AT5G57800.1	0	UniRef100_A7PFH6 Chromosome chr11 scaffold_14, whole genome shotgun sequence n=1 Tax=Vitis vinifera RepID=A7PFH6_VITVI	0	71.38	99.53	UniRef100_Q8H1Z0 Protein WAX2 n=1 Tax=Arabidopsis thaliana RepID=WAX2_ARATH	0	67.35	99.53	UniRef100_A7PVH1 Chromosome chr9 scaffold_33, whole genome shotgun sequence n=1 Tax=Vitis vinifera RepID=A7PVH1_VITVI	0	63.02	101.14	GO:0006723 GO:0010025 GO:0042335 GO:0048235	cuticle_hydrocarbon_biosynthetic_process wax_biosynthetic_process cuticle_development pollen_sperm_cell_differentiation	GO:0003824	catalytic_activity			PTHR11863	STEROL DESATURASE	PF01598	Sterol desaturase	KOG0873	C-4 sterol methyl oxidase
Gma.6672.1.S1_at	265900	59013.7	0.22194	5e-43	Cluster: Hypothetical protein F17L22.80; n=1; Arabidopsis thaliana|Rep: Hypothetical protein F17L22.80 - Arabidopsis thaliana (Mouse-ear cress)	AT4G21620.1	9e-45	glycine-rich protein	AC144481_24.3	1e-10	Loricrin, putative I EGN_Mt060719 20060904 TIGR 2520.m00026	Gma.6672.1.S1_at	Affymetrix Soybean Target Sequence	Glyma13g31840.1	1e-120	100	22.23	AT4G21620.1	3e-45	UniRef100_A7QHW2 Chromosome undetermined scaffold_100, whole genome shotgun sequence n=1 Tax=Vitis vinifera RepID=A7QHW2_VITVI	3e-11	60	67.9	UniRef100_Q9SVT5 Putative uncharacterized protein F17L22.80 (Putative uncharacterized protein At4g21620) (Putative uncharacterized protein) (AT4g21620/F17L22_80) n=1 Tax=Arabidopsis thaliana RepID=Q9SVT5_ARATH	6e-11	63.64	41.98	UniRef100_B6UDH5 Putative uncharacterized protein n=1 Tax=Zea mays RepID=B6UDH5_MAIZE	2e-09	55.56	37.24	GO:0008150	biological_process	GO:0003674	molecular_function					PF07172	Glycine rich protein family
Gma.18014.2.S1_x_at	50630.5	11222.7	0.221658	5e-74	Cluster: En/Spm-like transposon protein; n=1; Arabidopsis thaliana|Rep: En/Spm-like transposon protein - Arabidopsis thaliana (Mouse-ear cress)	AT2G42840.1	9e-76	PDF1 (PROTODERMAL FACTOR 1)	AC174345_1.3	4e-93	PDF1 , putative E EGN_Mt060719 20060904 TIGR 3579.m00014	Gma.18014.2.S1_x_at	Affymetrix Soybean Target Sequence	Glyma08g42260.2	0	99.29	39.04	AT2G42840.1	4e-79	UniRef100_B5G4Z8 PDF n=1 Tax=Gossypium barbadense RepID=B5G4Z8_GOSBA	6e-36	65.79	38.78	UniRef100_Q9S728 En/Spm-like transposon protein (At2g42840) (Protodermal factor 1) n=1 Tax=Arabidopsis thaliana RepID=Q9S728_ARATH	2e-35	63.25	37.58	UniRef100_B6T5X0 Putative uncharacterized protein n=1 Tax=Zea mays RepID=B6T5X0_MAIZE	2e-22	49.09	54.73
Gma.13616.1.A1_at	8705.21	1928.17	0.221496	2e-05	Cluster: Hypothetical protein F7J8_120; n=1; Arabidopsis thaliana|Rep: Hypothetical protein F7J8_120 - Arabidopsis thaliana (Mouse-ear cress)	AT5G01140.1	3e-07	similar to unknown protein [Arabidopsis thaliana] (TAIR:AT5G01150.1); similar to Os04g0594500 [Oryza sativa (japonica cultivar-group)	CT030158_26.4	2e-05	Protein of unknown function DUF674 H EGN_Mt060719 20060904 TIGR 3861.m00018 IMGA|CU024888_35.3 Protein of unknown	Gma.13616.1.A1_at	Affymetrix Soybean Target Sequence	Glyma01g27040.1	1e-90	100	10.5	AT5G01150.1	9e-68	UniRef100_Q9LFC1 Putative uncharacterized protein F7J8_130 n=1 Tax=Arabidopsis thaliana RepID=Q9LFC1_ARATH	2e-64	32.32	95.21	UniRef100_Q9LFC4 Putative uncharacterized protein F7J8_100 (Putative uncharacterized protein) n=1 Tax=Arabidopsis thaliana RepID=Q9LFC4_ARATH	1e-63	33.4	90.39	UniRef100_Q9LFC4 Putative uncharacterized protein F7J8_100 (Putative uncharacterized protein) n=1 Tax=Arabidopsis thaliana RepID=Q9LFC4_ARATH	2e-09	27.95	40.39	GO:0008150	biological_process							PF05056	Protein of unknown function (DUF674)
GmaAffx.36973.1.S1_at	6992.66	1548.05	0.221383	6e-59	Cluster: Putative DNA-3-methyladenine glycosylase I; n=2; Arabidopsis thaliana|Rep: Putative DNA-3-methyladenine glycosylase I - Arabidopsis thaliana	AT1G75090.1	2e-60	methyladenine glycosylase family protein	AC136953_16.4	7e-49	Methyladenine glycosylase E EGN_Mt060719 20060904 TIGR 2313.m00017	GmaAffx.36973.1.S1_at	Affymetrix Soybean Target Sequence	Glyma06g03690.1	0	99.73	31.07	AT1G75090.1	4e-97	UniRef100_A5BIS5 Putative uncharacterized protein n=1 Tax=Vitis vinifera RepID=A5BIS5_VITVI	5e-88	54.69	86.57	UniRef100_Q94CA9 Putative DNA-3-methyladenine glycosylase I n=1 Tax=Arabidopsis thaliana RepID=Q94CA9_ARATH	5e-86	54.22	88.15	UniRef100_Q9C9Q3 Putative DNA-3-methyladenine glycosylase I; 14940-15720 n=1 Tax=Arabidopsis thaliana RepID=Q9C9Q3_ARATH	1e-77	72.07	86.47	GO:0006281	DNA_repair	GO:0008725	DNA-3-methyladenine_glycosylase_I_activity					PF03352	Methyladenine glycosylase
Gma.10787.1.S1_a_at	8473.75	1861.92	0.219729	9e-50	Cluster: Squamosa promoter binding protein-homologue 3; n=1; Antirrhinum majus|Rep: Squamosa promoter binding protein-homologue 3 -	AT1G02065.1	1e-50	SPL8 (SQUAMOSA PROMOTER BINDING PROTEIN-LIKE 8); DNA binding	AC182815_6.3	2e-68	SBP E EGN_Mt060719 20060904 TIGR 3639.m00002	Gma.10787.1.S1_a_at	Affymetrix Soybean Target Sequence	Glyma03g27180.3	1e-153	98.26	23.02	AT1G02065.1	2e-85	UniRef100_A7PKG6 Chromosome chr15 scaffold_19, whole genome shotgun sequence n=1 Tax=Vitis vinifera RepID=A7PKG6_VITVI	1e-71	51.95	104.93	UniRef100_Q8GXL3 Squamosa promoter-binding-like protein 8 n=1 Tax=Arabidopsis thaliana RepID=SPL8_ARATH	2e-59	47.6	84.38	UniRef100_Q9SNV5 Squamosa promoter binding protein-Sequence Matchue 3 n=1 Tax=Antirrhinum majus RepID=Q9SNV5_ANTMA	5e-56	75.51	47.87	GO:0009554 GO:0009556	megasporogenesis microsporogenesis	GO:0003677	DNA_binding
Gma.3161.1.S1_at	48814.2	10702	0.21924	0	Cluster: Glutamine synthetase leaf isozyme, chloroplast precursor; n=38; eurosids I|Rep: Glutamine synthetase leaf isozyme, chloroplast precursor - Pisum	AT5G35630.2	0	GS2 (GLUTAMINE SYNTHETASE 2); glutamate-ammonia ligase	AC148968_30.3	0	Glutamine synthetase type I E EGN_Mt060719 20060904 TIGR 2876.m00010	Gma.3161.1.S1_at	Affymetrix Soybean Target Sequence	Glyma13g28180.4	0	95.16	30.68	AT5G35630.3	0	UniRef100_Q95AG1 Glutamine synthetase n=1 Tax=Glycine max RepID=Q95AG1_SOYBN	0	95.2	96.53	UniRef100_Q9SEX6 Glutamine synthetase n=1 Tax=Canavalia lineata RepID=Q9SEX6_CANLI	0	90.41	96.98	UniRef100_P15102 Glutamine synthetase leaf isozyme, chloroplastic n=1 Tax=Phaseolus vulgaris RepID=GLNA4_PHAVU	0	91.13	97.2	GO:0009651 GO:0007568 GO:0019676	response_to_salt_stress aging ammonia_assimilation_cycle	GO:0004356	glutamate-ammonia_ligase_activity	PWY-381	nitrate assimilation pathway
Gma.4614.1.S1_at	5766.8	1259.56	0.218415	3e-51	Cluster: AMP-dependent synthetase and ligase; n=1; Medicago truncatula|Rep: AMP-dependent synthetase and ligase - Medicago truncatula (Barrel medic)	AT2G47240.1	1e-38	long-chain-fatty-acid--CoA ligase family protein / long-chain acyl-CoA synthetase family protein	AC135465_20.4	3e-53	AMP-dependent synthetase and ligase E EGN_Mt060719 20060904 TIGR 2272.m00020	Gma.4614.1.S1_at	Affymetrix Soybean Target Sequence	Glyma10g01400.1	0	100	16.92	AT2G47240.2	0	UniRef100_A7Q0R1 Chromosome chr7 scaffold_42, whole genome shotgun sequence n=1 Tax=Vitis vinifera RepID=A7Q0R1_VITVI	0	70.77	97.16	UniRef100_O22898 Putative acyl-CoA synthetase (At2g47240/T8I13.8) (Long chain acyl-CoA synthetase 1) n=1 Tax=Arabidopsis thaliana RepID=O22898_ARATH	0	64.25	100.45	UniRef100_B0LUW1 Long chain acyl-CoA synthetase 1 n=1 Tax=Brassica napus RepID=B0LUW1_BRANA	0	62.44	100.45	GO:0006633	fatty_acid_biosynthetic_process	GO:0004467	long-chain-fatty-acid-CoA_ligase_activity	PWY-5136	fatty acid ?-oxidation I (saturated)	PTHR11968	AMP DEPENDENT LIGASE/SYNTHETASE	PF00501	AMP-binding enzyme	KOG1256	Long-chain acyl-CoA synthetases (AMP-forming)
Gma.9721.1.S1_at	41488.3	9045.48	0.218025	1e-17	Rep: Homeobox - Medicago truncatula (Barrel medic)	AT4G24265.1	9e-11	unknown protein	AC140551_58.5	1e-19	hypothetical protein I EGN_Mt060719 20060904 TIGR 2446.m00010	Gma.9721.1.S1_at	Affymetrix Soybean Target Sequence	Glyma12g28540.1	1e-175	100	34.6	AT4G24265.1	9e-12	NO BLASTP HIT (E<10-6)		0	0			0	0			0	0	GO:0008150	biological_process	GO:0003674	molecular_function
GmaAffx.55997.1.S1_at	18424.6	4010.95	0.217696	6e-52	Cluster: Protein At5g18700; n=1; Arabidopsis thaliana|Rep: Protein At5g18700 - Arabidopsis thaliana (Mouse-ear cress)	AT5G18700.1	1e-53	EMB3013 (EMBRYO DEFECTIVE 3013); kinase	AC165276_31.3	2e-89	Protein kinase E EGN_Mt060719 20060904 TIGR 3374.m00016	GmaAffx.55997.1.S1_at	Affymetrix Soybean Target Sequence	Glyma15g10550.1	0	99.69	7.51	AT5G18700.1	0	UniRef100_Q3E9E3 Uncharacterized protein At5g18700.1 n=1 Tax=Arabidopsis thaliana RepID=Q3E9E3_ARATH	0	65.36	100.22	UniRef100_Q5NAR7 Putative FUSED serine/threonine kinase (Os01g0259400 protein) n=1 Tax=Oryza sativa Japonica Group RepID=Q5NAR7_ORYSJ	0	59.1	101.78	UniRef100_A2WN26 Putative uncharacterized protein n=1 Tax=Oryza sativa Indica Group RepID=A2WN26_ORYSI	0	58.62	101.33	GO:0009793	embryonic_development_ending_in_seed_dormancy	GO:0016301	kinase_activity			PTHR22986	MAPKK-RELATED SERINE/THREONINE PROTEIN KINASES	PF00069|PF07714|PF02985|PF02985	Protein kinase domain|Protein tyrosine kinase|HEAT repeat|HEAT repeat	KOG0597	Serine-threonine protein kinase FUSED
Gma.6672.2.S1_x_at	95898.6	20687.7	0.215725	5e-41	Cluster: Hypothetical protein F17L22.80; n=1; Arabidopsis thaliana|Rep: Hypothetical protein F17L22.80 - Arabidopsis thaliana (Mouse-ear cress)	AT4G21620.1	9e-43	glycine-rich protein	AC165218_20.3	9e-09	Loricrin, putative I EGN_Mt060719 20060904 TIGR 3370.m00004	Gma.6672.2.S1_x_at	Affymetrix Soybean Target Sequence	Glyma15g07460.1	1e-112	100	46.49	AT4G21620.1	3e-43	UniRef100_A7QHW2 Chromosome undetermined scaffold_100, whole genome shotgun sequence n=1 Tax=Vitis vinifera RepID=A7QHW2_VITVI	1e-10	56.36	67.9	UniRef100_Q9SVT5 Putative uncharacterized protein F17L22.80 (Putative uncharacterized protein At4g21620) (Putative uncharacterized protein) (AT4g21620/F17L22_80) n=1 Tax=Arabidopsis thaliana RepID=Q9SVT5_ARATH	1e-10	63.64	41.98	UniRef100_B6UDH5 Putative uncharacterized protein n=1 Tax=Zea mays RepID=B6UDH5_MAIZE	3e-09	57.41	37.24	GO:0008150	biological_process	GO:0003674	molecular_function
GmaAffx.10927.1.S1_at	9000.61	1935.35	0.215025	2e-20	Cluster: Kinesin related protein; n=1; Solanum lycopersicum|Rep: Kinesin related protein - Solanum lycopersicum (Tomato) (Lycopersicon esculentum)	AT4G26660.1	8e-19	similar to unknown protein [Arabidopsis thaliana] (TAIR:AT5G55520.2); similar to kinesin related protein [Lycopersicon	AC121232_3.3	6e-33	Kinesin, motor region; Kinesin-related H EGN_Mt060719 20060904 TIGR 2063.m00002	GmaAffx.10927.1.S1_at	Affymetrix Soybean Target Sequence	Glyma18g09120.1	1e-167	100	9.2	AT3G20150.1	0	UniRef100_A7P0F8 Chromosome chr19 scaffold_4, whole genome shotgun sequence n=1 Tax=Vitis vinifera RepID=A7P0F8_VITVI	0	46.31	84.21	UniRef100_A5C201 Putative uncharacterized protein n=1 Tax=Vitis vinifera RepID=A5C201_VITVI	0	44.5	78.75	UniRef100_Q8GZU1 Kinesin related protein n=1 Tax=Solanum lycopersicum RepID=Q8GZU1_SOLLC	0	42.47	80.52	GO:0007018	microtubule-based_movement	GO:0003777	microtubule_motor_activity			PTHR16012	KINESIN HEAVY CHAIN	PF00225|PF06548	Kinesin motor domain|Kinesin-related	KOG4280	Kinesin-like protein
GmaAffx.21924.1.S1_at	57214.5	12266.5	0.214396	6e-28	Cluster: Haem peroxidase, plant/fungal/bacterial; n=1; Medicago truncatula|Rep: Haem peroxidase, plant/fungal/bacterial - Medicago truncatula (Barrel	AT5G05340.1	7e-17	peroxidase, putative	AC151725_16.5	8e-30	Haem peroxidase, plant/fungal/bacterial F EGN_Mt060719 20060904 TIGR 3054.m00014	GmaAffx.21924.1.S1_at	Affymetrix Soybean Target Sequence	Glyma14g05850.1	2e-55	100	9.84	AT5G05340.1	4e-98	UniRef100_B5U1R3 Peroxidase 1 n=1 Tax=Litchi chinensis RepID=B5U1R3_LITCN	1e-119	65.4	98.43	UniRef100_A7QFK7 Chromosome chr8 scaffold_88, whole genome shotgun sequence n=1 Tax=Vitis vinifera RepID=A7QFK7_VITVI	1e-107	63.14	97.8	UniRef100_Q0JW34 Properoxidase n=1 Tax=Picea abies RepID=Q0JW34_PICAB	1e-105	60.65	99.35	GO:0006979	response_to_oxidative_stress	GO:0004601	peroxidase_activity					PF00141	Peroxidase
GmaAffx.3369.2.A1_at	3160.51	671.615	0.212502	5e-11	Cluster: Probable xyloglucan endotransglucosylase/hydrolase protein 32 precursor; n=1; Arabidopsis thaliana|Rep: Probable xyloglucan	AT2G36870.1	1e-12	xyloglucan:xyloglucosyl transferase, putative / xyloglucan endotransglycosylase, putative /	AC137829_31.4	1e-09	Glycoside hydrolase, family 16; Xyloglucan endo-transglycosylase, C-terminal E EGN_Mt060719 20060904 TIGR 2353.m00025	GmaAffx.3369.2.A1_at	Affymetrix Soybean Target Sequence	Glyma19g36870.1	1e-163	100	19.92	AT2G36870.1	1e-154	UniRef100_A7QJF7 Chromosome chr8 scaffold_106, whole genome shotgun sequence n=1 Tax=Vitis vinifera RepID=A7QJF7_VITVI	1e-131	81.43	95.56	UniRef100_Q9SJL9 Probable xyloglucan endotransglucosylase/hydrolase protein 32 n=1 Tax=Arabidopsis thaliana RepID=XTH32_ARATH	1e-126	81.68	87.63	UniRef100_A0MMD6 Xyloglucan endotransglycosylase 1 n=1 Tax=Litchi chinensis RepID=A0MMD6_LITCN	1e-111	71.26	88.78	GO:0005975 GO:0006073	carbohydrate_metabolic_process glucan_metabolic_process	GO:0016798	hydrolase_activity,_acting_on_glycosyl_bonds					PF00722|PF06955	Glycosyl hydrolases family 16|Xyloglucan endo-transglycosylase (XET) C-terminus
Gma.2066.1.S1_a_at	5905.95	1248.66	0.211423	3e-09	Rep: Early nodulin 36A - Glycine max (Soybean)							Gma.2066.1.S1_a_at	Affymetrix Soybean Target Sequence	Glyma18g19760.1	2e-74	100	13.35	NO BLASTP HIT (E<10-6)		NO BLASTP HIT (E<10-6)		0	0			0	0			0	0
Gma.9436.1.S1_at	7682.79	1616.22	0.210369						AC150440_31.4	2e-05	Protein of unknown function DUF315 E EGN_Mt060719 20060904 TIGR 2971.m00022	Gma.9436.1.S1_at	Affymetrix Soybean Target Sequence	Glyma18g46690.1	1e-141	100	14.19	AT4G00460.2	1e-156	UniRef100_Q2HTJ1 Putative uncharacterized protein n=1 Tax=Medicago truncatula RepID=Q2HTJ1_MEDTR	0	66.17	106.67	UniRef100_A5C4V8 Putative uncharacterized protein n=1 Tax=Vitis vinifera RepID=A5C4V8_VITVI	1e-149	61.07	100.45	UniRef100_A4IJ27 At4g00460 n=1 Tax=Arabidopsis thaliana RepID=A4IJ27_ARATH	1e-148	54.86	108.03	GO:0008150	biological_process	GO:0005089	Rho_guanyl-nucleotide_exchange_factor_activity					PF03759	Domain of unknown function (DUF315)
GmaAffx.89407.1.A1_s_at	90537.2	18969	0.209516	2e-30	Cluster: Non-specific lipid transfer-like protein; n=1; Prosopis juliflora|Rep: Non-specific lipid transfer-like protein - Prosopsis juliflora (Mesquite)	AT2G38540.1	4e-21	LP1 (nonspecific lipid transfer protein 1)	AC147537_38.3	8e-28	Plant lipid transfer protein/Par allergen F EGN_Mt060719 20060904 TIGR 2766.m00007	GmaAffx.89407.1.A1_s_at	Affymetrix Soybean Target Sequence	Glyma18g44300.1	0	98.45	49.3	AT2G38540.1	6e-22	UniRef100_Q1KL62 Non-specific lipid-transfer protein n=1 Tax=Prosopis juliflora RepID=Q1KL62_PROJU	2e-29	56.52	97.44	UniRef100_Q8W539 Non-specific lipid-transfer protein n=1 Tax=Retama raetam RepID=Q8W539_9FABA	4e-27	57.63	100	UniRef100_B6CEX8 LTP isoallergen 1 n=1 Tax=Arachis hypogaea RepID=B6CEX8_ARAHY	6e-26	50.85	100.86	GO:0006869	lipid_transport	GO:0005516	calmodulin_binding					PF00234	Protease inhibitor/seed storage/LTP family
Gma.10830.1.S1_at	37483.2	7823.73	0.208726	2e-55	Cluster: T31J12.3 protein; n=1; Arabidopsis thaliana|Rep: T31J12.3 protein - Arabidopsis thaliana (Mouse-ear cress)	AT1G09310.1	4e-57	similar to unknown protein [Arabidopsis thaliana] (TAIR:AT1G56580.1); similar to Os12g0563600 [Oryza sativa (japonica	AC146343_11.4	2e-07	Protein of unknown function DUF538 E EGN_Mt060719 20060904 TIGR 2609.m00018	Gma.10830.1.S1_at	Affymetrix Soybean Target Sequence	Glyma10g28680.1	1e-128	100	28.61	AT1G09310.1	7e-59	UniRef100_A9PF14 Putative uncharacterized protein n=1 Tax=Populus trichocarpa RepID=A9PF14_POPTR	7e-58	81.75	84.57	UniRef100_A9PCV4 Putative uncharacterized protein n=1 Tax=Populus trichocarpa RepID=A9PCV4_POPTR	3e-56	76.64	78.29	UniRef100_Q9ZPZ4 T31J12.3 protein (Putative uncharacterized protein) (Putative uncharacterized protein At1g09310) n=1 Tax=Arabidopsis thaliana RepID=Q9ZPZ4_ARATH	9e-51	69.34	76.54	GO:0008150	biological_process							PF04398	Protein of unknown function, DUF538
Gma.4429.1.S1_at	5076.29	1056.51	0.208126	0	Rep: Ascorbate oxidase - Glycine max (Soybean)	AT5G21100.1	1e-150	L-ascorbate oxidase, putative	CT485798_12.5	9e-38	Copper-resistance protein CopA E EGN_Mt060719 20060904 TIGR 3887.m00018	Gma.4429.1.S1_at	Affymetrix Soybean Target Sequence	Glyma13g03650.1	1e-147	99.63	12.79	AT5G21105.1	0	UniRef100_O24093 L-ascorbate oxidase n=1 Tax=Medicago truncatula RepID=O24093_MEDTR	0	79.72	98.59	UniRef100_A7PG74 Chromosome chr6 scaffold_15, whole genome shotgun sequence n=1 Tax=Vitis vinifera RepID=A7PG74_VITVI	0	67.6	99.3	UniRef100_A5AGG0 Putative uncharacterized protein n=1 Tax=Vitis vinifera RepID=A5AGG0_VITVI	0	68.91	98.57			GO:0008447 GO:0005507	L-ascorbate_oxidase_activity copper_ion_binding	PWY-2261	ascorbate glutathione cycle	PTHR11709	MULTI-COPPER OXIDASE	PF07732|PF00394|PF07731	Multicopper oxidase|Multicopper oxidase|Multicopper oxidase	KOG1263	Multicopper oxidases
GmaAffx.31772.1.S1_at	25670.4	5331.95	0.207708	2e-06	Cluster: Hypothetical protein; n=1; Medicago truncatula|Rep: Hypothetical protein - Medicago truncatula (Barrel medic)				CT963078_11.3	1e-16	Protein of unknown function DUF620 E EGN_Mt060719 20060904 TIGR 3965.m00014	GmaAffx.31772.1.S1_at	Affymetrix Soybean Target Sequence	Glyma18g03550.1	1e-133	100	16.09	AT5G05840.1	1e-167	UniRef100_A7PIE1 Chromosome chr13 scaffold_17, whole genome shotgun sequence n=1 Tax=Vitis vinifera RepID=A7PIE1_VITVI	1e-168	67.61	100	UniRef100_A5BGB9 Putative uncharacterized protein n=1 Tax=Vitis vinifera RepID=A5BGB9_VITVI	1e-167	67.37	100	UniRef100_Q9FFJ4 Emb|CAB81597.1 n=2 Tax=Arabidopsis thaliana RepID=Q9FFJ4_ARATH	1e-161	65.13	96.58	GO:0008150	biological_process	GO:0003674	molecular_function					PF04788	Protein of unknown function (DUF620)
Gma.4325.1.S1_at	21512.8	4442.99	0.206528	8e-59	Cluster: 3-hydroxyisobutyryl-coenzyme A hydrolase; n=1; Arabidopsis thaliana|Rep: 3-hydroxyisobutyryl-coenzyme A hydrolase - Arabidopsis	AT1G06550.1	2e-60	enoyl-CoA hydratase/isomerase family protein	AC182815_20.3	2e-26	3-hydroxyisobutyryl-CoA hydrolase/ catalytic , putative E EGN_Mt060719 20060904 TIGR 3639.m00018	Gma.4325.1.S1_at	Affymetrix Soybean Target Sequence	Glyma08g42070.2	0	97.06	30.75	AT1G06550.1	1e-159	UniRef100_A9PBA7 Putative uncharacterized protein n=1 Tax=Populus trichocarpa RepID=A9PBA7_POPTR	1e-177	75.84	98.47	UniRef100_A7PJT9 Chromosome chr12 scaffold_18, whole genome shotgun sequence n=1 Tax=Vitis vinifera RepID=A7PJT9_VITVI	1e-172	76.47	96.14	UniRef100_Q56XU5 3-hydroxyisobutyryl-coenzyme A hydrolase (At1g06550) n=1 Tax=Arabidopsis thaliana RepID=Q56XU5_ARATH	1e-162	71.02	98.71	GO:0006635	fatty_acid_beta-oxidation	GO:0003860	3-hydroxyisobutyryl-CoA_hydrolase_activity	VALDEG-PWY	valine degradation
Gma.8495.1.S1_at	5808.47	1196.44	0.205981	1e-150	Rep: WIP1 protein - Glycine max (Soybean)	AT1G34790.1	3e-84	TT1 (TRANSPARENT TESTA 1); transcription factor	AC143341_9.4	2e-80	Zinc finger, C2H2-type H EGN_Mt060719 20060904 TIGR 2499.m00011	Gma.8495.1.S1_at	Affymetrix Soybean Consensus Sequence	No Soybean Match Identified, E<10E-30, Perecent ID>95%		0	0	AT1G34790.1	2e-80	UniRef100_Q8VXK3 WIP1 protein (Fragment) n=1 Tax=Glycine max RepID=Q8VXK3_SOYBN	1e-126	86.36	100	UniRef100_A5AQU8 Putative uncharacterized protein (Chromosome chr18 scaffold_1, whole genome shotgun sequence) n=1 Tax=Vitis vinifera RepID=A5AQU8_VITVI	2e-83	69.48	77.66	UniRef100_Q700E7 Putative uncharacterized protein (At1g34790) n=1 Tax=Arabidopsis thaliana RepID=Q700E7_ARATH	2e-78	61.67	67.22	GO:0009813	flavonoid_biosynthetic_process	GO:0003700	transcription_factor_activity			NA	NA	NA	NA	NA	NA
GmaAffx.42116.1.S1_x_at	4181.3	860.263	0.20574	1e-26	Cluster: Chalcone synthase 2; n=19; core eudicotyledons|Rep: Chalcone synthase 2 - Glycine max (Soybean)	AT5G13930.1	4e-23	CHS (CHALCONE SYNTHASE); naringenin-chalcone synthase	AC137823_21.5	8e-26	Chalcone and stilbene synthases, C-terminal F EGN_Mt060719 20060904 TIGR 2347.m00023	GmaAffx.42116.1.S1_x_at	Affymetrix Soybean Consensus Sequence	No Soybean Match Identified, E<10E-30, Perecent ID>95%		0	0	AT5G13930.1	4e-23	UniRef100_Q6X0N0 Chalcone synthase CHS4 n=1 Tax=Glycine max RepID=Q6X0N0_SOYBN	3e-26	100	15.21	UniRef100_Q6X0M9 Chalcone synthase CHS3 n=1 Tax=Glycine max RepID=Q6X0M9_SOYBN	3e-26	100	15.21	UniRef100_B3F5J6 Chalcone synthase 9 n=1 Tax=Glycine max RepID=B3F5J6_SOYBN	3e-26	100	15.21	GO:0009813 GO:0006979 GO:0009629 GO:0009611 GO:0009715 GO:0009753 GO:0009926 GO:0010224 GO:0010224	flavonoid_biosynthetic_process response_to_oxidative_stress response_to_gravity response_to_wounding chalcone_biosynthetic_process response_to_jasmonic_acid_stimulus auxin_polar_transport response_to_UV-B response_to_UV-B	GO:0016210	naringenin-chalcone_synthase_activity	PWY1F-FLAVSYN	flavonoid biosynthesis	NA	NA	NA	NA	NA	NA
GmaAffx.51133.1.S1_at	24175.1	4938.53	0.204281			AT1G67040.1	2e-05	similar to unknown protein [Arabidopsis thaliana] (TAIR:AT5G26910.2); similar to Os03g0302900 [Oryza sativa (japonica				GmaAffx.51133.1.S1_at	Affymetrix Soybean Target Sequence	Glyma18g53330.1	0	95.41	13.14	AT1G67040.1	3e-74	UniRef100_A7PAS7 Chromosome chr14 scaffold_9, whole genome shotgun sequence n=1 Tax=Vitis vinifera RepID=A7PAS7_VITVI	1e-167	39.86	95.09	UniRef100_A5BVN6 Putative uncharacterized protein n=1 Tax=Vitis vinifera RepID=A5BVN6_VITVI	1e-108	39.53	62.4	UniRef100_A5BVN6 Putative uncharacterized protein n=1 Tax=Vitis vinifera RepID=A5BVN6_VITVI	2e-54	44.12	24.25
Gma.13544.1.S1_at	124327	25297.6	0.203477	1e-128	Rep: Cyclin d3 - Glycine max (Soybean)	AT4G34160.1	2e-64	CYCD3;1 (CYCLIN D3;1); cyclin-dependent protein kinase regulator	AC135848_17.3	6e-30	Cyclin, N-terminal E EGN_Mt060719 20060904 TIGR 2289.m00021	Gma.13544.1.S1_at	Affymetrix Soybean Target Sequence	Glyma20g26290.1	0	97.55	24.38	AT4G34160.1	1e-100	UniRef100_Q6T2Z6 Cyclin d3 n=1 Tax=Glycine max RepID=Q6T2Z6_SOYBN	0	82.83	99.24	UniRef100_O82136 Cyclin D n=1 Tax=Pisum sativum RepID=O82136_PEA	1e-139	66.06	97.92	UniRef100_Q9XG63 Cyclin D3 n=1 Tax=Medicago sativa RepID=Q9XG63_MEDSA	1e-137	65.75	103.7	GO:0000080 GO:0042127 GO:0009744 GO:0009741 GO:0009735 GO:0051726	G1_phase_of_mitotic_cell_cycle regulation_of_cell_proliferation response_to_sucrose_stimulus response_to_brassinosteroid_stimulus response_to_cytokinin_stimulus regulation_of_cell_cycle	GO:0016538 GO:0005515	cyclin-dependent_protein_kinase_regulator_activity protein_binding			PTHR10177	CYCLINS	PF00134|PF02984	Cyclin, N-terminal domain|Cyclin, C-terminal domain	KOG0656	G1/S-specific cyclin D
GmaAffx.48718.1.S1_at	128704	25972.1	0.201797	1e-32	Cluster: Putative membrane protein; n=1; Emiliania huxleyi virus 86|Rep: Putative membrane protein - Emiliania huxleyi virus 86	AT4G18670.1	7e-31	leucine-rich repeat family protein / extensin family protein	AC149471_20.4	4e-26	Extensin-like region E EGN_Mt060719 20060904 TIGR 2916.m00012	GmaAffx.48718.1.S1_at	Affymetrix Soybean Target Sequence	Glyma12g35410.1	1e-102	99.48	14.83	AT5G53870.1	9e-61	UniRef100_Q2PER5 Putative early nodulin-like 2 predicted GPI-anchored protein (Fragment) n=1 Tax=Trifolium pratense RepID=Q2PER5_TRIPR	2e-37	74.47	30.03	UniRef100_A9PF91 Putative uncharacterized protein n=1 Tax=Populus trichocarpa RepID=A9PF91_POPTR	6e-31	63.74	24.14	UniRef100_A7PJ59 Chromosome chr12 scaffold_18, whole genome shotgun sequence n=1 Tax=Vitis vinifera RepID=A7PJ59_VITVI	4e-28	61.7	45.41			GO:0005507	copper_ion_binding					PF02298	Plastocyanin-like domain
GmaAffx.16982.1.S1_at	24018.7	4839.59	0.201493	2e-16	Rep: At1g04030 - Solanum lycopersicum (Tomato) (Lycopersicon esculentum)	AT1G04030.1	9e-13	similar to unknown protein [Arabidopsis thaliana] (TAIR:AT5G44040.1); similar to At1g04030 [Coffea canephora] (GB:ABD93477.2);				GmaAffx.16982.1.S1_at	Affymetrix Soybean Target Sequence	Glyma03g32290.1	0	100	24.9	AT5G44040.1	2e-47	UniRef100_A7Q1N2 Chromosome chr7 scaffold_44, whole genome shotgun sequence n=1 Tax=Vitis vinifera RepID=A7Q1N2_VITVI	6e-59	38.61	90.93	UniRef100_Q9ZWC3 F21M11.3 protein n=1 Tax=Arabidopsis thaliana RepID=Q9ZWC3_ARATH	3e-28	33.52	75.6	UniRef100_A7Q842 Chromosome undetermined scaffold_62, whole genome shotgun sequence n=1 Tax=Vitis vinifera RepID=A7Q842_VITVI	3e-27	34.51	32.63	GO:0008150	biological_process	GO:0003674	molecular_function
Gma.3893.2.S1_at	79337.1	15945.1	0.200979	1e-133	Cluster: F17A17.37 protein; n=3; Arabidopsis thaliana|Rep: F17A17.37 protein - Arabidopsis thaliana (Mouse-ear cress)	AT3G08030.1	1e-135	similar to unknown protein [Arabidopsis thaliana] (TAIR:AT2G41800.1); similar to Os03g0807700 [Oryza sativa (japonica	AC174305_5.3	1e-91	Galactose-binding like E EGN_Mt060719 20060904 TIGR 3540.m00003	Gma.3893.2.S1_at	Affymetrix Soybean Consensus Sequence	Ambiguous Hit		0	0	AT3G08030.1	1e-134	UniRef100_A7Q261 Chromosome chr13 scaffold_45, whole genome shotgun sequence n=1 Tax=Vitis vinifera RepID=A7Q261_VITVI	1e-153	77.29	91.85	UniRef100_A9PCQ2 Putative uncharacterized protein n=1 Tax=Populus trichocarpa RepID=A9PCQ2_POPTR	1e-145	72.94	92.88	UniRef100_Q9SFB1 F17A17.37 protein (Putative uncharacterized protein At3g08030) (Putative uncharacterized protein) n=2 Tax=Arabidopsis thaliana RepID=Q9SFB1_ARATH	1e-132	68.53	92.88	GO:0008150	biological_process	GO:0003674	molecular_function			NA	NA	NA	NA	NA	NA
Gma.6016.1.S1_s_at	104385	20914.2	0.200356	1e-146	Cluster: Pterocarpan reductase; n=1; Lotus japonicus|Rep: Pterocarpan reductase - Lotus japonicus	AT4G39230.1	1e-130	isoflavone reductase, putative	CT485798_13.5	1e-124	NmrA-like F EGN_Mt060719 20060904 TIGR 3887.m00003	Gma.6016.1.S1_s_at	Affymetrix Soybean Target Sequence	Glyma06g03410.2	0	100	38.13	AT4G39230.1	1e-129	UniRef100_Q05JY0 Pterocarpan reductase n=1 Tax=Lotus japonicus RepID=Q05JY0_LOTJA	2.33e-156	80.97	99.35	UniRef100_Q9FUW6 Allergenic isoflavone reductase-like protein Bet v 6.0102 n=2 Tax=Betula pendula RepID=Q9FUW6_BETVE	2.33e-156	81.88	99.68	UniRef100_Q3KN68 Isoflavone reductase-like protein 5 n=1 Tax=Vitis vinifera RepID=Q3KN68_VITVI	1e-143	80.58	100.33	GO:0046686	response_to_cadmium_ion	GO:0032442	phenylcoumaran_benzylic_ether_reductase_activity
GmaAffx.43168.1.S1_at	6695.07	1340.97	0.200292	2e-60	Rep: At4g22120 - Arabidopsis thaliana (Mouse-ear cress)	AT4G22120.1	2e-62	early-responsive to dehydration protein-related / ERD protein-related	CR936945_21.5	9e-73	Protein of unknown function DUF221 E EGN_Mt060719 20060904 TIGR 3742.m00014	GmaAffx.43168.1.S1_at	Affymetrix Soybean Target Sequence	Glyma02g43910.2	0	99.8	16.26	AT3G21620.1	0	UniRef100_B0BLA8 CM0545.360.nc protein n=1 Tax=Lotus japonicus RepID=B0BLA8_LOTJA	0	84.13	80.13	UniRef100_A7PX69 Chromosome chr12 scaffold_36, whole genome shotgun sequence n=1 Tax=Vitis vinifera RepID=A7PX69_VITVI	0	74.38	78.98	UniRef100_Q56ZM5 Putative uncharacterized protein At3g21620 n=1 Tax=Arabidopsis thaliana RepID=Q56ZM5_ARATH	0	71.95	80.03	GO:0008150	biological_process	GO:0003674	molecular_function
GmaAffx.60751.1.S1_at	36133	7236.83	0.200283									GmaAffx.60751.1.S1_at	Affymetrix Soybean Target Sequence	Glyma06g04710.1	1e-163	96.05	33.54	AT4G24204.3	5e-28	UniRef100_Q2HRJ4 Zinc finger, RING-type n=1 Tax=Medicago truncatula RepID=Q2HRJ4_MEDTR	4e-54	51.13	50.75	UniRef100_A7NU53 Chromosome chr18 scaffold_1, whole genome shotgun sequence n=1 Tax=Vitis vinifera RepID=A7NU53_VITVI	8e-54	49.06	60.96	UniRef100_A5BY20 Putative uncharacterized protein n=1 Tax=Vitis vinifera RepID=A5BY20_VITVI	1e-41	46.32	18.08			GO:0005515 GO:0008270	protein_binding zinc_ion_binding			PTHR12183	UNCHARACTERIZED RING ZINC FINGER-CONTAINING PROTEIN	PF00097	Zinc finger, C3HC4 type (RING finger)	KOG4172	Predicted E3 ubiquitin ligase
Gma.15792.1.S1_at	4607.05	921.812	0.200087	1e-155	Cluster: Sterol desaturase; n=2; Medicago truncatula|Rep: Sterol desaturase - Medicago truncatula (Barrel medic)	AT1G02205.1	1e-154	CER1 (ECERIFERUM 1)	AC185525_14.3	1e-165	Sterol desaturase E EGN_Mt060719 20060904 TIGR 3658.m00004	Gma.15792.1.S1_at	Affymetrix Soybean Target Sequence	Glyma03g24320.1	1e-161	100	13.8	AT1G02205.2	0	UniRef100_A7QZ97 Chromosome undetermined scaffold_268, whole genome shotgun sequence n=1 Tax=Vitis vinifera RepID=A7QZ97_VITVI	0	61.07	105.83	UniRef100_A7QDP2 Chromosome chr15 scaffold_82, whole genome shotgun sequence n=1 Tax=Vitis vinifera RepID=A7QDP2_VITVI	0	55.95	106.69	UniRef100_O22681 Arabidopsis thaliana gl1 Sequence Match n=1 Tax=Arabidopsis thaliana RepID=O22681_ARATH	0	53.03	105.28	GO:0010025 GO:0042335	wax_biosynthetic_process cuticle_development	GO:0009924	octadecanal_decarbonylase_activity	PWY-282	epicuticular wax biosynthesis	PTHR11863	STEROL DESATURASE	PF01598	Sterol desaturase
GmaAffx.3697.1.S1_at	8276.82	1653.17	0.199735	1e-100	Cluster: Pathogenesis-related protein-like protein; n=2; Medicago truncatula|Rep: Pathogenesis-related protein-like protein - Medicago truncatula (Barrel	AT1G78780.2	1e-88	pathogenesis-related family protein	AC151598_16.5	1e-102	Pathogen-related protein, related F EGN_Mt060719 20060904 TIGR 3040.m00009	GmaAffx.3697.1.S1_at	Affymetrix Soybean Target Sequence	Glyma13g34420.1	0	99.57	33.03	AT1G78780.2	2e-94	UniRef100_Q2HSC5 Pathogen-related protein, related n=1 Tax=Medicago truncatula RepID=Q2HSC5_MEDTR	1e-105	79.49	103.08	UniRef100_Q8L9B0 Pathogenesis-related protein-like protein n=2 Tax=Arabidopsis thaliana RepID=Q8L9B0_ARATH	3e-91	69.4	97.48	UniRef100_Q9ZV96 F9K20.18 protein n=1 Tax=Arabidopsis thaliana RepID=Q9ZV96_ARATH	1e-90	64.09	84.78	GO:0008150	biological_process	GO:0003674	molecular_function
GmaAffx.42116.1.S1_at	3655.91	725.711	0.198504	1e-26	Cluster: Chalcone synthase 2; n=19; core eudicotyledons|Rep: Chalcone synthase 2 - Glycine max (Soybean)	AT5G13930.1	4e-23	CHS (CHALCONE SYNTHASE); naringenin-chalcone synthase	AC137823_21.5	8e-26	Chalcone and stilbene synthases, C-terminal F EGN_Mt060719 20060904 TIGR 2347.m00023	GmaAffx.42116.1.S1_at	Affymetrix Soybean Consensus Sequence	No Soybean Match Identified, E<10E-30, Perecent ID>95%		0	0	AT5G13930.1	4e-23	UniRef100_Q6X0N0 Chalcone synthase CHS4 n=1 Tax=Glycine max RepID=Q6X0N0_SOYBN	3e-26	100	15.21	UniRef100_Q6X0M9 Chalcone synthase CHS3 n=1 Tax=Glycine max RepID=Q6X0M9_SOYBN	3e-26	100	15.21	UniRef100_B3F5J6 Chalcone synthase 9 n=1 Tax=Glycine max RepID=B3F5J6_SOYBN	3e-26	100	15.21	GO:0009813 GO:0006979 GO:0009629 GO:0009611 GO:0009715 GO:0009753 GO:0009926 GO:0010224 GO:0010224	flavonoid_biosynthetic_process response_to_oxidative_stress response_to_gravity response_to_wounding chalcone_biosynthetic_process response_to_jasmonic_acid_stimulus auxin_polar_transport response_to_UV-B response_to_UV-B	GO:0016210	naringenin-chalcone_synthase_activity	PWY1F-FLAVSYN	flavonoid biosynthesis	NA	NA	NA	NA	NA	NA
Gma.7447.1.S1_s_at	336187	65369.9	0.194445	1e-148	Cluster: Putative aquaporin; n=1; Phaseolus vulgaris|Rep: Putative aquaporin - Phaseolus vulgaris (Kidney bean) (French bean)	AT1G01620.1	1e-138	PIP1C (PLASMA MEMBRANE INTRINSIC PROTEIN 1;3); water channel	CT573507_13.5	1e-145	Major intrinsic protein H EGN_Mt060719 20060904 TIGR 3923.m00017	Gma.7447.1.S1_s_at	Affymetrix Soybean Consensus Sequence	No Soybean Match Identified, E<10E-30, Perecent ID>95%		0	0	AT1G01620.1	1e-138	UniRef100_Q506K0 Putative aquaporin n=1 Tax=Phaseolus vulgaris RepID=Q506K0_PHAVU	1e-147	90.66	100.7	UniRef100_Q06Z30 Aquaporin 1 n=1 Tax=Gossypium hirsutum RepID=Q06Z30_GOSHI	1e-141	85.81	100.7	UniRef100_Q9LLL9 Plasma membrane aquaporin n=1 Tax=Vitis vinifera RepID=Q9LLL9_VITVI	1e-140	86.51	100.7	GO:0009414 GO:0009651 GO:0006810 GO:0006833	response_to_water_deprivation response_to_salt_stress transport water_transport	GO:0015250	water_channel_activity			NA	NA	NA	NA	NA	NA
Gma.9710.1.A1_at	45750.8	8891.04	0.194336	2e-27	Cluster: Membrane protein-like protein; n=2; Glycine max|Rep: Membrane protein-like protein - Glycine max (Soybean)	AT2G25737.1	2e-24	similar to unknown protein [Arabidopsis thaliana] (TAIR:AT2G36630.1); similar to unknown [Brassica napus] (GB:AAY63998.1);	AC147178_39.4	1e-30	hypothetical protein H EGN_Mt060719 20060904 TIGR 2737.m00030	Gma.9710.1.A1_at	Affymetrix Soybean Target Sequence	Glyma01g38130.1	1e-154	100	16.6	AT2G25737.1	1e-165	UniRef100_Q00M73 Membrane protein-like protein n=1 Tax=Glycine max RepID=Q00M73_SOYBN	2.33e-156	56.28	95.72	UniRef100_A7PUW6 Chromosome chr4 scaffold_32, whole genome shotgun sequence n=1 Tax=Vitis vinifera RepID=A7PUW6_VITVI	1e-136	56.46	92.52	UniRef100_Q00M90 Membrane protein-like protein n=1 Tax=Glycine max RepID=Q00M90_SOYBN	1e-129	52.31	99.57							PTHR14255	FAMILY NOT NAMED	PF01925	Domain of unknown function DUF81
Gma.2058.1.S1_at	56406.9	10942.7	0.193996	1e-163	Rep: Patellin-6 - Arabidopsis thaliana (Mouse-ear cress)	AT3G51670.1	1e-164	SEC14 cytosolic factor family protein / phosphoglyceride transfer family protein	AC148755_1.4	8e-91	emp24/gp25L/p24; Cellular retinaldehyde-binding/triple function, N-terminal F EGN_Mt060719 20060904 TIGR 2852.m00016	Gma.2058.1.S1_at	Affymetrix Soybean Target Sequence	Glyma18g43920.1	0	97.88	25.6	AT3G51670.1	1e-174	UniRef100_A7QFG3 Chromosome chr8 scaffold_88, whole genome shotgun sequence n=1 Tax=Vitis vinifera RepID=A7QFG3_VITVI	0	76.44	99.28	UniRef100_Q9SCU1 Patellin-6 n=1 Tax=Arabidopsis thaliana RepID=PATL6_ARATH	1e-171	72.09	100.49	UniRef100_A2Y3F5 Putative uncharacterized protein n=1 Tax=Oryza sativa Indica Group RepID=A2Y3F5_ORYSI	1e-160	66.83	89.89	GO:0006810	transport	GO:0005215	transporter_activity			PTHR23324	SEC14 RELATED PROTEIN	PF03765|PF00650	CRAL/TRIO, N-terminus|CRAL/TRIO domain	KOG1471	Phosphatidylinositol transfer protein SEC14 and related proteins
Gma.3212.1.S1_at	8722.75	1690.81	0.193839	4e-84	Cluster: At1g30520/F26G16_3; n=1; Arabidopsis thaliana|Rep: At1g30520/F26G16_3 - Arabidopsis thaliana (Mouse-ear cress)	AT1G30520.1	7e-86	acyl-activating enzyme 14 (AAE14)	AC144503_5.4	2e-13	AMP-dependent synthetase and ligase F EGN_Mt060719 20060904 TIGR 2525.m00004	Gma.3212.1.S1_at	Affymetrix Soybean Target Sequence	Glyma09g02840.2	0	98.66	16.48	AT1G30520.1	1e-140	UniRef100_A7Q4M2 Chromosome chr10 scaffold_50, whole genome shotgun sequence n=1 Tax=Vitis vinifera RepID=A7Q4M2_VITVI	1e-166	62.96	80.35	UniRef100_A5BM70 Putative uncharacterized protein n=1 Tax=Vitis vinifera RepID=A5BM70_VITVI	1e-149	63.04	79.04	UniRef100_Q8VYJ1 At1g30520/F26G16_3 (Acyl-activating enzyme 14) n=1 Tax=Arabidopsis thaliana RepID=Q8VYJ1_ARATH	1e-143	54.76	81.07	GO:0042372	phylloquinone_biosynthetic_process	GO:0016208 GO:0008756	AMP_binding o-succinylbenzoate-CoA_ligase_activity
Gma.1127.1.S1_at	37186	7201.56	0.193663	5e-06	Cluster: Hypothetical protein; n=1; Dictyostelium discoideum AX4|Rep: Hypothetical protein - Dictyostelium discoideum AX4				AC148291_50.4	1e-05	ZF-HD homeobox protein Cys/His-rich dimerisation region E EGN_Mt060719 20060904 TIGR 2804.m00009	Gma.1127.1.S1_at	Affymetrix Soybean Consensus Sequence	No Soybean Match Identified, E<10E-30, Perecent ID>95%		0	0	NO BLASTX HIT (E<10-6)		NO BLASTX HIT (E<10-6)		0	0			0	0			0	0							NA	NA	NA	NA	NA	NA
Gma.4569.1.S1_at	6442.38	1245.64	0.193351	3e-41	Cluster: AT5g08050/F13G24_250; n=2; Arabidopsis thaliana|Rep: AT5g08050/F13G24_250 - Arabidopsis thaliana (Mouse-ear cress)	AT5G08050.1	5e-43	similar to unknown protein [Arabidopsis thaliana] (TAIR:AT1G74730.1); similar to Os12g0575000 [Oryza sativa (japonica				Gma.4569.1.S1_at	Affymetrix Soybean Target Sequence	Glyma06g22220.1	1e-149	95.72	34.71	AT5G08050.1	2e-47	UniRef100_A9PGF4 Putative uncharacterized protein n=1 Tax=Populus trichocarpa RepID=A9PGF4_POPTR	1e-39	53.89	98.97	UniRef100_A7QI04 Chromosome chr17 scaffold_101, whole genome shotgun sequence n=1 Tax=Vitis vinifera RepID=A7QI04_VITVI	8e-39	53.51	88.83	UniRef100_Q9SD79 Putative uncharacterized protein F13G24.250 n=1 Tax=Arabidopsis thaliana RepID=Q9SD79_ARATH	5e-27	48.78	103.16	GO:0008150	biological_process	GO:0003674	molecular_function					PF06549	Protein of unknown function (DUF1118)
GmaAffx.41491.1.S1_at	11001.7	2122.84	0.192957	6e-23	Cluster: Expressed protein; n=1; Arabidopsis thaliana|Rep: Expressed protein - Arabidopsis thaliana (Mouse-ear cress)	AT2G44930.1	1e-24	similar to unknown protein [Arabidopsis thaliana] (TAIR:AT2G28580.1); similar to Plant protein of unknown function [Medicago	AC148602_13.3	7e-18	Glycosyl transferase, family 14; Plant protein of unknown function E EGN_Mt060719 20060904 TIGR 2841.m00001	GmaAffx.41491.1.S1_at	Affymetrix Soybean Target Sequence	Glyma03g26770.1	0	100	23.66	AT2G44930.1	6e-50	UniRef100_A5B5T5 Putative uncharacterized protein n=1 Tax=Vitis vinifera RepID=A5B5T5_VITVI	1e-51	31.16	96.15	UniRef100_O22159 Expressed protein (Putative uncharacterized protein At2g44930) n=1 Tax=Arabidopsis thaliana RepID=O22159_ARATH	2e-48	31.46	88.74	UniRef100_A7P5Q0 Chromosome chr4 scaffold_6, whole genome shotgun sequence n=1 Tax=Vitis vinifera RepID=A7P5Q0_VITVI	9e-47	30.6	107.93	GO:0008150	biological_process							PF03140	Plant protein of unknown function
Gma.10701.2.S1_at	22108.9	4253.77	0.192401									Gma.10701.2.S1_at	Affymetrix Soybean Target Sequence	Glyma05g27030.1	1e-128	95.49	15.45	AT3G18270.1	1e-153	UniRef100_A7PGY0 Chromosome chr17 scaffold_16, whole genome shotgun sequence n=1 Tax=Vitis vinifera RepID=A7PGY0_VITVI	1e-177	76.4	93.81	UniRef100_Q0JQU0 Os01g0138900 protein (Fragment) n=2 Tax=Oryza sativa Japonica Group RepID=Q0JQU0_ORYSJ	2.33e-156	67.38	80.09	UniRef100_A2WKG1 Putative uncharacterized protein n=1 Tax=Oryza sativa Indica Group RepID=A2WKG1_ORYSI	2.33e-156	67.38	83.86	GO:0008152	metabolic_process	GO:0003824	catalytic_activity			PTHR13794	ENOLASE SUPERFAMILY, MANDELATE RACEMASE	PF02746	Mandelate racemase / muconate lactonizing enzyme, N-terminal domain
Gma.6574.1.S1_at	4676.9	896.49	0.191685									Gma.6574.1.S1_at	Affymetrix Soybean Target Sequence	Glyma11g33650.1	2e-74	100	7.23	AT1G66250.1	0	UniRef100_A2Q370 Glycoside hydrolase, family 17; Virulence factor, pectin lyase fold; X8 n=1 Tax=Medicago truncatula RepID=A2Q370_MEDTR	0	79.52	91.35	UniRef100_Q94EN5 Beta-1,3-glucanase n=1 Tax=Camellia sinensis RepID=Q94EN5_CAMSI	0	80.63	89.7	UniRef100_A7Q8B7 Chromosome chr14 scaffold_63, whole genome shotgun sequence n=1 Tax=Vitis vinifera RepID=A7Q8B7_VITVI	0	80.46	85.97	GO:0005975	carbohydrate_metabolic_process	GO:0004553	hydrolase_activity,_hydrolyzing_O-glycosyl_compounds					PF00332|PF07983	Glycosyl hydrolases family 17|X8 domain
GmaAffx.21782.1.A1_at	15919.4	3051.4	0.191679	3e-21	Cluster: Putative kinase interacting protein, identical; n=1; Solanum demissum|Rep: Putative kinase interacting protein, identical - Solanum demissum (Wild	AT3G17680.1	9e-09	similar to unknown protein [Arabidopsis thaliana] (TAIR:AT1G48405.1); similar to Putative kinase interacting protein,				GmaAffx.21782.1.A1_at	Affymetrix Soybean Target Sequence	Glyma09g29630.1	1e-128	97.22	19.16	AT3G17680.1	8e-41	UniRef100_A5BGM5 Putative uncharacterized protein n=1 Tax=Vitis vinifera RepID=A5BGM5_VITVI	4e-77	50.91	95.44	UniRef100_Q60D21 Putative kinase interacting protein, identical n=1 Tax=Solanum demissum RepID=Q60D21_SOLDE	6e-66	46.26	77.69	UniRef100_A2XBM7 Putative uncharacterized protein n=1 Tax=Oryza sativa Indica Group RepID=A2XBM7_ORYSI	5e-38	42.52	71.23	GO:0008150	biological_process	GO:0003674	molecular_function					PF07765	KIP1-like protein
GmaAffx.26533.1.A1_s_at	17787.5	3403.55	0.191345	1e-105	Cluster: Hypothetical protein OJ1212_C10.15; n=1; Oryza sativa (japonica cultivar-group)|Rep: Hypothetical protein OJ1212_C10.15 - Oryza sativa (japonica	AT4G28940.1	1e-107	catalytic	AC122722_24.5	5e-19	hypothetical protein - 5prime partial H EGN_Mt060719 20060904 TIGR 2090.m00038	GmaAffx.26533.1.A1_s_at	Affymetrix Soybean Target Sequence	Glyma06g08860.1	1e-115	100	11.51	AT4G28940.1	1e-108	UniRef100_A7P597 Chromosome chr4 scaffold_6, whole genome shotgun sequence n=1 Tax=Vitis vinifera RepID=A7P597_VITVI	1e-140	68.99	97.18	UniRef100_A7PEL6 Chromosome chr11 scaffold_13, whole genome shotgun sequence n=1 Tax=Vitis vinifera RepID=A7PEL6_VITVI	1e-118	60.44	91.93	UniRef100_A2WME3 Putative uncharacterized protein n=1 Tax=Oryza sativa Indica Group RepID=A2WME3_ORYSI	1e-110	58.04	88.42	GO:0009116	nucleoside_metabolic_process	GO:0003824	catalytic_activity			PTHR21234	PURINE NUCLEOSIDE PHOSPHORYLASE
Gma.8421.1.S1_at	28255.4	5356.03	0.189557	0	Cluster: Mitotic cyclin a2-type; n=1; Glycine max|Rep: Mitotic cyclin a2-type - Glycine max (Soybean)	AT1G44110.1	1e-158	CYCA1;1 (CYCLIN A1;1); cyclin-dependent protein kinase regulator	CT963092_7.3	2e-82	Cyclin, N-terminal H EGN_Mt060719 20060904 TIGR 3968.m00007	Gma.8421.1.S1_at	Affymetrix Soybean Target Sequence	Glyma04g42540.1	0	100	26.63	AT1G44110.1	1e-166	UniRef100_Q39879 Mitotic cyclin a2-type n=1 Tax=Glycine max RepID=Q39879_SOYBN	0	100	71.9	UniRef100_Q39879 Mitotic cyclin a2-type n=1 Tax=Glycine max RepID=Q39879_SOYBN	1e-18	69.44	14.88	UniRef100_A7NVH2 Chromosome chr18 scaffold_1, whole genome shotgun sequence n=1 Tax=Vitis vinifera RepID=A7NVH2_VITVI	1e-168	80	73.11	GO:0051726	regulation_of_cell_cycle	GO:0016538	cyclin-dependent_protein_kinase_regulator_activity			PTHR10177	CYCLINS	PF00134|PF02984	Cyclin, N-terminal domain|Cyclin, C-terminal domain	KOG0654	G2/Mitotic-specific cyclin A
Gma.6672.1.S1_a_at	30113.6	5707.35	0.189527	5e-43	Cluster: Hypothetical protein F17L22.80; n=1; Arabidopsis thaliana|Rep: Hypothetical protein F17L22.80 - Arabidopsis thaliana (Mouse-ear cress)	AT4G21620.1	9e-45	glycine-rich protein	AC144481_24.3	1e-10	Loricrin, putative I EGN_Mt060719 20060904 TIGR 2520.m00026	Gma.6672.1.S1_a_at	Affymetrix Soybean Target Sequence	Glyma13g31840.1	1e-158	100	28.79	AT4G21620.1	3e-45	UniRef100_A7QHW2 Chromosome undetermined scaffold_100, whole genome shotgun sequence n=1 Tax=Vitis vinifera RepID=A7QHW2_VITVI	3e-11	60	67.9	UniRef100_Q9SVT5 Putative uncharacterized protein F17L22.80 (Putative uncharacterized protein At4g21620) (Putative uncharacterized protein) (AT4g21620/F17L22_80) n=1 Tax=Arabidopsis thaliana RepID=Q9SVT5_ARATH	6e-11	63.64	41.98	UniRef100_B6UDH5 Putative uncharacterized protein n=1 Tax=Zea mays RepID=B6UDH5_MAIZE	2e-09	55.56	37.24	GO:0008150	biological_process	GO:0003674	molecular_function					PF07172	Glycine rich protein family
Gma.6587.1.S1_at	18024.1	3396.71	0.188454	1e-31	Rep: Putative ROX1 - Nicotiana tabacum (Common tobacco)	AT1G28400.1	6e-32	similar to unknown protein [Arabidopsis thaliana] (TAIR:AT2G33850.1); similar to unknown [Brassica napus] (GB:AAC06020.1)	AC155157_10.5	2e-76	Protein E6, related F EGN_Mt060719 20060904 TIGR 3170.m00011	Gma.6587.1.S1_at	Affymetrix Soybean Target Sequence	Glyma13g30950.2	0	99.72	24.05	AT1G28400.1	4e-32	UniRef100_A9P9P9 Putative uncharacterized protein n=1 Tax=Populus trichocarpa RepID=A9P9P9_POPTR	2e-10	45.54	34.04	UniRef100_A9PDV3 Putative uncharacterized protein n=1 Tax=Populus trichocarpa RepID=A9PDV3_POPTR	5e-09	40.34	38.93	UniRef100_A5AJH6 Putative uncharacterized protein (Chromosome chr10 scaffold_138, whole genome shotgun sequence) n=1 Tax=Vitis vinifera RepID=A5AJH6_VITVI	3e-08	51.35	26.88	GO:0008150	biological_process	GO:0003674	molecular_function
GmaAffx.78326.1.S1_at	16251	3045.55	0.187407	7e-96	Cluster: (1-4)-beta-mannan endohydrolase-like protein; n=1; Arabidopsis thaliana|Rep: (1-4)-beta-mannan endohydrolase-like protein -	AT5G01930.1	2e-97	(1-4)-beta-mannan endohydrolase, putative	AC151949_4.4	1e-100	Glycoside hydrolase, family 5 H EGN_Mt060719 20060904 TIGR 3077.m00007 IMGA|AC174331_20.3 Glycoside hydrolase, family 5	GmaAffx.78326.1.S1_at	Affymetrix Soybean Target Sequence	Glyma18g44810.1	0	99.79	29.16	AT5G01930.1	0	UniRef100_Q9LZV3 Mannan endo-1,4-beta-mannosidase 6 n=1 Tax=Arabidopsis thaliana RepID=MAN6_ARATH	0	66.81	102.9	UniRef100_A7QFQ7 Chromosome chr8 scaffold_88, whole genome shotgun sequence n=1 Tax=Vitis vinifera RepID=A7QFQ7_VITVI	1e-180	73.9	107.33	UniRef100_A7QFQ5 Chromosome chr8 scaffold_88, whole genome shotgun sequence n=1 Tax=Vitis vinifera RepID=A7QFQ5_VITVI	1e-179	73.9	107.33	GO:0005975	carbohydrate_metabolic_process	GO:0004553	hydrolase_activity,_hydrolyzing_O-glycosyl_compounds
Gma.13662.1.S1_at	24895	4635.06	0.186184	1e-11	Cluster: Similarity to helix-loop-helix DNA-binding protein; n=1; Arabidopsis thaliana|Rep: Similarity to helix-loop-helix DNA-binding protein - Arabidopsis	AT5G53210.1	3e-13	DNA binding / transcription factor	CT963079_2.3	3e-16	Helix-loop-helix DNA-binding H EGN_Mt060719 20060904 TIGR 3966.m00014	Gma.13662.1.S1_at	Affymetrix Soybean Target Sequence	Glyma04g41710.1	1e-84	100	12.11	AT5G53210.1	1e-101	UniRef100_A7QTU8 Chromosome undetermined scaffold_171, whole genome shotgun sequence n=1 Tax=Vitis vinifera RepID=A7QTU8_VITVI	2e-89	55.75	97.04	UniRef100_Q700C7 Transcription factor SPEECHLESS n=1 Tax=Arabidopsis thaliana RepID=SPCH_ARATH	7e-76	49.86	90.11	UniRef100_B6UF81 Putative uncharacterized protein n=1 Tax=Zea mays RepID=B6UF81_MAIZE	6e-57	50	64.71	GO:0045449 GO:0010374	regulation_of_transcription stomatal_complex_development	GO:0003677 GO:0003700	DNA_binding transcription_factor_activity					PF00010	Helix-loop-helix DNA-binding domain	KOG4029	Transcription factor HAND2/Transcription factor TAL1/TAL2/LYL1
Gma.6211.1.S1_at	13957.6	2595.6	0.185963	1e-104	Cluster: Similarity to unknown protein; n=2; Arabidopsis thaliana|Rep: Similarity to unknown protein - Arabidopsis thaliana (Mouse-ear cress)	AT5G41080.1	1e-106	glycerophosphoryl diester phosphodiesterase family protein				Gma.6211.1.S1_at	Affymetrix Soybean Consensus Sequence	No Soybean Match Identified, E<10E-30, Perecent ID>95%		0	0	AT5G41080.1	1e-106	UniRef100_A7P9Z4 Chromosome chr14 scaffold_9, whole genome shotgun sequence n=1 Tax=Vitis vinifera RepID=A7P9Z4_VITVI	1e-120	68.42	86.56	UniRef100_A5AMY0 Putative uncharacterized protein n=1 Tax=Vitis vinifera RepID=A5AMY0_VITVI	1e-120	68.42	84.29	UniRef100_Q9FLM1 Similarity to unknown protein (At5g41080) (Putative uncharacterized protein At5g41080/MEE6_15) n=1 Tax=Arabidopsis thaliana RepID=Q9FLM1_ARATH	1e-104	61.11	86.1	GO:0006071	glycerol_metabolic_process	GO:0008889	glycerophosphodiester_phosphodiesterase_activity			NA	NA	NA	NA	NA	NA
GmaAffx.88580.1.A1_at	5374.93	994.813	0.185084									GmaAffx.88580.1.A1_at	Affymetrix Soybean Target Sequence	Glyma08g44980.1	1e-95	98.94	74.9	NO BLASTP HIT (E<10-6)		NO BLASTP HIT (E<10-6)		0	0			0	0			0	0
GmaAffx.49465.1.A1_at	21150	3906.85	0.184721	4e-28	Cluster: Cysteine protease; n=1; Anthurium andraeanum|Rep: Cysteine protease - Anthurium andraeanum (Flamingo lily)	AT1G09850.1	4e-13	XBCP3 (XYLEM BARK CYSTEINE PEPTIDASE 3); cysteine-type peptidase	AC150207_18.4	1e-12	Granulin; Peptidase C1A, papain E EGN_Mt060719 20060904 TIGR 2962.m00016	GmaAffx.49465.1.A1_at	Affymetrix Soybean Target Sequence	Glyma13g30190.1	8e-36	100	6.13	AT1G09850.1	1e-99	UniRef100_A5HIJ5 Cysteine protease Cp5 n=1 Tax=Actinidia deliciosa RepID=A5HIJ5_ACTDE	1e-114	58.22	64.44	UniRef100_Q7XYU8 Cysteine protease n=1 Tax=Anthurium andraeanum RepID=Q7XYU8_ANTAD	1e-111	59.26	65.74	UniRef100_A9PHQ3 Putative uncharacterized protein n=1 Tax=Populus trichocarpa RepID=A9PHQ3_POPTR	1e-110	59.59	65.86	GO:0006508	proteolysis					PTHR12411	CYSTEINE PROTEASE FAMILY C1-RELATED	PF00112|PF00396	Papain family cysteine protease|Granulin	KOG1543	Cysteine proteinase Cathepsin L
Gma.15844.1.A1_at	97120.1	17828.7	0.183574	1e-50	Cluster: STS14 protein precursor; n=2; Solanum tuberosum|Rep: STS14 protein precursor - Solanum tuberosum (Potato)	AT5G66590.1	9e-48	allergen V5/Tpx-1-related family protein	CR931807_9.4	2e-60	Allergen V5/Tpx-1 related F EGN_Mt060719 20060904 TIGR 3714.m00013	Gma.15844.1.A1_at	Affymetrix Soybean Target Sequence	Glyma01g38690.1	0	100	41.71	AT5G66590.1	4e-50	UniRef100_A7R4G2 Chromosome undetermined scaffold_682, whole genome shotgun sequence n=1 Tax=Vitis vinifera RepID=A7R4G2_VITVI	1e-47	60	46.73	UniRef100_Q41495 STS14 protein n=2 Tax=Solanum tuberosum RepID=ST14_SOLTU	9e-44	57.86	65.42	UniRef100_Q9FJY1 Similarity to pathogenesis-related protein (Putative uncharacterized protein At5g66590) (Putative uncharacterized protein K1F13.27) n=1 Tax=Arabidopsis thaliana RepID=Q9FJY1_ARATH	1e-40	54.86	77.3	GO:0008150	biological_process	GO:0003674	molecular_function			PTHR10334	CYSTEINE-RICH SECRETORY PROTEIN (CRISP/SCP/TPX1)-RELATED	PF00188	SCP-like extracellular protein	KOG3017	Defense-related protein containing SCP domain
GmaAffx.30578.1.A1_at	39573.7	7199.04	0.181915	7e-17	Cluster: Flavin-containing monooxygenase family protein FMO1; n=1; Gossypium hirsutum|Rep: Flavin-containing monooxygenase family protein FMO1 -	AT1G62540.1	1e-17	flavin-containing monooxygenase family protein / FMO family protein	AC174144_21.4	3e-40	FAD-dependent pyridine nucleotide-disulphide oxidoreductase; Dimethylaniline monooxygenase, N-oxide-forming E	GmaAffx.30578.1.A1_at	Affymetrix Soybean Target Sequence	Glyma13g27060.1	1e-162	100	18.54	AT1G12200.1	1e-130	UniRef100_A7QRT4 Chromosome chr13 scaffold_152, whole genome shotgun sequence n=1 Tax=Vitis vinifera RepID=A7QRT4_VITVI	1e-141	58.52	92.01	UniRef100_A7QRT3 Chromosome chr13 scaffold_152, whole genome shotgun sequence n=1 Tax=Vitis vinifera RepID=A7QRT3_VITVI	1e-138	58.89	98.18	UniRef100_UPI00001970F6 flavin-containing monooxygenase family protein / FMO family protein n=1 Tax=Arabidopsis thaliana RepID=UPI00001970F6	1e-129	53.36	93.78			GO:0004497	monooxygenase_activity			PTHR23023	DIMETHYLANILINE MONOOXYGENASE			KOG1399	Flavin-containing monooxygenase
GmaAffx.33377.1.A1_at	15425.3	2792.9	0.18106	2e-15	Cluster: Putative myosin heavy chain; n=1; Arabidopsis thaliana|Rep: Putative myosin heavy chain - Arabidopsis thaliana (Mouse-ear cress)	AT1G24560.1	2e-17	similar to unknown protein [Arabidopsis thaliana] (TAIR:AT3G49055.1); similar to myosin heavy chain -related-like [Oryza	AC146755_15.4	2e-36	hypothetical protein H EGN_Mt060719 20060904 TIGR 2680.m00014	GmaAffx.33377.1.A1_at	Affymetrix Soybean Target Sequence	Glyma10g37810.1	1e-133	99.59	18.54	AT3G49055.1	3e-74	UniRef100_A7QG25 Chromosome undetermined scaffold_91, whole genome shotgun sequence n=1 Tax=Vitis vinifera RepID=A7QG25_VITVI	1e-77	50.71	61.81	UniRef100_Q5XVA8 Uncharacterized protein At3g49055 n=1 Tax=Arabidopsis thaliana RepID=Y3905_ARATH	2e-43	43.13	52.08	UniRef100_A2YY45 Putative uncharacterized protein n=2 Tax=Oryza sativa RepID=A2YY45_ORYSI	3e-32	31.56	71.56	GO:0016192	vesicle-mediated_transport	GO:0005515	protein_binding
Gma.5793.1.S1_s_at	22562.7	4082.16	0.180925	1e-157	Cluster: Stem 31 kDa glycoprotein precursor; n=2; Glycine max|Rep: Stem 31 kDa glycoprotein precursor - Glycine max (Soybean)	AT4G25150.1	5e-52	acid phosphatase, putative	AC162161_23.5	3e-74	Plant acid phosphatase F EGN_Mt060719 20060904 TIGR 3351.m00010	Gma.5793.1.S1_s_at	Affymetrix Soybean Target Sequence	Glyma07g01730.1	2e-68	100	12.99	AT4G25150.1	7e-54	UniRef100_P15490 Stem 28 kDa glycoprotein n=1 Tax=Glycine max RepID=VSPA_SOYBN	1e-150	100	100	UniRef100_P10742 Stem 31 kDa glycoprotein (Fragment) n=1 Tax=Glycine max RepID=S25K_SOYBN	2.33e-156	100	84.54	UniRef100_Q6QWF7 Vegetative storage protein n=1 Tax=Glycine tomentella RepID=Q6QWF7_GLYTO	1e-121	80.71	100.4	GO:0008150	biological_process	GO:0003993	acid_phosphatase_activity					PF03767	HAD superfamily, subfamily IIIB (Acid phosphatase)
Gma.16484.1.S1_at	22018.3	3962.38	0.179958	8e-35	Cluster: Trypsin inhibitor p20; n=2; core eudicotyledons|Rep: Trypsin inhibitor p20 - Glycine max (Soybean)	AT1G73330.1	3e-14	ATDR4 (Arabidopsis thaliana drought-repressed 4)	AC149806_10.4	2e-19	Kunitz inhibitor ST1-like F EGN_Mt060719 20060904 TIGR 2953.m00030	Gma.16484.1.S1_at	Affymetrix Soybean Target Sequence	Glyma08g45490.1	0	98.13	50.89	AT1G73330.1	9e-14	UniRef100_Q8W3K5 Mcp20 n=1 Tax=Matricaria chamomilla RepID=Q8W3K5_9ASTR	3e-34	46.84	87.44	UniRef100_B1ACD0 Kunitz trypsin inhibitor p20-1-like protein n=1 Tax=Glycine max RepID=B1ACD0_SOYBN	1e-32	45.79	87.44	UniRef100_Q9XIS8 Trypsin inhibitor p20 n=1 Tax=Glycine max RepID=Q9XIS8_SOYBN	3e-32	46.32	87.86	GO:0009414	response_to_water_deprivation	GO:0030414	protease_inhibitor_activity					PF00197	Trypsin and protease inhibitor
Gma.13380.1.A1_s_at	8129.58	1458.62	0.179422	2e-21	Cluster: Os06g0523300 protein; n=2; Oryza sativa (japonica cultivar-group)|Rep: Os06g0523300 protein - Oryza sativa (japonica cultivar-group)	AT3G55570.1	7e-17	similar to unknown protein [Arabidopsis thaliana] (TAIR:AT3G09950.1); similar to hypothetical protein [Oryza sativa (japonica	CR954191_13.4	8e-15	hypothetical protein H EGN_Mt060719 20060904 TIGR 3761.m00019	Gma.13380.1.A1_s_at	Affymetrix Soybean Target Sequence	Glyma03g23390.1	3e-86	100	30.02	AT5G41761.1	1e-18	UniRef100_A7PZS1 Chromosome chr15 scaffold_40, whole genome shotgun sequence n=1 Tax=Vitis vinifera RepID=A7PZS1_VITVI	7e-24	65.38	97.5	UniRef100_Q0DBV7 Os06g0523300 protein n=3 Tax=Oryza sativa RepID=Q0DBV7_ORYSJ	1e-19	82.35	52.04	UniRef100_A9PIZ8 Putative uncharacterized protein n=1 Tax=Populus trichocarpa x Populus deltoides RepID=A9PIZ8_POPJC	2e-19	77.78	58.7
Gma.6796.1.S1_at	31106.9	5498.24	0.176753	1e-160	Cluster: Cysteine proteinase precursor; n=2; Phaseolus vulgaris|Rep: Cysteine proteinase precursor - Phaseolus vulgaris (Kidney bean) (French bean)	AT1G47128.1	1e-121	cysteine proteinase (RD21A) / thiol protease	AC150207_18.4	1e-125	Granulin; Peptidase C1A, papain E EGN_Mt060719 20060904 TIGR 2962.m00016	Gma.6796.1.S1_at	Affymetrix Soybean Target Sequence	Glyma16g16290.1	0	98.29	36.71	AT1G47128.1	1e-127	UniRef100_O24321 Cysteine proteinase n=1 Tax=Phaseolus vulgaris RepID=O24321_PHAVU	1e-160	81.35	89.56	UniRef100_Q41110 Cysteine protease (Cysteine endopeptidase 1) n=1 Tax=Phaseolus vulgaris RepID=Q41110_PHAVU	1e-160	81.04	89.56	UniRef100_Q41696 Cysteine protease n=1 Tax=Vicia sativa RepID=Q41696_VICSA	1e-159	80.42	89.95	GO:0009414	response_to_water_deprivation					PTHR12411	CYSTEINE PROTEASE FAMILY C1-RELATED	PF08246|PF00112	Cathepsin propeptide inhibitor domain (I29)|Papain family cysteine protease	KOG1543	Cysteine proteinase Cathepsin L
Gma.17426.1.S1_at	9365.41	1637.57	0.174853	2e-62	Cluster: G2/mitotic-specific cyclin-1; n=3; Medicago sativa|Rep: G2/mitotic-specific cyclin-1 - Medicago varia (Alfalfa)	AT1G20610.1	5e-49	CYCB2;3 (CYCLIN B2;3); cyclin-dependent protein kinase regulator	AC152421_25.5	7e-63	Cyclin, N-terminal E EGN_Mt060719 20060904 TIGR 3107.m00022	Gma.17426.1.S1_at	Affymetrix Soybean Target Sequence	Glyma11g08960.1	4e-57	100	6.14	AT2G17620.1	1e-134	UniRef100_P46277 G2/mitotic-specific cyclin-1 n=1 Tax=Medicago sativa subsp. x varia RepID=CCNB1_MEDVA	0	75.58	101.17	UniRef100_Q40337 B-like cyclin n=1 Tax=Medicago sativa RepID=Q40337_MEDSA	0	75.35	101.17	UniRef100_P46278 G2/mitotic-specific cyclin-2 n=1 Tax=Medicago sativa subsp. x varia RepID=CCNB2_MEDVA	1e-174	70.53	98.62	GO:0051726	regulation_of_cell_cycle	GO:0016538	cyclin-dependent_protein_kinase_regulator_activity			PTHR10177	CYCLINS	PF00134|PF02984	Cyclin, N-terminal domain|Cyclin, C-terminal domain	KOG0653	Cyclin B and related kinase-activating proteins
Gma.11024.5.S1_s_at	34888.5	6087.26	0.174478	1e-104	Rep: Aquaporin - Phaseolus vulgaris (Kidney bean) (French bean)	AT4G17340.1	2e-92	DELTA-TIP2/TIP2;2 (tonoplast intrinsic protein 2;2); water channel	AC137077_16.4	3e-98	Major intrinsic protein F EGN_Mt060719 20060904 TIGR 2319.m00018	Gma.11024.5.S1_s_at	Affymetrix Soybean Consensus Sequence	No Soybean Match Identified, E<10E-30, Perecent ID>95%		0	0	AT4G17340.1	2e-36	UniRef100_Q107R6 Aquaporin n=1 Tax=Phaseolus vulgaris RepID=Q107R6_PHAVU	2e-42	78.76	45.38	UniRef100_Q2A9N6 Tonoplast intrinsic protein, putative n=1 Tax=Brassica oleracea RepID=Q2A9N6_BRAOL	1e-35	70.54	44.8	UniRef100_P24422 Probable aquaporin TIP-type RB7-18C n=1 Tax=Nicotiana tabacum RepID=TIP2_TOBAC	2e-35	68.75	44.8	GO:0009651 GO:0006810	response_to_salt_stress transport	GO:0015250	water_channel_activity			NA	NA	NA	NA	NA	NA
GmaAffx.65048.1.S1_s_at	8985.52	1565.27	0.174199	1e-31	Rep: Putative ROX1 - Nicotiana tabacum (Common tobacco)	AT1G28400.1	6e-32	similar to unknown protein [Arabidopsis thaliana] (TAIR:AT2G33850.1); similar to unknown [Brassica napus] (GB:AAC06020.1)	AC155157_10.5	2e-76	Protein E6, related F EGN_Mt060719 20060904 TIGR 3170.m00011	GmaAffx.65048.1.S1_s_at	Affymetrix Soybean Target Sequence	Glyma13g30950.2	1e-105	100	12.97	AT1G28400.1	4e-32	UniRef100_A9P9P9 Putative uncharacterized protein n=1 Tax=Populus trichocarpa RepID=A9P9P9_POPTR	2e-10	45.54	34.04	UniRef100_A9PDV3 Putative uncharacterized protein n=1 Tax=Populus trichocarpa RepID=A9PDV3_POPTR	5e-09	40.34	38.93	UniRef100_A5AJH6 Putative uncharacterized protein (Chromosome chr10 scaffold_138, whole genome shotgun sequence) n=1 Tax=Vitis vinifera RepID=A5AJH6_VITVI	3e-08	51.35	26.88	GO:0008150	biological_process	GO:0003674	molecular_function
GmaAffx.86037.1.S1_at	25536.7	4397.34	0.172197	2e-27	Cluster: Putative amino acid or GABA permease; n=3; Arabidopsis thaliana|Rep: Putative amino acid or GABA permease - Arabidopsis thaliana (Mouse-ear cress)	AT2G01170.2	4e-29	amino acid permease family protein	AC141112_30.4	5e-15	Amino acid/polyamine transporter I E EGN_Mt060719 20060904 TIGR 2467.m00004	GmaAffx.86037.1.S1_at	Affymetrix Soybean Target Sequence	Glyma20g25680.1	1e-163	99.04	17.68	AT2G01170.1	0	UniRef100_A7P3E9 Chromosome chr1 scaffold_5, whole genome shotgun sequence n=1 Tax=Vitis vinifera RepID=A7P3E9_VITVI	0	72.69	99.43	UniRef100_B4FAC8 Putative uncharacterized protein n=1 Tax=Zea mays RepID=B4FAC8_MAIZE	0	69.86	95.61	UniRef100_Q8RXY5 Putative amino acid or GABA permease n=1 Tax=Arabidopsis thaliana RepID=Q8RXY5_ARATH	0	69.35	98.45	GO:0006865 GO:0006810	amino_acid_transport transport	GO:0015171	amino_acid_transmembrane_transporter_activity			PTHR11785	AMINO ACID TRANSPORTER			KOG1289	Amino acid transporters
GmaAffx.89772.6.S1_s_at	13910.7	2386.13	0.171532	1e-157	Cluster: Stem 31 kDa glycoprotein precursor; n=2; Glycine max|Rep: Stem 31 kDa glycoprotein precursor - Glycine max (Soybean)	AT4G25150.1	5e-52	acid phosphatase, putative	AC162161_23.5	3e-74	Plant acid phosphatase F EGN_Mt060719 20060904 TIGR 3351.m00010	GmaAffx.89772.6.S1_s_at	Affymetrix Soybean Target Sequence	Glyma07g01730.1	2e-42	100	8.59	AT4G25150.1	7e-54	UniRef100_P15490 Stem 28 kDa glycoprotein n=1 Tax=Glycine max RepID=VSPA_SOYBN	1e-150	100	100	UniRef100_P10742 Stem 31 kDa glycoprotein (Fragment) n=1 Tax=Glycine max RepID=S25K_SOYBN	2.33e-156	100	84.54	UniRef100_Q6QWF7 Vegetative storage protein n=1 Tax=Glycine tomentella RepID=Q6QWF7_GLYTO	1e-121	80.71	100.4	GO:0008150	biological_process	GO:0003993	acid_phosphatase_activity					PF03767	HAD superfamily, subfamily IIIB (Acid phosphatase)
Gma.7404.1.A1_at	14454.8	2464.16	0.170473	1e-13	Cluster: Expressed protein; n=1; Oryza sativa (japonica cultivar-group)|Rep: Expressed protein - Oryza sativa (japonica cultivar-group)	AT5G26910.1	2e-09	similar to unknown protein [Arabidopsis thaliana] (TAIR:AT3G58650.1); similar to unknown protein [Arabidopsis thaliana]	AC150843_7.5	1e-12	hypothetical protein I EGN_Mt060719 20060904 TIGR 3003.m00011	Gma.7404.1.A1_at	Affymetrix Soybean Target Sequence	Glyma08g48190.1	7e-38	96.63	2.89	AT1G67040.1	5e-52	UniRef100_A7PAS7 Chromosome chr14 scaffold_9, whole genome shotgun sequence n=1 Tax=Vitis vinifera RepID=A7PAS7_VITVI	1e-138	38.63	83.55	UniRef100_A5BVN6 Putative uncharacterized protein n=1 Tax=Vitis vinifera RepID=A5BVN6_VITVI	3e-82	37.54	52.5	UniRef100_A5BVN6 Putative uncharacterized protein n=1 Tax=Vitis vinifera RepID=A5BVN6_VITVI	1e-51	44.4	23.98
GmaAffx.15191.2.S1_at	16286.4	2762.79	0.169638	7e-45	Rep: GT-2 factor - Glycine max (Soybean)	AT1G76880.1	2e-41	trihelix DNA-binding protein, putative	AC152054_23.4	1e-62	Homeodomain-related E EGN_Mt060719 20060904 TIGR 3081.m00029	GmaAffx.15191.2.S1_at	Affymetrix Soybean Target Sequence	Glyma10g36950.1	6e-49	98.08	7.7	AT1G76880.1	2e-55	UniRef100_A7Q7B9 Chromosome chr18 scaffold_59, whole genome shotgun sequence n=1 Tax=Vitis vinifera RepID=A7Q7B9_VITVI	6e-49	75.61	22.39	UniRef100_A7Q7B9 Chromosome chr18 scaffold_59, whole genome shotgun sequence n=1 Tax=Vitis vinifera RepID=A7Q7B9_VITVI	6e-38	82.22	16.51	UniRef100_A7Q7B9 Chromosome chr18 scaffold_59, whole genome shotgun sequence n=1 Tax=Vitis vinifera RepID=A7Q7B9_VITVI	8e-15	41.12	19.63	GO:0045449	regulation_of_transcription	GO:0003700	transcription_factor_activity
Gma.15965.1.S1_at	45873.1	7779.09	0.169578	2e-17	Cluster: Hypothetical protein; n=1; Medicago truncatula|Rep: Hypothetical protein - Medicago truncatula (Barrel medic)	AT5G62550.1	0.0001	similar to unknown protein [Arabidopsis thaliana] (TAIR:AT3G28770.1); similar to unnamed protein product; gene_id:K19B1.16	AC122726_25.5	2e-19	hypothetical protein E EGN_Mt060719 20060904 TIGR 2094.m00026	Gma.15965.1.S1_at	Affymetrix Soybean Target Sequence	Glyma04g34160.1	0	100	34.79	AT5G62550.1	4e-50	UniRef100_A9P8R6 Putative uncharacterized protein n=1 Tax=Populus trichocarpa RepID=A9P8R6_POPTR	4e-57	44.7	93	UniRef100_B4F9M0 Putative uncharacterized protein n=1 Tax=Zea mays RepID=B4F9M0_MAIZE	9e-45	38.66	96.82	UniRef100_B6TJ64 Putative uncharacterized protein n=1 Tax=Zea mays RepID=B6TJ64_MAIZE	8e-43	38.48	94.22	GO:0008150	biological_process	GO:0003674	molecular_function
GmaAffx.77758.1.S1_x_at	1.0759e+06	182126	0.169278	2e-88	Cluster: Repetitive proline-rich cell wall protein 1 precursor; n=1; Glycine max|Rep: Repetitive proline-rich cell wall protein 1 precursor - Glycine max	AT2G27380.1	3e-77	ATEPR1 (Arabidopsis thaliana extensin proline-rich 1)	CT954251_5.3	3e-42	Pistil-specific extensin-like protein H EGN_Mt060719 20060904 TIGR 3943.m00017	GmaAffx.77758.1.S1_x_at	Affymetrix Soybean Target Sequence	Glyma09g12200.7	3e-80	100	17.77	AT2G27380.1	1e-40	NO BLASTP HIT (E<10-6)		0	0			0	0			0	0	GO:0009827 GO:0009845	plant-type_cell_wall_modification seed_germination	GO:0005199	structural_constituent_of_cell_wall
Gma.11024.1.S1_a_at	41646.8	6794.47	0.163145	1e-104	Rep: Aquaporin - Phaseolus vulgaris (Kidney bean) (French bean)	AT4G17340.1	2e-92	DELTA-TIP2/TIP2;2 (tonoplast intrinsic protein 2;2); water channel	AC137077_16.4	3e-98	Major intrinsic protein F EGN_Mt060719 20060904 TIGR 2319.m00018	Gma.11024.1.S1_a_at	Affymetrix Soybean Target Sequence	Glyma01g41670.1	4e-76	100	10.95	AT4G17340.1	1e-110	UniRef100_Q107R6 Aquaporin n=1 Tax=Phaseolus vulgaris RepID=Q107R6_PHAVU	1e-101	77.91	100	UniRef100_A0RZG9 Putative tonoplast intrinsic protein n=1 Tax=Fragaria x ananassa RepID=A0RZG9_FRAAN	2e-88	67.74	99.6	UniRef100_Q5DVT2 Tonoplast intrinsic protein 2;1 n=1 Tax=Mimosa pudica RepID=Q5DVT2_MIMPU	2e-87	69.6	99.6	GO:0009651 GO:0006810	response_to_salt_stress transport	GO:0015250	water_channel_activity			PTHR19139	AQUAPORIN TRANSPORTER	PF00230	Major intrinsic protein	KOG0223	Aquaporin (major intrinsic protein family)
GmaAffx.8707.1.S1_at	12829.1	2085.04	0.162524	2e-52	Cluster: Mitotic cyclin b1-type; n=1; Glycine max|Rep: Mitotic cyclin b1-type - Glycine max (Soybean)	AT5G06150.1	3e-29	CYC1BAT (CYCLIN B 1;2); cyclin-dependent protein kinase regulator	CR954185_24.5	9e-44	Cyclin, N-terminal E EGN_Mt060719 20060904 TIGR 3755.m00001	GmaAffx.8707.1.S1_at	Affymetrix Soybean Target Sequence	Glyma02g44570.1	1e-161	100	22.03	AT5G06150.1	1e-107	UniRef100_Q39880 Mitotic cyclin b1-type n=1 Tax=Glycine max RepID=Q39880_SOYBN	0	87.18	96.59	UniRef100_Q40223 Cyclin (Mitotic cyclin B1-1) n=1 Tax=Lupinus luteus RepID=Q40223_LUPLU	1e-140	65.22	98.38	UniRef100_Q2PHL0 Cyclin B1-1 n=1 Tax=Daucus carota RepID=Q2PHL0_DAUCA	1e-135	58.93	97.92	GO:0009651 GO:0051726 GO:0010332	response_to_salt_stress regulation_of_cell_cycle response_to_gamma_radiation	GO:0016538	cyclin-dependent_protein_kinase_regulator_activity			PTHR10177	CYCLINS	PF00134|PF02984	Cyclin, N-terminal domain|Cyclin, C-terminal domain	KOG0653	Cyclin B and related kinase-activating proteins
Gma.5447.2.S1_at	19772.2	3211.49	0.162425	1e-115	Cluster: AT4g33220/F4I10_150; n=4; Arabidopsis thaliana|Rep: AT4g33220/F4I10_150 - Arabidopsis thaliana (Mouse-ear cress)	AT4G33220.1	1e-117	pectinesterase family protein	AC155891_10.4	1e-115	Pectinesterase H EGN_Mt060719 20060904 TIGR 3186.m00009	Gma.5447.2.S1_at	Affymetrix Soybean Target Sequence	Glyma13g17570.1	0	97.31	27.35	AT3G43270.1	0	UniRef100_Q43062 Pectinesterase PPE8B n=1 Tax=Prunus persica RepID=PME_PRUPE	0	67.63	92.15	UniRef100_A0ZNK2 Pectinesterase n=1 Tax=Pyrus communis RepID=A0ZNK2_PYRCO	0	64.64	93.91	UniRef100_A9P7W7 Pectinesterase n=1 Tax=Populus trichocarpa RepID=A9P7W7_POPTR	0	62.12	92.99	GO:0042545	cell_wall_modification	GO:0030599	pectinesterase_activity	PWY-1081	homogalacturonan degradation			PF04043|PF01095	Plant invertase/pectin methylesterase inhibitor|Pectinesterase
Gma.11025.1.S1_at	89059.3	14454.6	0.162303	0	Cluster: Cytochrome P450 monooxygenase CYP86A24; n=1; Glycine max|Rep: Cytochrome P450 monooxygenase CYP86A24 - Glycine max (Soybean)	AT2G45970.1	0	CYP86A8 (LACERATA); fatty acid (omega-1)-hydroxylase/ oxygen binding	AC146341_27.4	0	E-class P450, group I E EGN_Mt060719 20060904 TIGR 2607.m00028	Gma.11025.1.S1_at	Affymetrix Soybean Target Sequence	Glyma08g01890.2	1e-167	100	14.71	AT4G00360.1	1e-128	UniRef100_Q2LAK8 Cytochrome P450 monooxygenase CYP86A24 n=1 Tax=Glycine max RepID=Q2LAK8_SOYBN	1e-170	88.24	64.39	UniRef100_A7QIY6 Chromosome chr2 scaffold_105, whole genome shotgun sequence n=1 Tax=Vitis vinifera RepID=A7QIY6_VITVI	1e-132	70	60.18	UniRef100_A5AG84 Putative uncharacterized protein n=1 Tax=Vitis vinifera RepID=A5AG84_VITVI	1e-132	70	56.55	GO:0006631	fatty_acid_metabolic_process	GO:0008393 GO:0019825	fatty_acid_(omega-1)-hydroxylase_activity oxygen_binding
GmaAffx.1301.78.S1_s_at	8571.34	1389.61	0.162123	0	Cluster: Glycoside hydrolase, family 1; n=1; Medicago truncatula|Rep: Glycoside hydrolase, family 1 - Medicago truncatula (Barrel medic)	AT2G44480.1	1e-157	glycosyl hydrolase family 1 protein	AC156629_7.4	1e-163	Glycoside hydrolase, family 1 E EGN_Mt060719 20060904 TIGR 3200.m00009	GmaAffx.1301.78.S1_s_at	Affymetrix Soybean Target Sequence	Glyma08g15960.2	3e-77	99.35	7.51	AT2G44480.1	1e-128	UniRef100_A2SY66 Vicianin hydrolase (Fragment) n=1 Tax=Vicia sativa subsp. nigra RepID=A2SY66_VICAN	1e-166	65.45	85.46	UniRef100_A7NZX7 Chromosome chr6 scaffold_3, whole genome shotgun sequence n=1 Tax=Vitis vinifera RepID=A7NZX7_VITVI	1e-120	52.35	82.35	UniRef100_B2ZUU2 Beta-glucosidase D7 (Fragment) n=1 Tax=Lotus japonicus RepID=B2ZUU2_LOTJA	1e-120	51.52	82.17	GO:0005975	carbohydrate_metabolic_process	GO:0004553	hydrolase_activity,_hydrolyzing_O-glycosyl_compounds
GmaAffx.43188.1.A1_at	26722.1	4237.65	0.158582									GmaAffx.43188.1.A1_at	Affymetrix Soybean Target Sequence	Glyma07g35040.1	1e-163	99.66	37.14	AT4G33280.1	9e-07	UniRef100_A7PSJ6 Chromosome chr6 scaffold_28, whole genome shotgun sequence n=1 Tax=Vitis vinifera RepID=A7PSJ6_VITVI	4e-21	41.46	63.87	UniRef100_A5AIM5 Putative uncharacterized protein n=1 Tax=Vitis vinifera RepID=A5AIM5_VITVI	4e-21	41.46	76.25	UniRef100_B6SN49 Putative uncharacterized protein n=1 Tax=Zea mays RepID=B6SN49_MAIZE	5e-16	36.36	69.18	GO:0006355	regulation_of_transcription,_DNA-dependent	GO:0003677 GO:0003700	DNA_binding transcription_factor_activity					PF02362	B3 DNA binding domain
Gma.13844.1.A1_at	13733.8	2163.34	0.157519	3e-21	Cluster: AAA ATPase; Small GTP-binding protein domain; n=1; Medicago truncatula|Rep: AAA ATPase; Small GTP-binding protein domain - Medicago truncatula (Barrel	AT5G05670.2	7e-19	similar to signal recognition particle binding [Arabidopsis thaliana] (TAIR:AT2G18770.1); similar to AAA ATPase; Small	AC149293_1.4	3e-23	Signal recognition particle receptor beta subunit , related F EGN_Mt060719 20060904 TIGR 2910.m00002	Gma.13844.1.A1_at	Affymetrix Soybean Target Sequence	Glyma08g39250.1	1e-136	98.82	25.47	AT5G05670.1	2e-97	UniRef100_Q9FFK7 Signal recognition particle receptor beta subunit-like protein (At5g05670) n=1 Tax=Arabidopsis thaliana RepID=Q9FFK7_ARATH	3e-76	56.52	96.92	UniRef100_Q9ZV42 Putative signal recognition particle receptor beta subunit (Putative uncharacterized protein) n=1 Tax=Arabidopsis thaliana RepID=Q9ZV42_ARATH	9e-73	56.52	96.92	UniRef100_Q0WSC4 Putative signal recognition particle receptor beta subunit n=1 Tax=Arabidopsis thaliana RepID=Q0WSC4_ARATH	1e-72	56.52	96.92			GO:0005047	signal_recognition_particle_binding			PTHR19326	FAMILY NOT NAMED	PF01926	GTPase of unknown function	KOG0090	Signal recognition particle receptor, beta subunit (small G protein superfamily)
Gma.11024.4.S1_s_at	25990.7	4085.88	0.157206	1e-70	Rep: Aquaporin - Phaseolus vulgaris (Kidney bean) (French bean)	AT4G17340.1	9e-58	DELTA-TIP2/TIP2;2 (tonoplast intrinsic protein 2;2); water channel	AC137077_16.4	3e-65	Major intrinsic protein F EGN_Mt060719 20060904 TIGR 2319.m00018	Gma.11024.4.S1_s_at	Affymetrix Soybean Consensus Sequence	No Soybean Match Identified, E<10E-30, Perecent ID>95%		0	0	AT4G17340.1	1e-39	UniRef100_Q107R6 Aquaporin n=1 Tax=Phaseolus vulgaris RepID=Q107R6_PHAVU	5e-49	79.53	51	UniRef100_A0RZG9 Putative tonoplast intrinsic protein n=1 Tax=Fragaria x ananassa RepID=A0RZG9_FRAAN	2e-39	65.35	51	UniRef100_Q5DVT2 Tonoplast intrinsic protein 2;1 n=1 Tax=Mimosa pudica RepID=Q5DVT2_MIMPU	3e-39	68.55	49.6	GO:0009651 GO:0006810	response_to_salt_stress transport	GO:0015250	water_channel_activity			NA	NA	NA	NA	NA	NA
GmaAffx.76524.2.S1_at	37083.7	5829.23	0.157191	3e-17	Cluster: Genomic DNA, chromosome 5, TAC clone:K18I23; n=1; Arabidopsis thaliana|Rep: Genomic DNA, chromosome 5, TAC clone:K18I23 - Arabidopsis	AT5G05250.1	8e-19	similar to unknown protein [Arabidopsis thaliana] (TAIR:AT3G56360.1); similar to unknown protein [Oryza sativa (japonica	AC169174_9.3	7e-08	hypothetical protein E EGN_Mt060719 20060904 TIGR 3433.m00015	GmaAffx.76524.2.S1_at	Affymetrix Soybean Target Sequence	Glyma06g14810.1	0	99.74	36.98	AT5G05250.1	2e-46	UniRef100_Q9FLC9 Genomic DNA, chromosome 5, TAC clone:K18I23 (AT5g05250/K18I23_5) n=1 Tax=Arabidopsis thaliana RepID=Q9FLC9_ARATH	2e-27	51.32	61.51	UniRef100_Q9LY04 Putative uncharacterized protein T5P19_10 n=1 Tax=Arabidopsis thaliana RepID=Q9LY04_ARATH	3e-26	44.19	69.96	UniRef100_A7Q3U8 Chromosome chr13 scaffold_48, whole genome shotgun sequence n=1 Tax=Vitis vinifera RepID=A7Q3U8_VITVI	1e-25	44.72	63.2	GO:0008150	biological_process	GO:0003674	molecular_function
Gma.13278.1.A1_at	26597.8	4167.62	0.156691	5e-41	Cluster: Hypothetical protein F8F6_80; n=1; Arabidopsis thaliana|Rep: Hypothetical protein F8F6_80 - Arabidopsis thaliana (Mouse-ear cress)	AT5G03870.1	1e-42	glutaredoxin family protein	AC139854_35.3	4e-53	Thioredoxin fold E EGN_Mt060719 20060904 TIGR 2418.m00009	Gma.13278.1.A1_at	Affymetrix Soybean Target Sequence	Glyma03g35410.1	0	99.33	29.39	AT5G03870.1	4e-94	UniRef100_B0LQD5 At5g03870 (Fragment) n=1 Tax=Arabidopsis thaliana RepID=B0LQD5_ARATH	5e-73	46.56	102.99	UniRef100_B0LQC5 At5g03870 (Fragment) n=1 Tax=Arabidopsis thaliana RepID=B0LQC5_ARATH	8e-73	46.31	102.99	UniRef100_B0LQD2 At5g03870 (Fragment) n=1 Tax=Arabidopsis thaliana RepID=B0LQD2_ARATH	1e-72	46.06	102.99	GO:0006499	N-terminal_protein_myristoylation	GO:0009055 GO:0015035	electron_carrier_activity protein_disulfide_oxidoreductase_activity			PTHR10168	GLUTAREDOXIN	PF00462	Glutaredoxin	KOG2824	Glutaredoxin-related protein
Gma.12539.1.S1_at	19344.8	3020.36	0.156133	1e-21	Cluster: Hypothetical protein At5g42330; n=1; Arabidopsis thaliana|Rep: Hypothetical protein At5g42330 - Arabidopsis thaliana (Mouse-ear cress)	AT5G42330.1	3e-23	unknown protein				Gma.12539.1.S1_at	Affymetrix Soybean Target Sequence	Glyma04g01960.1	0	99.69	33.03	AT5G42330.1	4e-34	UniRef100_A7NVU3 Chromosome chr18 scaffold_1, whole genome shotgun sequence n=1 Tax=Vitis vinifera RepID=A7NVU3_VITVI	2e-39	54.24	81.95	UniRef100_Q6GKX1 At5g42330 (Putative uncharacterized protein At5g42330) n=1 Tax=Arabidopsis thaliana RepID=Q6GKX1_ARATH	8e-24	44.56	86.34	UniRef100_Q9FII4 Genomic DNA, chromosome 5, P1 clone:MDH9 n=1 Tax=Arabidopsis thaliana RepID=Q9FII4_ARATH	2e-17	49.17	61.58	GO:0008150	biological_process	GO:0003674	molecular_function
Gma.12776.1.A1_at	9309.73	1450.46	0.1558	1e-26	Cluster: Putative naphthoate synthase menB; n=1; Oryza sativa (japonica cultivar-group)|Rep: Putative naphthoate synthase menB - Oryza sativa (japonica	AT1G60550.1	1e-26	naphthoate synthase, putative / dihydroxynaphthoic acid synthetase, putative / DHNA synthetase, putative	AC146588_28.5	2e-07	hypothetical protein H EGN_Mt060719 20060904 TIGR 2643.m00003 IMGA|AC174337_37.3 hypothetical protein	Gma.12776.1.A1_at	Affymetrix Soybean Target Sequence	Glyma08g39350.1	1e-136	100	18.14	AT1G60550.1	1e-147	UniRef100_B3LF97 At1g60550 n=1 Tax=Arabidopsis thaliana RepID=B3LF97_ARATH	1e-150	75.29	100.59	UniRef100_Q8GYN9 Putative enoyl-CoA hydratase/isomerase n=1 Tax=Arabidopsis thaliana RepID=Q8GYN9_ARATH	1e-149	75	100.59	UniRef100_A5B5A4 Putative uncharacterized protein n=1 Tax=Vitis vinifera RepID=A5B5A4_VITVI	1e-148	76.11	100.89	GO:0042371	vitamin_K_biosynthetic_process	GO:0008935	naphthoate_synthase_activity			PTHR11941	ENOYL-COA HYDRATASE-RELATED	PF00378	Enoyl-CoA hydratase/isomerase family	KOG1680	Enoyl-CoA hydratase
Gma.8942.1.S1_at	116649	18083.6	0.155026	3e-06	Cluster: PREDICTED: hypothetical protein; n=1; Strongylocentrotus purpuratus|Rep: PREDICTED: hypothetical protein - Strongylocentrotus purpuratus	AT1G12040.1	7e-07	LRX1 (LEUCINE-RICH REPEAT/EXTENSIN 1); protein binding / structural constituent of cell wall	AC174467_11.3	3e-10	Stigma-specific protein Stig1 E EGN_Mt060719 20060904 TIGR 3616.m00005	Gma.8942.1.S1_at	Affymetrix Soybean Target Sequence	Glyma02g46220.1	1e-179	99.38	40.4	AT1G50650.1	9e-16	UniRef100_A2Q6A5 Stigma-specific protein Stig1 n=1 Tax=Medicago truncatula RepID=A2Q6A5_MEDTR	1e-15	39.57	62.86			0	0			0	0									PF04885	Stigma-specific protein, Stig1
Gma.6672.2.S1_at	20485.9	3147.19	0.153627	5e-41	Cluster: Hypothetical protein F17L22.80; n=1; Arabidopsis thaliana|Rep: Hypothetical protein F17L22.80 - Arabidopsis thaliana (Mouse-ear cress)	AT4G21620.1	9e-43	glycine-rich protein	AC165218_20.3	9e-09	Loricrin, putative I EGN_Mt060719 20060904 TIGR 3370.m00004	Gma.6672.2.S1_at	Affymetrix Soybean Target Sequence	Glyma15g07460.1	1e-97	100	40.82	AT4G21620.1	3e-43	UniRef100_A7QHW2 Chromosome undetermined scaffold_100, whole genome shotgun sequence n=1 Tax=Vitis vinifera RepID=A7QHW2_VITVI	1e-10	56.36	67.9	UniRef100_Q9SVT5 Putative uncharacterized protein F17L22.80 (Putative uncharacterized protein At4g21620) (Putative uncharacterized protein) (AT4g21620/F17L22_80) n=1 Tax=Arabidopsis thaliana RepID=Q9SVT5_ARATH	1e-10	63.64	41.98	UniRef100_B6UDH5 Putative uncharacterized protein n=1 Tax=Zea mays RepID=B6UDH5_MAIZE	3e-09	57.41	37.24	GO:0008150	biological_process	GO:0003674	molecular_function
Gma.12547.1.A1_at	8658.86	1330.05	0.153605	1e-50	Cluster: Histidine-containing phosphotransfer protein; n=1; Catharanthus roseus|Rep: Histidine-containing phosphotransfer protein -	AT3G21510.1	1e-48	AHP1 (HISTIDINE-CONTAINING PHOSPHOTRANSMITTER 3); histidine phosphotransfer kinase	AC188382_15.3	4e-58	Hpt E EGN_Mt060719 20060904 TIGR 3684.m00034 IMGA|AC174299_2.3 Hpt chr01_pseudomolecule_IMGAG 16989494-16987733 E	Gma.12547.1.A1_at	Affymetrix Soybean Target Sequence	Glyma10g29890.1	0	98.88	67.76	AT3G21510.1	7e-52	UniRef100_A7QT00 Chromosome chr14 scaffold_164, whole genome shotgun sequence n=1 Tax=Vitis vinifera RepID=A7QT00_VITVI	6e-54	69.86	97.33	UniRef100_A7NWB2 Chromosome chr5 scaffold_2, whole genome shotgun sequence n=1 Tax=Vitis vinifera RepID=A7NWB2_VITVI	4e-50	66.43	94.08	UniRef100_A2Q3H8 Hpt n=1 Tax=Medicago truncatula RepID=A2Q3H8_MEDTR	5e-48	67.39	93.2	GO:0000160 GO:0009736	two-component_signal_transduction_system_(phosphorelay) cytokinin_mediated_signaling	GO:0009927	histidine_phosphotransfer_kinase_activity					PF01627	Hpt domain	KOG4747	Two-component phosphorelay intermediate involved in MAP kinase cascade regulation
GmaAffx.20974.1.S1_at	5831.2	895.226	0.153523	9e-05	Cluster: Hypothetical protein; n=1; Dictyostelium discoideum AX4|Rep: Hypothetical protein - Dictyostelium discoideum AX4	AT4G11385.1	0.0001	unknown protein				GmaAffx.20974.1.S1_at	Affymetrix Soybean Consensus Sequence	No Soybean Match Identified, E<10E-30, Perecent ID>95%		0	0	NO BLASTX HIT (E<10-6)		NO BLASTX HIT (E<10-6)		0	0			0	0			0	0							NA	NA	NA	NA	NA	NA
Gma.4479.1.S1_at	21472.4	3243.98	0.151077	1e-27	Cluster: MtN5 protein precursor; n=1; Medicago truncatula|Rep: MtN5 protein precursor - Medicago truncatula (Barrel medic)	AT5G55450.1	9e-20	protease inhibitor/seed storage/lipid transfer protein (LTP) family protein	CR936323_17.4	2e-29	Plant lipid transfer/seed storage/trypsin-alpha amylase inhibitor E EGN_Mt060719 20060904 TIGR 3734.m00016	Gma.4479.1.S1_at	Affymetrix Soybean Target Sequence	Glyma18g41610.1	5e-163	98.19	90.2	AT5G55450.1	8e-21	UniRef100_O24101 MtN5 protein n=1 Tax=Medicago truncatula RepID=O24101_MEDTR	7e-18	49.02	99.02	UniRef100_A5BH18 Putative uncharacterized protein n=1 Tax=Vitis vinifera RepID=A5BH18_VITVI	4e-17	45.54	94.39	UniRef100_A5BZV1 Putative uncharacterized protein n=1 Tax=Vitis vinifera RepID=A5BZV1_VITVI	1e-16	56.34	53.38	GO:0006869 GO:0051707	lipid_transport response_to_other_organism	GO:0008289	lipid_binding					PF00234	Protease inhibitor/seed storage/LTP family
Gma.16122.1.S1_at	30742.2	4636.93	0.150833	1e-156	Cluster: Endo-1,4-beta-glucanase; n=1; Glycine max|Rep: Endo-1,4-beta-glucanase - Glycine max (Soybean)	AT4G02290.1	1e-134	glycosyl hydrolase family 9 protein	AC174141_26.4	1e-145	Glycoside transferase, six-hairpin, subgroup F EGN_Mt060719 20060904 TIGR 3505.m00004	Gma.16122.1.S1_at	Affymetrix Soybean Consensus Sequence	No Soybean Match Identified, E<10E-30, Perecent ID>95%		0	0	AT4G02290.1	1e-134	UniRef100_Q2LAH6 Endo-1,4-beta-glucanase (Fragment) n=1 Tax=Glycine max RepID=Q2LAH6_SOYBN	1e-155	97.09	66.43	UniRef100_Q9SSU7 Endo-1,4-beta-glucanase n=1 Tax=Pisum sativum RepID=Q9SSU7_PEA	1e-143	86.91	54.35	UniRef100_A7Q0F9 Chromosome chr7 scaffold_42, whole genome shotgun sequence n=1 Tax=Vitis vinifera RepID=A7Q0F9_VITVI	1e-137	83.27	53.82	GO:0005975	carbohydrate_metabolic_process	GO:0004553	hydrolase_activity,_hydrolyzing_O-glycosyl_compounds			NA	NA	NA	NA	NA	NA
GmaAffx.90984.1.S1_s_at	4517.94	672.685	0.148892	2e-74	Cluster: Cupin region; n=4; Medicago truncatula|Rep: Cupin region - Medicago truncatula (Barrel medic)	AT3G05950.1	4e-68	germin-like protein, putative	AC146559_16.3	1e-86	Cupin region F EGN_Mt060719 20060904 TIGR 2621.m00017	GmaAffx.90984.1.S1_s_at	Affymetrix Soybean Target Sequence	Glyma19g09840.1	8e-39	100	9.74	AT3G05950.1	6e-78	UniRef100_Q9SC39 Germin-like protein (Fragment) n=1 Tax=Pisum sativum RepID=Q9SC39_PEA	3e-92	86.67	99.49	UniRef100_Q9SC38 Germin-like protein (Fragment) n=1 Tax=Pisum sativum RepID=Q9SC38_PEA	1e-90	85.13	99.49	UniRef100_A7PS53 Chromosome chr14 scaffold_27, whole genome shotgun sequence n=1 Tax=Vitis vinifera RepID=A7PS53_VITVI	1e-81	69.47	98.21	GO:0008150	biological_process	GO:0030145 GO:0045735 GO:0046872	manganese_ion_binding nutrient_reservoir_activity metal_ion_binding					PF00190|PF07883	Cupin|Cupin domain
GmaAffx.49458.1.S1_at	7290.54	1080.94	0.148267	2e-46	Cluster: Protein kinase PKN/PRK1, effector; n=1; Medicago truncatula|Rep: Protein kinase PKN/PRK1, effector - Medicago truncatula (Barrel medic)	AT5G47380.1	1e-40	similar to unknown protein [Arabidopsis thaliana] (TAIR:AT5G66600.1); similar to hypothetical protein 24.t00022 [Brassica	AC137077_29.4	1e-53	Protein kinase PKN/PRK1, effector E EGN_Mt060719 20060904 TIGR 2319.m00016	GmaAffx.49458.1.S1_at	Affymetrix Soybean Target Sequence	Glyma05g04740.1	5e-163	96.88	15.63	AT5G47380.1	1e-155	UniRef100_A5BI84 Putative uncharacterized protein n=1 Tax=Vitis vinifera RepID=A5BI84_VITVI	0	59.52	94.06	UniRef100_A7R5I2 Chromosome undetermined scaffold_976, whole genome shotgun sequence n=1 Tax=Vitis vinifera RepID=A7R5I2_VITVI	0	59.33	53.88	UniRef100_A7QK83 Chromosome chr19 scaffold_111, whole genome shotgun sequence n=1 Tax=Vitis vinifera RepID=A7QK83_VITVI	1e-176	60.41	109.89	GO:0008150	biological_process	GO:0003674	molecular_function			PTHR23054	UNCHARACTERIZED	PF04784	Protein of unknown function, DUF547
Gma.4695.1.A1_at	87355	12879.7	0.147441	1e-41	Rep: Cellulose synthase - Medicago truncatula (Barrel medic)	AT1G02730.1	4e-42	ATCSLD5 (Cellulose synthase-like D5); cellulose synthase	AC145329_1.4	1e-43	Cellulose synthase - 5prime partial E EGN_Mt060719 20060904 TIGR 2589.m00033	Gma.4695.1.A1_at	Affymetrix Soybean Target Sequence	Glyma19g40170.1	1e-102	100	5.23	AT1G02730.1	0	UniRef100_Q9SRW9 Cellulose synthase-like protein D5 n=1 Tax=Arabidopsis thaliana RepID=CSLD5_ARATH	0	73.24	77.82	UniRef100_A7Q0I5 Chromosome chr7 scaffold_42, whole genome shotgun sequence n=1 Tax=Vitis vinifera RepID=A7Q0I5_VITVI	0	73.4	82.57	UniRef100_Q2QNS6 Cellulose synthase-like protein D4 n=1 Tax=Oryza sativa Japonica Group RepID=CSLD4_ORYSJ	0	63.89	75.39	GO:0000271 GO:0009832 GO:0042546 GO:0048367 GO:0010583	polysaccharide_biosynthetic_process plant-type_cell_wall_biogenesis cell_wall_biogenesis shoot_development response_to_cyclopentenone	GO:0016759 GO:0047517	cellulose_synthase_activity 1,4-beta-D-xylan_synthase_activity	PWY-1001	cellulose biosynthesis			PF03552	Cellulose synthase
Gma.10997.1.S1_at	103470	15243.4	0.147322	2e-46	Cluster: F25I16.1 protein; n=1; Arabidopsis thaliana|Rep: F25I16.1 protein - Arabidopsis thaliana (Mouse-ear cress)	AT1G18650.1	3e-48	glycosyl hydrolase family protein 17	CT027665_23.4	8e-48	Lipase, active site; X8 F EGN_Mt060719 20060904 TIGR 3859.m00015	Gma.10997.1.S1_at	Affymetrix Soybean Target Sequence	Glyma17g08570.1	1e-138	99.21	20.48	AT1G18650.1	3e-50	UniRef100_A9PAS0 Putative uncharacterized protein n=1 Tax=Populus trichocarpa RepID=A9PAS0_POPTR	7e-39	80.61	46.45	UniRef100_A7PDB3 Chromosome chr17 scaffold_12, whole genome shotgun sequence n=1 Tax=Vitis vinifera RepID=A7PDB3_VITVI	2e-37	79.59	46.86	UniRef100_A9P8N2 Putative uncharacterized protein n=1 Tax=Populus trichocarpa RepID=A9P8N2_POPTR	1e-36	74.75	47.14	GO:0008150	biological_process	GO:0003674	molecular_function					PF07983	X8 domain
Gma.14235.1.A1_at	16949.3	2483.35	0.146517	1e-08	Cluster: Hypothetical protein; n=2; Arabidopsis thaliana|Rep: Hypothetical protein - Arabidopsis thaliana (Mouse-ear cress)	AT4G15830.1	2e-10	binding				Gma.14235.1.A1_at	Affymetrix Soybean Target Sequence	Glyma15g15840.1	1e-159	100	22.31	AT4G15830.1	2e-85	UniRef100_Q8LAB3 Putative uncharacterized protein n=1 Tax=Arabidopsis thaliana RepID=Q8LAB3_ARATH	1e-83	53.33	99.66	UniRef100_UPI0000162A68 binding n=1 Tax=Arabidopsis thaliana RepID=UPI0000162A68	7e-83	52.67	99.66	UniRef100_Q5JK27 Putative uncharacterized protein OSJNBa0052O12.40 (Os01g0931200 protein) (Putative uncharacterized protein P0506E04.18) n=1 Tax=Oryza sativa Japonica Group RepID=Q5JK27_ORYSJ	5e-72	47.28	93.06	GO:0008150	biological_process	GO:0005488	binding			PTHR21567	CLASP			KOG2933	Uncharacterized conserved protein
GmaAffx.47700.1.A1_at	13150.9	1903.58	0.144749									GmaAffx.47700.1.A1_at	Affymetrix Soybean Target Sequence	Glyma14g38880.1	1e-117	100	12.59	AT5G37010.1	2e-68	UniRef100_A5BCU5 Putative uncharacterized protein n=1 Tax=Vitis vinifera RepID=A5BCU5_VITVI	7e-49	39.76	45.84	UniRef100_A7PTK9 Chromosome undetermined scaffold_30, whole genome shotgun sequence n=1 Tax=Vitis vinifera RepID=A7PTK9_VITVI	4e-48	39.06	50.46	UniRef100_Q9FGV2 Gb|AAF23841.1 (At5g37010) (Putative serine-rich protein) n=1 Tax=Arabidopsis thaliana RepID=Q9FGV2_ARATH	1e-36	36.52	52.43	GO:0006499	N-terminal_protein_myristoylation	GO:0003674	molecular_function
Gma.659.1.S1_at	4576.16	659.924	0.144209	7e-10	Cluster: Hypothetical protein; n=1; Schistosoma japonicum|Rep: Hypothetical protein - Schistosoma japonicum (Blood fluke)	AT4G11385.1	3e-06	unknown protein	AC148291_50.4	1e-07	ZF-HD homeobox protein Cys/His-rich dimerisation region E EGN_Mt060719 20060904 TIGR 2804.m00009	Gma.659.1.S1_at	Affymetrix Soybean Consensus Sequence	No Soybean Match Identified, E<10E-30, Perecent ID>95%		0	0	NO BLASTX HIT (E<10-6)		NO BLASTX HIT (E<10-6)		0	0			0	0			0	0							NA	NA	NA	NA	NA	NA
GmaAffx.70536.1.A1_at	31462.8	4487.65	0.142634	2e-19	Cluster: Hypothetical protein; n=2; Arabidopsis thaliana|Rep: Hypothetical protein - Arabidopsis thaliana (Mouse-ear cress)	AT1G31335.1	4e-21	similar to Os03g0780200 [Oryza sativa (japonica cultivar-group)] (GB:NP_001051448.1)				GmaAffx.70536.1.A1_at	Affymetrix Soybean Target Sequence	Glyma14g00780.1	5e-85	99.38	36.82	AT1G31335.1	8e-24	UniRef100_A9PEB6 Putative uncharacterized protein n=1 Tax=Populus trichocarpa RepID=A9PEB6_POPTR	3e-15	60.29	95.59	UniRef100_Q8LG39 Putative uncharacterized protein (At1g31335) n=2 Tax=Arabidopsis thaliana RepID=Q8LG39_ARATH	3e-15	56.76	92.86	UniRef100_A9PCF4 Putative uncharacterized protein n=1 Tax=Populus trichocarpa RepID=A9PCF4_POPTR	8e-14	72.92	70.59	GO:0008150	biological_process	GO:0003674	molecular_function
Gma.9720.1.S1_at	63956	9032.01	0.141222	0	Cluster: Transketolase, C-terminal-like; n=1; Medicago truncatula|Rep: Transketolase, C-terminal-like - Medicago truncatula (Barrel medic)	AT2G45290.1	0	transketolase, putative	AC146329_8.4	0	Transketolase, C-terminal-like F EGN_Mt060719 20060904 TIGR 2602.m00012	Gma.9720.1.S1_at	Affymetrix Soybean Consensus Sequence	No Soybean Match Identified, E<10E-30, Perecent ID>95%		0	0	AT2G45290.1	0	UniRef100_A9PHE2 Putative uncharacterized protein n=1 Tax=Populus trichocarpa RepID=A9PHE2_POPTR	0	83.74	99.46	UniRef100_A9P7Z7 Putative uncharacterized protein n=1 Tax=Populus trichocarpa RepID=A9P7Z7_POPTR	0	82.93	99.46	UniRef100_Q43848 Transketolase, chloroplastic n=1 Tax=Solanum tuberosum RepID=TKTC_SOLTU	0	80.19	99.87	GO:0046686	response_to_cadmium_ion	GO:0004802	transketolase_activity	RIB-DRIBMET-PWY	superpathway of ribose and deoxyribose phosphate degradation	NA	NA	NA	NA	NA	NA
Gma.13747.1.A1_at	22637	3192.73	0.14104									Gma.13747.1.A1_at	Affymetrix Soybean Target Sequence	Glyma17g13240.1	1e-104	98.52	7.62	AT1G18550.1	0	UniRef100_A7PGM1 Chromosome chr17 scaffold_16, whole genome shotgun sequence n=1 Tax=Vitis vinifera RepID=A7PGM1_VITVI	0	67.3	97.58	UniRef100_UPI0000162DF1 kinesin motor protein-related n=1 Tax=Arabidopsis thaliana RepID=UPI0000162DF1	0	59.36	91.36	UniRef100_A2ZV76 Putative uncharacterized protein n=1 Tax=Oryza sativa Japonica Group RepID=A2ZV76_ORYSJ	0	64.8	84.52	GO:0007018	microtubule-based_movement	GO:0003777	microtubule_motor_activity			PTHR16012	KINESIN HEAVY CHAIN	PF00225	Kinesin motor domain	KOG0242	Kinesin-like protein
GmaAffx.80004.1.S1_at	14095.7	1986.01	0.140894	4e-45	Rep: At1g01250 - Arabidopsis thaliana (Mouse-ear cress)	AT1G01250.1	1e-46	AP2 domain-containing transcription factor, putative	AC166046_1.3	4e-31	Pathogenesis-related transcriptional factor and ERF F EGN_Mt060719 20060904 TIGR 3385.m00012	GmaAffx.80004.1.S1_at	Affymetrix Soybean Target Sequence	Glyma03g41910.1	0	100	64.68	AT1G01250.1	3e-48	UniRef100_A7QWF0 Chromosome undetermined scaffold_203, whole genome shotgun sequence n=1 Tax=Vitis vinifera RepID=A7QWF0_VITVI	2e-42	62.75	68.12	UniRef100_A9PL83 TINY-like protein n=1 Tax=Populus trichocarpa RepID=A9PL83_POPTR	2e-41	53.76	88.89	UniRef100_A9PL81 TINY-like protein n=1 Tax=Populus trichocarpa RepID=A9PL81_POPTR	9e-39	54.91	95.48	GO:0006355	regulation_of_transcription,_DNA-dependent	GO:0003677 GO:0003700	DNA_binding transcription_factor_activity					PF00847	AP2 domain
Gma.14438.1.A1_at	11533.1	1610.16	0.139612						AC155897_23.3	4e-14	Kinesin, motor region E EGN_Mt060719 20060904 TIGR 3192.m00012	Gma.14438.1.A1_at	Affymetrix Soybean Target Sequence	Glyma10g29530.1	4e-68	100	5.74	AT1G72250.1	1e-129	UniRef100_A7PSA9 Chromosome chr14 scaffold_27, whole genome shotgun sequence n=1 Tax=Vitis vinifera RepID=A7PSA9_VITVI	0	56.81	55.19	UniRef100_A7PSA9 Chromosome chr14 scaffold_27, whole genome shotgun sequence n=1 Tax=Vitis vinifera RepID=A7PSA9_VITVI	1e-161	65.27	37.68	UniRef100_A6YTD6 Kinesin n=1 Tax=Cucumis melo RepID=A6YTD6_CUCME	0	54.19	83.82	GO:0007018	microtubule-based_movement	GO:0003777	microtubule_motor_activity			PTHR16012	KINESIN HEAVY CHAIN	PF00225	Kinesin motor domain
GmaAffx.46418.1.S1_at	6449	891.822	0.138288	2e-15	Rep: T30E16.9 - Arabidopsis thaliana (Mouse-ear cress)	AT1G59540.1	5e-17	ZCF125; microtubule motor				GmaAffx.46418.1.S1_at	Affymetrix Soybean Target Sequence	Glyma14g10050.1	0	100	12.93	AT1G59540.1	0	UniRef100_A7NUC1 Chromosome chr18 scaffold_1, whole genome shotgun sequence n=1 Tax=Vitis vinifera RepID=A7NUC1_VITVI	0	66.62	80.6	UniRef100_A7NUC1 Chromosome chr18 scaffold_1, whole genome shotgun sequence n=1 Tax=Vitis vinifera RepID=A7NUC1_VITVI	2e-14	54.43	9.52	UniRef100_Q9S7P3 Kinesin-like protein n=2 Tax=Arabidopsis thaliana RepID=Q9S7P3_ARATH	0	60.57	79.22	GO:0007018	microtubule-based_movement	GO:0003777	microtubule_motor_activity			PTHR16012	KINESIN HEAVY CHAIN	PF00225	Kinesin motor domain
GmaAffx.67003.1.S1_at	12364.2	1692.13	0.136858	7e-26	Cluster: Tubby protein-like; n=1; Oryza sativa (japonica cultivar-group)|Rep: Tubby protein-like - Oryza sativa (japonica cultivar-group)	AT1G16070.1	9e-26	AtTLP8 (TUBBY LIKE PROTEIN 8); transcription factor	AC165276_4.3	1e-09	Tubby; Cyclin-like F-box E EGN_Mt060719 20060904 TIGR 3374.m00026	GmaAffx.67003.1.S1_at	Affymetrix Soybean Target Sequence	Glyma13g44890.1	1e-135	98.81	16	AT1G16070.1	1e-97	UniRef100_Q9S9M8 Tubby-like protein 8 n=1 Tax=Arabidopsis thaliana RepID=TLP8_ARATH	2e-99	58.08	73.05	UniRef100_Q2V4M9 Uncharacterized protein At1g16070.2 n=1 Tax=Arabidopsis thaliana RepID=Q2V4M9_ARATH	2e-98	57.88	72.86	UniRef100_A5C812 Putative uncharacterized protein n=1 Tax=Vitis vinifera RepID=A5C812_VITVI	5e-97	57.1	69.53	GO:0045449	regulation_of_transcription	GO:0003700	transcription_factor_activity			PTHR16517	TUBBY-RELATED			KOG2502	Tub family proteins
GmaAffx.2157.1.S1_at	14737.3	2008.59	0.136292	1e-116	Cluster: WD-repeat cell cycle regulatory protein; n=1; Glycine max|Rep: WD-repeat cell cycle regulatory protein - Glycine max (Soybean)	AT5G13840.1	1e-106	WD-40 repeat family protein	CT571264_41.4	7e-58	Cdc20/Fizzy; WD40-like E EGN_Mt060719 20060904 TIGR 3892.m00016	GmaAffx.2157.1.S1_at	Affymetrix Soybean Consensus Sequence	Ambiguous Hit		0	0	AT5G13840.1	1e-106	UniRef100_Q6T2Z5 WD-repeat cell cycle regulatory protein n=1 Tax=Glycine max RepID=Q6T2Z5_SOYBN	1e-115	98.03	42.03	UniRef100_Q6T2Z5 WD-repeat cell cycle regulatory protein n=1 Tax=Glycine max RepID=Q6T2Z5_SOYBN	4e-09	30	34.37	UniRef100_Q6UZ79 B-type cell cycle switch protein ccs52B n=1 Tax=Medicago truncatula RepID=Q6UZ79_MEDTR	1e-111	94.09	43.1	GO:0007165	signal_transduction	GO:0004871	signal_transducer_activity			NA	NA	NA	NA	NA	NA
Gma.3314.1.S1_at	5891.39	802.924	0.136288	2e-68	Rep: Multicystatin - Vigna unguiculata (Cowpea)	AT3G12490.2	3e-27	cysteine protease inhibitor, putative / cystatin, putative	AC138452_9.5	1e-24	Proteinase inhibitor I25, cystatin F EGN_Mt060719 20060904 TIGR 2385.m00010	Gma.3314.1.S1_at	Affymetrix Soybean Target Sequence	Glyma14g04260.1	2e-71	100	15.05	AT3G12490.1	2e-27	UniRef100_Q6V4X1 Multicystatin (Fragment) n=1 Tax=Vigna unguiculata RepID=Q6V4X1_VIGUN	1e-69	70.77	59.02	UniRef100_Q6V4X1 Multicystatin (Fragment) n=1 Tax=Vigna unguiculata RepID=Q6V4X1_VIGUN	2e-58	57.71	58.41	UniRef100_Q6V4X1 Multicystatin (Fragment) n=1 Tax=Vigna unguiculata RepID=Q6V4X1_VIGUN	4e-25	67.03	27.83			GO:0004869	cysteine_protease_inhibitor_activity			PTHR11413	CYSTATIN FAMILY MEMBER	PF00031|PF00031	Cystatin domain|Cystatin domain
GmaAffx.52983.1.A1_at	3956.57	536.823	0.135679			AT3G01140.1	1e-05	MYB106 (myb domain protein 106); DNA binding / transcription factor				GmaAffx.52983.1.A1_at	Affymetrix Soybean Target Sequence	Glyma13g36370.1	1e-83	100	56.52	AT3G01140.1	2e-09	UniRef100_Q5PXZ4 MYB transcription factor MIXTA-like 2 n=1 Tax=Antirrhinum majus RepID=Q5PXZ4_ANTMA	1e-08	45.21	20.17	UniRef100_Q02992 Protein 1 n=1 Tax=Petunia x hybrida RepID=Q02992_PETHY	2e-08	49.18	14.01	UniRef100_Q38739 Mixta protein n=1 Tax=Antirrhinum majus RepID=Q38739_ANTMA	4e-08	48.48	20.25	GO:0010091 GO:0006355	trichome_branching regulation_of_transcription,_DNA-dependent	GO:0003677 GO:0003700	DNA_binding transcription_factor_activity			PTHR10641:SF27	MYB-RELATED TRANSCRIPTION FACTOR
GmaAffx.25965.1.S1_at	22071.4	2957.59	0.134001									GmaAffx.25965.1.S1_at	Affymetrix Soybean Target Sequence	Glyma11g31820.1	4e-43	100	4.35	AT5G37010.1	1e-96	UniRef100_A5BCU5 Putative uncharacterized protein n=1 Tax=Vitis vinifera RepID=A5BCU5_VITVI	1e-38	36.9	50.51	UniRef100_A5BCU5 Putative uncharacterized protein n=1 Tax=Vitis vinifera RepID=A5BCU5_VITVI	5e-13	62.67	10.66	UniRef100_A7PTK9 Chromosome undetermined scaffold_30, whole genome shotgun sequence n=1 Tax=Vitis vinifera RepID=A7PTK9_VITVI	4e-35	35.16	59.13	GO:0006499	N-terminal_protein_myristoylation	GO:0003674	molecular_function
GmaAffx.74884.1.A1_at	13134.6	1758.86	0.13391									GmaAffx.74884.1.A1_at	Affymetrix Soybean Target Sequence	Glyma20g34320.1	1e-135	98.51	22.17	AT2G33400.1	9e-37	UniRef100_Q8H1N0 Putative uncharacterized protein At2g33400/F4P9.17 n=1 Tax=Arabidopsis thaliana RepID=Q8H1N0_ARATH	2e-17	27.93	96.69	UniRef100_Q5S4W7 Putative uncharacterized protein n=1 Tax=Arabidopsis thaliana RepID=Q5S4W7_ARATH	6e-17	27.59	96.69	UniRef100_B0F813 Putative uncharacterized protein n=1 Tax=Cucumis melo RepID=B0F813_CUCME	2e-14	27.15	94.22	GO:0008150	biological_process	GO:0003674	molecular_function
Gma.2317.1.A1_a_at	6589.93	879.099	0.1334	1e-154	Rep: BURP - Medicago truncatula (Barrel medic)	AT5G25610.1	1e-111	RD22 (RESPONSIVE TO DESSICATION 22)	AC127429_16.5	1e-156	BURP F EGN_Mt060719 20060904 TIGR 2188.m00011	Gma.2317.1.A1_a_at	Affymetrix Soybean Consensus Sequence	No Soybean Match Identified, E<10E-30, Perecent ID>95%		0	0	AT5G25610.1	8e-79	UniRef100_B2ZPK6 BURP domain-containing protein n=1 Tax=Glycine max RepID=B2ZPK6_SOYBN	1e-126	91.25	65.4	UniRef100_B2ZPK6 BURP domain-containing protein n=1 Tax=Glycine max RepID=B2ZPK6_SOYBN	3e-09	69.57	12.53	UniRef100_B2ZP46 BURP domain-containing protein n=1 Tax=Phaseolus vulgaris RepID=B2ZP46_PHAVU	1e-104	58.89	101.48	GO:0009269 GO:0009651 GO:0009737	response_to_desiccation response_to_salt_stress response_to_abscisic_acid_stimulus	GO:0045735	nutrient_reservoir_activity			NA	NA	NA	NA	NA	NA
GmaAffx.27438.1.S1_at	4915.52	649.678	0.132169	7e-10	Cluster: Hypothetical protein; n=1; Medicago truncatula|Rep: Hypothetical protein - Medicago truncatula (Barrel medic)				AC138131_18.4	7e-12	hypothetical protein E EGN_Mt060719 20060904 TIGR 2377.m00018	GmaAffx.27438.1.S1_at	Affymetrix Soybean Consensus Sequence	No Soybean Match Identified, E<10E-30, Perecent ID>95%		0	0	NO BLASTX HIT (E<10-6)		NO BLASTX HIT (E<10-6)		0	0			0	0			0	0							NA	NA	NA	NA	NA	NA
GmaAffx.50026.1.S1_at	12152.7	1590.87	0.130907	6e-11	Cluster: Hypothetical protein; n=1; Dictyostelium discoideum AX4|Rep: Hypothetical protein - Dictyostelium discoideum AX4	AT4G11385.1	3e-06	unknown protein	AC148291_50.4	2e-08	ZF-HD homeobox protein Cys/His-rich dimerisation region E EGN_Mt060719 20060904 TIGR 2804.m00009	GmaAffx.50026.1.S1_at	Affymetrix Soybean Consensus Sequence	No Soybean Match Identified, E<10E-30, Perecent ID>95%		0	0	NO BLASTX HIT (E<10-6)		NO BLASTX HIT (E<10-6)		0	0			0	0			0	0							NA	NA	NA	NA	NA	NA
GmaAffx.67543.1.A1_at	7111.39	928.574	0.130576	3e-14	AAF35421.1; n=3; Arabidopsis thaliana|Rep: Gb|AAF35421.1 - Arabidopsis thaliana (Mouse-ear cress)	AT3G15560.1	4e-16	similar to unknown protein [Arabidopsis thaliana] (TAIR:AT3G28770.1); similar to Os01g0176500 [Oryza sativa (japonica	AC144340_3.3	8e-13	Myb, DNA-binding E EGN_Mt060719 20060904 TIGR 2500.m00017	GmaAffx.67543.1.A1_at	Affymetrix Soybean Target Sequence	Glyma13g43900.1	1e-103	100	13.92	AT3G15560.1	1e-100	UniRef100_A7P7N3 Chromosome chr9 scaffold_7, whole genome shotgun sequence n=1 Tax=Vitis vinifera RepID=A7P7N3_VITVI	2e-83	49.89	58.34	UniRef100_UPI00001633E0 unknown protein n=1 Tax=Arabidopsis thaliana RepID=UPI00001633E0	1e-54	40.56	89.6	UniRef100_Q9LRP9 Gb|AAF35421.1 n=1 Tax=Arabidopsis thaliana RepID=Q9LRP9_ARATH	2e-53	41.27	57.89	GO:0008150	biological_process	GO:0003674	molecular_function
GmaAffx.91763.1.S1_s_at	3365.79	437.373	0.129946	1e-169	Cluster: Xyloglucan endotransglucosylase/hydrolase protein A precursor; n=1; Vigna angularis|Rep: Xyloglucan endotransglucosylase/hydrolase protein A	AT5G13870.1	1e-142	EXGT-A4 (ENDOXYLOGLUCAN TRANSFERASE A4); hydrolase, acting on glycosyl bonds	AC157890_26.4	1e-155	Glycoside hydrolase, family 16; Xyloglucan endo-transglycosylase, C-terminal F EGN_Mt060719 20060904 TIGR 3243.m00023	GmaAffx.91763.1.S1_s_at	Affymetrix Soybean Target Sequence	Glyma16g26630.1	0	99.7	25.64	AT5G13870.1	1e-111	UniRef100_Q41638 Xyloglucan endotransglucosylase/hydrolase protein A n=1 Tax=Vigna angularis RepID=XTHA_PHAAN	1e-121	95.35	73.63	UniRef100_Q39857 Probable xyloglucan endotransglucosylase/hydrolase (Fragment) n=1 Tax=Glycine max RepID=XTH_SOYBN	1e-114	89.81	72.88	UniRef100_O65734 Xyloglucan endotransglucosylase/hydrolase n=1 Tax=Cicer arietinum RepID=O65734_CICAR	1e-113	87.44	72.88	GO:0005975 GO:0006073	carbohydrate_metabolic_process glucan_metabolic_process	GO:0016798	hydrolase_activity,_acting_on_glycosyl_bonds					PF00722|PF06955	Glycosyl hydrolases family 16|Xyloglucan endo-transglycosylase (XET) C-terminus
Gma.5313.1.S1_at	225709	28948.6	0.128256	0	Cluster: Dihydroflavonol-4-reductase DFR1; n=1; Glycine max|Rep: Dihydroflavonol-4-reductase DFR1 - Glycine max (Soybean)	AT5G42800.1	1e-138	DFR (DIHYDROFLAVONOL 4-REDUCTASE); dihydrokaempferol 4-reductase	AC155890_32.5	8e-81	NAD-dependent epimerase/dehydratase E EGN_Mt060719 20060904 TIGR 3185.m00011	Gma.5313.1.S1_at	Affymetrix Soybean Target Sequence	Glyma14g07940.1	0	98.21	43.55	AT5G42800.1	1e-138	UniRef100_Q9SPJ5 Dihydroflavonol-4-reductase DFR1 n=1 Tax=Glycine max RepID=Q9SPJ5_SOYBN	0	99.43	100.29	UniRef100_Q403G9 Dihydroflavonol 4-reductase n=2 Tax=Lotus RepID=Q403G9_LOTJA	1e-176	88.22	98.51	UniRef100_Q9S6Y4 Dihydroflavanol reductase 3 n=1 Tax=Lotus corniculatus RepID=Q9S6Y4_LOTCO	1e-174	87.61	98.51	GO:0009718	anthocyanin_biosynthetic_process	GO:0045552	dihydrokaempferol_4-reductase_activity	PWY1F-823	leucopelargonidin and leucocyanidin biosynthesis	PTHR10366	NAD DEPENDENT EPIMERASE/DEHYDRATASE	PF01370	NAD dependent epimerase/dehydratase family	KOG1502	Flavonol reductase/cinnamoyl-CoA reductase
GmaAffx.10631.1.S1_at	238031	30483.6	0.128065									GmaAffx.10631.1.S1_at	Affymetrix Soybean Target Sequence	Glyma18g07100.1	1e-158	100	75.74	NO BLASTP HIT (E<10-6)		NO BLASTP HIT (E<10-6)		0	0			0	0			0	0
Gma.15574.1.S1_at	26365.2	3362.53	0.127537	3e-22	Cluster: Genomic DNA, chromosome 5, P1 clone:MSI17; n=4; Arabidopsis thaliana|Rep: Genomic DNA, chromosome 5, P1 clone:MSI17 - Arabidopsis thaliana (Mouse-ear	AT5G38300.1	8e-24	similar to unknown protein [Arabidopsis thaliana] (TAIR:AT1G67035.1)				Gma.15574.1.S1_at	Affymetrix Soybean Target Sequence	Glyma08g48200.1	0	98.04	39.32	AT5G38300.1	2e-30	UniRef100_A5BVN5 Putative uncharacterized protein n=1 Tax=Vitis vinifera RepID=A5BVN5_VITVI	2e-27	50.29	78.18	UniRef100_Q8LDG2 Putative uncharacterized protein n=1 Tax=Arabidopsis thaliana RepID=Q8LDG2_ARATH	2e-18	36.44	65.78	UniRef100_Q9FKN3 Genomic DNA, chromosome 5, P1 clone:MSI17 n=2 Tax=Arabidopsis thaliana RepID=Q9FKN3_ARATH	4e-16	34.67	58.45	GO:0008150	biological_process	GO:0003674	molecular_function
GmaAffx.6998.1.S1_at	14942.6	1888.65	0.126394	4e-23	Cluster: Arabidopsis thaliana genomic DNA, chromosome 5, P1 clone:MRO11; n=2; Arabidopsis thaliana|Rep: Arabidopsis thaliana genomic DNA,	AT5G23910.1	3e-30	microtubule motor	AC147202_13.4	1e-16	Helix-hairpin-helix motif; Kinesin, motor region; DNA polymerase beta, N-terminal-like E EGN_Mt060719 20060904 TIGR	GmaAffx.6998.1.S1_at	Affymetrix Soybean Target Sequence	Glyma16g30120.1	0	96.38	20.67	AT5G23910.1	1e-108	UniRef100_A7QG24 Chromosome undetermined scaffold_91, whole genome shotgun sequence n=1 Tax=Vitis vinifera RepID=A7QG24_VITVI	8e-91	49.11	74.27	UniRef100_UPI0001739506 microtubule motor n=1 Tax=Arabidopsis thaliana RepID=UPI0001739506	5e-74	46.03	47.63	UniRef100_UPI0001739506 microtubule motor n=1 Tax=Arabidopsis thaliana RepID=UPI0001739506	4e-24	37.31	24.09	GO:0007018	microtubule-based_movement	GO:0003777	microtubule_motor_activity			PTHR16012	KINESIN HEAVY CHAIN	PF00225|PF00633	Kinesin motor domain|Helix-hairpin-helix motif	KOG0242	Kinesin-like protein
Gma.17426.1.S1_s_at	13517.3	1706.89	0.126274	2e-62	Cluster: G2/mitotic-specific cyclin-1; n=3; Medicago sativa|Rep: G2/mitotic-specific cyclin-1 - Medicago varia (Alfalfa)	AT1G20610.1	5e-49	CYCB2;3 (CYCLIN B2;3); cyclin-dependent protein kinase regulator	AC152421_25.5	7e-63	Cyclin, N-terminal E EGN_Mt060719 20060904 TIGR 3107.m00022	Gma.17426.1.S1_s_at	Affymetrix Soybean Target Sequence	Glyma11g08960.1	1e-103	97.55	11.28	AT2G17620.1	1e-134	UniRef100_P46277 G2/mitotic-specific cyclin-1 n=1 Tax=Medicago sativa subsp. x varia RepID=CCNB1_MEDVA	0	75.58	101.17	UniRef100_Q40337 B-like cyclin n=1 Tax=Medicago sativa RepID=Q40337_MEDSA	0	75.35	101.17	UniRef100_P46278 G2/mitotic-specific cyclin-2 n=1 Tax=Medicago sativa subsp. x varia RepID=CCNB2_MEDVA	1e-174	70.53	98.62	GO:0051726	regulation_of_cell_cycle	GO:0016538	cyclin-dependent_protein_kinase_regulator_activity			PTHR10177	CYCLINS	PF00134|PF02984	Cyclin, N-terminal domain|Cyclin, C-terminal domain	KOG0653	Cyclin B and related kinase-activating proteins
Gma.5461.1.S1_at	325909	41021.1	0.125867	0	Cluster: Flavanone 3-hydroxylase; n=2; Glycine max|Rep: Flavanone 3-hydroxylase - Glycine max (Soybean)	AT3G51240.1	1e-169	F3H (TRANSPARENT TESTA 6); naringenin 3-dioxygenase	AC138453_24.4	1e-180	2OG-Fe(II) oxygenase F EGN_Mt060719 20060904 TIGR 2386.m00024	Gma.5461.1.S1_at	Affymetrix Soybean Target Sequence	Glyma02g05450.2	0	100	24.09	AT3G51240.1	1e-168	UniRef100_Q53B69 Flavanone 3-hydroxylase n=1 Tax=Glycine max RepID=Q53B69_SOYBN	0	98.67	98.67	UniRef100_Q3T7D5 Flavanone 3-hydroxylase n=1 Tax=Glycine max RepID=Q3T7D5_SOYBN	0	94.95	98.4	UniRef100_A4F1Q9 Naringenin 2-oxoglutarate 3-dioxygenase n=1 Tax=Clitoria ternatea RepID=A4F1Q9_CLITE	0	83.73	101.09	GO:0009813 GO:0010224	flavonoid_biosynthetic_process response_to_UV-B	GO:0045486	naringenin_3-dioxygenase_activity	PWY1F-823	leucopelargonidin and leucocyanidin biosynthesis
Gma.3241.1.S1_at	94402.9	11800.9	0.125006	1e-96	Cluster: Germin-like protein precursor; n=2; Pisum sativum|Rep: Germin-like protein precursor - Pisum sativum (Garden pea)	AT5G20630.1	2e-79	GLP3 (GERMIN-LIKE PROTEIN 3); manganese ion binding / metal ion binding / nutrient reservoir	AC183304_25.3	3e-72	Cupin region F EGN_Mt060719 20060904 TIGR 3643.m00021	Gma.3241.1.S1_at	Affymetrix Soybean Target Sequence	Glyma15g19510.1	4e-60	100	10.82	AT5G20630.1	1e-79	UniRef100_Q9AR81 Germin-like protein n=1 Tax=Pisum sativum RepID=Q9AR81_PEA	2e-85	86.03	84.83	UniRef100_Q9ZRA4 Auxin-binding protein ABP19a n=1 Tax=Prunus persica RepID=AB19A_PRUPE	2e-80	81.11	86.12	UniRef100_O04011 Auxin-binding protein ABP20 n=1 Tax=Prunus persica RepID=ABP20_PRUPE	2e-78	77.78	84.11	GO:0009409 GO:0018119	response_to_cold peptidyl-cysteine_S-nitrosylation	GO:0050162	oxalate_oxidase_activity					PF00190|PF07883	Cupin|Cupin domain
GmaAffx.58549.1.S1_at	38269.1	4725.02	0.123468	5e-45	Cluster: Hypothetical protein; n=1; Medicago truncatula|Rep: Hypothetical protein - Medicago truncatula (Barrel medic)	AT1G54320.1	1e-41	LEM3 (ligand-effect modulator 3) family protein / CDC50 family protein	AC137521_18.3	8e-46	Protein of unknown function DUF284, transmembrane eukaryotic H EGN_Mt060719 20060904 TIGR 2327.m00040	GmaAffx.58549.1.S1_at	Affymetrix Soybean Target Sequence	Glyma19g29130.1	1e-119	100	21.82	AT1G54320.1	1e-123	UniRef100_A7PTQ1 Chromosome undetermined scaffold_30, whole genome shotgun sequence n=1 Tax=Vitis vinifera RepID=A7PTQ1_VITVI	1e-125	65.53	93.86	UniRef100_A7QMK1 Chromosome chr19 scaffold_126, whole genome shotgun sequence n=1 Tax=Vitis vinifera RepID=A7QMK1_VITVI	1e-119	62.88	93.12	UniRef100_A7QZA6 Chromosome undetermined scaffold_269, whole genome shotgun sequence (Fragment) n=1 Tax=Vitis vinifera RepID=A7QZA6_VITVI	1e-117	65.15	91.34	GO:0008150	biological_process					PTHR10926	CDC50-RELATED	PF03381	LEM3 (ligand-effect modulator 3) family / CDC50 family	KOG2952	Cell cycle control protein
GmaAffx.60759.1.A1_at	43254	5313.36	0.122841	8e-25	Cluster: Putative ZF-HD homeobox protein; n=1; Oryza sativa (japonica cultivar-group)|Rep: Putative ZF-HD homeobox protein - Oryza sativa (japonica	AT4G24660.1	2e-22	ATHB22/MEE68 (ARABIDOPSIS THALIANA HOMEOBOX PROTEIN 22, maternal effect embryo arrest 68); DNA binding / transcription	CR931809_18.4	1e-27	Homeobox domain, ZF-HD class; ZF-HD homeobox protein Cys/His-rich dimerisation region; Homeodomain-like F EGN_Mt060719	GmaAffx.60759.1.A1_at	Affymetrix Soybean Target Sequence	Glyma08g38500.1	1e-125	97.17	21.22	AT4G24660.1	6e-53	UniRef100_B0LK12 Zinc finger homeodomain protein 1 n=1 Tax=Saruma henryi RepID=B0LK12_SARHE	8e-51	46.42	107.85	UniRef100_A5BZD7 Putative uncharacterized protein n=1 Tax=Vitis vinifera RepID=A5BZD7_VITVI	6e-50	53.77	69.72	UniRef100_A7NUQ6 Chromosome chr18 scaffold_1, whole genome shotgun sequence n=1 Tax=Vitis vinifera RepID=A7NUQ6_VITVI	7e-50	53.77	86.09	GO:0009793	embryonic_development_ending_in_seed_dormancy	GO:0003677 GO:0003700	DNA_binding transcription_factor_activity					PF04770	ZF-HD protein dimerisation region
Gma.15577.1.S1_at	54107.4	6600.23	0.121984	3e-22	Cluster: Hypothetical protein; n=2; Arabidopsis thaliana|Rep: Hypothetical protein - Arabidopsis thaliana (Mouse-ear cress)	AT1G31335.1	8e-24	similar to Os03g0780200 [Oryza sativa (japonica cultivar-group)] (GB:NP_001051448.1)				Gma.15577.1.S1_at	Affymetrix Soybean Target Sequence	Glyma02g47840.1	6e-40	100	36.4	AT1G31335.1	3e-24	NO BLASTP HIT (E<10-6)		0	0			0	0			0	0	GO:0008150	biological_process	GO:0003674	molecular_function
GmaAffx.20925.1.S1_at	154733	18353.8	0.118615	1e-111	Rep: Lipoxygenase - Corylus avellana (European hazel)	AT3G22400.1	2e-97	lipoxygenase, putative	AC151426_22.4	1e-117	Lipoxygenase E EGN_Mt060719 20060904 TIGR 3021.m00013	GmaAffx.20925.1.S1_at	Affymetrix Soybean Target Sequence	Glyma10g29490.2	0	99.8	17.48	AT1G55020.1	0	UniRef100_Q93YI8 Lipoxygenase n=1 Tax=Corylus avellana RepID=Q93YI8_CORAV	0	72.32	70.33	UniRef100_Q9LEA9 Lipoxygenase n=1 Tax=Prunus dulcis RepID=Q9LEA9_PRUDU	0	70.68	71.11	UniRef100_A7PS81 Lipoxygenase n=1 Tax=Vitis vinifera RepID=A7PS81_VITVI	0	71.22	71.48	GO:0006952 GO:0009695 GO:0009611 GO:0009816 GO:0030397 GO:0040007 GO:0009737 GO:0009753 GO:0009753	defense_response jasmonic_acid_biosynthetic_process response_to_wounding defense_response_to_bacterium,_incompatible_interaction membrane_disassembly growth response_to_abscisic_acid_stimulus response_to_jasmonic_acid_stimulus response_to_jasmonic_acid_stimulus	GO:0016165	lipoxygenase_activity	PWY-5410	13-LOX and 13-HPL pathway
GmaAffx.9121.1.S1_at	33277	3928.36	0.11805			AT1G63100.1	8e-06	scarecrow transcription factor family protein				GmaAffx.9121.1.S1_at	Affymetrix Soybean Target Sequence	Glyma17g14030.1	0	98.58	17.54	AT1G63100.1	0	UniRef100_A7QKJ3 Chromosome chr2 scaffold_112, whole genome shotgun sequence n=1 Tax=Vitis vinifera RepID=A7QKJ3_VITVI	0	61.18	97.49	UniRef100_Q9CAN3 Scarecrow-like protein 28 n=1 Tax=Arabidopsis thaliana RepID=SCL28_ARATH	1e-178	51.75	99.09	UniRef100_A9T4X6 Predicted protein (Fragment) n=1 Tax=Physcomitrella patens subsp. patens RepID=A9T4X6_PHYPA	1e-114	53.58	102.45	GO:0045449	regulation_of_transcription	GO:0003700	transcription_factor_activity					PF03514	GRAS family transcription factor
Gma.2284.1.S1_at	55929.4	6593.51	0.11789	1e-167	Cluster: Cyclin-dependent kinases CDKB; n=2; Papilionoideae|Rep: Cyclin-dependent kinases CDKB - Glycine max (Soybean)	AT1G20930.1	1e-146	CDKB2;2 (CYCLIN-DEPENDENT KINASE B2;2); kinase	AC144481_7.3	1e-158	Protein kinase F EGN_Mt060719 20060904 TIGR 2520.m00014	Gma.2284.1.S1_at	Affymetrix Soybean Target Sequence	Glyma17g38210.1	1e-151	100	22.63	AT1G20930.1	1e-156	UniRef100_Q6T2Z8 Cyclin-dependent kinases CDKB n=1 Tax=Glycine max RepID=Q6T2Z8_SOYBN	0	99.04	100	UniRef100_P93323 Cdc2MsF protein n=1 Tax=Medicago sativa RepID=P93323_MEDSA	1e-169	91.77	99.37	UniRef100_Q7XZI5 Cyclin-dependent kinase n=1 Tax=Populus tremula x Populus tremuloides RepID=Q7XZI5_9ROSI	1e-161	88.24	100	GO:0000087 GO:0007346 GO:0009755 GO:0009934 GO:0010389	M_phase_of_mitotic_cell_cycle regulation_of_mitotic_cell_cycle hormone-mediated_signaling regulation_of_meristem_organization regulation_of_G2/M_transition_of_mitotic_cell_cycle	GO:0004693 GO:0016301	cyclin-dependent_protein_kinase_activity kinase_activity			PTHR11295	CDC2-RELATED KINASE	PF00069|PF07714	Protein kinase domain|Protein tyrosine kinase	KOG0594	Protein kinase PCTAIRE and related kinases
GmaAffx.86447.1.S1_at	90275.4	10625.7	0.117704	3e-41	Cluster: Strictosidine synthase; n=1; Medicago truncatula|Rep: Strictosidine synthase - Medicago truncatula (Barrel medic)	AT1G74020.1	1e-27	SS2 (STRICTOSIDINE SYNTHASE 2); strictosidine synthase	AC162031_20.5	5e-43	Strictosidine synthase H EGN_Mt060719 20060904 TIGR 3349.m00006	GmaAffx.86447.1.S1_at	Affymetrix Soybean Target Sequence	Glyma06g23060.1	0	99.73	33.89	AT1G74000.1	3e-63	UniRef100_A7PGJ2 Chromosome chr17 scaffold_16, whole genome shotgun sequence n=1 Tax=Vitis vinifera RepID=A7PGJ2_VITVI	1e-79	48.33	98.21	UniRef100_A5BBM5 Putative uncharacterized protein n=1 Tax=Vitis vinifera RepID=A5BBM5_VITVI	1e-77	49.19	51.5	UniRef100_A5BBM5 Putative uncharacterized protein n=1 Tax=Vitis vinifera RepID=A5BBM5_VITVI	1e-37	38.76	42.33	GO:0009058	biosynthetic_process	GO:0016844	strictosidine_synthase_activity			PTHR10426	STRICTOSIDINE SYNTHASE-RELATED	PF03088	Strictosidine synthase	KOG1520	Predicted alkaloid synthase/Surface mucin Hemomucin
Gma.11174.1.S1_at	9527.46	1107.45	0.116238	0	Rep: Apyrase GS50 - Glycine soja (Wild soybean)	AT5G18280.1	1e-151	ATAPY2 (APYRASE 2)	AC123593_14.4	1e-163	Nucleoside phosphatase GDA1/CD39 F EGN_Mt060719 20060904 TIGR 2106.m00018	Gma.11174.1.S1_at	Affymetrix Soybean Target Sequence	Glyma16g04770.4	0	100	25.1	AT5G18280.1	1e-111	UniRef100_Q9FVC3 Apyrase GS50 (Fragment) n=1 Tax=Glycine soja RepID=Q9FVC3_GLYSO	1e-135	100	50.97	UniRef100_Q9SPM7 Apyrase n=1 Tax=Vigna unguiculata subsp. cylindrica RepID=Q9SPM7_DOLBI	1e-118	87.03	50.54	UniRef100_Q8RVT6 PsAPY2 n=1 Tax=Pisum sativum RepID=Q8RVT6_PEA	3e-92	71.86	49.46	GO:0009846	pollen_germination	GO:0016887 GO:0004551	ATPase_activity nucleotide_diphosphatase_activity
Gma.4216.1.S1_a_at	14798.4	1692.68	0.114383	1e-169	Cluster: Xyloglucan endotransglucosylase/hydrolase protein A precursor; n=1; Vigna angularis|Rep: Xyloglucan endotransglucosylase/hydrolase protein A	AT5G13870.1	1e-142	EXGT-A4 (ENDOXYLOGLUCAN TRANSFERASE A4); hydrolase, acting on glycosyl bonds	AC157890_26.4	1e-155	Glycoside hydrolase, family 16; Xyloglucan endo-transglycosylase, C-terminal F EGN_Mt060719 20060904 TIGR 3243.m00023	Gma.4216.1.S1_a_at	Affymetrix Soybean Consensus Sequence	No Soybean Match Identified, E<10E-30, Perecent ID>95%		0	0	AT5G13870.1	1e-139	UniRef100_Q41638 Xyloglucan endotransglucosylase/hydrolase protein A n=1 Tax=Vigna angularis RepID=XTHA_PHAAN	1e-161	90.07	100	UniRef100_Q39857 Probable xyloglucan endotransglucosylase/hydrolase (Fragment) n=1 Tax=Glycine max RepID=XTH_SOYBN	1e-150	84.19	97.97	UniRef100_Q2HRU6 Glycoside hydrolase, family 16; Xyloglucan endo-transglycosylase, C-terminal n=1 Tax=Medicago truncatula RepID=Q2HRU6_MEDTR	1e-148	82.25	99.66	GO:0005975 GO:0006073	carbohydrate_metabolic_process glucan_metabolic_process	GO:0016798	hydrolase_activity,_acting_on_glycosyl_bonds			NA	NA	NA	NA	NA	NA
GmaAffx.74187.1.S1_at	8864.35	1010.53	0.114	4e-20	Cluster: Putative kinesin heavy chain; n=1; Arabidopsis thaliana|Rep: Putative kinesin heavy chain - Arabidopsis thaliana (Mouse-ear cress)	AT2G37420.1	9e-22	kinesin motor protein-related	AC137829_37.4	3e-07	Kinesin, motor region, putative - 5prime partial E EGN_Mt060719 20060904 TIGR 2353.m00001	GmaAffx.74187.1.S1_at	Affymetrix Soybean Target Sequence	Glyma13g19580.1	1e-95	97.38	6.24	AT2G37420.1	0	UniRef100_Q0WQJ7 Putative kinesin heavy chain n=1 Tax=Arabidopsis thaliana RepID=Q0WQJ7_ARATH	0	54.65	97.31	UniRef100_Q9ZUS4 Putative kinesin heavy chain n=1 Tax=Arabidopsis thaliana RepID=Q9ZUS4_ARATH	0	53.6	98.92	UniRef100_A7NZ97 Chromosome chr6 scaffold_3, whole genome shotgun sequence n=1 Tax=Vitis vinifera RepID=A7NZ97_VITVI	0	45.01	92.67	GO:0007018	microtubule-based_movement	GO:0003777	microtubule_motor_activity			PTHR16012	KINESIN HEAVY CHAIN	PF00225	Kinesin motor domain	KOG0243	Kinesin-like protein
Gma.1098.1.S1_at	32574.4	3700.97	0.113616	8e-17	Cluster: Hypothetical protein; n=1; Arabidopsis thaliana|Rep: Hypothetical protein - Arabidopsis thaliana (Mouse-ear cress)	AT3G02120.1	2e-18	hydroxyproline-rich glycoprotein family protein				Gma.1098.1.S1_at	Affymetrix Soybean Target Sequence	Glyma01g21530.1	0	97.66	80.91	AT3G02120.1	1e-18	UniRef100_A9P8P2 Putative uncharacterized protein n=1 Tax=Populus trichocarpa RepID=A9P8P2_POPTR	9e-21	51.3	93.39	UniRef100_A7PAA4 Chromosome chr14 scaffold_9, whole genome shotgun sequence n=1 Tax=Vitis vinifera RepID=A7PAA4_VITVI	2e-19	51.79	98.21	UniRef100_Q8L9N1 Putative uncharacterized protein (Putative uncharacterized protein At3g02120) (Putative uncharacterized protein At3g02120/F1C9_9) n=1 Tax=Arabidopsis thaliana RepID=Q8L9N1_ARATH	2e-14	46.43	80.95			GO:0003674	molecular_function
Gma.8185.1.A1_at	19917.2	2260.53	0.113497									Gma.8185.1.A1_at	Affymetrix Soybean Target Sequence	Glyma20g30650.1	6e-32	96.47	3.43	AT1G76880.1	1e-139	UniRef100_A7Q7B9 Chromosome chr18 scaffold_59, whole genome shotgun sequence n=1 Tax=Vitis vinifera RepID=A7Q7B9_VITVI	6e-51	76.42	22.57	UniRef100_A7Q7B9 Chromosome chr18 scaffold_59, whole genome shotgun sequence n=1 Tax=Vitis vinifera RepID=A7Q7B9_VITVI	2e-41	78	18.35	UniRef100_A7Q7B9 Chromosome chr18 scaffold_59, whole genome shotgun sequence n=1 Tax=Vitis vinifera RepID=A7Q7B9_VITVI	8e-18	64.52	17.06	GO:0045449	regulation_of_transcription	GO:0003700	transcription_factor_activity			PTHR10032:SF7	KRUEPPEL TYPE ZINC FINGER PROTEIN			KOG4282	Transcription factor GT-2 and related proteins, contains trihelix DNA-binding/SANT domain
Gma.12539.2.A1_at	22681.8	2544.72	0.112192									Gma.12539.2.A1_at	Affymetrix Soybean Target Sequence	Glyma04g01960.1	3e-94	98.37	18.81	AT5G42330.1	4e-34	UniRef100_A7NVU3 Chromosome chr18 scaffold_1, whole genome shotgun sequence n=1 Tax=Vitis vinifera RepID=A7NVU3_VITVI	2e-39	54.24	81.95	UniRef100_Q6GKX1 At5g42330 (Putative uncharacterized protein At5g42330) n=1 Tax=Arabidopsis thaliana RepID=Q6GKX1_ARATH	8e-24	44.56	86.34	UniRef100_Q9FII4 Genomic DNA, chromosome 5, P1 clone:MDH9 n=1 Tax=Arabidopsis thaliana RepID=Q9FII4_ARATH	2e-17	49.17	61.58	GO:0008150	biological_process	GO:0003674	molecular_function
GmaAffx.86235.1.S1_at	40970.5	4585.26	0.111916	3e-30	Rep: DNA topoisomerase 2 - Pisum sativum (Garden pea)	AT3G23890.1	8e-18	TOPII (TOPOISOMERASE II); ATP binding / DNA binding / DNA topoisomerase (ATP-hydrolyzing)	CT573421_21.4	3e-20	Topoisomerase II H EGN_Mt060719 20060904 TIGR 3915.m00009	GmaAffx.86235.1.S1_at	Affymetrix Soybean Consensus Sequence	No Soybean Match Identified, E<10E-30, Perecent ID>95%		0	0	AT3G23890.2	1e-06	UniRef100_O24308 DNA topoisomerase 2 n=1 Tax=Pisum sativum RepID=TOP2_PEA	1e-10	51.14	5.81	UniRef100_Q4JF74 DNA topoisomerase 2 n=1 Tax=Scutellaria baicalensis RepID=Q4JF74_SCUBA	3e-07	62.26	3.47	UniRef100_A7Q269 DNA topoisomerase 2 n=1 Tax=Vitis vinifera RepID=A7Q269_VITVI	6e-07	62.26	3.29	GO:0006259 GO:0006265	DNA_metabolic_process DNA_topological_change	GO:0005524 GO:0003677 GO:0003916 GO:0003918	ATP_binding DNA_binding DNA_topoisomerase_activity DNA_topoisomerase_(ATP-hydrolyzing)_activity			NA	NA	NA	NA	NA	NA
Gma.6166.1.S1_at	32482.8	3635.14	0.11191	2e-63	Cluster: Haem peroxidase, plant/fungal/bacterial; n=1; Medicago truncatula|Rep: Haem peroxidase, plant/fungal/bacterial - Medicago truncatula (Barrel	AT5G05340.1	5e-51	peroxidase, putative	AC151725_16.5	4e-65	Haem peroxidase, plant/fungal/bacterial F EGN_Mt060719 20060904 TIGR 3054.m00014	Gma.6166.1.S1_at	Affymetrix Soybean Target Sequence	Glyma14g05850.1	1e-167	97.22	29.51	AT5G05340.1	4e-98	UniRef100_B5U1R3 Peroxidase 1 n=1 Tax=Litchi chinensis RepID=B5U1R3_LITCN	1e-119	65.4	98.43	UniRef100_A7QFK7 Chromosome chr8 scaffold_88, whole genome shotgun sequence n=1 Tax=Vitis vinifera RepID=A7QFK7_VITVI	1e-107	63.14	97.8	UniRef100_Q0JW34 Properoxidase n=1 Tax=Picea abies RepID=Q0JW34_PICAB	1e-105	60.65	99.35	GO:0006979	response_to_oxidative_stress	GO:0004601	peroxidase_activity					PF00141	Peroxidase
GmaAffx.91964.1.S1_at	8887.63	990.176	0.111411	1e-123	Cluster: Glutamine synthetase root isozyme A; n=8; Papilionoideae|Rep: Glutamine synthetase root isozyme A - Pisum sativum (Garden pea)	AT5G37600.1	1e-120	ATGSR1 (Arabidopsis thaliana glutamine synthase clone R1); glutamate-ammonia ligase	AC174349_17.3	1e-126	Glutamine synthetase type I F EGN_Mt060719 20060904 TIGR 3583.m00016	GmaAffx.91964.1.S1_at	Affymetrix Soybean Consensus Sequence	No Soybean Match Identified, E<10E-30, Perecent ID>95%		0	0	AT5G37600.1	1e-102	UniRef100_P04771 Glutamine synthetase PR-2 n=1 Tax=Phaseolus vulgaris RepID=GLNA2_PHAVU	1e-107	82.17	64.61	UniRef100_Q9SWY8 Glutamine synthetase n=1 Tax=Canavalia lineata RepID=Q9SWY8_CANLI	1e-106	81.3	64.79	UniRef100_O04998 Glutamine synthetase n=1 Tax=Medicago truncatula RepID=O04998_MEDTR	1e-106	80.87	64.61	GO:0042128	nitrate_assimilation	GO:0005507 GO:0004356	copper_ion_binding glutamate-ammonia_ligase_activity	PWY-381	nitrate assimilation pathway	NA	NA	NA	NA	NA	NA
GmaAffx.25145.1.A1_at	54598.3	6076.23	0.11129	1e-44	Rep: Knolle - Capsicum annuum (Bell pepper)	AT1G08560.1	2e-43	SYP111 (syntaxin 111); t-SNARE	CT573076_15.5	3e-51	Syntaxin/epimorphin family F EGN_Mt060719 20060904 TIGR 3903.m00008	GmaAffx.25145.1.A1_at	Affymetrix Soybean Target Sequence	Glyma16g26710.1	1e-158	100	23.09	AT1G08560.1	1e-110	UniRef100_A7P513 Chromosome chr4 scaffold_6, whole genome shotgun sequence n=1 Tax=Vitis vinifera RepID=A7P513_VITVI	1e-131	73.99	103.54	UniRef100_Q9SML5 Knolle n=1 Tax=Capsicum annuum RepID=Q9SML5_CAPAN	1e-124	75.42	95.82	UniRef100_A5C5S9 Putative uncharacterized protein n=1 Tax=Vitis vinifera RepID=A5C5S9_VITVI	1e-121	70.28	108.05	GO:0006886 GO:0006944 GO:0010583	intracellular_protein_transport membrane_fusion response_to_cyclopentenone	GO:0005484	SNAP_receptor_activity			PTHR19957	SYNTAXIN	PF00804|PF05739	Syntaxin|SNARE domain	KOG0810	SNARE protein Syntaxin 1 and related proteins
Gma.8489.1.S1_at	54340.1	6007.69	0.110557	0	Cluster: Thiamin biosynthetic enzyme; n=4; Glycine max|Rep: Thiamin biosynthetic enzyme - Glycine max (Soybean)	AT5G54770.1	1e-149	THI1 (THIAZOLE REQUIRING)	AC140721_32.4	3e-07	Pollen Ole e 1 allergen and extensin H EGN_Mt060719 20060904 TIGR 2450.m00024	Gma.8489.1.S1_at	Affymetrix Soybean Target Sequence	Glyma12g16380.2	0	98.11	32.83	AT5G54770.1	1e-149	UniRef100_Q9SLR7 Thiamin biosynthetic enzyme n=1 Tax=Glycine max RepID=Q9SLR7_SOYBN	1e-156	82.89	97.13	UniRef100_Q9SLR9 Thiamin biosynthetic enzyme n=1 Tax=Glycine max RepID=Q9SLR9_SOYBN	1e-156	83.19	97.13	UniRef100_Q9SLS0 Thiamin biosynthetic enzyme n=1 Tax=Glycine max RepID=Q9SLS0_SOYBN	1e-153	82.01	98.26	GO:0006974 GO:0009409 GO:0009228 GO:0018131	response_to_DNA_damage_stimulus response_to_cold thiamin_biosynthetic_process oxazole_or_thiazole_biosynthetic_process	GO:0042803	protein_homodimerization_activity
Gma.3241.1.S1_a_at	107441	11874.1	0.110518	1e-96	Cluster: Germin-like protein precursor; n=2; Pisum sativum|Rep: Germin-like protein precursor - Pisum sativum (Garden pea)	AT5G20630.1	2e-79	GLP3 (GERMIN-LIKE PROTEIN 3); manganese ion binding / metal ion binding / nutrient reservoir	AC183304_25.3	3e-72	Cupin region F EGN_Mt060719 20060904 TIGR 3643.m00021	Gma.3241.1.S1_a_at	Affymetrix Soybean Target Sequence	Glyma15g19510.1	3e-90	100	15.58	AT5G20630.1	1e-79	UniRef100_Q9AR81 Germin-like protein n=1 Tax=Pisum sativum RepID=Q9AR81_PEA	2e-85	86.03	84.83	UniRef100_Q9ZRA4 Auxin-binding protein ABP19a n=1 Tax=Prunus persica RepID=AB19A_PRUPE	2e-80	81.11	86.12	UniRef100_O04011 Auxin-binding protein ABP20 n=1 Tax=Prunus persica RepID=ABP20_PRUPE	2e-78	77.78	84.11	GO:0009409 GO:0018119	response_to_cold peptidyl-cysteine_S-nitrosylation	GO:0050162	oxalate_oxidase_activity					PF00190|PF07883	Cupin|Cupin domain
Gma.10969.1.S1_at	24656.9	2693.95	0.109258	0	Rep: Lipoxygenase-4 - Glycine max (Soybean)	AT1G55020.1	0	LOX1 (Lipoxygenase 1); lipoxygenase	AC149580_19.5	0	Lipoxygenase E EGN_Mt060719 20060904 TIGR 2936.m00015	Gma.10969.1.S1_at	Affymetrix Soybean Target Sequence	Glyma13g42340.1	6e-76	100	4.67	AT1G55020.1	0	UniRef100_Q42780 Lipoxygenase n=1 Tax=Glycine max RepID=Q42780_SOYBN	0	91.03	93.81	UniRef100_B3TDK9 Lipoxygease-like protein n=1 Tax=Glycine max RepID=B3TDK9_SOYBN	0	88.42	93.81	UniRef100_Q43438 Lipoxygenase n=1 Tax=Glycine max RepID=Q43438_SOYBN	0	85.31	95.71	GO:0006952 GO:0009695 GO:0009611 GO:0009816 GO:0030397 GO:0040007 GO:0009737 GO:0009753 GO:0009753	defense_response jasmonic_acid_biosynthetic_process response_to_wounding defense_response_to_bacterium,_incompatible_interaction membrane_disassembly growth response_to_abscisic_acid_stimulus response_to_jasmonic_acid_stimulus response_to_jasmonic_acid_stimulus	GO:0016165	lipoxygenase_activity	PWY-5410	13-LOX and 13-HPL pathway	PTHR11771	LIPOXYGENASE	PF01477|PF00305	PLAT/LH2 domain|Lipoxygenase
Gma.13463.1.S1_at	39085	4234.78	0.108348	3e-07	Cluster: Putative SF16 protein; n=1; Arabidopsis thaliana|Rep: Putative SF16 protein - Arabidopsis thaliana (Mouse-ear cress)	AT2G26180.1	6e-09	IQD6 (IQ-domain 6); calmodulin binding	CR956434_21.4	4e-21	IQ calmodulin-binding region E EGN_Mt060719 20060904 TIGR 3783.m00010	Gma.13463.1.S1_at	Affymetrix Soybean Target Sequence	Glyma06g05540.1	0	97.7	40.35	NO BLASTP HIT (E<10-6)		NO BLASTP HIT (E<10-6)		0	0			0	0			0	0
GmaAffx.79943.1.A1_at	22014.3	2375.8	0.107921	6e-13	Cluster: Kinesin like protein; n=3; Arabidopsis thaliana|Rep: Kinesin like protein - Arabidopsis thaliana (Mouse-ear cress)	AT4G14330.1	1e-14	phragmoplast-associated kinesin-related protein 2 (PAKRP2)	AC144481_21.3	5e-29	Kinesin, motor region H EGN_Mt060719 20060904 TIGR 2520.m00008	GmaAffx.79943.1.A1_at	Affymetrix Soybean Target Sequence	Glyma10g32610.1	0	98.66	14.45	AT4G14330.1	0	UniRef100_A7NXE5 Chromosome chr5 scaffold_2, whole genome shotgun sequence n=1 Tax=Vitis vinifera RepID=A7NXE5_VITVI	0	58.96	82.85	UniRef100_A5BX96 Putative uncharacterized protein n=1 Tax=Vitis vinifera RepID=A5BX96_VITVI	0	58.13	75.92	UniRef100_Q8VWI7 Phragmoplast-associated kinesin-related protein 2 n=1 Tax=Arabidopsis thaliana RepID=Q8VWI7_ARATH	0	54.01	89.53	GO:0007018	microtubule-based_movement	GO:0003777	microtubule_motor_activity			PTHR16012	KINESIN HEAVY CHAIN	PF00225	Kinesin motor domain	KOG0242	Kinesin-like protein
GmaAffx.6571.1.S1_at	22680.5	2411.55	0.106327	2e-54	Cluster: Glucosyltransferase-13; n=1; Vigna angularis|Rep: Glucosyltransferase-13 - Phaseolus angularis (Adzuki bean) (Vigna angularis)	AT4G01070.1	7e-44	UDP-glucoronosyl/UDP-glucosyl transferase family protein	AC124966_22.5	4e-54	UDP-glucuronosyl/UDP-glucosyltransferase E EGN_Mt060719 20060904 TIGR 2132.m00010	GmaAffx.6571.1.S1_at	Affymetrix Soybean Target Sequence	Glyma03g25020.1	1e-159	100	15.58	AT4G01070.1	1e-132	UniRef100_Q8S996 Glucosyltransferase-13 (Fragment) n=1 Tax=Vigna angularis RepID=Q8S996_PHAAN	1e-176	67.3	84.26	UniRef100_B5SX65 Proanthocyanidin-specific UDP-glycosyltransferase n=1 Tax=Medicago truncatula RepID=B5SX65_MEDTR	1e-162	62.24	97.72	UniRef100_Q9AR73 Hydroquinone glucosyltransferase n=1 Tax=Rauvolfia serpentina RepID=HQGT_RAUSE	1e-135	49.68	99.79	GO:0009651 GO:0009636 GO:0006805 GO:0042178	response_to_salt_stress response_to_toxin xenobiotic_metabolic_process xenobiotic_catabolic_process	GO:0008194 GO:0016757 GO:0035251	UDP-glycosyltransferase_activity transferase_activity,_transferring_glycosyl_groups UDP-glucosyltransferase_activity			PTHR11926	GLUCOSYL/GLUCURONOSYL TRANSFERASES			KOG1192	UDP-glucuronosyl and UDP-glucosyl transferase
GmaAffx.56217.1.A1_at	13270.2	1374.53	0.10358	2e-59	Cluster: Hypothetical protein At1g03780; n=1; Arabidopsis thaliana|Rep: Hypothetical protein At1g03780 - Arabidopsis thaliana (Mouse-ear cress)	AT1G03780.2	4e-61	targeting protein-related	AC119411_3.4	6e-20	Targeting for Xklp2 E EGN_Mt060719 20060904 TIGR 2054.m00008	GmaAffx.56217.1.A1_at	Affymetrix Soybean Target Sequence	Glyma06g44460.1	1e-130	99.58	9.76	AT1G03780.2	0	UniRef100_A7PJ72 Chromosome chr12 scaffold_18, whole genome shotgun sequence n=1 Tax=Vitis vinifera RepID=A7PJ72_VITVI	0	52.24	91.6	UniRef100_Q56XS5 Putative uncharacterized protein At1g03780 (Uncharacterized protein At1g03780.2) n=1 Tax=Arabidopsis thaliana RepID=Q56XS5_ARATH	0	51.83	96.44	UniRef100_A5B0H4 Putative uncharacterized protein n=1 Tax=Vitis vinifera RepID=A5B0H4_VITVI	1e-168	49.32	68.33	GO:0051225	spindle_assembly	GO:0008017	microtubule_binding			PTHR14326	FAMILY NOT NAMED	PF06886	Targeting protein for Xklp2 (TPX2)
Gma.2284.2.A1_at	26590.9	2722.68	0.102392	4e-82	Cluster: Cyclin-dependent kinases CDKB; n=2; Papilionoideae|Rep: Cyclin-dependent kinases CDKB - Glycine max (Soybean)	AT1G20930.1	6e-72	CDKB2;2 (CYCLIN-DEPENDENT KINASE B2;2); kinase	AC144481_7.3	3e-78	Protein kinase F EGN_Mt060719 20060904 TIGR 2520.m00014	Gma.2284.2.A1_at	Affymetrix Soybean Target Sequence	Glyma14g39760.1	0	100	28.15	AT1G20930.1	1e-156	UniRef100_Q6T2Z8 Cyclin-dependent kinases CDKB n=1 Tax=Glycine max RepID=Q6T2Z8_SOYBN	1e-176	97.07	97.77	UniRef100_P93323 Cdc2MsF protein n=1 Tax=Medicago sativa RepID=P93323_MEDSA	1e-169	91.46	98.42	UniRef100_Q7XZI5 Cyclin-dependent kinase n=1 Tax=Populus tremula x Populus tremuloides RepID=Q7XZI5_9ROSI	1e-162	88.89	100	GO:0000087 GO:0007346 GO:0009755 GO:0009934 GO:0010389	M_phase_of_mitotic_cell_cycle regulation_of_mitotic_cell_cycle hormone-mediated_signaling regulation_of_meristem_organization regulation_of_G2/M_transition_of_mitotic_cell_cycle	GO:0004693 GO:0016301	cyclin-dependent_protein_kinase_activity kinase_activity			PTHR11295	CDC2-RELATED KINASE	PF00069|PF07714	Protein kinase domain|Protein tyrosine kinase	KOG0594	Protein kinase PCTAIRE and related kinases
Gma.10936.1.S1_s_at	12039.9	1227.18	0.101926	1e-155	Rep: Peroxidase precursor - Trifolium repens (Creeping white clover)	AT4G37520.1	1e-125	peroxidase 50 (PER50) (P50) (PRXR2)	AC144765_21.4	1e-160	Haem peroxidase, plant/fungal/bacterial F EGN_Mt060719 20060904 TIGR 2562.m00016	Gma.10936.1.S1_s_at	Affymetrix Soybean Target Sequence	Glyma05g22180.1	0	100	28.26	AT4G37520.1	1e-125	UniRef100_O24080 Peroxidase2 n=1 Tax=Medicago sativa RepID=O24080_MEDSA	1e-147	83.55	94.12	UniRef100_Q9ZP15 Peroxidase n=1 Tax=Trifolium repens RepID=Q9ZP15_TRIRP	2.33e-156	82.79	92.4	UniRef100_Q93XK5 Peroxidase2 n=1 Tax=Medicago sativa RepID=Q93XK5_MEDSA	2.33e-156	83.22	94.12	GO:0006979	response_to_oxidative_stress	GO:0004601	peroxidase_activity					PF00141	Peroxidase
GmaAffx.82528.2.S1_at	65658.7	6616.37	0.100769	8e-46	Rep: Hypothetical protein - Medicago truncatula (Barrel medic)	AT5G16250.1	1e-37	similar to unknown protein [Arabidopsis thaliana] (TAIR:AT3G02640.1); similar to conserved hypothetical protein [Medicago	AC147179_4.4	1e-47	hypothetical protein F EGN_Mt060719 20060904 TIGR 2738.m00006	GmaAffx.82528.2.S1_at	Affymetrix Soybean Target Sequence	Glyma18g48030.1	5e-163	100	26.91	AT5G16250.1	2e-69	UniRef100_A9PBF8 Putative uncharacterized protein n=1 Tax=Populus trichocarpa RepID=A9PBF8_POPTR	2e-72	72.4	97.91	UniRef100_A7R5K8 Chromosome undetermined scaffold_993, whole genome shotgun sequence (Chromosome undetermined scaffold_1337, whole genome shotgun sequence) n=1 Tax=Vitis vinifera RepID=A7R5K8_VITVI	2e-70	72.78	96.22	UniRef100_Q45NI7 Putative adenosylhomocysteinase n=1 Tax=Medicago sativa RepID=Q45NI7_MEDSA	2e-62	79.73	88.1	GO:0008150	biological_process
GmaAffx.50221.1.S1_at	18407.4	1846.35	0.100305									GmaAffx.50221.1.S1_at	Affymetrix Soybean Target Sequence	Glyma03g35510.1	1e-120	100	6.54	AT2G36200.1	0	UniRef100_Q2HTE3 Kinesin, motor region n=1 Tax=Medicago truncatula RepID=Q2HTE3_MEDTR	0	77.6	102.78	UniRef100_O23826 125 kDa kinesin-related protein n=1 Tax=Nicotiana tabacum RepID=K125_TOBAC	0	69.54	102.88	UniRef100_A7PPB7 Chromosome chr8 scaffold_23, whole genome shotgun sequence n=1 Tax=Vitis vinifera RepID=A7PPB7_VITVI	0	70.05	103.51	GO:0007018	microtubule-based_movement	GO:0003777	microtubule_motor_activity			PTHR16012	KINESIN HEAVY CHAIN	PF00225	Kinesin motor domain	KOG0243	Kinesin-like protein
Gma.4920.1.A1_at	19437.5	1941.23	0.0998704	3e-49	Cluster: Beta-1,3-glucanase 2; n=1; Ziziphus jujuba|Rep: Beta-1,3-glucanase 2 - Ziziphus jujuba	AT2G05790.1	2e-51	glycosyl hydrolase family 17 protein	AC137995_31.4	4e-50	Glycoside hydrolase, family 17; X8 F EGN_Mt060719 20060904 TIGR 2364.m00035	Gma.4920.1.A1_at	Affymetrix Soybean Target Sequence	Glyma14g02350.1	0	99.79	29.03	AT5G55180.1	0	UniRef100_Q0V7P5 At5g55180 n=1 Tax=Arabidopsis thaliana RepID=Q0V7P5_ARATH	0	74.31	94.78	UniRef100_Q8S9I6 AT5g55180/MCO15_13 n=1 Tax=Arabidopsis thaliana RepID=Q8S9I6_ARATH	0	74.08	94.78	UniRef100_Q8L9D9 Beta-1,3-glucanase-like protein n=1 Tax=Arabidopsis thaliana RepID=Q8L9D9_ARATH	0	74.08	94.78	GO:0005975	carbohydrate_metabolic_process	GO:0004553	hydrolase_activity,_hydrolyzing_O-glycosyl_compounds					PF00332|PF07983	Glycosyl hydrolases family 17|X8 domain
GmaAffx.73672.1.S1_at	24044.5	2395.08	0.09961						AC144481_21.3	1e-15	Kinesin, motor region H EGN_Mt060719 20060904 TIGR 2520.m00008	GmaAffx.73672.1.S1_at	Affymetrix Soybean Consensus Sequence	No Soybean Match Identified, E<10E-30, Perecent ID>95%		0	0	NO BLASTX HIT (E<10-6)		NO BLASTX HIT (E<10-6)		0	0			0	0			0	0							NA	NA	NA	NA	NA	NA
Gma.10465.1.S1_at	43025.2	4272.17	0.0992947	9e-21	Cluster: Hypothetical protein; n=1; Medicago truncatula|Rep: Hypothetical protein - Medicago truncatula (Barrel medic)	AT3G05890.1	2e-21	RCI2B (RARE-COLD-INDUCIBLE 2B)	AC157894_43.5	1e-22	Protein of unknown function UPF0057 H EGN_Mt060719 20060904 TIGR 3247.m00020	Gma.10465.1.S1_at	Affymetrix Soybean Target Sequence	Glyma19g41270.1	0	100	62.79	NO BLASTP HIT (E<10-6)		NO BLASTP HIT (E<10-6)		0	0			0	0			0	0
Gma.5303.1.A1_at	61500.1	6077.21	0.0988162	7e-44	Cluster: Similarity to APC-binding protein EB1; n=1; Arabidopsis thaliana|Rep: Similarity to APC-binding protein EB1 - Arabidopsis thaliana (Mouse-ear cress)	AT5G67270.1	1e-45	ATEB1C (MICROTUBULE END BINDING PROTEIN 1); microtubule binding	CT573077_19.4	3e-63	Calponin-like actin-binding; EB1 E EGN_Mt060719 20060904 TIGR 3904.m00024	Gma.5303.1.A1_at	Affymetrix Soybean Target Sequence	Glyma01g39720.1	0	99.77	34.58	AT5G67270.1	1e-120	UniRef100_A7PLH0 Chromosome chr7 scaffold_20, whole genome shotgun sequence n=1 Tax=Vitis vinifera RepID=A7PLH0_VITVI	1e-139	74.92	103.82	UniRef100_A5BCP1 Putative uncharacterized protein n=1 Tax=Vitis vinifera RepID=A5BCP1_VITVI	1e-137	73.35	77.11	UniRef100_Q9FGQ6 Similarity to APC-binding protein EB1 (At5g67270) (Putative uncharacterized protein At5g67270) (Microtubule-associated protein EB1-like protein) n=1 Tax=Arabidopsis thaliana RepID=Q9FGQ6_ARATH	1e-121	64.18	99.39	GO:0009652 GO:0030865	thigmotropism cortical_cytoskeleton_organization	GO:0008017	microtubule_binding			PTHR10623	MICROTUBULE-ASSOCIATED PROTEIN, RP/EB FAMILY	PF00307|PF03271	Calponin Sequence Matchy (CH) domain|EB1-like C-terminal motif	KOG3000	Microtubule-binding protein involved in cell cycle control
Gma.10216.2.S1_at	35747.1	3423.47	0.0957691	1e-43	Cluster: O-methyltransferase, family 2; n=1; Medicago truncatula|Rep: O-methyltransferase, family 2 - Medicago truncatula (Barrel medic)	AT5G54160.1	7e-26	ATOMT1 (O-METHYLTRANSFERASE 1)	AC150443_24.5	2e-45	O-methyltransferase, family 2; Dimerisation E EGN_Mt060719 20060904 TIGR 2974.m00021	Gma.10216.2.S1_at	Affymetrix Soybean Target Sequence	Glyma07g05480.1	0	100	32.14	AT5G54160.1	1e-103	UniRef100_Q2HTB5 O-methyltransferase, family 2; Dimerisation n=1 Tax=Medicago truncatula RepID=Q2HTB5_MEDTR	1e-133	61.54	98.67	UniRef100_A9P937 Putative uncharacterized protein n=1 Tax=Populus trichocarpa RepID=A9P937_POPTR	1e-113	55	100.28	UniRef100_A5C9J0 Putative uncharacterized protein (Chromosome chr15 scaffold_37, whole genome shotgun sequence) n=1 Tax=Vitis vinifera RepID=A5C9J0_VITVI	1e-113	55.65	96.1	GO:0009809 GO:0051555	lignin_biosynthetic_process flavonol_biosynthetic_process	GO:0008171 GO:0047763	O-methyltransferase_activity caffeate_O-methyltransferase_activity	PWY-2181	free phenylpropanoid acid biosynthesis	PTHR11746	O-METHYLTRANSFERASE	PF08100|PF00891	Dimerisation domain|O-methyltransferase	KOG3178	Hydroxyindole-O-methyltransferase and related SAM-dependent methyltransferases
Gma.10904.1.S1_s_at	90281.3	8620.4	0.0954838	2e-45	Cluster: Trypsin inhibitor p20; n=2; core eudicotyledons|Rep: Trypsin inhibitor p20 - Glycine max (Soybean)	AT1G73260.1	5e-11	trypsin and protease inhibitor family protein / Kunitz family protein	AC149806_10.4	1e-13	Kunitz inhibitor ST1-like F EGN_Mt060719 20060904 TIGR 2953.m00030	Gma.10904.1.S1_s_at	Affymetrix Soybean Target Sequence	Glyma08g45590.1	1e-159	99.66	30.38	AT1G73260.1	9e-12	UniRef100_Q9XIS8 Trypsin inhibitor p20 n=1 Tax=Glycine max RepID=Q9XIS8_SOYBN	8e-46	51.78	92.23	UniRef100_Q8W3K5 Mcp20 n=1 Tax=Matricaria chamomilla RepID=Q8W3K5_9ASTR	8e-46	52.02	91.79	UniRef100_B3Y5A6 Kunitz trypsin inhibitor n=1 Tax=Glycine tomentella RepID=B3Y5A6_GLYTO	1e-45	52.94	99.07	GO:0009651	response_to_salt_stress	GO:0004866	endopeptidase_inhibitor_activity					PF00197	Trypsin and protease inhibitor
Gma.10072.1.S1_at	20282.9	1931.98	0.0952513	1e-157	Cluster: Protein HOTHEAD precursor; n=3; Arabidopsis thaliana|Rep: Protein HOTHEAD precursor - Arabidopsis thaliana (Mouse-ear cress)	AT1G72970.1	1e-159	HTH (HOTHEAD); aldehyde-lyase	AC155896_43.5	0	ABC transporter related; Choline dehydrogenase E EGN_Mt060719 20060904 TIGR 3191.m00009	Gma.10072.1.S1_at	Affymetrix Soybean Target Sequence	Glyma13g42630.1	0	97.7	16.75	AT1G72970.1	0	UniRef100_A7P6R5 Chromosome chr9 scaffold_7, whole genome shotgun sequence n=1 Tax=Vitis vinifera RepID=A7P6R5_VITVI	0	71.27	94.83	UniRef100_A5B4B8 Putative uncharacterized protein n=1 Tax=Vitis vinifera RepID=A5B4B8_VITVI	0	68.55	60.09	UniRef100_Q9S746 Protein HOTHEAD n=1 Tax=Arabidopsis thaliana RepID=HTH_ARATH	0	70.07	90.57	GO:0007267 GO:0009553 GO:0010430	cell-cell_signaling embryo_sac_development fatty_acid_omega-oxidation	GO:0016832 GO:0046593 GO:0050660	aldehyde-lyase_activity mandelonitrile_lyase_activity FAD_binding			PTHR11552	GLUCOSE-METHANOL-CHOLINE (GMC) OXIDOREDUCTASE	PF00732|PF05199	GMC oxidoreductase|GMC oxidoreductase	KOG1238	Glucose dehydrogenase/choline dehydrogenase/mandelonitrile lyase (GMC oxidoreductase family)
GmaAffx.93128.1.S1_s_at	20972.4	1975.18	0.09418	6e-55	Rep: 98b - Daucus carota (Carrot)	AT4G23800.1	2e-48	high mobility group (HMG1/2) family protein	CT033770_22.5	2e-09	HMG1/2 (high mobility group) box F EGN_Mt060719 20060904 TIGR 3882.m00012	GmaAffx.93128.1.S1_s_at	Affymetrix Soybean Target Sequence	Glyma08g02550.1	1e-142	99.25	18.37	AT4G23800.1	1e-156	UniRef100_A7QNA4 Chromosome chr2 scaffold_132, whole genome shotgun sequence n=1 Tax=Vitis vinifera RepID=A7QNA4_VITVI	2e-91	51.71	94.81	UniRef100_O80383 98b n=1 Tax=Daucus carota RepID=O80383_DAUCA	3e-90	52.72	68.73	UniRef100_A5C5G8 Putative uncharacterized protein n=1 Tax=Vitis vinifera RepID=A5C5G8_VITVI	2e-86	49.57	60.9	GO:0006355	regulation_of_transcription,_DNA-dependent	GO:0003700	transcription_factor_activity			PTHR13711	SWI/SNF-RELATED CHROMATIN BINDING PROTEIN	PF00505|PF00505|PF00505	HMG (high mobility group) box|HMG (high mobility group) box|HMG (high mobility group) box	KOG0381	HMG box-containing protein
Gma.16134.1.A1_s_at	5746.24	540.482	0.0940585	2e-32	Rep: Acid phosphatase - Glycine max (Soybean)	AT4G25150.1	3e-17	acid phosphatase, putative	AC162161_3.5	5e-31	Plant acid phosphatase F EGN_Mt060719 20060904 TIGR 3351.m00011	Gma.16134.1.A1_s_at	Affymetrix Soybean Target Sequence	Glyma07g01740.1	2e-84	99.38	14.94	AT4G25150.1	4e-56	UniRef100_O49855 Acid phosphatase n=1 Tax=Glycine max RepID=O49855_SOYBN	1e-117	80.83	100	UniRef100_A7P712 Chromosome chr9 scaffold_7, whole genome shotgun sequence n=1 Tax=Vitis vinifera RepID=A7P712_VITVI	3e-83	64.1	90.98	UniRef100_A5CBK7 Putative uncharacterized protein n=1 Tax=Vitis vinifera RepID=A5CBK7_VITVI	4e-83	64.1	90.98	GO:0008150	biological_process	GO:0003993	acid_phosphatase_activity					PF03767	HAD superfamily, subfamily IIIB (Acid phosphatase)
Gma.3969.1.S1_s_at	50550.4	4695.16	0.0928808	6e-44	Cluster: Basic blue copper protein; n=1; Cicer arietinum|Rep: Basic blue copper protein - Cicer arietinum (Chickpea) (Garbanzo)	AT2G02850.1	2e-40	ARPN (PLANTACYANIN); copper ion binding	AC161863_13.4	9e-47	Blue (type 1) copper domain F EGN_Mt060719 20060904 TIGR 3346.m00012	Gma.3969.1.S1_s_at	Affymetrix Soybean Target Sequence	Glyma06g12680.1	1e-100	100	49.07	AT2G02850.1	1e-38	UniRef100_A7NSM5 Chromosome chr18 scaffold_1, whole genome shotgun sequence n=1 Tax=Vitis vinifera RepID=A7NSM5_VITVI	7e-42	62.2	70.29	UniRef100_Q9ZRV5 Basic blue copper protein n=1 Tax=Cicer arietinum RepID=Q9ZRV5_CICAR	1e-40	66.94	101.64	UniRef100_A7PYU4 Chromosome chr12 scaffold_38, whole genome shotgun sequence n=1 Tax=Vitis vinifera RepID=A7PYU4_VITVI	6e-39	57.94	100	GO:0009856 GO:0048653	pollination anther_development	GO:0005507	copper_ion_binding					PF02298	Plastocyanin-like domain
GmaAffx.89772.6.A1_s_at	92448.2	8575.14	0.0927562	1e-157	Cluster: Stem 31 kDa glycoprotein precursor; n=2; Glycine max|Rep: Stem 31 kDa glycoprotein precursor - Glycine max (Soybean)	AT4G25150.1	5e-52	acid phosphatase, putative	AC162161_23.5	3e-74	Plant acid phosphatase F EGN_Mt060719 20060904 TIGR 3351.m00010	GmaAffx.89772.6.A1_s_at	Affymetrix Soybean Consensus Sequence	No Soybean Match Identified, E<10E-30, Perecent ID>95%		0	0	NO BLASTX HIT (E<10-6)		UniRef100_A8NMG1 Putative uncharacterized protein n=1 Tax=Brugia malayi RepID=A8NMG1_BRUMA	2e-17	61.36	76.52	UniRef100_A8NQF6 Putative uncharacterized protein n=1 Tax=Brugia malayi RepID=A8NQF6_BRUMA	2e-14	59.76	64.06	UniRef100_A8NHW8 Putative uncharacterized protein (Fragment) n=1 Tax=Brugia malayi RepID=A8NHW8_BRUMA	2e-14	59.76	64.06							NA	NA	NA	NA	NA	NA
Gma.6481.1.S1_at	80424.1	7297.6	0.0907389	6e-26	Cluster: MtN5 protein precursor; n=1; Medicago truncatula|Rep: MtN5 protein precursor - Medicago truncatula (Barrel medic)	AT5G55450.1	4e-20	protease inhibitor/seed storage/lipid transfer protein (LTP) family protein	CR936323_17.4	7e-28	Plant lipid transfer/seed storage/trypsin-alpha amylase inhibitor E EGN_Mt060719 20060904 TIGR 3734.m00016	Gma.6481.1.S1_at	Affymetrix Soybean Target Sequence	Glyma07g17030.1	0	100	64.41	AT5G55450.1	1e-20	UniRef100_O24101 MtN5 protein n=1 Tax=Medicago truncatula RepID=O24101_MEDTR	7e-25	59.62	100.98	UniRef100_A5BH18 Putative uncharacterized protein n=1 Tax=Vitis vinifera RepID=A5BH18_VITVI	2e-21	54.37	96.26	UniRef100_A5BZV1 Putative uncharacterized protein n=1 Tax=Vitis vinifera RepID=A5BZV1_VITVI	1e-17	54.67	56.39	GO:0006869 GO:0051707	lipid_transport response_to_other_organism	GO:0008289	lipid_binding					PF00234	Protease inhibitor/seed storage/LTP family
Gma.8185.1.A1_s_at	13604.6	1217.41	0.089485									Gma.8185.1.A1_s_at	Affymetrix Soybean Target Sequence	Glyma20g30650.1	6e-56	98.29	4.72	AT1G76880.1	1e-139	UniRef100_A7Q7B9 Chromosome chr18 scaffold_59, whole genome shotgun sequence n=1 Tax=Vitis vinifera RepID=A7Q7B9_VITVI	6e-51	76.42	22.57	UniRef100_A7Q7B9 Chromosome chr18 scaffold_59, whole genome shotgun sequence n=1 Tax=Vitis vinifera RepID=A7Q7B9_VITVI	2e-41	78	18.35	UniRef100_A7Q7B9 Chromosome chr18 scaffold_59, whole genome shotgun sequence n=1 Tax=Vitis vinifera RepID=A7Q7B9_VITVI	8e-18	64.52	17.06	GO:0045449	regulation_of_transcription	GO:0003700	transcription_factor_activity			PTHR10032:SF7	KRUEPPEL TYPE ZINC FINGER PROTEIN			KOG4282	Transcription factor GT-2 and related proteins, contains trihelix DNA-binding/SANT domain
Gma.12893.1.A1_at	20470.4	1817.34	0.0887788	8e-83	Cluster: Cyclin-dependent kinases CDKB; n=2; Papilionoideae|Rep: Cyclin-dependent kinases CDKB - Glycine max (Soybean)	AT1G20930.1	1e-79	CDKB2;2 (CYCLIN-DEPENDENT KINASE B2;2); kinase	AC144481_7.3	8e-82	Protein kinase F EGN_Mt060719 20060904 TIGR 2520.m00014	Gma.12893.1.A1_at	Affymetrix Soybean Target Sequence	Glyma09g08250.1	0	96.44	32.27	AT1G20930.1	1e-158	UniRef100_Q6T2Z8 Cyclin-dependent kinases CDKB n=1 Tax=Glycine max RepID=Q6T2Z8_SOYBN	1e-173	93.33	100.32	UniRef100_P93323 Cdc2MsF protein n=1 Tax=Medicago sativa RepID=P93323_MEDSA	1e-168	90.51	99.68	UniRef100_Q7XZI5 Cyclin-dependent kinase n=1 Tax=Populus tremula x Populus tremuloides RepID=Q7XZI5_9ROSI	1e-160	87.25	100	GO:0000087 GO:0007346 GO:0009755 GO:0009934 GO:0010389	M_phase_of_mitotic_cell_cycle regulation_of_mitotic_cell_cycle hormone-mediated_signaling regulation_of_meristem_organization regulation_of_G2/M_transition_of_mitotic_cell_cycle	GO:0004693 GO:0016301	cyclin-dependent_protein_kinase_activity kinase_activity			PTHR11295	CDC2-RELATED KINASE	PF00069|PF07714	Protein kinase domain|Protein tyrosine kinase	KOG0594	Protein kinase PCTAIRE and related kinases
GmaAffx.93116.1.S1_at	13503.9	1191.74	0.088252	3e-74	Cluster: Kunitz inhibitor ST1-like; n=1; Medicago truncatula|Rep: Kunitz inhibitor ST1-like - Medicago truncatula (Barrel medic)	AT1G17860.1	3e-41	trypsin and protease inhibitor family protein / Kunitz family protein	AC140022_5.4	4e-76	Kunitz inhibitor ST1-like F EGN_Mt060719 20060904 TIGR 2420.m00004	GmaAffx.93116.1.S1_at	Affymetrix Soybean Consensus Sequence	No Soybean Match Identified, E<10E-30, Perecent ID>95%		0	0	AT1G17860.1	3e-41	UniRef100_B4UWB2 Kunitz trypsin inhibitor 4 n=1 Tax=Arachis hypogaea RepID=B4UWB2_ARAHY	2e-60	65.22	89.16	UniRef100_A5AXN3 Putative uncharacterized protein n=1 Tax=Vitis vinifera RepID=A5AXN3_VITVI	8e-53	54.37	99.51	UniRef100_A7QTZ0 Chromosome undetermined scaffold_174, whole genome shotgun sequence n=1 Tax=Vitis vinifera RepID=A7QTZ0_VITVI	6e-51	53.88	99.51	GO:0008150	biological_process	GO:0004866	endopeptidase_inhibitor_activity			NA	NA	NA	NA	NA	NA
Gma.16501.1.S1_at	62505.4	5503.4	0.0880468	8e-54	Cluster: Blue (Type 1) copper domain; n=1; Medicago truncatula|Rep: Blue (Type 1) copper domain - Medicago truncatula (Barrel medic)	AT2G25060.1	1e-46	plastocyanin-like domain-containing protein	CU013524_26.4	2e-73	Blue (type 1) copper domain H EGN_Mt060719 20060904 TIGR 4018.m00018 IMGA|CU019602_23.3 Blue (type 1) copper domain	Gma.16501.1.S1_at	Affymetrix Soybean Target Sequence	Glyma04g06410.1	0	97.97	56.35	AT5G25090.1	3e-47	UniRef100_A7J385 Phytocyanin-like arabinogalactan-protein n=1 Tax=Gossypium hirsutum RepID=A7J385_GOSHI	4e-52	60.78	87.43	UniRef100_A9PCU9 Putative uncharacterized protein n=1 Tax=Populus trichocarpa RepID=A9PCU9_POPTR	1e-49	62.75	84.92	UniRef100_A7P652 Chromosome chr4 scaffold_6, whole genome shotgun sequence n=1 Tax=Vitis vinifera RepID=A7P652_VITVI	1e-47	61.78	88.2			GO:0005507	copper_ion_binding					PF02298	Plastocyanin-like domain
GmaAffx.65929.1.A1_s_at	84148	7352.71	0.0873784	1e-09	Cluster: Predicted membrane protein; n=1; Ostreococcus tauri|Rep: Predicted membrane protein - Ostreococcus tauri	AT3G22800.1	9e-10	leucine-rich repeat family protein / extensin family protein	AC144481_24.3	8e-11	Loricrin, putative I EGN_Mt060719 20060904 TIGR 2520.m00026	GmaAffx.65929.1.A1_s_at	Affymetrix Soybean Target Sequence	Glyma06g08490.1	1e-106	100	69.93	NO BLASTP HIT (E<10-6)		NO BLASTP HIT (E<10-6)		0	0			0	0			0	0
Gma.79.4.S1_s_at	1.43606e+06	124671	0.0868145	1e-150	Cluster: Repetitive proline-rich cell wall protein 1 precursor; n=1; Glycine max|Rep: Repetitive proline-rich cell wall protein 1 precursor - Glycine max	AT2G27380.1	1e-78	ATEPR1 (Arabidopsis thaliana extensin proline-rich 1)	CT954251_5.3	6e-44	Pistil-specific extensin-like protein H EGN_Mt060719 20060904 TIGR 3943.m00017	Gma.79.4.S1_s_at	Affymetrix Soybean Target Sequence	Glyma09g12200.7	2e-33	100	8.41	AT2G27380.1	1e-40	NO BLASTP HIT (E<10-6)		0	0			0	0			0	0	GO:0009827 GO:0009845	plant-type_cell_wall_modification seed_germination	GO:0005199	structural_constituent_of_cell_wall
Gma.5257.1.A1_at	66115.7	5647.57	0.0854195	3e-26	Rep: Hypothetical protein - Medicago truncatula (Barrel medic)	AT5G16250.1	2e-22	similar to unknown protein [Arabidopsis thaliana] (TAIR:AT3G02640.1); similar to conserved hypothetical protein [Medicago	AC147179_4.4	4e-28	hypothetical protein F EGN_Mt060719 20060904 TIGR 2738.m00006	Gma.5257.1.A1_at	Affymetrix Soybean Target Sequence	Glyma18g48030.1	0	99.76	43.2	AT5G16250.1	2e-69	UniRef100_A9PBF8 Putative uncharacterized protein n=1 Tax=Populus trichocarpa RepID=A9PBF8_POPTR	2e-72	72.4	97.91	UniRef100_A7R5K8 Chromosome undetermined scaffold_993, whole genome shotgun sequence (Chromosome undetermined scaffold_1337, whole genome shotgun sequence) n=1 Tax=Vitis vinifera RepID=A7R5K8_VITVI	2e-70	72.78	96.22	UniRef100_Q45NI7 Putative adenosylhomocysteinase n=1 Tax=Medicago sativa RepID=Q45NI7_MEDSA	2e-62	79.73	88.1	GO:0008150	biological_process
Gma.16501.2.S1_at	135615	11550.2	0.0851693	8e-53	Cluster: Blue (Type 1) copper domain; n=1; Medicago truncatula|Rep: Blue (Type 1) copper domain - Medicago truncatula (Barrel medic)	AT2G25060.1	1e-48	plastocyanin-like domain-containing protein	CU013524_26.4	8e-71	Blue (type 1) copper domain H EGN_Mt060719 20060904 TIGR 4018.m00018 IMGA|CU019602_23.3 Blue (type 1) copper domain	Gma.16501.2.S1_at	Affymetrix Soybean Target Sequence	Glyma06g06450.1	0	100	62.6	AT2G25060.1	1e-48	UniRef100_A9PCU9 Putative uncharacterized protein n=1 Tax=Populus trichocarpa RepID=A9PCU9_POPTR	2e-57	66.46	88.27	UniRef100_A7J385 Phytocyanin-like arabinogalactan-protein n=1 Tax=Gossypium hirsutum RepID=A7J385_GOSHI	5e-57	65.38	87.43	UniRef100_A7P652 Chromosome chr4 scaffold_6, whole genome shotgun sequence n=1 Tax=Vitis vinifera RepID=A7P652_VITVI	2e-53	67.31	85.96			GO:0005507	copper_ion_binding					PF02298	Plastocyanin-like domain
Gma.5971.1.S1_at	8858.01	753.387	0.0850514	1e-124	Cluster: Haem peroxidase, plant/fungal/bacterial; n=1; Medicago truncatula|Rep: Haem peroxidase, plant/fungal/bacterial - Medicago truncatula (Barrel	AT5G66390.1	1e-117	peroxidase 72 (PER72) (P72) (PRXR8)	CR955005_21.5	1e-133	Haem peroxidase, plant/fungal/bacterial; TonB box, N-terminal E EGN_Mt060719 20060904 TIGR 3770.m00014	Gma.5971.1.S1_at	Affymetrix Soybean Target Sequence	Glyma11g07670.1	0	95.29	31.68	AT5G66390.1	1e-148	UniRef100_B6E1W9 Pericarp peroxidase 3 n=1 Tax=Litchi chinensis RepID=B6E1W9_LITCN	1e-156	80.06	99.4	UniRef100_A7QE60 Chromosome chr4 scaffold_83, whole genome shotgun sequence n=1 Tax=Vitis vinifera RepID=A7QE60_VITVI	1e-154	81.21	94.58	UniRef100_Q0ZA68 Peroxidase n=1 Tax=Dimocarpus longan RepID=Q0ZA68_9ROSI	1e-154	82.28	95.18	GO:0006979	response_to_oxidative_stress	GO:0004601	peroxidase_activity					PF00141	Peroxidase
GmaAffx.7047.1.S1_at	12984.3	1101.04	0.0847975			AT4G16230.1	2e-05	GDSL-motif lipase/hydrolase family protein	AC159538_12.4	2e-09	Lipolytic enzyme, G-D-S-L H EGN_Mt060719 20060904 TIGR 3295.m00023	GmaAffx.7047.1.S1_at	Affymetrix Soybean Target Sequence	Glyma07g36790.1	0	99.77	35.59	AT4G16230.1	3e-89	UniRef100_O23470 Proline-rich, APG like protein n=1 Tax=Arabidopsis thaliana RepID=O23470_ARATH	3e-86	52.66	76.18	UniRef100_A5AMA0 Putative uncharacterized protein n=1 Tax=Vitis vinifera RepID=A5AMA0_VITVI	6e-78	50.79	79.82	UniRef100_A7Q8R2 Chromosome chr5 scaffold_64, whole genome shotgun sequence n=1 Tax=Vitis vinifera RepID=A7Q8R2_VITVI	2e-74	47.85	71.27	GO:0006629	lipid_metabolic_process	GO:0004091	carboxylesterase_activity			PTHR22835:SF27	ZINC FINGER FYVE DOMAIN CONTAINING PROTEIN	PF00657	GDSL-like Lipase/Acylhydrolase
GmaAffx.73770.1.S1_at	82438	6845.41	0.0830371	4e-07	Rep: Hypothetical protein - Medicago truncatula (Barrel medic)	AT5G16250.1	7e-06	similar to unknown protein [Arabidopsis thaliana] (TAIR:AT3G02640.1); similar to conserved hypothetical protein [Medicago	AC147179_4.4	6e-09	hypothetical protein F EGN_Mt060719 20060904 TIGR 2738.m00006	GmaAffx.73770.1.S1_at	Affymetrix Soybean Target Sequence	Glyma09g38320.1	6e-42	100	8.91	AT5G16250.1	2e-70	UniRef100_A9PBF8 Putative uncharacterized protein n=1 Tax=Populus trichocarpa RepID=A9PBF8_POPTR	2e-81	80	96.86	UniRef100_A7R5K8 Chromosome undetermined scaffold_993, whole genome shotgun sequence (Chromosome undetermined scaffold_1337, whole genome shotgun sequence) n=1 Tax=Vitis vinifera RepID=A7R5K8_VITVI	1e-79	80	96.22	UniRef100_Q45NI7 Putative adenosylhomocysteinase n=1 Tax=Medicago sativa RepID=Q45NI7_MEDSA	1e-71	86.84	90.48	GO:0008150	biological_process
GmaAffx.74402.1.A1_at	28091.9	2281.36	0.0812108									GmaAffx.74402.1.A1_at	Affymetrix Soybean Target Sequence	Glyma10g03140.1	9e-71	100	6.49	AT4G09820.1	1e-102	UniRef100_Q852P3 F3G1 n=1 Tax=Perilla frutescens RepID=Q852P3_PERFR	1e-103	41.95	110.98	UniRef100_A7PU94 Chromosome chr7 scaffold_31, whole genome shotgun sequence n=1 Tax=Vitis vinifera RepID=A7PU94_VITVI	3e-89	87.15	26.43	UniRef100_A7PU94 Chromosome chr7 scaffold_31, whole genome shotgun sequence n=1 Tax=Vitis vinifera RepID=A7PU94_VITVI	1e-36	48.96	24.32	GO:0009813 GO:0010023	flavonoid_biosynthetic_process proanthocyanidin_biosynthetic_process	GO:0003677 GO:0003700	DNA_binding transcription_factor_activity
GmaAffx.82528.2.S1_s_at	180940	14547.8	0.0804011	6e-69	Rep: Hypothetical protein - Medicago truncatula (Barrel medic)	AT5G16250.1	9e-59	similar to unknown protein [Arabidopsis thaliana] (TAIR:AT3G02640.1); similar to conserved hypothetical protein [Medicago	AC147179_4.4	8e-71	hypothetical protein F EGN_Mt060719 20060904 TIGR 2738.m00006	GmaAffx.82528.2.S1_s_at	Affymetrix Soybean Target Sequence	Glyma18g48030.1	1e-129	100	24.02	AT5G16250.1	2e-69	UniRef100_A9PBF8 Putative uncharacterized protein n=1 Tax=Populus trichocarpa RepID=A9PBF8_POPTR	2e-72	72.4	97.91	UniRef100_A7R5K8 Chromosome undetermined scaffold_993, whole genome shotgun sequence (Chromosome undetermined scaffold_1337, whole genome shotgun sequence) n=1 Tax=Vitis vinifera RepID=A7R5K8_VITVI	2e-70	72.78	96.22	UniRef100_Q45NI7 Putative adenosylhomocysteinase n=1 Tax=Medicago sativa RepID=Q45NI7_MEDSA	2e-62	79.73	88.1	GO:0008150	biological_process
Gma.6633.2.S1_at	66186.5	5303.99	0.0801371	2e-37	Cluster: Cyclin-specific ubiquitin carrier protein, putative; n=4; Arabidopsis thaliana|Rep: Cyclin-specific ubiquitin carrier protein, putative - Arabidopsis	AT1G50490.1	5e-42	UBC20 (ubiquitin-conjugating enzyme 20); ubiquitin-protein ligase	AC153351_2.4	2e-46	Ubiquitin-conjugating enzyme, E2 F EGN_Mt060719 20060904 TIGR 3149.m00013	Gma.6633.2.S1_at	Affymetrix Soybean Target Sequence	Glyma11g10140.2	1e-151	100	24.41	AT1G50490.1	2e-79	UniRef100_A9PD53 Ubiquitin carrier protein n=1 Tax=Populus trichocarpa RepID=A9PD53_POPTR	2e-81	82.49	96.72	UniRef100_A9PAG1 Ubiquitin carrier protein n=1 Tax=Populus trichocarpa RepID=A9PAG1_POPTR	3e-81	84.18	98.88	UniRef100_A5BHQ5 Ubiquitin carrier protein n=1 Tax=Vitis vinifera RepID=A5BHQ5_VITVI	1e-79	89.81	88.7	GO:0008283	cell_proliferation	GO:0004842	ubiquitin-protein_ligase_activity
Gma.17805.1.A1_s_at	38262.1	3041.98	0.0795037	6e-45	Cluster: Haem peroxidase, plant/fungal/bacterial; n=1; Medicago truncatula|Rep: Haem peroxidase, plant/fungal/bacterial - Medicago truncatula (Barrel	AT5G05340.1	5e-27	peroxidase, putative	AC151725_16.5	7e-47	Haem peroxidase, plant/fungal/bacterial F EGN_Mt060719 20060904 TIGR 3054.m00014	Gma.17805.1.A1_s_at	Affymetrix Soybean Target Sequence	Glyma14g05850.1	2e-94	99.44	16.12	AT5G05340.1	4e-98	UniRef100_B5U1R3 Peroxidase 1 n=1 Tax=Litchi chinensis RepID=B5U1R3_LITCN	1e-119	65.4	98.43	UniRef100_A7QFK7 Chromosome chr8 scaffold_88, whole genome shotgun sequence n=1 Tax=Vitis vinifera RepID=A7QFK7_VITVI	1e-107	63.14	97.8	UniRef100_Q0JW34 Properoxidase n=1 Tax=Picea abies RepID=Q0JW34_PICAB	1e-105	60.65	99.35	GO:0006979	response_to_oxidative_stress	GO:0004601	peroxidase_activity					PF00141	Peroxidase
Gma.13009.1.S1_at	22713.8	1796.62	0.0790981	7e-13	Cluster: Hypothetical protein At1g78170; n=1; Arabidopsis thaliana|Rep: Hypothetical protein At1g78170 - Arabidopsis thaliana (Mouse-ear cress)	AT1G78170.1	1e-14	similar to unknown protein [Arabidopsis thaliana] (TAIR:AT1G22250.1); similar to WW domain containing protein, expressed	AC169181_6.3	1e-52	hypothetical protein F EGN_Mt060719 20060904 TIGR 3440.m00013	Gma.13009.1.S1_at	Affymetrix Soybean Target Sequence	Glyma04g11090.1	1e-153	97.7	29.63	AT1G78170.1	6e-22	UniRef100_A7NUZ1 Chromosome chr18 scaffold_1, whole genome shotgun sequence n=1 Tax=Vitis vinifera RepID=A7NUZ1_VITVI	3e-40	48.4	101.9	UniRef100_Q84JP5 Putative uncharacterized protein At1g78170 n=1 Tax=Arabidopsis thaliana RepID=Q84JP5_ARATH	4e-17	35.64	85.52	UniRef100_Q9C9R5 Putative uncharacterized protein T11I11.11 n=1 Tax=Arabidopsis thaliana RepID=Q9C9R5_ARATH	2e-16	34.33	95.45	GO:0008150	biological_process	GO:0003674	molecular_function
Gma.7180.2.S1_at	38753	3057.9	0.0789073	3e-19	Cluster: Subtilisin inhibitor CLSI-II [Contains: Subtilisin inhibitor CLSI- III]; n=1; Canavalia lineata|Rep: Subtilisin inhibitor CLSI-II [Contains:				AC122730_40.5	1e-14	Kunitz inhibitor ST1-like F EGN_Mt060719 20060904 TIGR 2098.m00029	Gma.7180.2.S1_at	Affymetrix Soybean Target Sequence	Glyma16g33120.1	1e-157	99.65	31.7	NO BLASTP HIT (E<10-6)		UniRef100_B1ACD5 Kunitz trypsin protease inhibitor n=2 Tax=Glycine max RepID=B1ACD5_SOYBN	5e-30	41.83	97.16	UniRef100_P81726 Subtilisin inhibitor CLSI-III n=1 Tax=Canavalia lineata RepID=ICI2_CANLI	2e-29	41.55	108.95	UniRef100_Q9M3Z7 Trypsin protein inhibitor 2 n=2 Tax=Cicer arietinum RepID=Q9M3Z7_CICAR	2e-27	37.98	95.35
GmaAffx.91763.1.S1_x_at	20438.2	1611.23	0.0788343	1e-112	Cluster: Xyloglucan endotransglucosylase/hydrolase protein A precursor; n=1; Vigna angularis|Rep: Xyloglucan endotransglucosylase/hydrolase protein A	AT5G13870.1	2e-93	EXGT-A4 (ENDOXYLOGLUCAN TRANSFERASE A4); hydrolase, acting on glycosyl bonds	AC157890_26.4	1e-100	Glycoside hydrolase, family 16; Xyloglucan endo-transglycosylase, C-terminal F EGN_Mt060719 20060904 TIGR 3243.m00023	GmaAffx.91763.1.S1_x_at	Affymetrix Soybean Target Sequence	Glyma16g26630.1	1e-161	99.34	23.33	AT5G13870.1	1e-111	UniRef100_Q41638 Xyloglucan endotransglucosylase/hydrolase protein A n=1 Tax=Vigna angularis RepID=XTHA_PHAAN	1e-121	95.35	73.63	UniRef100_Q39857 Probable xyloglucan endotransglucosylase/hydrolase (Fragment) n=1 Tax=Glycine max RepID=XTH_SOYBN	1e-114	89.81	72.88	UniRef100_O65734 Xyloglucan endotransglucosylase/hydrolase n=1 Tax=Cicer arietinum RepID=O65734_CICAR	1e-113	87.44	72.88	GO:0005975 GO:0006073	carbohydrate_metabolic_process glucan_metabolic_process	GO:0016798	hydrolase_activity,_acting_on_glycosyl_bonds					PF00722|PF06955	Glycosyl hydrolases family 16|Xyloglucan endo-transglycosylase (XET) C-terminus
GmaAffx.1877.1.A1_at	19201.3	1505.08	0.0783846	1e-18	Cluster: Homeodomain-related; n=1; Medicago truncatula|Rep: Homeodomain-related - Medicago truncatula (Barrel medic)	AT5G15310.1	4e-11	AtMIXTA/AtMYB16 (myb domain protein 16); DNA binding / transcription factor	AC122724_9.4	5e-29	Homeodomain-related E EGN_Mt060719 20060904 TIGR 2092.m00012	GmaAffx.1877.1.A1_at	Affymetrix Soybean Target Sequence	Glyma19g02890.1	2e-84	99.38	13.15	AT3G01140.1	1e-109	UniRef100_Q02992 Protein 1 n=1 Tax=Petunia x hybrida RepID=Q02992_PETHY	1e-106	52.05	90.74	UniRef100_Q5PXZ4 MYB transcription factor MIXTA-like 2 n=1 Tax=Antirrhinum majus RepID=Q5PXZ4_ANTMA	1e-100	55.21	108.52	UniRef100_A7PMZ0 Chromosome chr14 scaffold_21, whole genome shotgun sequence n=1 Tax=Vitis vinifera RepID=A7PMZ0_VITVI	1e-95	96.47	51.52	GO:0010091 GO:0006355	trichome_branching regulation_of_transcription,_DNA-dependent	GO:0003677 GO:0003700	DNA_binding transcription_factor_activity			PTHR10641	MYB-RELATED	PF00249|PF00249	Myb-like DNA-binding domain|Myb-like DNA-binding domain	KOG0048	Transcription factor, Myb superfamily
Gma.12561.1.A1_s_at	9285.86	718.081	0.0773306	2e-23	Cluster: WD-repeat cell cycle regulatory protein; n=1; Glycine max|Rep: WD-repeat cell cycle regulatory protein - Glycine max (Soybean)	AT5G13840.1	6e-22	WD-40 repeat family protein	AC171804_8.4	1e-07	Cdc20/Fizzy; WD40-like E EGN_Mt060719 20060904 TIGR 3489.m00001	Gma.12561.1.A1_s_at	Affymetrix Soybean Target Sequence	Glyma11g34060.1	2e-91	98.9	9.35	AT5G13840.1	0	UniRef100_Q6T2Z5 WD-repeat cell cycle regulatory protein n=1 Tax=Glycine max RepID=Q6T2Z5_SOYBN	0	78.54	105.18	UniRef100_Q6UZ79 B-type cell cycle switch protein ccs52B n=1 Tax=Medicago truncatula RepID=Q6UZ79_MEDTR	0	77.01	97.88	UniRef100_A7PIS7 Chromosome chr13 scaffold_17, whole genome shotgun sequence n=1 Tax=Vitis vinifera RepID=A7PIS7_VITVI	0	74.41	98.73	GO:0007165	signal_transduction	GO:0004871	signal_transducer_activity			PTHR19918	CELL DIVISION CYCLE 20 (CDC20) (FIZZY)-RELATED	PF00400|PF00400|PF00400|PF00400|PF00400	WD domain, G-beta repeat|WD domain, G-beta repeat|WD domain, G-beta repeat|WD domain, G-beta repeat|WD domain, G-beta repeat	KOG0305	Anaphase promoting complex, Cdc20, Cdh1, and Ama1 subunits
GmaAffx.91867.1.S1_at	46579	3595.61	0.0771937									GmaAffx.91867.1.S1_at	Affymetrix Soybean Consensus Sequence	No Soybean Match Identified, E<10E-30, Perecent ID>95%		0	0	AT1G78300.1	2e-77	UniRef100_Q93XW1 14-3-3 protein n=1 Tax=Vigna angularis RepID=Q93XW1_PHAAN	2e-85	97.02	64.86	UniRef100_A7NUU8 Chromosome chr18 scaffold_1, whole genome shotgun sequence n=1 Tax=Vitis vinifera RepID=A7NUU8_VITVI	2e-83	95.24	64.62	UniRef100_Q9T0N0 14-3-3-like protein n=1 Tax=Pisum sativum RepID=Q9T0N0_PEA	3e-83	95.24	64.62	GO:0009742	brassinosteroid_mediated_signaling	GO:0005515 GO:0045309	protein_binding protein_phosphorylated_amino_acid_binding			NA	NA	NA	NA	NA	NA
GmaAffx.6271.1.S1_at	16618.9	1275.34	0.0767403									GmaAffx.6271.1.S1_at	Affymetrix Soybean Target Sequence	Glyma06g10720.1	1e-134	100	37.13	NO BLASTP HIT (E<10-6)		NO BLASTP HIT (E<10-6)		0	0			0	0			0	0
Gma.1163.1.S1_at	341943	25715.6	0.0752046	0	Cluster: Anthocyanidin synthase 3; n=3; Glycine max|Rep: Anthocyanidin synthase 3 - Glycine max (Soybean)	AT4G22880.1	1e-153	LDOX (TANNIN DEFICIENT SEED 4)	CR538722_19.4	9e-75	2OG-Fe(II) oxygenase E EGN_Mt060719 20060904 TIGR 3696.m00016	Gma.1163.1.S1_at	Affymetrix Soybean Target Sequence	Glyma01g42350.1	0	98.44	34.33	AT4G22880.2	1e-163	UniRef100_Q2TUV8 Anthocyanidin synthase 3 (Anthocyanidin synthase 2) n=1 Tax=Glycine max RepID=Q2TUV8_SOYBN	0	99.43	100	UniRef100_Q2TUW0 Anthocyanidin synthase n=1 Tax=Glycine max RepID=Q2TUW0_SOYBN	0	94.89	100	UniRef100_B0FLP4 Anthocyanidin synthase n=1 Tax=Glycine max RepID=B0FLP4_SOYBN	0	94.6	100	GO:0009611 GO:0007033 GO:0009718 GO:0009753 GO:0010023	response_to_wounding vacuole_organization anthocyanin_biosynthetic_process response_to_jasmonic_acid_stimulus proanthocyanidin_biosynthetic_process	GO:0050589	leucocyanidin_oxygenase_activity	PWY-5125	anthocyanin biosynthesis (pelargonidin 3-O-glucoside, cyanidin 3-O-glucoside)	PTHR10209	FE(II)/ ASCORBATE OXIDASE SUPERFAMILY	PF03171	2OG-Fe(II) oxygenase superfamily	KOG0143	Iron/ascorbate family oxidoreductases
GmaAffx.2556.1.S1_at	112706	8458.83	0.0750521	2e-16	Cluster: Proteinase inhibitor I25, cystatin; n=1; Medicago truncatula|Rep: Proteinase inhibitor I25, cystatin - Medicago truncatula (Barrel medic)	AT5G47550.1	7e-16	cysteine protease inhibitor, putative / cystatin, putative	AC148653_5.3	4e-19	Proteinase inhibitor I25, cystatin H EGN_Mt060719 20060904 TIGR 2846.m00004	GmaAffx.2556.1.S1_at	Affymetrix Soybean Target Sequence	Glyma08g17920.1	1e-147	100	47.47	AT5G47550.1	3e-16	UniRef100_Q2HUA2 Proteinase inhibitor I25, cystatin n=1 Tax=Medicago truncatula RepID=Q2HUA2_MEDTR	1e-13	42.48	100	UniRef100_Q41916 Cysteine proteinase inhibitor 5 n=1 Tax=Arabidopsis thaliana RepID=CYT5_ARATH	5e-13	38.61	82.79	UniRef100_A7R8I9 Chromosome undetermined scaffold_2609, whole genome shotgun sequence (Fragment) n=1 Tax=Vitis vinifera RepID=A7R8I9_VITVI	1e-09	36.27	72.86	GO:0008150	biological_process	GO:0004869	cysteine_protease_inhibitor_activity
Gma.8939.1.S1_at	47485.2	3547.85	0.0747148	3e-21	Cluster: Hypothetical protein F10N7.100; n=1; Arabidopsis thaliana|Rep: Hypothetical protein F10N7.100 - Arabidopsis thaliana (Mouse-ear cress)	AT4G32090.1	7e-23	galactosyltransferase	AC132565_24.4	8e-21	hypothetical protein H EGN_Mt060719 20060904 TIGR 2221.m00023	Gma.8939.1.S1_at	Affymetrix Soybean Target Sequence	Glyma10g12940.1	0	100	73.39	AT4G32090.1	4e-23	UniRef100_O49383 Putative uncharacterized protein F10N7.100 (Putative uncharacterized protein AT4g32090) n=1 Tax=Arabidopsis thaliana RepID=O49383_ARATH	9e-22	40.83	96.77	UniRef100_Q8LCV8 Putative uncharacterized protein n=1 Tax=Arabidopsis thaliana RepID=Q8LCV8_ARATH	6e-14	35.9	93.55	UniRef100_Q2R3F9 LGC1, putative n=3 Tax=Oryza sativa RepID=Q2R3F9_ORYSJ	7e-14	39	78.4	GO:0006486	protein_amino_acid_glycosylation	GO:0008378	galactosyltransferase_activity			PTHR11214:SF1	BETA 1,3-GALACTOSYLTRANSFERASE-RELATED
Gma.8614.1.S1_at	96661	7201.65	0.0745042									Gma.8614.1.S1_at	Affymetrix Soybean Target Sequence	Glyma12g06030.1	1e-165	96.31	65.43	NO BLASTP HIT (E<10-6)		NO BLASTP HIT (E<10-6)		0	0			0	0			0	0
GmaAffx.58057.1.S1_at	17105.1	1271.23	0.0743184	1e-20	Cluster: P0028E10.1 protein; n=1; Oryza sativa (japonica cultivar-group)|Rep: P0028E10.1 protein - Oryza sativa (japonica cultivar-group)	AT2G40475.1	1e-20	similar to unknown protein [Arabidopsis thaliana] (TAIR:AT5G01790.1); similar to Os01g0166500 [Oryza sativa (japonica	CR938710_14.5	4e-56	hypothetical protein H EGN_Mt060719 20060904 TIGR 3747.m00013	GmaAffx.58057.1.S1_at	Affymetrix Soybean Target Sequence	Glyma02g42720.1	1e-161	98.66	62.55	AT2G40475.1	8e-21	UniRef100_B6U813 Putative uncharacterized protein n=1 Tax=Zea mays RepID=B6U813_MAIZE	2e-07	55.32	20.8	UniRef100_Q8RYE6 Expressed protein n=2 Tax=Arabidopsis thaliana RepID=Q8RYE6_ARATH	3e-07	52.94	24.87			0	0	GO:0008150	biological_process	GO:0003674	molecular_function
GmaAffx.89772.17.S1_s_at	39552.4	2907.12	0.0735007	1e-157	Cluster: Stem 31 kDa glycoprotein precursor; n=2; Glycine max|Rep: Stem 31 kDa glycoprotein precursor - Glycine max (Soybean)	AT4G25150.1	5e-52	acid phosphatase, putative	AC162161_23.5	3e-74	Plant acid phosphatase F EGN_Mt060719 20060904 TIGR 3351.m00010	GmaAffx.89772.17.S1_s_at	Affymetrix Soybean Target Sequence	Glyma07g01730.1	5e-66	100	12.59	AT4G25150.1	7e-54	UniRef100_P15490 Stem 28 kDa glycoprotein n=1 Tax=Glycine max RepID=VSPA_SOYBN	1e-150	100	100	UniRef100_P10742 Stem 31 kDa glycoprotein (Fragment) n=1 Tax=Glycine max RepID=S25K_SOYBN	2.33e-156	100	84.54	UniRef100_Q6QWF7 Vegetative storage protein n=1 Tax=Glycine tomentella RepID=Q6QWF7_GLYTO	1e-121	80.71	100.4	GO:0008150	biological_process	GO:0003993	acid_phosphatase_activity					PF03767	HAD superfamily, subfamily IIIB (Acid phosphatase)
Gma.16913.1.S1_s_at	896667	65533.8	0.073086	1e-150	Cluster: Repetitive proline-rich cell wall protein 1 precursor; n=1; Glycine max|Rep: Repetitive proline-rich cell wall protein 1 precursor - Glycine max	AT2G27380.1	1e-78	ATEPR1 (Arabidopsis thaliana extensin proline-rich 1)	CT954251_5.3	6e-44	Pistil-specific extensin-like protein H EGN_Mt060719 20060904 TIGR 3943.m00017	Gma.16913.1.S1_s_at	Affymetrix Soybean Target Sequence	Glyma09g12200.7	1e-47	100	11.26	AT2G27380.1	1e-40	NO BLASTP HIT (E<10-6)		0	0			0	0			0	0	GO:0009827 GO:0009845	plant-type_cell_wall_modification seed_germination	GO:0005199	structural_constituent_of_cell_wall
Gma.8573.1.S1_at	157771	11368.9	0.0720596									Gma.8573.1.S1_at	Affymetrix Soybean Target Sequence	Glyma03g31070.1	0	100	80.24	NO BLASTP HIT (E<10-6)		NO BLASTP HIT (E<10-6)		0	0			0	0			0	0
GmaAffx.82528.1.S1_at	61528.8	4271.52	0.0694232	6e-69	Rep: Hypothetical protein - Medicago truncatula (Barrel medic)	AT5G16250.1	9e-59	similar to unknown protein [Arabidopsis thaliana] (TAIR:AT3G02640.1); similar to conserved hypothetical protein [Medicago	AC147179_4.4	8e-71	hypothetical protein F EGN_Mt060719 20060904 TIGR 2738.m00006	GmaAffx.82528.1.S1_at	Affymetrix Soybean Target Sequence	Glyma09g38320.1	9e-92	100	17.62	AT5G16250.1	2e-70	UniRef100_A9PBF8 Putative uncharacterized protein n=1 Tax=Populus trichocarpa RepID=A9PBF8_POPTR	2e-81	80	96.86	UniRef100_A7R5K8 Chromosome undetermined scaffold_993, whole genome shotgun sequence (Chromosome undetermined scaffold_1337, whole genome shotgun sequence) n=1 Tax=Vitis vinifera RepID=A7R5K8_VITVI	1e-79	80	96.22	UniRef100_Q45NI7 Putative adenosylhomocysteinase n=1 Tax=Medicago sativa RepID=Q45NI7_MEDSA	1e-71	86.84	90.48	GO:0008150	biological_process
GmaAffx.83880.1.A1_at	34933.1	2424.15	0.0693942	5e-07	Cluster: Putative phi-1; n=1; Oryza sativa (japonica cultivar-group)|Rep: Putative phi-1 - Oryza sativa (japonica cultivar-group)	AT5G09440.1	8e-09	phosphate-responsive protein, putative	AC121245_16.5	5e-08	Phosphate-induced protein 1 conserved region F EGN_Mt060719 20060904 TIGR 2075.m00019	GmaAffx.83880.1.A1_at	Affymetrix Soybean Target Sequence	Glyma02g37070.1	2e-58	99.15	8.6	AT5G64260.1	1e-109	UniRef100_A7NUW9 Chromosome chr18 scaffold_1, whole genome shotgun sequence n=1 Tax=Vitis vinifera RepID=A7NUW9_VITVI	1e-112	68.97	96.01	UniRef100_A7NUV7 Chromosome chr18 scaffold_1, whole genome shotgun sequence n=1 Tax=Vitis vinifera RepID=A7NUV7_VITVI	1e-112	68.62	86.53	UniRef100_B1Q489 Putative phosphate-induced protein n=1 Tax=Capsicum chinense RepID=B1Q489_CAPCH	1e-110	67.25	94.63	GO:0008150	biological_process	GO:0003674	molecular_function					PF04674	Phosphate-induced protein 1 conserved region
Gma.9672.1.S1_at	169210	11701.6	0.0691547									Gma.9672.1.S1_at	Affymetrix Soybean Target Sequence	Glyma11g27150.1	1e-175	100	81.15	NO BLASTP HIT (E<10-6)		NO BLASTP HIT (E<10-6)		0	0			0	0			0	0
Gma.10216.1.S1_at	28895.8	1993.23	0.0689798	2e-96	Cluster: O-methyltransferase, family 2; n=1; Medicago truncatula|Rep: O-methyltransferase, family 2 - Medicago truncatula (Barrel medic)	AT5G54160.1	2e-73	ATOMT1 (O-METHYLTRANSFERASE 1)	AC150443_24.5	1e-98	O-methyltransferase, family 2; Dimerisation E EGN_Mt060719 20060904 TIGR 2974.m00021	Gma.10216.1.S1_at	Affymetrix Soybean Target Sequence	Glyma07g05480.1	0	99.81	36.35	AT5G54160.1	1e-103	UniRef100_Q2HTB5 O-methyltransferase, family 2; Dimerisation n=1 Tax=Medicago truncatula RepID=Q2HTB5_MEDTR	1e-133	61.54	98.67	UniRef100_A9P937 Putative uncharacterized protein n=1 Tax=Populus trichocarpa RepID=A9P937_POPTR	1e-113	55	100.28	UniRef100_A5C9J0 Putative uncharacterized protein (Chromosome chr15 scaffold_37, whole genome shotgun sequence) n=1 Tax=Vitis vinifera RepID=A5C9J0_VITVI	1e-113	55.65	96.1	GO:0009809 GO:0051555	lignin_biosynthetic_process flavonol_biosynthetic_process	GO:0008171 GO:0047763	O-methyltransferase_activity caffeate_O-methyltransferase_activity	PWY-2181	free phenylpropanoid acid biosynthesis	PTHR11746	O-METHYLTRANSFERASE	PF08100|PF00891	Dimerisation domain|O-methyltransferase	KOG3178	Hydroxyindole-O-methyltransferase and related SAM-dependent methyltransferases
Gma.16501.2.S1_a_at	99309.5	6830.53	0.0687802	8e-54	Cluster: Blue (Type 1) copper domain; n=1; Medicago truncatula|Rep: Blue (Type 1) copper domain - Medicago truncatula (Barrel medic)	AT2G25060.1	1e-48	plastocyanin-like domain-containing protein	CU013524_26.4	2e-73	Blue (type 1) copper domain H EGN_Mt060719 20060904 TIGR 4018.m00018 IMGA|CU019602_23.3 Blue (type 1) copper domain	Gma.16501.2.S1_a_at	Affymetrix Soybean Target Sequence	Glyma06g06450.1	0	100	46.72	AT2G25060.1	1e-48	UniRef100_A9PCU9 Putative uncharacterized protein n=1 Tax=Populus trichocarpa RepID=A9PCU9_POPTR	2e-57	66.46	88.27	UniRef100_A7J385 Phytocyanin-like arabinogalactan-protein n=1 Tax=Gossypium hirsutum RepID=A7J385_GOSHI	5e-57	65.38	87.43	UniRef100_A7P652 Chromosome chr4 scaffold_6, whole genome shotgun sequence n=1 Tax=Vitis vinifera RepID=A7P652_VITVI	2e-53	67.31	85.96			GO:0005507	copper_ion_binding					PF02298	Plastocyanin-like domain
Gma.16191.1.S1_at	49622.5	3299.12	0.0664843	2e-89	Cluster: OSIGBa0147H17.6 protein; n=2; Oryza sativa|Rep: OSIGBa0147H17.6 protein - Oryza sativa (Rice)	AT1G12570.1	6e-68	glucose-methanol-choline (GMC) oxidoreductase family protein	AC155896_43.5	1e-66	ABC transporter related; Choline dehydrogenase E EGN_Mt060719 20060904 TIGR 3191.m00009	Gma.16191.1.S1_at	Affymetrix Soybean Target Sequence	Glyma05g03580.1	0	100	22.78	AT1G12570.1	0	UniRef100_A7QKE2 Chromosome chr2 scaffold_112, whole genome shotgun sequence n=1 Tax=Vitis vinifera RepID=A7QKE2_VITVI	0	76.58	98.71	UniRef100_Q01JW7 OSIGBa0147H17.6 protein n=3 Tax=Oryza sativa RepID=Q01JW7_ORYSA	0	67.09	91.71	UniRef100_Q8VYV8 At1g12570/T12C24_9 n=1 Tax=Arabidopsis thaliana RepID=Q8VYV8_ARATH	0	63.68	99.13	GO:0006066	cellular_alcohol_metabolic_process	GO:0016832	aldehyde-lyase_activity			PTHR11552	GLUCOSE-METHANOL-CHOLINE (GMC) OXIDOREDUCTASE	PF00732|PF05199	GMC oxidoreductase|GMC oxidoreductase	KOG1238	Glucose dehydrogenase/choline dehydrogenase/mandelonitrile lyase (GMC oxidoreductase family)
Gma.10661.1.S1_a_at	29588.6	1892.71	0.0639675	2e-29	Cluster: Lipid transfer protein 1; n=2; Nicotiana|Rep: Lipid transfer protein 1 - Nicotiana tabacum (Common tobacco)	AT5G59320.1	1e-24	LTP3 (LIPID TRANSFER PROTEIN 3); lipid binding	AC147537_38.3	7e-27	Plant lipid transfer protein/Par allergen F EGN_Mt060719 20060904 TIGR 2766.m00007	Gma.10661.1.S1_a_at	Affymetrix Soybean Target Sequence	Glyma09g41200.1	1e-156	97.35	41.14	AT5G59320.1	1e-24	UniRef100_Q9M6B7 Non-specific lipid-transfer protein n=1 Tax=Gossypium hirsutum RepID=Q9M6B7_GOSHI	3e-28	52	103.33	UniRef100_Q9FVA5 Non-specific lipid-transfer protein n=1 Tax=Gossypium hirsutum RepID=Q9FVA5_GOSHI	2e-27	50.4	103.33	UniRef100_Q9M6B6 Non-specific lipid-transfer protein n=1 Tax=Gossypium hirsutum RepID=Q9M6B6_GOSHI	2e-27	48.8	103.33	GO:0009737	response_to_abscisic_acid_stimulus	GO:0008289	lipid_binding					PF00234	Protease inhibitor/seed storage/LTP family
Gma.3969.2.S1_at	19278.2	1228.84	0.0637425	6e-44	Cluster: Basic blue copper protein; n=1; Cicer arietinum|Rep: Basic blue copper protein - Cicer arietinum (Chickpea) (Garbanzo)	AT2G02850.1	2e-40	ARPN (PLANTACYANIN); copper ion binding	AC161863_13.4	9e-47	Blue (type 1) copper domain F EGN_Mt060719 20060904 TIGR 3346.m00012	Gma.3969.2.S1_at	Affymetrix Soybean Consensus Sequence	No Soybean Match Identified, E<10E-30, Perecent ID>95%		0	0	AT2G02850.1	1e-36	UniRef100_Q9ZRV5 Basic blue copper protein n=1 Tax=Cicer arietinum RepID=Q9ZRV5_CICAR	9e-41	65.35	104.1	UniRef100_A7NSM5 Chromosome chr18 scaffold_1, whole genome shotgun sequence n=1 Tax=Vitis vinifera RepID=A7NSM5_VITVI	3e-39	61.42	72	UniRef100_A7PYU4 Chromosome chr12 scaffold_38, whole genome shotgun sequence n=1 Tax=Vitis vinifera RepID=A7PYU4_VITVI	1e-37	56.35	102.44	GO:0009856 GO:0048653	pollination anther_development	GO:0005507	copper_ion_binding			NA	NA	NA	NA	NA	NA
GmaAffx.48558.1.S1_at	34563.7	2147.48	0.0621311	6e-17	Rep: AT5g47500/MNJ7_9 - Arabidopsis thaliana (Mouse-ear cress)	AT5G47500.1	1e-18	pectinesterase family protein	CR931740_20.4	5e-31	Pectinesterase E EGN_Mt060719 20060904 TIGR 3710.m00028	GmaAffx.48558.1.S1_at	Affymetrix Soybean Target Sequence	Glyma01g41820.1	0	99.45	27.82	AT5G47500.1	1e-157	UniRef100_A7QY79 Pectinesterase n=1 Tax=Vitis vinifera RepID=A7QY79_VITVI	1e-160	85.94	89.68	UniRef100_Q8LPF3 Pectinesterase n=1 Tax=Arabidopsis thaliana RepID=Q8LPF3_ARATH	1e-151	80	86.46	UniRef100_Q2A9T1 Pectinesterase n=1 Tax=Brassica oleracea RepID=Q2A9T1_BRAOL	1e-151	80.32	86.94	GO:0042545	cell_wall_modification	GO:0030599	pectinesterase_activity	PWY-1081	homogalacturonan degradation			PF01095	Pectinesterase
GmaAffx.25878.1.S1_at	111580	6811.99	0.0610506			AT1G56233.1	1e-05	Encodes a defensin-like (DEFL) family protein.				GmaAffx.25878.1.S1_at	Affymetrix Soybean Target Sequence	Glyma07g16090.1	7e-65	100	59.33	NO BLASTP HIT (E<10-6)		NO BLASTP HIT (E<10-6)		0	0			0	0			0	0
GmaAffx.89828.1.S1_s_at	333068	20308.6	0.0609745	1e-151	Cluster: Isoflavone reductase homolog 1; n=1; Glycine max|Rep: Isoflavone reductase homolog 1 - Glycine max (Soybean)	AT1G75280.1	1e-116	isoflavone reductase, putative	CT485798_13.5	1e-158	NmrA-like F EGN_Mt060719 20060904 TIGR 3887.m00003	GmaAffx.89828.1.S1_s_at	Affymetrix Soybean Target Sequence	Glyma11g07490.1	6e-72	100	10.55	AT1G75280.1	1e-116	UniRef100_Q9SDZ1 Isoflavone reductase Sequence Match 1 n=1 Tax=Glycine max RepID=Q9SDZ1_SOYBN	1e-156	87.99	100.33	UniRef100_A7NTA7 Chromosome chr18 scaffold_1, whole genome shotgun sequence n=1 Tax=Vitis vinifera RepID=A7NTA7_VITVI	1e-130	72.08	100	UniRef100_Q3KN67 Isoflavone reductase-like protein 6 n=1 Tax=Vitis vinifera RepID=Q3KN67_VITVI	1e-129	71.1	100	GO:0046686 GO:0006979	response_to_cadmium_ion response_to_oxidative_stress	GO:0003824 GO:0005488 GO:0016564	catalytic_activity binding transcription_repressor_activity			PTHR10366	NAD DEPENDENT EPIMERASE/DEHYDRATASE	PF05368	NmrA-like family
Gma.4462.1.S1_at	20220.6	1204.92	0.0595885	1e-105	Cluster: Hypothetical protein OJ1212_C10.15; n=1; Oryza sativa (japonica cultivar-group)|Rep: Hypothetical protein OJ1212_C10.15 - Oryza sativa (japonica	AT4G28940.1	1e-107	catalytic	AC122722_24.5	5e-19	hypothetical protein - 5prime partial H EGN_Mt060719 20060904 TIGR 2090.m00038	Gma.4462.1.S1_at	Affymetrix Soybean Target Sequence	Glyma06g08860.1	0	100	28.58	AT4G28940.1	1e-108	UniRef100_A7P597 Chromosome chr4 scaffold_6, whole genome shotgun sequence n=1 Tax=Vitis vinifera RepID=A7P597_VITVI	1e-140	68.99	97.18	UniRef100_A7PEL6 Chromosome chr11 scaffold_13, whole genome shotgun sequence n=1 Tax=Vitis vinifera RepID=A7PEL6_VITVI	1e-118	60.44	91.93	UniRef100_A2WME3 Putative uncharacterized protein n=1 Tax=Oryza sativa Indica Group RepID=A2WME3_ORYSI	1e-110	58.04	88.42	GO:0009116	nucleoside_metabolic_process	GO:0003824	catalytic_activity			PTHR21234	PURINE NUCLEOSIDE PHOSPHORYLASE
GmaAffx.85292.1.S1_at	88643	5233.48	0.0590399	1e-43	Cluster: Putative chloroplast nucleoid DNA-binding protein cnd41; n=2; Oryza sativa (japonica cultivar-group)|Rep: Putative chloroplast nucleoid	AT5G10770.1	5e-33	chloroplast nucleoid DNA-binding protein, putative	AC161407_9.3	2e-74	Peptidase aspartic, active site E EGN_Mt060719 20060904 TIGR 3339.m00021	GmaAffx.85292.1.S1_at	Affymetrix Soybean Target Sequence	Glyma15g13000.1	1e-177	99.68	12.69	AT5G10770.1	2e-85	UniRef100_A9PGU5 Putative uncharacterized protein n=1 Tax=Populus trichocarpa RepID=A9PGU5_POPTR	1e-130	55.63	91.3	UniRef100_A7R001 Chromosome undetermined scaffold_293, whole genome shotgun sequence n=1 Tax=Vitis vinifera RepID=A7R001_VITVI	1e-127	51.98	97.14	UniRef100_B4FVI0 Putative uncharacterized protein n=1 Tax=Zea mays RepID=B4FVI0_MAIZE	2e-94	42.27	94.27	GO:0006508	proteolysis	GO:0003677	DNA_binding			PTHR13683	ASPARTYL PROTEASES			KOG1339	Aspartyl protease
Gma.79.2.S1_at	1.0935e+06	64399.7	0.058893									Gma.79.2.S1_at	Affymetrix Soybean Consensus Sequence	No Soybean Match Identified, E<10E-30, Perecent ID>95%		0	0	AT3G22142.1	5e-07	UniRef100_P08012 Repetitive proline-rich cell wall protein 1 n=1 Tax=Glycine max RepID=PRP1_SOYBN	2e-09	54.84	18.75	UniRef100_P08012 Repetitive proline-rich cell wall protein 1 n=1 Tax=Glycine max RepID=PRP1_SOYBN	1e-07	70	15.63	UniRef100_P08012 Repetitive proline-rich cell wall protein 1 n=1 Tax=Glycine max RepID=PRP1_SOYBN	1e-07	70	15.63	GO:0006869	lipid_transport	GO:0005199	structural_constituent_of_cell_wall			NA	NA	NA	NA	NA	NA
GmaAffx.30011.1.S1_at	31736.7	1755.82	0.0553248						AC148819_10.5	1e-05	hypothetical protein H EGN_Mt060719 20060904 TIGR 2868.m00010	GmaAffx.30011.1.S1_at	Affymetrix Soybean Target Sequence	Glyma11g26090.1	0	100	83.42	NO BLASTP HIT (E<10-6)		NO BLASTP HIT (E<10-6)		0	0			0	0			0	0
GmaAffx.40256.1.A1_at	71030.7	3922.34	0.0552204									GmaAffx.40256.1.A1_at	Affymetrix Soybean Consensus Sequence	No Soybean Match Identified, E<10E-30, Perecent ID>95%		0	0	NO BLASTX HIT (E<10-6)		NO BLASTX HIT (E<10-6)		0	0			0	0			0	0							NA	NA	NA	NA	NA	NA
Gma.8436.1.S1_s_at	64928.6	3555.96	0.0547672	0	Cluster: G2/mitotic-specific cyclin S13-6; n=3; Glycine max|Rep: G2/mitotic-specific cyclin S13-6 - Glycine max (Soybean)	AT5G06150.1	1e-129	CYC1BAT (CYCLIN B 1;2); cyclin-dependent protein kinase regulator	AC169076_22.4	0	Cyclin, N-terminal E EGN_Mt060719 20060904 TIGR 3424.m00013	Gma.8436.1.S1_s_at	Affymetrix Soybean Target Sequence	Glyma03g27910.1	4e-79	99.34	8.52	AT5G06150.1	1e-130	UniRef100_P25011 G2/mitotic-specific cyclin S13-6 n=1 Tax=Glycine max RepID=CCNB1_SOYBN	0	85.46	100	UniRef100_Q39855 Cyclin n=1 Tax=Glycine max RepID=Q39855_SOYBN	0	88.04	97.32	UniRef100_P93557 Mitotic cyclin n=1 Tax=Sesbania rostrata RepID=P93557_SESRO	1e-176	70.73	101.12	GO:0009651 GO:0051726 GO:0010332	response_to_salt_stress regulation_of_cell_cycle response_to_gamma_radiation	GO:0016538	cyclin-dependent_protein_kinase_regulator_activity			PTHR10177	CYCLINS	PF00134|PF02984	Cyclin, N-terminal domain|Cyclin, C-terminal domain	KOG0653	Cyclin B and related kinase-activating proteins
Gma.12585.1.A1_at	26518.5	1413.41	0.0532989	1e-09	Cluster: Hypothetical protein; n=1; Medicago truncatula|Rep: Hypothetical protein - Medicago truncatula (Barrel medic)				AC146910_16.5	2e-11	hypothetical protein F EGN_Mt060719 20060904 TIGR 2719.m00015	Gma.12585.1.A1_at	Affymetrix Soybean Target Sequence	Glyma19g20330.1	0	96.73	81.89	NO BLASTP HIT (E<10-6)		NO BLASTP HIT (E<10-6)		0	0			0	0			0	0
Gma.322.2.S1_at	120354	6385.13	0.0530529	6e-23	Cluster: Putative glycine-rich protein; n=1; Medicago truncatula|Rep: Putative glycine-rich protein - Medicago truncatula (Barrel medic)	AT4G29030.1	5e-16	glycine-rich protein	AC150776_7.5	3e-25	hypothetical protein H EGN_Mt060719 20060904 TIGR 2988.m00007	Gma.322.2.S1_at	Affymetrix Soybean Target Sequence	Glyma10g04930.1	1e-119	99.12	78.82	AT4G29030.1	4e-19	UniRef100_Q2HT99 Putative uncharacterized protein n=1 Tax=Medicago truncatula RepID=Q2HT99_MEDTR	4e-07	55.77	47.12			0	0			0	0	GO:0008150	biological_process	GO:0003674	molecular_function
Gma.16969.1.S1_s_at	44797.8	2341.03	0.0522576	2e-89	Cluster: OSIGBa0147H17.6 protein; n=2; Oryza sativa|Rep: OSIGBa0147H17.6 protein - Oryza sativa (Rice)	AT1G12570.1	6e-68	glucose-methanol-choline (GMC) oxidoreductase family protein	AC155896_43.5	1e-66	ABC transporter related; Choline dehydrogenase E EGN_Mt060719 20060904 TIGR 3191.m00009	Gma.16969.1.S1_s_at	Affymetrix Soybean Target Sequence	Glyma17g14130.1	0	100	15.53	AT1G12570.1	0	UniRef100_A7QKE2 Chromosome chr2 scaffold_112, whole genome shotgun sequence n=1 Tax=Vitis vinifera RepID=A7QKE2_VITVI	0	74.91	98.71	UniRef100_Q01JW7 OSIGBa0147H17.6 protein n=3 Tax=Oryza sativa RepID=Q01JW7_ORYSA	0	66.91	91.71	UniRef100_Q8VYV8 At1g12570/T12C24_9 n=1 Tax=Arabidopsis thaliana RepID=Q8VYV8_ARATH	0	63.18	99.65	GO:0006066	cellular_alcohol_metabolic_process	GO:0016832	aldehyde-lyase_activity			PTHR11552	GLUCOSE-METHANOL-CHOLINE (GMC) OXIDOREDUCTASE	PF00732|PF05199	GMC oxidoreductase|GMC oxidoreductase	KOG1238	Glucose dehydrogenase/choline dehydrogenase/mandelonitrile lyase (GMC oxidoreductase family)
GmaAffx.56720.1.A1_at	30588.2	1581.14	0.0516911						AC149472_3.4	4e-10	hypothetical protein H EGN_Mt060719 20060904 TIGR 2917.m00010	GmaAffx.56720.1.A1_at	Affymetrix Soybean Target Sequence	Glyma14g05830.1	1e-150	99.27	39.17	AT2G40475.1	2e-20	UniRef100_B6U813 Putative uncharacterized protein n=1 Tax=Zea mays RepID=B6U813_MAIZE	9e-08	51.92	23.01			0	0			0	0	GO:0008150	biological_process	GO:0003674	molecular_function
GmaAffx.49008.1.S1_at	41922.7	2164.87	0.0516395									GmaAffx.49008.1.S1_at	Affymetrix Soybean Target Sequence	Glyma10g32160.1	1e-157	97.67	12.05	AT5G51600.1	0	UniRef100_A7QGT7 Chromosome chr16 scaffold_94, whole genome shotgun sequence n=1 Tax=Vitis vinifera RepID=A7QGT7_VITVI	0	63.64	99.59	UniRef100_A5BL48 Putative uncharacterized protein n=1 Tax=Vitis vinifera RepID=A5BL48_VITVI	0	59.97	70.17	UniRef100_Q6L4A9 Putative microtubule-associated protein, identical n=1 Tax=Solanum demissum RepID=Q6L4A9_SOLDE	0	56.58	99.03	GO:0000226 GO:0000278 GO:0000280 GO:0009624 GO:0000911 GO:0052096	microtubule_cytoskeleton_organization mitotic_cell_cycle nuclear_division response_to_nematode cytokinesis_by_cell_plate_formation formation_by_symbiont_of_syncytium_involving_giant_cell_for_nutrient_acquisition_from_host					PTHR19321	PROTEIN REGULATOR OF CYTOKINESIS 1 PRC1-RELATED	PF03999	Microtubule associated protein (MAP65/ASE1 family)	KOG4302	Microtubule-associated protein essential for anaphase spindle elongation
GmaAffx.68244.1.S1_at	37668.4	1853.71	0.0492112	3e-23	Rep: Patellin-4 - Arabidopsis thaliana (Mouse-ear cress)	AT1G30690.1	7e-25	SEC14 cytosolic factor family protein / phosphoglyceride transfer family protein	AC166706_25.3	8e-19	emp24/gp25L/p24 E EGN_Mt060719 20060904 TIGR 3397.m00003	GmaAffx.68244.1.S1_at	Affymetrix Soybean Target Sequence	Glyma09g03300.1	0	96.36	24.25	AT1G30690.2	1e-151	UniRef100_A7Q4T0 Chromosome chr10 scaffold_50, whole genome shotgun sequence n=1 Tax=Vitis vinifera RepID=A7Q4T0_VITVI	1e-163	63.46	86.21	UniRef100_A5BW68 Putative uncharacterized protein n=1 Tax=Vitis vinifera RepID=A5BW68_VITVI	1e-162	62.8	86.21	UniRef100_Q94C59 Patellin-4 n=1 Tax=Arabidopsis thaliana RepID=PATL4_ARATH	1e-137	67.94	62.59	GO:0006810	transport	GO:0005215	transporter_activity			PTHR23324	SEC14 RELATED PROTEIN	PF03765|PF00650|PF01105	CRAL/TRIO, N-terminus|CRAL/TRIO domain|emp24/gp25L/p24 family/GOLD	KOG1471	Phosphatidylinositol transfer protein SEC14 and related proteins
Gma.5786.2.S1_at	27150.4	1285.38	0.047343	1e-163	Cluster: Lipolytic enzyme, G-D-S-L; n=1; Medicago truncatula|Rep: Lipolytic enzyme, G-D-S-L - Medicago truncatula (Barrel medic)	AT3G16370.1	1e-148	GDSL-motif lipase/hydrolase family protein	AC146586_22.4	1e-165	Lipolytic enzyme, G-D-S-L E EGN_Mt060719 20060904 TIGR 2641.m00023	Gma.5786.2.S1_at	Affymetrix Soybean Target Sequence	Glyma07g01680.1	1e-141	98.85	19.48	AT3G16370.1	1e-151	UniRef100_A9PHY7 Putative uncharacterized protein n=1 Tax=Populus trichocarpa RepID=A9PHY7_POPTR	1e-165	85.24	94.32	UniRef100_A5BE55 Putative uncharacterized protein (Chromosome chr9 scaffold_7, whole genome shotgun sequence) n=1 Tax=Vitis vinifera RepID=A5BE55_VITVI	1e-163	83.13	93.26	UniRef100_Q9FT04 Putative proline-rich protein APG isolog (Fragment) n=1 Tax=Cicer arietinum RepID=Q9FT04_CICAR	1e-160	82.63	95.43	GO:0006629	lipid_metabolic_process	GO:0004091	carboxylesterase_activity			PTHR22835:SF27	ZINC FINGER FYVE DOMAIN CONTAINING PROTEIN	PF00657	GDSL-like Lipase/Acylhydrolase
Gma.4565.1.S1_s_at	38673.8	1786.07	0.0461829	1e-36	Cluster: GASA-like protein; n=1; Gerbera hybrid cultivar|Rep: GASA-like protein - Gerbera hybrida	AT5G14920.1	2e-47	gibberellin-regulated family protein	CU024888_14.3	7e-25	Gibberellin regulated protein H EGN_Mt060719 20060904 TIGR 4041.m00007 IMGA|CU024878_1.4 Gibberellin regulated	Gma.4565.1.S1_s_at	Affymetrix Soybean Target Sequence	Glyma19g01590.2	0	100	52.27	AT5G14920.1	8e-48	UniRef100_A7PMF3 Chromosome chr14 scaffold_21, whole genome shotgun sequence n=1 Tax=Vitis vinifera RepID=A7PMF3_VITVI	2e-23	85.25	88.41	UniRef100_Q8LBI7 Putative uncharacterized protein n=1 Tax=Arabidopsis thaliana RepID=Q8LBI7_ARATH	5e-20	72.13	22.18	UniRef100_Q9LFR3 Putative uncharacterized protein F2G14_40 (AT5g14920/F2G14_40) n=1 Tax=Arabidopsis thaliana RepID=Q9LFR3_ARATH	5e-20	72.13	22.18	GO:0009739	response_to_gibberellin_stimulus	GO:0005199	structural_constituent_of_cell_wall
Gma.10032.1.S1_at	54624.7	2414.63	0.044204	4e-77	Cluster: Glutathione S-transferase GST 7; n=1; Glycine max|Rep: Glutathione S-transferase GST 7 - Glycine max (Soybean)	AT3G09270.1	3e-63	ATGSTU8 (Arabidopsis thaliana Glutathione S-transferase (class tau) 8); glutathione transferase	AC170582_16.4	2e-75	Glutathione S-transferase, C-terminal; Thioredoxin-like fold F EGN_Mt060719 20060904 TIGR 3458.m00025	Gma.10032.1.S1_at	Affymetrix Soybean Target Sequence	Glyma01g26230.1	0	100	35.15	AT3G09270.1	2e-63	UniRef100_Q9FQF1 Glutathione S-transferase GST 7 n=1 Tax=Glycine max RepID=Q9FQF1_SOYBN	2e-78	63.88	100.44	UniRef100_P32110 Probable glutathione S-transferase n=1 Tax=Glycine max RepID=GSTX6_SOYBN	2e-77	63	100.44	UniRef100_Q9FQF0 Glutathione S-transferase GST 8 n=1 Tax=Glycine max RepID=Q9FQF0_SOYBN	3e-76	62.11	100.44	GO:0046686 GO:0009407	response_to_cadmium_ion toxin_catabolic_process	GO:0004364	glutathione_transferase_activity			PTHR11260	GLUTATHIONE S-TRANSFERASE, GST, SUPERFAMILY, GST DOMAIN CONTAINING	PF02798|PF00043	Glutathione S-transferase, N-terminal domain|Glutathione S-transferase, C-terminal domain	KOG0406	Glutathione S-transferase
GmaAffx.22396.1.S1_at	306421	13198.4	0.0430727	3e-08	Cluster: Protein SCRL10 precursor; n=1; Arabidopsis thaliana|Rep: Protein SCRL10 precursor - Arabidopsis thaliana (Mouse-ear cress)	AT4G15735.1	5e-10	SCRL10 (SCR-Like 10)	AC147363_7.3	1e-05	hypothetical protein L EGN_Mt060719 20060904 TIGR 2741.m00004	GmaAffx.22396.1.S1_at	Affymetrix Soybean Target Sequence	Glyma18g51290.1	1e-151	97.59	60.04	AT4G15733.1	7e-12	UniRef100_P82630 Uncharacterized protein SCRL11 n=1 Tax=Arabidopsis thaliana RepID=SCR11_ARATH	1e-08	41.86	97.67	UniRef100_P82629 Protein SCRL10 n=1 Tax=Arabidopsis thaliana RepID=SCR10_ARATH	1e-07	37.62	76.64			0	0									PF06876	Plant self-incompatibility response (SCRL) protein
Gma.15610.1.S1_at	29078	1176.72	0.0404678	6e-54	Cluster: Bet v I allergen; n=1; Medicago truncatula|Rep: Bet v I allergen - Medicago truncatula (Barrel medic)	AT1G24020.1	3e-43	Bet v I allergen family protein	AC126785_5.4	7e-56	Bet v I allergen F EGN_Mt060719 20060904 TIGR 2171.m00003	Gma.15610.1.S1_at	Affymetrix Soybean Target Sequence	Glyma02g03680.1	1e-131	96.24	31.37	AT1G24020.1	5e-47	UniRef100_A5BJD9 Putative uncharacterized protein n=1 Tax=Vitis vinifera RepID=A5BJD9_VITVI	7e-47	59.31	94.77	UniRef100_A7Q2H0 Chromosome chr1 scaffold_46, whole genome shotgun sequence n=1 Tax=Vitis vinifera RepID=A7Q2H0_VITVI	8e-47	59.31	94.77	UniRef100_Q93VR4 MLP-like protein 423 n=1 Tax=Arabidopsis thaliana RepID=ML423_ARATH	3e-45	57.72	96.13	GO:0006952 GO:0009607	defense_response response_to_biotic_stimulus							PF00407	Pathogenesis-related protein Bet v I family
Gma.10980.1.S1_at	112886	4554.43	0.0403455	1e-31	Cluster: Probable nonspecific lipid-transfer protein AKCS9 precursor; n=1; Vigna unguiculata|Rep: Probable nonspecific lipid-transfer protein AKCS9	AT3G18280.1	1e-26	protease inhibitor/seed storage/lipid transfer protein (LTP) family protein	AC169125_30.3	1e-26	Plant lipid transfer/seed storage/trypsin-alpha amylase inhibitor F EGN_Mt060719 20060904 TIGR 3429.m00021	Gma.10980.1.S1_at	Affymetrix Soybean Target Sequence	Glyma02g09780.1	1e-63	100	9.61	AT3G18280.1	2e-19	UniRef100_Q43681 Probable non-specific lipid-transfer protein AKCS9 n=1 Tax=Vigna unguiculata RepID=NLTP_VIGUN	5e-16	56.41	78.79	UniRef100_Q9LJQ3 Lipid transfer protein (AT3g18280/MIE15_7) n=1 Tax=Arabidopsis thaliana RepID=Q9LJQ3_ARATH	6e-13	48	78.13	UniRef100_Q94AQ3 Putative lipid transfer protein n=1 Tax=Arabidopsis thaliana RepID=Q94AQ3_ARATH	4e-11	56.6	56.38	GO:0006869	lipid_transport	GO:0008289	lipid_binding					PF00234	Protease inhibitor/seed storage/LTP family
Gma.10661.2.S1_at	51546.4	2041.88	0.0396125	2e-29	Cluster: Lipid transfer protein 1; n=2; Nicotiana|Rep: Lipid transfer protein 1 - Nicotiana tabacum (Common tobacco)	AT5G59320.1	1e-24	LTP3 (LIPID TRANSFER PROTEIN 3); lipid binding	AC147537_38.3	7e-27	Plant lipid transfer protein/Par allergen F EGN_Mt060719 20060904 TIGR 2766.m00007	Gma.10661.2.S1_at	Affymetrix Soybean Target Sequence	Glyma18g44680.1	1e-154	100	73.07	AT5G59320.1	4e-25	UniRef100_Q9FVA5 Non-specific lipid-transfer protein n=1 Tax=Gossypium hirsutum RepID=Q9FVA5_GOSHI	1e-28	51.61	102.5	UniRef100_Q56V56 Non-specific lipid-transfer protein (Fragment) n=1 Tax=Nicotiana tabacum RepID=Q56V56_TOBAC	3e-28	48.78	99.19	UniRef100_Q9M6B6 Non-specific lipid-transfer protein n=1 Tax=Gossypium hirsutum RepID=Q9M6B6_GOSHI	2e-27	49.19	102.5	GO:0009737	response_to_abscisic_acid_stimulus	GO:0008289	lipid_binding					PF00234	Protease inhibitor/seed storage/LTP family
Gma.13597.1.A1_at	41810.4	1637.17	0.0391571	1e-106	Rep: AT5g47500/MNJ7_9 - Arabidopsis thaliana (Mouse-ear cress)	AT5G47500.1	1e-107	pectinesterase family protein	CR931740_20.4	1e-113	Pectinesterase E EGN_Mt060719 20060904 TIGR 3710.m00028	Gma.13597.1.A1_at	Affymetrix Soybean Target Sequence	Glyma01g41820.1	0	100	29.27	AT5G47500.1	1e-157	UniRef100_A7QY79 Pectinesterase n=1 Tax=Vitis vinifera RepID=A7QY79_VITVI	1e-160	85.94	89.68	UniRef100_Q8LPF3 Pectinesterase n=1 Tax=Arabidopsis thaliana RepID=Q8LPF3_ARATH	1e-151	80	86.46	UniRef100_Q2A9T1 Pectinesterase n=1 Tax=Brassica oleracea RepID=Q2A9T1_BRAOL	1e-151	80.32	86.94	GO:0042545	cell_wall_modification	GO:0030599	pectinesterase_activity	PWY-1081	homogalacturonan degradation			PF01095	Pectinesterase
GmaAffx.190.1.S1_at	44706	1611.05	0.0360365						AC169182_23.4	2e-05	hypothetical protein L EGN_Mt060719 20060904 TIGR 3441.m00016	GmaAffx.190.1.S1_at	Affymetrix Soybean Target Sequence	Glyma18g52830.1	2e-91	96.84	73.36	NO BLASTP HIT (E<10-6)		NO BLASTP HIT (E<10-6)		0	0			0	0			0	0
Gma.79.5.S1_s_at	909766	32176.7	0.0353681	1e-150	Cluster: Repetitive proline-rich cell wall protein 1 precursor; n=1; Glycine max|Rep: Repetitive proline-rich cell wall protein 1 precursor - Glycine max	AT2G27380.1	1e-78	ATEPR1 (Arabidopsis thaliana extensin proline-rich 1)	CT954251_5.3	6e-44	Pistil-specific extensin-like protein H EGN_Mt060719 20060904 TIGR 3943.m00017	Gma.79.5.S1_s_at	Affymetrix Soybean Consensus Sequence	No Soybean Match Identified, E<10E-30, Perecent ID>95%		0	0	NO BLASTX HIT (E<10-6)		UniRef100_Q39887 Proline-rich protein n=1 Tax=Glycine max RepID=Q39887_SOYBN	3e-11	73.91	24.86			0	0			0	0							NA	NA	NA	NA	NA	NA
Gma.5359.1.S1_at	23521.4	820.288	0.0348741	5e-05	Rep: GHMYB10 - Gossypium hirsutum (Upland cotton)							Gma.5359.1.S1_at	Affymetrix Soybean Target Sequence	Glyma13g16890.1	2e-91	100	17.6	AT2G47460.1	1e-53	UniRef100_Q9ATD5 GHMYB10 n=1 Tax=Gossypium hirsutum RepID=Q9ATD5_GOSHI	1e-80	55.19	98.01	UniRef100_B1B3F3 R2R3-MYB transcription factor LjTT2-2 n=1 Tax=Lotus japonicus RepID=B1B3F3_LOTJA	4e-77	60.85	93.8	UniRef100_B1B3F2 R2R3-MYB transcription factor LjTT2-1 n=1 Tax=Lotus japonicus RepID=B1B3F2_LOTJA	1e-75	54.72	96.37	GO:0009813 GO:0006355	flavonoid_biosynthetic_process regulation_of_transcription,_DNA-dependent	GO:0003677 GO:0003700 GO:0016563	DNA_binding transcription_factor_activity transcription_activator_activity			PTHR10641	MYB-RELATED	PF00249|PF00249	Myb-like DNA-binding domain|Myb-like DNA-binding domain	KOG0048	Transcription factor, Myb superfamily
GmaAffx.80720.1.S1_at	94986.9	3229.44	0.0339988	4e-63	Cluster: Dihydroflavonol-4-reductase; n=1; Glycine max|Rep: Dihydroflavonol-4-reductase - Glycine max (Soybean)	AT5G42800.1	2e-40	DFR (DIHYDROFLAVONOL 4-REDUCTASE); dihydrokaempferol 4-reductase	AC155890_26.5	2e-22	NAD-dependent epimerase/dehydratase E EGN_Mt060719 20060904 TIGR 3185.m00028	GmaAffx.80720.1.S1_at	Affymetrix Soybean Target Sequence	Glyma17g37060.1	1e-159	100	22.23	AT5G42800.1	1e-136	UniRef100_A2IBG7 Dihydroflavonol-4-reductase 2 n=1 Tax=Glycine max RepID=A2IBG7_SOYBN	0	99.72	100	UniRef100_Q403G5 Dihydroflavonol 4-reductase n=1 Tax=Lotus japonicus RepID=Q403G5_LOTJA	1e-177	86.83	98.24	UniRef100_Q6TQT0 Dihydroflavonal-4-reductase 2 n=1 Tax=Medicago truncatula RepID=Q6TQT0_MEDTR	1e-172	84.48	98.82	GO:0009718	anthocyanin_biosynthetic_process	GO:0045552	dihydrokaempferol_4-reductase_activity	PWY1F-823	leucopelargonidin and leucocyanidin biosynthesis	PTHR10366	NAD DEPENDENT EPIMERASE/DEHYDRATASE	PF01370	NAD dependent epimerase/dehydratase family	KOG1502	Flavonol reductase/cinnamoyl-CoA reductase
GmaAffx.72179.1.A1_at	292632	9637.6	0.0329341	2e-23	Cluster: Hypothetical protein; n=2; Papilionoideae|Rep: Hypothetical protein - Trifolium pratense (Red clover)	AT3G54400.1	6e-18	aspartyl protease family protein	AC126006_26.5	7e-20	Peptidase A1, pepsin F EGN_Mt060719 20060904 TIGR 2152.m00030	GmaAffx.72179.1.A1_at	Affymetrix Soybean Target Sequence	Glyma02g37610.1	4e-84	100	9.78	AT1G09750.1	1e-138	UniRef100_Q2PEZ2 Putative uncharacterized protein n=1 Tax=Trifolium pratense RepID=Q2PEZ2_TRIPR	1e-148	62.82	97.94	UniRef100_A9PFY7 Putative uncharacterized protein n=1 Tax=Populus trichocarpa RepID=A9PFY7_POPTR	1e-134	58.78	96.8	UniRef100_A7NUN5 Chromosome chr18 scaffold_1, whole genome shotgun sequence n=1 Tax=Vitis vinifera RepID=A7NUN5_VITVI	1e-122	62.33	77.04	GO:0006508	proteolysis					PTHR13683	ASPARTYL PROTEASES			KOG1339	Aspartyl protease
Gma.5524.1.S1_at	20128.5	636.887	0.031641	1e-123	Cluster: Peroxidase precursor; n=2; Quercus suber|Rep: Peroxidase precursor - Quercus suber (Cork oak)	AT5G58390.1	1e-119	peroxidase, putative	CR932959_3.5	1e-123	Haem peroxidase, plant/fungal/bacterial F EGN_Mt060719 20060904 TIGR 3723.m00002	Gma.5524.1.S1_at	Affymetrix Soybean Target Sequence	Glyma18g06210.1	1e-129	97.98	19.84	AT5G58390.1	1e-121	UniRef100_Q6T1C8 Peroxidase n=1 Tax=Quercus suber RepID=Q6T1C8_QUESU	1e-123	70.37	89.7	UniRef100_Q6T1D0 Peroxidase n=1 Tax=Quercus suber RepID=Q6T1D0_QUESU	1e-121	68.69	89.7	UniRef100_Q7XYR7 Class III peroxidase n=1 Tax=Gossypium hirsutum RepID=Q7XYR7_GOSHI	1e-119	69.26	89.7	GO:0006979	response_to_oxidative_stress	GO:0004601	peroxidase_activity					PF00141	Peroxidase
GmaAffx.62256.1.S1_at	150262	4580.64	0.0304843	9e-59	Cluster: Hypothetical protein; n=2; Papilionoideae|Rep: Hypothetical protein - Trifolium pratense (Red clover)	AT1G09750.1	4e-49	chloroplast nucleoid DNA-binding protein-related	AC124954_14.5	3e-37	Peptidase A1, pepsin F EGN_Mt060719 20060904 TIGR 2120.m00015	GmaAffx.62256.1.S1_at	Affymetrix Soybean Target Sequence	Glyma02g37610.1	0	100	31.03	AT1G09750.1	1e-138	UniRef100_Q2PEZ2 Putative uncharacterized protein n=1 Tax=Trifolium pratense RepID=Q2PEZ2_TRIPR	1e-148	62.82	97.94	UniRef100_A9PFY7 Putative uncharacterized protein n=1 Tax=Populus trichocarpa RepID=A9PFY7_POPTR	1e-134	58.78	96.8	UniRef100_A7NUN5 Chromosome chr18 scaffold_1, whole genome shotgun sequence n=1 Tax=Vitis vinifera RepID=A7NUN5_VITVI	1e-122	62.33	77.04	GO:0006508	proteolysis					PTHR13683	ASPARTYL PROTEASES			KOG1339	Aspartyl protease
GmaAffx.58294.2.S1_at	461321	13414	0.0290773	3e-60	Cluster: Strictosidine synthase; n=1; Medicago truncatula|Rep: Strictosidine synthase - Medicago truncatula (Barrel medic)	AT3G57030.1	1e-27	strictosidine synthase family protein	AC162031_46.5	2e-62	hypothetical protein H EGN_Mt060719 20060904 TIGR 3349.m00009	GmaAffx.58294.2.S1_at	Affymetrix Soybean Target Sequence	Glyma17g09110.1	0	98.15	38.39	AT1G74020.1	6e-58	UniRef100_A7PGJ2 Chromosome chr17 scaffold_16, whole genome shotgun sequence n=1 Tax=Vitis vinifera RepID=A7PGJ2_VITVI	2e-93	52.74	97.01	UniRef100_A5BBM5 Putative uncharacterized protein n=1 Tax=Vitis vinifera RepID=A5BBM5_VITVI	1e-90	53.7	51.83	UniRef100_A5BBM5 Putative uncharacterized protein n=1 Tax=Vitis vinifera RepID=A5BBM5_VITVI	5e-43	41.25	42.83	GO:0009611 GO:0009753	response_to_wounding response_to_jasmonic_acid_stimulus	GO:0016844	strictosidine_synthase_activity			PTHR10426	STRICTOSIDINE SYNTHASE-RELATED	PF01436|PF03088|PF01436	NHL repeat|Strictosidine synthase|NHL repeat	KOG1520	Predicted alkaloid synthase/Surface mucin Hemomucin
GmaAffx.58294.1.A1_at	202057	5391.25	0.0266818	3e-52	Cluster: Strictosidine synthase; n=1; Medicago truncatula|Rep: Strictosidine synthase - Medicago truncatula (Barrel medic)	AT1G74010.1	6e-27	strictosidine synthase family protein	AC162031_20.5	4e-54	Strictosidine synthase H EGN_Mt060719 20060904 TIGR 3349.m00006	GmaAffx.58294.1.A1_at	Affymetrix Soybean Target Sequence	Glyma17g09110.1	0	95.58	44.15	AT1G74020.1	6e-58	UniRef100_A7PGJ2 Chromosome chr17 scaffold_16, whole genome shotgun sequence n=1 Tax=Vitis vinifera RepID=A7PGJ2_VITVI	2e-93	52.74	97.01	UniRef100_A5BBM5 Putative uncharacterized protein n=1 Tax=Vitis vinifera RepID=A5BBM5_VITVI	1e-90	53.7	51.83	UniRef100_A5BBM5 Putative uncharacterized protein n=1 Tax=Vitis vinifera RepID=A5BBM5_VITVI	5e-43	41.25	42.83	GO:0009611 GO:0009753	response_to_wounding response_to_jasmonic_acid_stimulus	GO:0016844	strictosidine_synthase_activity			PTHR10426	STRICTOSIDINE SYNTHASE-RELATED	PF01436|PF03088|PF01436	NHL repeat|Strictosidine synthase|NHL repeat	KOG1520	Predicted alkaloid synthase/Surface mucin Hemomucin
GmaAffx.9605.1.S1_at	23909.5	629.048	0.0263096									GmaAffx.9605.1.S1_at	Affymetrix Soybean Target Sequence	Glyma20g27040.1	5e-82	100	8.16	AT4G33840.1	1e-157	UniRef100_Q8GTJ2 Endoxylanase (Fragment) n=1 Tax=Carica papaya RepID=Q8GTJ2_CARPA	1e-163	51.5	90.92	UniRef100_Q6NQI6 At4g33840/F17I5_30 (Putative uncharacterized protein At4g33840) n=1 Tax=Arabidopsis thaliana RepID=Q6NQI6_ARATH	1e-156	48.62	94.1	UniRef100_B4F9U0 Putative uncharacterized protein n=1 Tax=Zea mays RepID=B4F9U0_MAIZE	1e-155	49.16	90.08	GO:0005975	carbohydrate_metabolic_process	GO:0004553	hydrolase_activity,_hydrolyzing_O-glycosyl_compounds					PF02018|PF00331	Carbohydrate binding domain|Glycosyl hydrolase family 10
Gma.4216.2.S1_s_at	51053.2	1238.36	0.0242563	2e-83	Cluster: Xyloglucan endotransglucosylase/hydrolase protein A precursor; n=1; Vigna angularis|Rep: Xyloglucan endotransglucosylase/hydrolase protein A	AT5G13870.1	3e-73	EXGT-A4 (ENDOXYLOGLUCAN TRANSFERASE A4); hydrolase, acting on glycosyl bonds	AC157890_26.4	7e-80	Glycoside hydrolase, family 16; Xyloglucan endo-transglycosylase, C-terminal F EGN_Mt060719 20060904 TIGR 3243.m00023	Gma.4216.2.S1_s_at	Affymetrix Soybean Target Sequence	Glyma16g26630.1	0	100	30.56	AT5G13870.1	1e-111	UniRef100_Q41638 Xyloglucan endotransglucosylase/hydrolase protein A n=1 Tax=Vigna angularis RepID=XTHA_PHAAN	1e-121	95.35	73.63	UniRef100_Q39857 Probable xyloglucan endotransglucosylase/hydrolase (Fragment) n=1 Tax=Glycine max RepID=XTH_SOYBN	1e-114	89.81	72.88	UniRef100_O65734 Xyloglucan endotransglucosylase/hydrolase n=1 Tax=Cicer arietinum RepID=O65734_CICAR	1e-113	87.44	72.88	GO:0005975 GO:0006073	carbohydrate_metabolic_process glucan_metabolic_process	GO:0016798	hydrolase_activity,_acting_on_glycosyl_bonds					PF00722|PF06955	Glycosyl hydrolases family 16|Xyloglucan endo-transglycosylase (XET) C-terminus
GmaAffx.65531.1.S1_at	180658	4147.9	0.0229599	1e-144	Cluster: O-methyltransferase; n=1; Glycyrrhiza echinata|Rep: O-methyltransferase - Glycyrrhiza echinata (Licorice)	AT5G54160.1	3e-78	ATOMT1 (O-METHYLTRANSFERASE 1)	AC167710_15.3	1e-115	O-methyltransferase, family 2; Dimerisation E EGN_Mt060719 20060904 TIGR 3411.m00035	GmaAffx.65531.1.S1_at	Affymetrix Soybean Target Sequence	Glyma20g31600.1	0	99.03	39.86	AT5G54160.1	5e-87	UniRef100_P93324 Isoliquiritigenin 2'-O-methyltransferase n=1 Tax=Medicago sativa RepID=CHOMT_MEDSA	1e-168	80.51	94.62	UniRef100_Q96424 O-methyltransferase n=1 Tax=Glycyrrhiza echinata RepID=Q96424_GLYEC	1e-167	83.33	95.91	UniRef100_Q8W013 Caffeic acid 3-O-methyltransferase n=1 Tax=Catharanthus roseus RepID=COMT1_CATRO	7e-89	47.06	98.07	GO:0009809 GO:0051555	lignin_biosynthetic_process flavonol_biosynthetic_process	GO:0008171 GO:0047763	O-methyltransferase_activity caffeate_O-methyltransferase_activity	PWY-2181	free phenylpropanoid acid biosynthesis	PTHR11746	O-METHYLTRANSFERASE	PF08100|PF00891|PF08242|PF08241	Dimerisation domain|O-methyltransferase|Methyltransferase domain|Methyltransferase domain	KOG3178	Hydroxyindole-O-methyltransferase and related SAM-dependent methyltransferases
GmaAffx.2970.1.A1_at	139533	3004.58	0.0215331									GmaAffx.2970.1.A1_at	Affymetrix Soybean Target Sequence	Glyma13g01680.1	1e-175	100	64.99	NO BLASTP HIT (E<10-6)		NO BLASTP HIT (E<10-6)		0	0			0	0			0	0
GmaAffx.60984.1.S1_at	86039.4	1812.43	0.0210652	1e-40	Cluster: Arachidonic acid-induced DEA1; n=1; Solanum lycopersicum|Rep: Arachidonic acid-induced DEA1 - Solanum lycopersicum (Tomato) (Lycopersicon	AT1G62510.1	7e-41	protease inhibitor/seed storage/lipid transfer protein (LTP) family protein	AC161862_18.4	9e-58	Plant lipid transfer/seed storage/trypsin-alpha amylase inhibitor F EGN_Mt060719 20060904 TIGR 3345.m00014	GmaAffx.60984.1.S1_at	Affymetrix Soybean Target Sequence	Glyma17g14840.1	0	99.18	48.15	AT1G62510.1	2e-43	UniRef100_A7QYA3 Chromosome chr2 scaffold_241, whole genome shotgun sequence n=1 Tax=Vitis vinifera RepID=A7QYA3_VITVI	1e-24	46.56	98.5	UniRef100_A5B2G2 Putative uncharacterized protein (Chromosome chr2 scaffold_241, whole genome shotgun sequence) n=1 Tax=Vitis vinifera RepID=A5B2G2_VITVI	1e-22	48.09	99.24	UniRef100_A2PZD7 Extensin like protein n=1 Tax=Ipomoea nil RepID=A2PZD7_IPONI	1e-21	44.7	99.25	GO:0006869	lipid_transport	GO:0008289	lipid_binding					PF00234	Protease inhibitor/seed storage/LTP family
Gma.7095.1.A1_at	188939	3804.69	0.0201372									Gma.7095.1.A1_at	Affymetrix Soybean Target Sequence	Glyma11g27320.1	1e-136	100	55.45	NO BLASTP HIT (E<10-6)		NO BLASTP HIT (E<10-6)		0	0			0	0			0	0
Gma.924.1.S1_at	275277	5503.64	0.0199931									Gma.924.1.S1_at	Affymetrix Soybean Target Sequence	Glyma02g45170.1	0	98.35	41.09	NO BLASTP HIT (E<10-6)		NO BLASTP HIT (E<10-6)		0	0			0	0			0	0
Gma.3026.1.S1_at	50985.7	864.088	0.0169476									Gma.3026.1.S1_at	Affymetrix Soybean Target Sequence	Glyma04g08370.1	1e-136	99.2	78.19	NO BLASTP HIT (E<10-6)		NO BLASTP HIT (E<10-6)		0	0			0	0			0	0
GmaAffx.43987.1.S1_at	164500	1728.46	0.0105074	8e-53	Cluster: Putative anthocyanidin reductase; n=1; Phaseolus coccineus|Rep: Putative anthocyanidin reductase - Phaseolus coccineus (Scarlet runner bean)	AT1G61720.1	1e-35	BAN (BANYULS)	AC155890_26.5	2e-15	NAD-dependent epimerase/dehydratase E EGN_Mt060719 20060904 TIGR 3185.m00028	GmaAffx.43987.1.S1_at	Affymetrix Soybean Target Sequence	Glyma08g06630.1	0	100	36	AT1G61720.1	1e-118	UniRef100_Q7PC65 Putative anthocyanidin reductase n=1 Tax=Phaseolus coccineus RepID=Q7PC65_PHACN	1e-175	88.43	100	UniRef100_A2TEY2 Anthocyanidin reductase n=1 Tax=Lotus uliginosus RepID=A2TEY2_9FABA	1e-170	86.14	99.7	UniRef100_A1XEG2 Anthocyanidin reductase ANR1-1 n=1 Tax=Lotus corniculatus RepID=A1XEG2_LOTCO	1e-170	86.14	99.7	GO:0009964	negative_regulation_of_flavonoid_biosynthetic_process	GO:0016491	oxidoreductase_activity	PWY-641	proanthocyanidin biosynthesis from flavanols	PTHR10366	NAD DEPENDENT EPIMERASE/DEHYDRATASE	PF01370	NAD dependent epimerase/dehydratase family	KOG1502	Flavonol reductase/cinnamoyl-CoA reductase
GmaAffx.25768.1.S1_at	299785	1945.32	0.00648904	6e-36	Cluster: Disease resistance-responsive family protein; n=1; Arachis hypogaea|Rep: Disease resistance-responsive family protein - Arachis hypogaea	AT1G65870.1	2e-35	disease resistance-responsive family protein	CU013542_19.3	5e-37	Plant disease resistance response protein E EGN_Mt060719 20060904 TIGR 4024.m00015	GmaAffx.25768.1.S1_at	Affymetrix Soybean Target Sequence	Glyma04g27740.1	0	99.57	60.7	AT1G65870.1	2e-37	UniRef100_A5C7K2 Putative uncharacterized protein (Chromosome chr13 scaffold_45, whole genome shotgun sequence) n=1 Tax=Vitis vinifera RepID=A5C7K2_VITVI	7e-46	52.63	102.75	UniRef100_A7PW04 Chromosome chr8 scaffold_34, whole genome shotgun sequence n=2 Tax=Vitis vinifera RepID=A7PW04_VITVI	2e-44	50.54	95.83	UniRef100_A7PW05 Chromosome chr8 scaffold_34, whole genome shotgun sequence n=2 Tax=Vitis vinifera RepID=A7PW05_VITVI	2e-43	51.34	95.83	GO:0006952 GO:0009807	defense_response lignan_biosynthetic_process	GO:0003674	molecular_function			PTHR21495	NUCLEOPORIN-RELATED	PF03018	Dirigent-like protein
GmaAffx.5167.1.S1_at	420432	2727.82	0.00648814						AC124966_26.5	6e-06	UDP-glucuronosyl/UDP-glucosyltransferase E EGN_Mt060719 20060904 TIGR 2132.m00012	GmaAffx.5167.1.S1_at	Affymetrix Soybean Target Sequence	Glyma07g13560.1	1e-125	100	13.43	AT4G01070.1	1e-126	UniRef100_Q8S996 Glucosyltransferase-13 (Fragment) n=1 Tax=Vigna angularis RepID=Q8S996_PHAAN	0	68.95	83.54	UniRef100_B5SX65 Proanthocyanidin-specific UDP-glycosyltransferase n=1 Tax=Medicago truncatula RepID=B5SX65_MEDTR	1e-172	63.62	96.89	UniRef100_B6EWZ3 UDP-glucose:glucosyltransferase n=1 Tax=Lycium barbarum RepID=B6EWZ3_LYCBA	1e-137	52.27	96.85	GO:0009651 GO:0009636 GO:0006805 GO:0042178	response_to_salt_stress response_to_toxin xenobiotic_metabolic_process xenobiotic_catabolic_process	GO:0008194 GO:0016757 GO:0035251	UDP-glycosyltransferase_activity transferase_activity,_transferring_glycosyl_groups UDP-glucosyltransferase_activity			PTHR11926	GLUCOSYL/GLUCURONOSYL TRANSFERASES			KOG1192	UDP-glucuronosyl and UDP-glucosyl transferase
Gma.17885.1.S1_at	510532	2227.38	0.00436287	2e-48	Cluster: Repetitive proline-rich cell wall protein 1.-related; n=1; Medicago truncatula|Rep: Repetitive proline-rich cell wall protein 1.-related - Medicago	AT4G38770.1	1e-28	PRP4 (PROLINE-RICH PROTEIN 4)	AC135413_8.5	1e-15	Eggshell protein I EGN_Mt060719 20060904 TIGR 2264.m00007	Gma.17885.1.S1_at	Affymetrix Soybean Target Sequence	Glyma13g27050.1	0	100	36.98	AT4G38770.1	7e-29	NO BLASTP HIT (E<10-6)		0	0			0	0			0	0
