# Supplementary material for: Complementary genetic and genomic approaches help characterize the linkage group I seed protein QTL in soybean
Source: BMC Plant Biol. 2010 Mar 3;10:41. doi: 10.1186/1471-2229-10-41 (PMC2848761; doi:10.1186/1471-2229-10-41)
Supplement: Additional file 7 — Transcripts with greater than four-fold change in accumulation differences between stage four and stage one in HiPro. Affymetrix® Soy Genechip probesets with greater than four-fold change in accumulation differences between stage four and stage one in the HiPro genotype are listed with mean values at stage one and stage four, ratio of mean values, and Uniprot, Arabidopsis, and M. truncatula alignment descriptions. [file 1471-2229-10-41-S7.XLS]

## Sheet: Unique 234 v 1
filtered/sorted unique A down	filtered/sorted unique A up		filtered/sorted unique B down	filtered/sorted unique B up
Gma.10230.1.A1_s_at	Gma.10027.1.S1_at		Gma.10.1.S1_at	Gma.10032.1.S1_at
Gma.10357.3.A1_at	Gma.10032.1.S1_at		Gma.10058.1.S1_at	Gma.10072.1.S1_at
Gma.1043.3.S1_at	Gma.10072.1.S1_at		Gma.1017.1.S1_at	Gma.10073.1.A1_at
Gma.1056.1.A1_at	Gma.10101.1.S1_at		Gma.1017.1.S1_s_at	Gma.10073.2.S1_at
Gma.10564.1.S1_at	Gma.10216.1.S1_at		Gma.1017.2.S1_a_at	Gma.10184.1.A1_at
Gma.10691.6.S1_at	Gma.10216.2.S1_at		Gma.1019.1.S1_at	Gma.10216.1.S1_a_at
Gma.10705.1.S1_a_at	Gma.10333.1.S1_at		Gma.10299.1.S1_at	Gma.10216.1.S1_at
Gma.10705.1.S1_at	Gma.10394.1.S1_at		Gma.10357.3.A1_at	Gma.10216.2.S1_at
Gma.10892.4.S1_at	Gma.10465.1.S1_at		Gma.10435.1.S1_at	Gma.10216.3.A1_a_at
Gma.10892.4.S1_s_at	Gma.10591.1.S1_at		Gma.1044.1.S1_at	Gma.10333.1.S1_at
Gma.10928.1.S1_at	Gma.10591.2.S1_at		Gma.10476.1.A1_at	Gma.10343.1.A1_a_at
Gma.10961.1.S1_at	Gma.10620.1.S1_at		Gma.10520.1.A1_at	Gma.10394.1.S1_at
Gma.10981.1.S1_at	Gma.10661.1.S1_a_at		Gma.1054.1.S1_at	Gma.10407.1.S1_at
Gma.11026.1.S1_at	Gma.10661.2.S1_at		Gma.10546.1.S1_at	Gma.10407.1.S1_s_at
Gma.11145.1.S1_at	Gma.10701.2.S1_at		Gma.10588.3.S1_at	Gma.10465.1.S1_at
Gma.11224.1.S1_s_at	Gma.10730.1.S1_at		Gma.10626.3.S1_at	Gma.10606.1.S1_at
Gma.11260.1.S1_at	Gma.10731.1.S1_x_at		Gma.10691.1.S1_at	Gma.10625.1.S1_at
Gma.11260.1.S1_x_at	Gma.10766.1.S1_at		Gma.10711.1.S1_a_at	Gma.10700.1.S1_at
Gma.1137.1.S1_a_at	Gma.10766.2.S1_at		Gma.10729.1.S1_s_at	Gma.10701.1.S1_at
Gma.12290.1.A1_at	Gma.10787.1.S1_a_at		Gma.10729.2.S1_at	Gma.10701.2.S1_at
Gma.12309.1.S1_at	Gma.10787.2.S1_a_at		Gma.1080.1.A1_at	Gma.10756.1.S1_s_at
Gma.12451.1.S1_at	Gma.10788.1.S1_at		Gma.10886.2.S1_at	Gma.10771.1.A1_a_at
Gma.12551.1.A1_at	Gma.10795.1.S1_at		Gma.10892.4.S1_s_at	Gma.10771.1.A1_at
Gma.12564.1.A1_at	Gma.10801.1.S1_at		Gma.10928.1.S1_at	Gma.10787.2.S1_a_at
Gma.12761.2.S1_at	Gma.10830.1.S1_at		Gma.10943.1.S1_at	Gma.10801.1.S1_at
Gma.12761.2.S1_x_at	Gma.10852.1.S1_a_at		Gma.10943.2.S1_x_at	Gma.10803.2.S1_at
Gma.1281.2.S1_at	Gma.10852.2.S1_at		Gma.10961.1.S1_at	Gma.10830.1.S1_at
Gma.12888.1.A1_s_at	Gma.10890.1.S1_at		Gma.1097.1.S1_at	Gma.10882.1.S1_s_at
Gma.12912.1.S1_at	Gma.10891.2.S1_a_at		Gma.10999.1.S1_at	Gma.10890.1.S1_at
Gma.12949.1.A1_at	Gma.10904.1.S1_at		Gma.110.1.S1_at	Gma.10891.2.S1_a_at
Gma.12960.1.S1_at	Gma.10904.1.S1_s_at		Gma.11028.2.S1_s_at	Gma.10904.1.S1_at
Gma.12979.1.A1_at	Gma.10936.1.S1_at		Gma.11119.2.S1_s_at	Gma.10904.1.S1_s_at
Gma.12989.1.S1_at	Gma.10936.1.S1_s_at		Gma.11135.2.S1_at	Gma.10936.1.S1_s_at
Gma.13046.1.S1_at	Gma.10947.1.S1_at		Gma.11145.1.S1_at	Gma.10947.1.S1_at
Gma.13322.1.S1_at	Gma.10969.1.S1_at		Gma.11162.1.S1_at	Gma.1096.1.S1_at
Gma.13408.2.A1_at	Gma.10969.1.S1_x_at		Gma.11168.1.S1_at	Gma.10969.1.S1_at
Gma.13580.3.S1_at	Gma.10969.2.S1_at		Gma.11219.3.S1_at	Gma.10969.1.S1_x_at
Gma.13615.1.S1_at	Gma.1098.1.S1_at		Gma.11260.1.S1_a_at	Gma.10969.2.S1_at
Gma.1362.1.S1_at	Gma.10980.1.S1_at		Gma.11260.1.S1_at	Gma.1098.1.S1_at
Gma.13658.1.A1_s_at	Gma.10991.1.S1_at		Gma.11260.1.S1_x_at	Gma.10980.1.S1_at
Gma.13802.1.S1_at	Gma.10997.1.S1_at		Gma.11267.3.S1_a_at	Gma.10988.3.S1_x_at
Gma.1386.1.S1_at	Gma.11002.1.S1_at		Gma.11326.1.S1_s_at	Gma.10997.1.S1_at
Gma.1394.1.S1_at	Gma.11024.1.S1_a_at		Gma.11345.1.S1_at	Gma.11002.1.S1_at
Gma.1394.2.S1_a_at	Gma.11024.4.S1_s_at		Gma.1135.1.A1_at	Gma.11006.1.S1_s_at
Gma.1394.2.S1_at	Gma.11024.5.S1_s_at		Gma.1144.1.S1_a_at	Gma.11096.1.S1_at
Gma.13954.1.A1_s_at	Gma.11025.1.S1_at		Gma.1144.2.S1_at	Gma.11144.2.S1_at
Gma.14057.1.S1_at	Gma.11037.1.S1_at		Gma.1147.1.S1_at	Gma.11166.1.S1_at
Gma.14126.1.A1_at	Gma.11082.1.S1_at		Gma.11522.2.S1_at	Gma.11166.1.S1_x_at
Gma.14147.1.A1_at	Gma.11123.1.S1_at		Gma.11747.1.A1_a_at	Gma.11174.1.S1_at
Gma.14345.1.S1_a_at	Gma.11123.1.S1_x_at		Gma.11747.2.S1_at	Gma.11242.3.S1_a_at
Gma.14345.1.S1_s_at	Gma.11126.1.S1_at		Gma.11769.2.A1_at	Gma.11254.1.S1_a_at
Gma.14610.1.A1_at	Gma.11126.1.S1_x_at		Gma.11944.1.S1_at	Gma.11254.1.S1_x_at
Gma.14806.1.A1_at	Gma.11166.1.S1_x_at		Gma.11973.1.S1_at	Gma.11254.3.S1_a_at
Gma.14852.1.S1_at	Gma.11183.1.S1_at		Gma.12082.1.S1_at	Gma.11254.3.S1_x_at
Gma.15130.1.S1_at	Gma.11189.2.A1_at		Gma.12094.1.A1_at	Gma.11269.1.S1_at
Gma.1519.1.S1_at	Gma.11242.1.S1_at		Gma.12177.2.S1_at	Gma.1127.1.S1_at
Gma.15212.1.S1_at	Gma.11242.2.S1_a_at		Gma.12290.1.A1_at	Gma.11298.2.S1_at
Gma.15464.2.S1_at	Gma.11242.2.S1_x_at		Gma.1248.1.S1_s_at	Gma.11298.3.S1_a_at
Gma.15499.1.S1_at	Gma.11254.1.S1_x_at		Gma.1250.1.S1_at	Gma.11324.2.S1_a_at
Gma.15569.1.S1_at	Gma.11258.1.S1_at		Gma.12551.1.A1_at	Gma.11336.2.S1_at
Gma.15578.1.S1_at	Gma.1127.1.S1_at		Gma.12564.1.A1_at	Gma.1136.1.A1_at
Gma.15651.1.S1_at	Gma.11299.3.S1_a_at		Gma.12761.2.S1_at	Gma.11362.1.S1_at
Gma.15898.1.S1_at	Gma.11299.3.S1_x_at		Gma.12761.2.S1_x_at	Gma.1143.2.S1_at
Gma.16025.1.A1_at	Gma.11328.1.S1_at		Gma.1281.2.S1_at	Gma.11531.1.S1_s_at
Gma.16069.1.S1_at	Gma.11401.1.A1_at		Gma.12960.1.S1_at	Gma.11558.1.A1_at
Gma.1621.1.A1_at	Gma.11420.1.S1_at		Gma.12977.1.S1_at	Gma.1163.1.S1_at
Gma.16554.2.S1_at	Gma.1163.1.S1_at		Gma.12979.1.A1_at	Gma.11711.1.A1_at
Gma.16599.1.S1_s_at	Gma.11803.1.S1_at		Gma.13002.1.S1_at	Gma.1178.1.S1_a_at
Gma.16772.1.S1_at	Gma.11860.2.S1_at		Gma.13013.2.S1_at	Gma.12045.1.S1_at
Gma.16811.1.S1_at	Gma.1187.1.S1_at		Gma.13046.1.S1_at	Gma.12259.1.S1_at
Gma.16832.1.S1_s_at	Gma.11993.1.S1_at		Gma.13047.2.S1_a_at	Gma.1226.1.S1_at
Gma.16863.1.S1_at	Gma.12048.1.S1_at		Gma.13121.1.S1_a_at	Gma.1243.1.S1_at
Gma.16956.1.S1_s_at	Gma.12235.1.S1_at		Gma.13151.2.A1_at	Gma.12446.1.A1_at
Gma.17041.1.S1_at	Gma.1226.1.S1_at		Gma.13179.1.A1_at	Gma.12482.1.A1_at
Gma.17192.1.A1_at	Gma.12342.1.S1_s_at		Gma.13188.1.A1_at	Gma.12483.1.A1_at
Gma.17217.1.S1_at	Gma.12372.1.S1_at		Gma.13277.1.A1_at	Gma.12531.1.S1_at
Gma.17244.1.A1_at	Gma.12474.1.S1_at		Gma.13342.1.A1_at	Gma.12539.1.S1_at
Gma.17311.1.A1_s_at	Gma.12481.1.S1_s_at		Gma.13356.1.S1_at	Gma.12539.2.A1_at
Gma.17318.1.S1_at	Gma.12513.2.S1_a_at		Gma.13408.2.A1_at	Gma.12561.1.A1_s_at
Gma.17326.1.A1_at	Gma.12514.1.S1_at		Gma.13443.1.S1_at	Gma.12585.1.A1_at
Gma.17374.1.S1_at	Gma.12535.1.S1_at		Gma.13549.1.S1_at	Gma.12590.1.A1_at
Gma.1747.1.S1_a_at	Gma.12539.1.S1_at		Gma.13583.1.A1_at	Gma.12629.1.S1_at
Gma.1747.2.S1_at	Gma.12539.2.A1_at		Gma.13658.1.A1_s_at	Gma.12663.1.A1_at
Gma.17556.1.S1_at	Gma.12547.1.A1_at		Gma.13739.1.A1_at	Gma.12669.1.A1_at
Gma.17688.1.S1_at	Gma.12561.1.A1_s_at		Gma.13802.1.S1_at	Gma.12765.1.A1_at
Gma.17688.1.S1_s_at	Gma.12585.1.A1_at		Gma.13809.1.A1_at	Gma.12775.2.A1_at
Gma.17702.2.S1_a_at	Gma.12590.1.A1_at		Gma.13834.1.S1_a_at	Gma.12776.1.A1_at
Gma.17735.1.S1_at	Gma.12599.1.S1_at		Gma.1386.1.S1_at	Gma.12819.1.A1_at
Gma.17758.1.S1_at	Gma.12607.1.A1_at		Gma.13881.1.S1_at	Gma.12893.1.A1_at
Gma.1777.1.A1_at	Gma.12669.1.A1_at		Gma.13900.1.S1_at	Gma.12928.1.A1_at
Gma.17917.1.S1_at	Gma.12758.1.S1_at		Gma.1394.1.S1_at	Gma.12935.1.A1_at
Gma.17923.1.S1_at	Gma.1277.1.S1_at		Gma.1394.2.S1_a_at	Gma.13007.1.A1_at
Gma.18022.1.S1_at	Gma.12776.1.A1_at		Gma.1394.2.S1_at	Gma.13009.1.S1_at
Gma.1842.1.S1_at	Gma.12822.1.S1_at		Gma.13966.1.S1_at	Gma.13015.1.A1_at
Gma.2074.1.S1_at	Gma.12838.1.A1_at		Gma.14021.1.S1_at	Gma.13018.1.A1_at
Gma.2234.2.S1_at	Gma.12889.1.A1_at		Gma.1406.1.S1_at	Gma.13021.1.A1_at
Gma.2236.1.S1_at	Gma.12893.1.A1_at		Gma.14106.1.A1_at	Gma.13027.1.A1_at
Gma.2243.2.S1_s_at	Gma.12894.1.S1_at		Gma.14147.1.A1_at	Gma.13028.1.A1_at
Gma.2377.1.S1_at	Gma.12928.1.A1_at		Gma.1416.1.S1_at	Gma.13036.1.S1_at
Gma.2386.1.S1_x_at	Gma.12935.1.A1_at		Gma.14218.1.A1_at	Gma.13045.1.S1_at
Gma.2442.1.S1_at	Gma.12959.1.S1_at		Gma.14272.1.S1_at	Gma.13056.1.S1_at
Gma.2590.1.A1_s_at	Gma.12990.2.S1_at		Gma.14283.1.S1_at	Gma.13062.1.S1_at
Gma.2666.1.S1_at	Gma.13007.1.A1_at		Gma.14369.1.S1_a_at	Gma.13072.2.S1_at
Gma.2780.1.A1_at	Gma.13009.1.S1_at		Gma.1451.1.S1_at	Gma.13091.2.S1_a_at
Gma.3182.1.S1_at	Gma.13018.1.A1_at		Gma.14567.1.S1_at	Gma.13110.2.S1_at
Gma.3519.1.S1_at	Gma.13036.1.S1_at		Gma.14567.2.S1_at	Gma.13118.2.S1_at
Gma.3557.2.S1_s_at	Gma.13056.1.S1_at		Gma.14653.2.S1_a_at	Gma.13118.2.S1_x_at
Gma.3595.2.S1_a_at	Gma.13056.2.S1_at		Gma.14852.1.S1_at	Gma.13128.1.S1_at
Gma.3754.1.S1_x_at	Gma.13062.1.S1_at		Gma.1495.1.S1_at	Gma.13147.1.S1_at
Gma.3801.1.S1_at	Gma.13072.2.S1_at		Gma.15064.1.S1_at	Gma.13157.1.A1_a_at
Gma.3858.1.S1_a_at	Gma.13086.1.S1_at		Gma.1511.1.S1_at	Gma.1316.2.S1_s_at
Gma.3986.1.S1_at	Gma.13091.2.S1_a_at		Gma.15113.1.S1_a_at	Gma.1316.6.S1_a_at
Gma.4032.1.A1_at	Gma.13099.1.S1_at		Gma.15113.1.S1_at	Gma.13164.1.S1_at
Gma.4091.1.S1_at	Gma.13115.1.S1_at		Gma.15113.3.S1_at	Gma.13202.1.A1_at
Gma.4091.1.S1_x_at	Gma.13118.2.S1_at		Gma.15167.1.S1_at	Gma.13204.2.A1_at
Gma.4172.1.S1_at	Gma.13118.2.S1_x_at		Gma.1519.1.S1_at	Gma.13240.1.A1_at
Gma.4206.1.S1_s_at	Gma.13128.1.S1_at		Gma.15212.1.S1_at	Gma.13245.1.S1_at
Gma.4276.1.S1_at	Gma.13153.1.S1_at		Gma.15462.2.S1_at	Gma.13259.1.A1_a_at
Gma.4310.2.S1_at	Gma.1316.2.S1_a_at		Gma.15511.1.S1_s_at	Gma.13259.2.S1_a_at
Gma.4312.2.S1_x_at	Gma.1316.2.S1_s_at		Gma.15534.1.S1_at	Gma.13278.1.A1_at
Gma.4312.3.S1_at	Gma.1316.2.S1_x_at		Gma.15578.1.S1_at	Gma.13282.1.A1_at
Gma.4370.1.S1_x_at	Gma.1316.5.S1_a_at		Gma.15660.1.S1_at	Gma.13293.1.S1_at
Gma.4482.2.S1_at	Gma.1316.5.S1_x_at		Gma.15686.1.A1_at	Gma.13296.1.S1_s_at
Gma.4487.2.S1_at	Gma.1316.6.S1_a_at		Gma.15687.1.A1_at	Gma.13296.3.S1_at
Gma.4594.1.A1_at	Gma.13162.1.A1_at		Gma.15695.1.A1_at	Gma.13394.1.A1_x_at
Gma.4624.1.S1_s_at	Gma.13167.1.S1_at		Gma.1576.1.S1_at	Gma.13396.1.A1_at
Gma.4708.1.A1_at	Gma.1319.1.S1_at		Gma.15823.1.S1_at	Gma.13412.1.A1_at
Gma.4748.1.A1_at	Gma.13204.2.A1_at		Gma.16022.1.S1_at	Gma.13414.1.A1_at
Gma.4761.1.S1_x_at	Gma.1321.1.S1_at		Gma.16022.2.S1_at	Gma.13453.1.A1_at
Gma.4765.1.A1_at	Gma.1326.1.S1_at		Gma.16025.1.A1_at	Gma.13463.1.S1_at
Gma.4954.1.A1_at	Gma.13267.1.A1_at		Gma.16043.1.S1_at	Gma.13494.1.A1_at
Gma.4954.2.S1_at	Gma.13278.1.A1_at		Gma.16069.1.S1_at	Gma.135.1.S1_at
Gma.4974.1.A1_s_at	Gma.13282.1.A1_at		Gma.16169.1.S1_at	Gma.13501.1.A1_at
Gma.4975.2.S1_a_at	Gma.13293.1.S1_at		Gma.16189.1.S1_at	Gma.13544.1.S1_at
Gma.5013.2.S1_at	Gma.13296.1.S1_s_at		Gma.16196.1.S1_at	Gma.13589.1.S1_at
Gma.5084.1.S1_at	Gma.13296.3.S1_at		Gma.16259.1.S1_at	Gma.13592.1.A1_at
Gma.5240.1.S1_a_at	Gma.13324.1.S1_at		Gma.16259.2.S1_a_at	Gma.13597.1.A1_at
Gma.525.1.S1_at	Gma.13340.1.S1_at		Gma.16280.1.A1_at	Gma.13636.1.A1_at
Gma.5250.2.A1_at	Gma.13340.2.S1_a_at		Gma.16280.2.S1_at	Gma.13646.1.A1_at
Gma.5269.1.S1_a_at	Gma.13380.1.A1_s_at		Gma.16337.1.A1_at	Gma.13662.1.S1_at
Gma.5269.2.S1_a_at	Gma.13382.1.A1_at		Gma.16337.2.S1_at	Gma.13668.1.S1_at
Gma.5277.1.S1_at	Gma.13395.1.A1_s_at		Gma.16410.1.S1_at	Gma.13695.1.A1_at
Gma.5300.1.S1_at	Gma.13419.1.A1_at		Gma.16450.1.S1_at	Gma.13723.1.A1_at
Gma.5510.1.S1_s_at	Gma.13463.1.S1_at		Gma.16599.1.S1_s_at	Gma.13747.1.A1_at
Gma.5510.2.S1_s_at	Gma.1347.1.S1_at		Gma.16669.1.S1_at	Gma.13796.1.A1_at
Gma.5561.1.A1_at	Gma.13477.1.A1_at		Gma.16672.2.S1_at	Gma.13844.1.A1_at
Gma.5584.1.S1_s_at	Gma.13494.1.A1_at		Gma.16677.1.S1_at	Gma.1385.1.A1_at
Gma.5634.1.S1_s_at	Gma.13544.1.S1_at		Gma.16703.2.S1_a_at	Gma.13863.1.A1_at
Gma.5730.1.S1_at	Gma.13597.1.A1_at		Gma.168.1.S1_at	Gma.13868.1.S1_at
Gma.5781.3.S1_at	Gma.13616.1.A1_at		Gma.16820.1.S1_s_at	Gma.13868.2.S1_a_at
Gma.5800.1.S1_at	Gma.13662.1.S1_at		Gma.16832.1.S1_s_at	Gma.13929.1.A1_at
Gma.5960.1.S1_at	Gma.13691.1.A1_at		Gma.16953.1.S1_at	Gma.13969.1.A1_at
Gma.6075.1.S1_s_at	Gma.13723.1.A1_at		Gma.16956.1.S1_s_at	Gma.13973.1.A1_at
Gma.6101.1.S1_at	Gma.13747.1.A1_at		Gma.17058.1.S1_at	Gma.14069.1.A1_at
Gma.6139.1.S1_at	Gma.13796.1.A1_at		Gma.17070.1.S1_at	Gma.14130.1.A1_at
Gma.6256.1.S1_s_at	Gma.13844.1.A1_at		Gma.17078.1.S1_at	Gma.14154.1.A1_at
Gma.6261.1.S1_a_at	Gma.13868.1.S1_at		Gma.17090.1.A1_at	Gma.14176.1.A1_at
Gma.6307.1.S1_at	Gma.13868.2.S1_a_at		Gma.17192.1.A1_at	Gma.14235.1.A1_at
Gma.635.1.A1_at	Gma.13960.1.A1_at		Gma.17207.1.S1_at	Gma.14246.1.S1_s_at
Gma.6458.1.S1_at	Gma.13962.1.A1_at		Gma.17218.1.S1_at	Gma.14306.1.A1_at
Gma.6477.1.S1_at	Gma.13973.1.A1_at		Gma.17250.1.A1_at	Gma.14367.1.S1_at
Gma.6498.1.A1_at	Gma.14130.1.A1_at		Gma.173.1.S1_at	Gma.14438.1.A1_at
Gma.6520.1.S1_a_at	Gma.14235.1.A1_at		Gma.17311.1.A1_s_at	Gma.14464.1.S1_at
Gma.6520.3.S1_a_at	Gma.14246.1.S1_s_at		Gma.17318.1.S1_at	Gma.14553.1.S1_at
Gma.6595.1.S1_at	Gma.14319.2.S1_at		Gma.17326.1.A1_at	Gma.14616.1.S1_at
Gma.6617.1.S1_at	Gma.14438.1.A1_at		Gma.17327.1.S1_at	Gma.14628.1.S1_at
Gma.6672.2.S1_at	Gma.14553.1.S1_at		Gma.17355.1.A1_at	Gma.14736.2.A1_at
Gma.6703.1.S1_at	Gma.1460.2.S1_a_at		Gma.17390.1.S1_at	Gma.14822.1.S1_at
Gma.6889.1.S1_at	Gma.14736.1.S1_at		Gma.17442.1.S1_at	Gma.14966.2.S1_at
Gma.6889.1.S1_x_at	Gma.14822.1.S1_at		Gma.1747.1.S1_a_at	Gma.14976.1.A1_at
Gma.698.1.S1_at	Gma.15030.1.A1_at		Gma.1747.2.S1_at	Gma.15048.1.A1_at
Gma.7178.1.S1_at	Gma.15048.1.A1_at		Gma.17489.1.S1_at	Gma.15101.1.A1_at
Gma.7198.1.S1_at	Gma.15222.1.S1_at		Gma.1750.1.S1_at	Gma.15184.1.S1_at
Gma.7209.1.A1_at	Gma.1524.1.S1_at		Gma.1750.3.A1_at	Gma.15241.1.S1_at
Gma.7318.1.A1_at	Gma.1526.2.S1_x_at		Gma.17511.1.S1_at	Gma.1534.1.S1_a_at
Gma.7389.1.S1_at	Gma.1527.1.S1_a_at		Gma.17556.1.S1_at	Gma.15510.1.S1_at
Gma.7452.1.A1_at	Gma.1527.1.S1_x_at		Gma.17599.1.S1_at	Gma.15574.1.S1_at
Gma.7644.2.S1_a_at	Gma.1527.2.S1_at		Gma.17636.1.S1_at	Gma.15575.1.S1_at
Gma.7672.1.S1_at	Gma.1534.1.S1_a_at		Gma.17649.1.S1_at	Gma.15577.1.S1_at
Gma.7719.1.A1_at	Gma.15346.1.A1_at		Gma.17702.1.S1_at	Gma.15583.1.S1_a_at
Gma.7867.2.S1_at	Gma.15376.1.A1_a_at		Gma.17732.1.S1_at	Gma.15604.1.S1_at
Gma.7942.1.A1_at	Gma.15510.1.S1_at		Gma.17735.1.S1_at	Gma.15610.1.S1_at
Gma.7958.1.S1_at	Gma.15564.1.S1_a_at		Gma.17758.1.S1_at	Gma.15650.1.A1_at
Gma.803.1.A1_at	Gma.15564.1.S1_at		Gma.17768.1.A1_at	Gma.15697.1.S1_at
Gma.8119.1.S1_s_at	Gma.15574.1.S1_at		Gma.1777.1.A1_at	Gma.15697.2.S1_at
Gma.8247.1.S1_s_at	Gma.15577.1.S1_at		Gma.17790.1.S1_at	Gma.15697.3.A1_at
Gma.8251.1.S1_a_at	Gma.15610.1.S1_at		Gma.17826.1.S1_s_at	Gma.15721.1.S1_at
Gma.8300.1.A1_at	Gma.15620.1.S1_at		Gma.17895.1.S1_s_at	Gma.15729.1.A1_at
Gma.8369.1.S1_at	Gma.15650.1.A1_at		Gma.17917.1.S1_at	Gma.15746.1.A1_at
Gma.8442.1.S1_at	Gma.15692.1.A1_at		Gma.17930.1.S1_at	Gma.15752.1.S1_at
Gma.8450.1.S1_at	Gma.15727.1.S1_at		Gma.17937.1.S1_at	Gma.15775.1.S1_at
Gma.8452.1.S1_s_at	Gma.15746.1.A1_at		Gma.17940.1.S1_at	Gma.15792.1.S1_at
Gma.8516.1.S1_at	Gma.15752.1.S1_at		Gma.17961.1.S1_at	Gma.15829.2.S1_a_at
Gma.8534.1.S1_at	Gma.15792.1.S1_at		Gma.18016.1.S1_a_at	Gma.15844.1.A1_at
Gma.856.1.A1_at	Gma.15816.1.A1_at		Gma.18022.1.S1_at	Gma.15847.2.S1_at
Gma.859.1.A1_at	Gma.15830.1.S1_s_at		Gma.18029.1.S1_at	Gma.15855.1.S1_at
Gma.8612.1.S1_at	Gma.15844.1.A1_at		Gma.1812.1.S1_at	Gma.15863.1.S1_s_at
Gma.862.1.A1_at	Gma.15863.1.S1_s_at		Gma.1816.1.S1_a_at	Gma.15965.1.S1_at
Gma.8687.1.A1_at	Gma.15909.1.A1_at		Gma.1841.1.S1_a_at	Gma.15971.1.S1_at
Gma.869.1.S1_at	Gma.15953.1.A1_at		Gma.1850.1.S1_at	Gma.15991.1.S1_at
Gma.8690.1.S1_at	Gma.15963.1.S1_at		Gma.1857.1.S1_at	Gma.15997.1.S1_at
Gma.876.1.S1_at	Gma.15965.1.S1_at		Gma.1871.1.S1_at	Gma.16011.1.A1_at
Gma.917.1.S1_at	Gma.15979.1.A1_at		Gma.1872.1.S1_at	Gma.16122.1.S1_at
Gma.9246.1.A1_a_at	Gma.16033.1.S1_at		Gma.1880.1.A1_at	Gma.16130.1.S1_at
Gma.9277.1.S1_at	Gma.16053.2.S1_a_at		Gma.1880.1.A1_x_at	Gma.16136.1.S1_at
Gma.9286.1.S1_s_at	Gma.16122.1.S1_at		Gma.1880.2.S1_at	Gma.16136.2.A1_at
Gma.9506.2.S1_a_at	Gma.16134.1.A1_s_at		Gma.1895.1.A1_at	Gma.1616.1.S1_at
Gma.9638.1.A1_at	Gma.16136.1.S1_at		Gma.1897.1.S1_s_at	Gma.16191.1.S1_at
Gma.9717.1.S1_at	Gma.16136.2.A1_at		Gma.1927.1.A1_at	Gma.16326.1.S1_at
Gma.9718.1.S1_at	Gma.16147.1.S1_at		Gma.1927.3.S1_at	Gma.16479.2.S1_at
Gma.9781.1.S1_at	Gma.16176.1.S1_at		Gma.1960.1.S1_at	Gma.16487.1.S1_at
Gma.9841.1.S1_at	Gma.16191.1.S1_at		Gma.1979.1.S1_a_at	Gma.16501.1.S1_at
Gma.9841.1.S1_s_at	Gma.16213.1.S1_at		Gma.1979.1.S1_at	Gma.16501.2.S1_a_at
Gma.9935.1.S1_s_at	Gma.16363.1.S1_at		Gma.2031.1.S1_s_at	Gma.16501.2.S1_at
GmaAffx.10045.1.S1_at	Gma.16428.1.S1_at		Gma.2041.1.S1_at	Gma.16507.1.S1_at
GmaAffx.10487.1.A1_at	Gma.16452.1.A1_at		Gma.2047.1.S1_at	Gma.16526.1.S1_at
GmaAffx.10540.1.S1_at	Gma.16484.1.S1_at		Gma.2073.1.S1_at	Gma.16566.1.S1_at
GmaAffx.10582.1.S1_at	Gma.16487.1.S1_at		Gma.2074.1.S1_at	Gma.16592.1.S1_at
GmaAffx.10649.1.S1_at	Gma.1650.2.S1_a_at		Gma.2074.2.A1_at	Gma.16610.1.S1_at
GmaAffx.1082.1.S1_at	Gma.16501.1.S1_at		Gma.2126.1.S1_at	Gma.16642.1.S1_at
GmaAffx.10908.1.S1_at	Gma.16501.2.S1_a_at		Gma.2234.2.S1_at	Gma.16696.1.S1_at
GmaAffx.11845.1.A1_at	Gma.16501.2.S1_at		Gma.2243.2.S1_s_at	Gma.16718.1.A1_at
GmaAffx.12252.1.S1_at	Gma.16596.1.S1_a_at		Gma.2253.1.S1_at	Gma.1677.1.S1_a_at
GmaAffx.12323.1.S1_at	Gma.16610.1.S1_at		Gma.2286.1.S1_at	Gma.1679.1.A1_at
GmaAffx.12937.1.A1_at	Gma.1665.3.S1_a_at		Gma.2308.1.S1_s_at	Gma.16792.1.A1_at
GmaAffx.1301.41.S1_at	Gma.16696.1.S1_at		Gma.2386.1.S1_a_at	Gma.16818.1.S1_s_at
GmaAffx.1301.47.A1_at	Gma.16718.1.A1_at		Gma.2386.1.S1_x_at	Gma.16818.1.S1_x_at
GmaAffx.1334.1.S1_at	Gma.1677.1.S1_a_at		Gma.2439.1.S1_at	Gma.16826.1.S1_at
GmaAffx.13587.1.S1_at	Gma.16792.1.A1_at		Gma.2505.1.S1_a_at	Gma.16866.1.A1_at
GmaAffx.13717.1.S1_at	Gma.16802.1.S1_at		Gma.2505.1.S1_at	Gma.16952.1.A1_at
GmaAffx.13986.1.A1_at	Gma.16829.1.S1_x_at		Gma.2505.2.S1_at	Gma.16969.1.S1_s_at
GmaAffx.14139.2.S1_at	Gma.16870.1.A1_at		Gma.2505.2.S1_x_at	Gma.17031.1.A1_at
GmaAffx.14338.1.S1_s_at	Gma.16913.1.S1_s_at		Gma.2523.1.S1_s_at	Gma.17066.1.S1_at
GmaAffx.14419.1.S1_at	Gma.16969.1.S1_s_at		Gma.2525.1.S1_at	Gma.17068.1.S1_at
GmaAffx.1518.1.S1_at	Gma.17031.1.A1_at		Gma.2537.1.S1_at	Gma.17190.1.S1_at
GmaAffx.15731.1.S1_at	Gma.17230.1.A1_at		Gma.2588.1.S1_at	Gma.17230.1.A1_at
GmaAffx.15953.1.A1_at	Gma.17285.1.A1_at		Gma.2590.1.A1_x_at	Gma.17263.1.A1_at
GmaAffx.16182.1.S1_s_at	Gma.17365.1.S1_at		Gma.2744.1.S1_at	Gma.17358.1.S1_at
GmaAffx.16297.1.S1_at	Gma.17426.1.S1_at		Gma.2744.2.S1_a_at	Gma.17365.1.S1_at
GmaAffx.16994.1.S1_at	Gma.17426.1.S1_s_at		Gma.2826.1.S1_at	Gma.17388.1.S1_at
GmaAffx.17041.1.S1_at	Gma.1757.1.S1_a_at		Gma.2863.1.S1_at	Gma.17391.1.S1_at
GmaAffx.17100.1.S1_at	Gma.17589.1.S1_at		Gma.2875.1.S1_at	Gma.174.1.A1_at
GmaAffx.17505.1.S1_at	Gma.17610.1.S1_at		Gma.2908.1.S1_at	Gma.17426.1.S1_at
GmaAffx.17955.1.S1_at	Gma.17610.1.S1_x_at		Gma.2912.1.S1_at	Gma.17426.1.S1_s_at
GmaAffx.18273.1.A1_at	Gma.17665.2.S1_at		Gma.2912.1.S1_s_at	Gma.17499.1.S1_at
GmaAffx.18376.1.A1_at	Gma.17720.1.S1_at		Gma.2935.1.S1_at	Gma.17504.1.S1_at
GmaAffx.18616.1.S1_at	Gma.17764.1.S1_at		Gma.2942.1.S1_at	Gma.17525.1.S1_at
GmaAffx.18649.1.S1_at	Gma.1778.1.S1_at		Gma.2986.1.S1_at	Gma.1757.3.A1_a_at
GmaAffx.18766.1.S1_at	Gma.1779.1.S1_at		Gma.2988.1.S1_at	Gma.1758.1.S1_a_at
GmaAffx.19467.1.S1_at	Gma.17805.1.A1_s_at		Gma.3.1.S1_at	Gma.1758.1.S1_at
GmaAffx.19498.1.S1_at	Gma.17821.1.A1_at		Gma.3000.1.S1_at	Gma.1758.1.S1_x_at
GmaAffx.19777.1.A1_at	Gma.17885.1.S1_at		Gma.3000.2.S1_a_at	Gma.17610.1.S1_at
GmaAffx.19806.1.A1_at	Gma.1791.1.S1_at		Gma.3044.1.S1_at	Gma.17610.2.S1_s_at
GmaAffx.19831.1.S1_at	Gma.1796.1.S1_at		Gma.3044.2.S1_s_at	Gma.17665.1.S1_at
GmaAffx.19977.1.S1_at	Gma.17968.1.S1_at		Gma.3113.1.S1_at	Gma.17665.2.S1_at
GmaAffx.2026.1.A1_at	Gma.18014.2.S1_x_at		Gma.3152.1.S1_at	Gma.17738.1.S1_at
GmaAffx.21003.3.S1_at	Gma.18064.1.S1_at		Gma.3154.1.S1_at	Gma.17756.1.A1_s_at
GmaAffx.21087.1.S1_at	Gma.18088.1.S1_at		Gma.3200.1.S1_at	Gma.17779.1.S1_at
GmaAffx.21180.1.S1_at	Gma.18106.1.S1_at		Gma.3208.2.S1_a_at	Gma.17805.1.A1_s_at
GmaAffx.21700.1.S1_at	Gma.1832.1.S1_at		Gma.3382.1.S1_s_at	Gma.17824.1.S1_at
GmaAffx.21743.1.S1_at	Gma.1871.2.S1_at		Gma.3395.1.S1_at	Gma.17828.1.S1_at
GmaAffx.22160.1.S1_at	Gma.1893.1.A1_at		Gma.3411.2.S1_at	Gma.17838.1.S1_at
GmaAffx.22552.1.S1_at	Gma.1910.1.S1_at		Gma.3448.1.A1_at	Gma.17844.1.S1_at
GmaAffx.22994.1.A1_at	Gma.1955.1.S1_a_at		Gma.3527.1.S1_at	Gma.17885.1.S1_at
GmaAffx.23295.1.S1_at	Gma.1955.4.S1_a_at		Gma.3705.1.S1_at	Gma.17922.1.S1_at
GmaAffx.23308.1.A1_at	Gma.1975.1.S1_s_at		Gma.3745.1.S1_at	Gma.18014.1.S1_a_at
GmaAffx.23406.2.S1_s_at	Gma.1988.1.S1_at		Gma.3754.1.S1_x_at	Gma.18014.2.S1_x_at
GmaAffx.23523.1.S1_at	Gma.1992.1.S1_at		Gma.3797.1.S1_at	Gma.18064.1.S1_at
GmaAffx.24226.1.S1_at	Gma.2006.1.S1_at		Gma.38.1.S1_at	Gma.18068.1.S1_at
GmaAffx.24292.1.S1_at	Gma.2026.1.S1_at		Gma.3818.1.S1_at	Gma.18088.1.S1_at
GmaAffx.25207.1.S1_at	Gma.2042.1.S1_at		Gma.3858.1.S1_a_at	Gma.1817.1.S1_at
GmaAffx.2538.1.S1_at	Gma.2058.1.S1_at		Gma.3858.2.S1_s_at	Gma.1817.1.S1_s_at
GmaAffx.25415.1.S1_at	Gma.2061.1.S1_s_at		Gma.3986.1.S1_at	Gma.1819.1.S1_at
GmaAffx.25724.1.S1_at	Gma.2066.1.S1_a_at		Gma.4036.1.S1_at	Gma.1832.1.S1_at
GmaAffx.26209.1.S1_at	Gma.2105.1.S1_at		Gma.4093.1.S1_at	Gma.186.1.S1_at
GmaAffx.26490.1.S1_at	Gma.2131.1.S1_at		Gma.4093.2.S1_at	Gma.1871.2.S1_at
GmaAffx.27238.1.A1_at	Gma.2182.1.S1_at		Gma.4201.1.A1_at	Gma.1879.1.S1_at
GmaAffx.27577.1.S1_at	Gma.2202.1.S1_at		Gma.4206.1.S1_s_at	Gma.1883.1.S1_at
GmaAffx.28057.1.S1_at	Gma.2222.1.S1_at		Gma.4276.1.S1_at	Gma.1893.1.A1_at
GmaAffx.28381.1.S1_at	Gma.2284.1.S1_at		Gma.4315.2.S1_a_at	Gma.1907.1.S1_at
GmaAffx.28926.1.A1_at	Gma.2284.2.A1_at		Gma.4317.1.S1_at	Gma.1910.1.S1_at
GmaAffx.28927.1.S1_at	Gma.2292.2.S1_a_at		Gma.432.1.S1_at	Gma.1955.1.S1_a_at
GmaAffx.30570.1.S1_at	Gma.2292.2.S1_at		Gma.440.1.S1_at	Gma.1955.4.S1_a_at
GmaAffx.31622.1.S1_at	Gma.2305.1.S1_at		Gma.4427.1.S1_at	Gma.2026.1.S1_at
GmaAffx.32318.1.A1_at	Gma.2316.1.S1_at		Gma.4518.1.A1_at	Gma.2058.1.S1_at
GmaAffx.32348.1.A1_at	Gma.2317.1.A1_a_at		Gma.4594.1.A1_at	Gma.2087.2.S1_at
GmaAffx.32759.1.S1_at	Gma.2360.1.S1_at		Gma.4624.1.S1_s_at	Gma.2151.1.S1_at
GmaAffx.33075.1.S1_at	Gma.2360.3.S1_at		Gma.4665.1.A1_at	Gma.2176.1.S1_at
GmaAffx.33753.1.S1_at	Gma.2360.3.S1_x_at		Gma.4708.1.A1_at	Gma.2204.1.S1_a_at
GmaAffx.34293.1.S1_at	Gma.2406.1.S1_at		Gma.4748.1.A1_at	Gma.2204.2.S1_at
GmaAffx.34646.1.S1_at	Gma.2415.1.S1_at		Gma.4754.1.S1_at	Gma.2210.1.S1_at
GmaAffx.34775.1.S1_at	Gma.2432.1.S1_at		Gma.4774.1.S1_at	Gma.2222.1.S1_at
GmaAffx.34961.1.S1_at	Gma.2446.1.S1_a_at		Gma.4876.1.S1_at	Gma.2284.1.S1_at
GmaAffx.35064.1.A1_at	Gma.2474.1.S1_at		Gma.4954.2.S1_at	Gma.2284.2.A1_at
GmaAffx.35242.1.S1_at	Gma.2487.2.S1_at		Gma.4974.1.A1_s_at	Gma.2292.2.S1_a_at
GmaAffx.35671.1.A1_at	Gma.2506.1.S1_at		Gma.4975.2.S1_a_at	Gma.2292.2.S1_at
GmaAffx.35952.1.S1_at	Gma.2511.1.S1_at		Gma.4979.1.S1_at	Gma.2307.1.S1_at
GmaAffx.36387.1.A1_at	Gma.2563.1.S1_a_at		Gma.4990.1.A1_at	Gma.2317.1.A1_a_at
GmaAffx.3712.1.S1_at	Gma.257.2.S1_a_at		Gma.5013.2.S1_at	Gma.2319.2.S1_at
GmaAffx.37199.1.S1_at	Gma.2570.1.S1_at		Gma.5038.1.A1_at	Gma.2338.1.S1_s_at
GmaAffx.37643.1.S1_at	Gma.26.1.S1_at		Gma.5040.1.S1_at	Gma.2360.1.S1_at
GmaAffx.38179.1.S1_at	Gma.2600.1.S1_a_at		Gma.5084.1.S1_at	Gma.2360.3.S1_x_at
GmaAffx.38191.1.S1_at	Gma.2600.1.S1_x_at		Gma.5240.1.S1_a_at	Gma.2419.1.A1_s_at
GmaAffx.38492.1.A1_s_at	Gma.2600.2.S1_at		Gma.5240.1.S1_at	Gma.2427.1.A1_at
GmaAffx.39137.1.S1_at	Gma.2705.1.S1_at		Gma.5299.1.S1_at	Gma.2430.1.S1_at
GmaAffx.39349.1.S1_at	Gma.2711.1.S1_a_at		Gma.5300.1.S1_at	Gma.2474.1.S1_at
GmaAffx.39529.1.S1_at	Gma.2715.1.S1_at		Gma.5355.1.A1_at	Gma.2474.2.S1_a_at
GmaAffx.40129.1.S1_at	Gma.2731.2.A1_at		Gma.5510.1.S1_s_at	Gma.2487.2.S1_at
GmaAffx.40660.1.S1_at	Gma.2731.2.A1_x_at		Gma.5510.2.S1_s_at	Gma.2521.2.S1_a_at
GmaAffx.40660.2.S1_at	Gma.2768.1.S1_at		Gma.5561.1.A1_at	Gma.2534.3.S1_x_at
GmaAffx.40889.1.S1_at	Gma.283.1.S1_at		Gma.5584.4.S1_s_at	Gma.2534.7.S1_x_at
GmaAffx.41230.1.A1_at	Gma.2834.1.S1_at		Gma.5623.1.S1_at	Gma.2563.1.S1_a_at
GmaAffx.41239.1.S1_at	Gma.2867.1.S1_a_at		Gma.5633.1.S1_at	Gma.2563.1.S1_at
GmaAffx.41891.1.S1_at	Gma.289.1.S1_s_at		Gma.5730.1.S1_at	Gma.2587.1.S1_at
GmaAffx.42211.1.S1_at	Gma.2991.2.S1_at		Gma.5736.1.S1_at	Gma.26.1.S1_at
GmaAffx.42302.1.S1_at	Gma.3026.1.S1_at		Gma.5737.1.S1_at	Gma.2600.1.S1_a_at
GmaAffx.4245.5.S1_at	Gma.3041.1.S1_at		Gma.5760.2.S1_at	Gma.2640.1.S1_at
GmaAffx.4245.5.S1_x_at	Gma.3048.1.S1_a_at		Gma.5781.3.S1_at	Gma.2711.1.S1_a_at
GmaAffx.42513.1.A1_at	Gma.3082.3.S1_at		Gma.5796.1.S1_at	Gma.2715.1.S1_at
GmaAffx.42739.1.S1_at	Gma.3161.1.S1_at		Gma.5800.1.S1_at	Gma.2731.2.A1_at
GmaAffx.43157.1.A1_at	Gma.3212.1.S1_at		Gma.5846.1.S1_at	Gma.283.1.S1_at
GmaAffx.44043.1.A1_at	Gma.3218.1.S1_a_at		Gma.5868.1.S1_at	Gma.2867.1.S1_a_at
GmaAffx.44451.1.A1_at	Gma.3218.2.S1_at		Gma.5930.1.S1_at	Gma.3026.1.S1_at
GmaAffx.44577.1.S1_at	Gma.322.2.S1_at		Gma.5960.1.S1_at	Gma.3033.1.S1_at
GmaAffx.4467.2.S1_at	Gma.3241.1.S1_a_at		Gma.6005.1.A1_at	Gma.3043.1.S1_at
GmaAffx.4467.3.S1_at	Gma.3241.1.S1_at		Gma.6059.1.S1_at	Gma.3048.1.S1_a_at
GmaAffx.45036.1.S1_at	Gma.3308.1.S1_at		Gma.607.1.S1_at	Gma.3082.2.S1_a_at
GmaAffx.45175.2.S1_at	Gma.3314.1.S1_a_at		Gma.6070.1.S1_at	Gma.3161.1.S1_at
GmaAffx.45213.1.S1_at	Gma.3314.1.S1_at		Gma.6081.1.S1_at	Gma.3185.1.S1_at
GmaAffx.45710.1.S1_at	Gma.3316.1.A1_at		Gma.6113.1.S1_at	Gma.3185.2.S1_at
GmaAffx.45897.1.S1_at	Gma.3419.1.S1_at		Gma.6223.1.S1_at	Gma.3218.1.S1_a_at
GmaAffx.46165.1.S1_at	Gma.3450.1.S1_at		Gma.6257.2.S1_a_at	Gma.3218.2.S1_at
GmaAffx.47275.1.S1_at	Gma.3454.1.S1_a_at		Gma.6316.1.S1_at	Gma.322.2.S1_at
GmaAffx.47615.1.S1_at	Gma.3588.1.S1_at		Gma.6331.1.S1_at	Gma.3241.1.S1_a_at
GmaAffx.47763.1.S1_at	Gma.3594.2.S1_a_at		Gma.6341.1.A1_at	Gma.3241.1.S1_at
GmaAffx.48130.1.S1_at	Gma.3594.2.S1_at		Gma.635.1.A1_at	Gma.3291.1.S1_at
GmaAffx.48416.1.S1_at	Gma.3594.2.S1_x_at		Gma.6356.1.S1_at	Gma.3298.1.S1_at
GmaAffx.48534.2.S1_at	Gma.3604.1.S1_at		Gma.6385.1.S1_at	Gma.3308.1.S1_at
GmaAffx.48855.1.S1_at	Gma.3604.4.S1_s_at		Gma.6411.1.S1_at	Gma.3314.1.S1_a_at
GmaAffx.48979.1.S1_at	Gma.3655.1.S1_at		Gma.648.1.S1_at	Gma.3314.1.S1_at
GmaAffx.48994.1.S1_at	Gma.3663.1.S1_at		Gma.6498.1.A1_at	Gma.3314.2.S1_x_at
GmaAffx.49777.1.S1_at	Gma.3723.1.S1_at		Gma.6507.2.S1_at	Gma.3433.1.S1_at
GmaAffx.50410.1.A1_at	Gma.3806.1.S1_at		Gma.6520.1.S1_a_at	Gma.350.1.S1_at
GmaAffx.50740.1.S1_at	Gma.3829.1.S1_at		Gma.6617.1.S1_at	Gma.3518.1.S1_at
GmaAffx.50955.1.S1_at	Gma.3893.2.S1_at		Gma.6632.1.A1_at	Gma.3537.1.S1_at
GmaAffx.51044.2.S1_at	Gma.3894.1.A1_at		Gma.6632.2.S1_at	Gma.3594.2.S1_a_at
GmaAffx.51290.1.S1_at	Gma.3902.2.S1_at		Gma.6633.1.S1_x_at	Gma.3594.2.S1_at
GmaAffx.51426.1.S1_at	Gma.395.1.S1_s_at		Gma.6633.2.A1_at	Gma.3594.2.S1_x_at
GmaAffx.51455.1.S1_at	Gma.3969.1.S1_s_at		Gma.6637.1.S1_at	Gma.3604.1.S1_at
GmaAffx.51472.1.S1_at	Gma.3969.2.S1_at		Gma.664.1.S1_at	Gma.3604.4.S1_s_at
GmaAffx.51621.1.S1_at	Gma.4.1.S1_at		Gma.6703.1.S1_at	Gma.3655.1.S1_at
GmaAffx.51831.1.S1_at	Gma.4031.1.S1_at		Gma.6720.1.A1_at	Gma.3663.1.S1_at
GmaAffx.51898.1.S1_at	Gma.4099.1.S1_at		Gma.6777.1.S1_at	Gma.3723.1.S1_at
GmaAffx.52231.1.A1_s_at	Gma.4111.1.S1_a_at		Gma.6822.1.S1_at	Gma.3749.1.S1_at
GmaAffx.52483.1.S1_at	Gma.4216.1.S1_a_at		Gma.6836.1.A1_s_at	Gma.3880.1.S1_at
GmaAffx.5278.1.S1_at	Gma.4216.2.S1_s_at		Gma.6857.1.A1_a_at	Gma.3893.2.S1_at
GmaAffx.53324.1.A1_at	Gma.4235.1.S1_s_at		Gma.6857.1.A1_at	Gma.3894.2.S1_at
GmaAffx.53489.1.A1_at	Gma.4251.1.A1_at		Gma.6864.1.A1_at	Gma.3904.1.S1_x_at
GmaAffx.54083.1.S1_at	Gma.4300.1.S1_at		Gma.6889.1.S1_at	Gma.395.1.S1_at
GmaAffx.54386.1.S1_at	Gma.4313.1.S1_a_at		Gma.6889.1.S1_x_at	Gma.395.1.S1_x_at
GmaAffx.5496.1.S1_at	Gma.4316.1.S1_at		Gma.6914.1.A1_at	Gma.3969.1.S1_s_at
GmaAffx.55124.1.S1_at	Gma.4325.1.S1_at		Gma.6917.1.S1_at	Gma.3969.2.S1_at
GmaAffx.552.1.S1_at	Gma.4325.1.S1_s_at		Gma.6925.1.S1_at	Gma.3992.1.S1_at
GmaAffx.55216.1.S1_at	Gma.4362.1.S1_a_at		Gma.6930.2.S1_at	Gma.4031.1.S1_at
GmaAffx.55387.1.S1_at	Gma.4374.1.S1_s_at		Gma.6935.1.S1_at	Gma.4216.1.S1_a_at
GmaAffx.55953.1.S1_at	Gma.4424.1.S1_at		Gma.698.1.S1_at	Gma.4216.1.S1_at
GmaAffx.56133.1.A1_at	Gma.4429.1.S1_at		Gma.6995.1.S1_at	Gma.4216.2.S1_s_at
GmaAffx.56281.1.S1_at	Gma.4459.1.S1_at		Gma.7012.2.S1_at	Gma.4269.2.S1_a_at
GmaAffx.56432.1.S1_at	Gma.4462.1.S1_at		Gma.7056.1.S1_at	Gma.4284.1.S1_a_at
GmaAffx.56692.1.S1_at	Gma.4479.1.S1_at		Gma.707.1.A1_at	Gma.4284.2.S1_s_at
GmaAffx.56888.1.S1_at	Gma.4512.1.S1_at		Gma.7158.1.A1_at	Gma.4294.3.S1_a_at
GmaAffx.5910.1.S1_at	Gma.4565.1.S1_s_at		Gma.7163.2.S1_at	Gma.4300.1.S1_s_at
GmaAffx.59231.1.S1_at	Gma.4569.1.S1_at		Gma.7178.1.S1_a_at	Gma.4300.3.S1_s_at
GmaAffx.59359.1.S1_at	Gma.4593.1.S1_a_at		Gma.7178.1.S1_at	Gma.4300.3.S1_x_at
GmaAffx.59766.1.S1_at	Gma.4593.1.S1_x_at		Gma.7195.1.A1_at	Gma.4322.2.S1_at
GmaAffx.59912.1.S1_at	Gma.4606.1.S1_at		Gma.7209.1.A1_at	Gma.4325.1.S1_at
GmaAffx.59938.1.S1_at	Gma.4611.1.A1_at		Gma.7227.1.S1_at	Gma.4325.1.S1_s_at
GmaAffx.6027.1.A1_at	Gma.4613.1.A1_a_at		Gma.7270.1.S1_at	Gma.4374.1.S1_a_at
GmaAffx.60359.1.S1_s_at	Gma.4613.5.A1_x_at		Gma.728.1.A1_at	Gma.4374.1.S1_at
GmaAffx.60439.2.S1_at	Gma.4614.1.S1_at		Gma.7328.1.A1_at	Gma.4374.1.S1_s_at
GmaAffx.60802.1.A1_at	Gma.4628.1.S1_at		Gma.7386.1.S1_at	Gma.4374.1.S1_x_at
GmaAffx.60965.1.S1_at	Gma.4695.1.A1_at		Gma.7419.1.A1_at	Gma.4375.1.A1_at
GmaAffx.62050.1.S1_at	Gma.4759.1.A1_at		Gma.7452.1.A1_at	Gma.4385.1.S1_s_at
GmaAffx.63472.1.S1_at	Gma.4867.1.S1_at		Gma.7469.1.A1_at	Gma.4423.2.S1_a_at
GmaAffx.63706.1.S1_s_at	Gma.492.1.S1_at		Gma.7513.1.S1_s_at	Gma.4424.1.S1_at
GmaAffx.63925.1.S1_at	Gma.4920.1.A1_at		Gma.7549.1.S1_at	Gma.4425.1.S1_a_at
GmaAffx.64018.1.S1_at	Gma.4997.1.S1_at		Gma.7573.1.S1_at	Gma.4425.2.S1_at
GmaAffx.64048.2.A1_s_at	Gma.5039.1.S1_s_at		Gma.758.1.S1_s_at	Gma.4459.1.S1_at
GmaAffx.64107.1.S1_at	Gma.5117.1.S1_at		Gma.7624.1.S1_at	Gma.4470.1.S1_s_at
GmaAffx.64832.1.S1_at	Gma.5124.1.S1_at		Gma.764.1.S1_s_at	Gma.4557.1.S1_at
GmaAffx.64943.2.S1_at	Gma.5173.2.S1_at		Gma.7652.1.S1_at	Gma.4565.1.S1_s_at
GmaAffx.64953.1.S1_at	Gma.5180.1.S1_at		Gma.7672.1.S1_at	Gma.4569.1.S1_at
GmaAffx.65280.1.A1_at	Gma.5204.1.S1_at		Gma.768.2.S1_at	Gma.4606.1.S1_at
GmaAffx.65281.1.S1_at	Gma.5205.1.A1_at		Gma.7685.1.S1_at	Gma.4614.1.S1_at
GmaAffx.65448.1.S1_at	Gma.5257.1.A1_at		Gma.7686.1.S1_at	Gma.4695.1.A1_at
GmaAffx.6609.1.A1_at	Gma.5267.1.S1_at		Gma.7713.1.S1_at	Gma.470.1.S1_at
GmaAffx.66195.1.S1_at	Gma.5283.1.S1_at		Gma.7756.1.A1_at	Gma.4716.2.S1_at
GmaAffx.6624.1.A1_at	Gma.5287.1.S1_at		Gma.7861.1.S1_at	Gma.4723.1.A1_at
GmaAffx.66622.1.S1_at	Gma.5303.1.A1_at		Gma.7867.1.S1_at	Gma.4838.1.A1_at
GmaAffx.67113.1.S1_at	Gma.5313.1.S1_at		Gma.7867.2.S1_at	Gma.4867.1.S1_at
GmaAffx.67175.1.S1_at	Gma.5319.1.S1_at		Gma.79.1.S1_s_at	Gma.4920.1.A1_at
GmaAffx.67209.1.S1_at	Gma.5359.1.S1_at		Gma.79.1.S1_x_at	Gma.4958.1.A1_at
GmaAffx.67489.1.S1_at	Gma.5363.1.S1_at		Gma.7964.3.S1_at	Gma.4997.1.S1_at
GmaAffx.67744.1.S1_at	Gma.5386.1.A1_at		Gma.7994.1.A1_at	Gma.5029.1.S1_at
GmaAffx.6810.1.S1_at	Gma.5402.1.S1_at		Gma.8006.1.A1_s_at	Gma.5039.1.S1_s_at
GmaAffx.68482.1.S1_at	Gma.5447.2.S1_at		Gma.8112.1.A1_at	Gma.504.1.S1_at
GmaAffx.68487.1.S1_at	Gma.5461.1.S1_at		Gma.8125.1.S1_at	Gma.5117.1.S1_at
GmaAffx.6867.1.A1_at	Gma.5469.1.S1_at		Gma.8156.1.S1_at	Gma.5124.1.S1_at
GmaAffx.68716.1.A1_at	Gma.549.1.S1_at		Gma.8205.1.S1_at	Gma.5180.1.S1_at
GmaAffx.68807.1.S1_at	Gma.5493.1.S1_a_at		Gma.8215.1.S1_at	Gma.5204.1.S1_at
GmaAffx.69001.1.S1_at	Gma.5493.1.S1_at		Gma.8215.2.S1_at	Gma.5205.1.A1_at
GmaAffx.70235.1.S1_at	Gma.5503.1.S1_at		Gma.8247.1.S1_s_at	Gma.5205.2.S1_at
GmaAffx.70235.2.S1_at	Gma.5524.1.S1_at		Gma.8251.1.S1_a_at	Gma.5241.2.S1_a_at
GmaAffx.70472.1.A1_at	Gma.5547.1.A1_a_at		Gma.8318.1.A1_at	Gma.5257.1.A1_at
GmaAffx.70478.1.A1_at	Gma.561.1.S1_at		Gma.8362.1.S1_at	Gma.5267.1.S1_at
GmaAffx.70519.1.A1_at	Gma.5672.1.A1_at		Gma.8369.1.S1_at	Gma.5283.1.S1_at
GmaAffx.70659.1.A1_at	Gma.5672.3.S1_a_at		Gma.8434.1.S1_s_at	Gma.5290.1.S1_at
GmaAffx.71038.1.S1_at	Gma.5747.2.S1_a_at		Gma.8445.1.S1_at	Gma.5313.1.S1_at
GmaAffx.71151.1.S1_at	Gma.5786.2.S1_at		Gma.8452.1.S1_s_at	Gma.5319.1.S1_at
GmaAffx.71236.1.S1_at	Gma.5789.1.S1_at		Gma.8467.1.S1_at	Gma.5359.1.S1_at
GmaAffx.71277.1.S1_at	Gma.5793.1.S1_s_at		Gma.8481.1.S1_at	Gma.5385.2.S1_at
GmaAffx.71484.1.S1_at	Gma.585.1.S1_at		Gma.8486.1.S1_s_at	Gma.5394.1.S1_at
GmaAffx.71543.1.S1_at	Gma.5971.1.S1_at		Gma.8516.1.S1_at	Gma.5402.1.S1_at
GmaAffx.71585.2.S1_at	Gma.6016.1.S1_s_at		Gma.8528.1.S1_at	Gma.5425.1.S1_at
GmaAffx.71674.1.S1_at	Gma.6016.2.S1_s_at		Gma.8531.1.S1_at	Gma.5427.2.S1_a_at
GmaAffx.71961.1.A1_at	Gma.6038.1.S1_at		Gma.8534.1.S1_at	Gma.5447.2.S1_at
GmaAffx.71999.1.S1_at	Gma.6091.1.S1_at		Gma.8540.1.S1_at	Gma.5461.1.S1_at
GmaAffx.72305.1.S1_at	Gma.612.1.A1_at		Gma.859.1.A1_at	Gma.5469.1.S1_at
GmaAffx.7254.1.A1_at	Gma.6126.1.S1_at		Gma.8606.1.S1_at	Gma.5503.1.S1_at
GmaAffx.72933.1.S1_at	Gma.6136.1.S1_at		Gma.8612.1.S1_at	Gma.5524.1.S1_at
GmaAffx.73027.1.S1_at	Gma.6152.1.S1_at		Gma.8616.1.A1_at	Gma.5547.1.A1_a_at
GmaAffx.73092.1.S1_at	Gma.6166.1.S1_at		Gma.862.1.A1_at	Gma.5672.3.S1_a_at
GmaAffx.73422.1.S1_at	Gma.6211.1.S1_at		Gma.8687.1.A1_at	Gma.5744.1.S1_at
GmaAffx.73439.1.S1_at	Gma.6264.1.S1_at		Gma.8690.1.S1_at	Gma.5747.2.S1_a_at
GmaAffx.73536.1.S1_at	Gma.6267.1.S1_at		Gma.871.1.S1_at	Gma.5756.1.S1_at
GmaAffx.73629.1.S1_at	Gma.6303.2.S1_at		Gma.8737.1.S1_at	Gma.5775.1.S1_at
GmaAffx.74050.1.S1_at	Gma.6339.1.S1_s_at		Gma.876.1.S1_at	Gma.5786.2.S1_at
GmaAffx.74375.1.S1_at	Gma.6389.1.S1_at		Gma.8776.1.S1_at	Gma.5788.1.S1_at
GmaAffx.74546.1.S1_at	Gma.6426.1.S1_at		Gma.879.1.A1_a_at	Gma.5789.1.S1_at
GmaAffx.74648.1.S1_at	Gma.6481.1.S1_at		Gma.8984.1.S1_at	Gma.5790.1.S1_x_at
GmaAffx.74847.1.S1_at	Gma.6496.1.S1_s_at		Gma.9.1.S1_at	Gma.5793.1.S1_s_at
GmaAffx.75384.1.S1_at	Gma.6528.1.A1_at		Gma.9.1.S1_s_at	Gma.5810.1.S1_at
GmaAffx.7627.1.S1_at	Gma.6528.2.S1_at		Gma.917.1.S1_at	Gma.585.1.S1_at
GmaAffx.76283.1.S1_at	Gma.6557.1.S1_s_at		Gma.9177.1.S1_at	Gma.5851.2.S1_s_at
GmaAffx.76452.1.S1_at	Gma.6564.1.S1_at		Gma.918.1.S1_at	Gma.5911.1.S1_at
GmaAffx.76609.1.S1_at	Gma.6574.1.S1_at		Gma.9206.1.A1_at	Gma.5949.1.A1_at
GmaAffx.77047.1.S1_at	Gma.6587.1.S1_at		Gma.9218.1.S1_at	Gma.5971.1.S1_at
GmaAffx.77056.1.S1_at	Gma.659.1.S1_at		Gma.9238.1.S1_at	Gma.5994.1.S1_at
GmaAffx.77177.1.S1_at	Gma.6633.2.S1_at		Gma.9277.1.S1_at	Gma.6015.1.A1_at
GmaAffx.77408.1.S1_at	Gma.6644.1.S1_at		Gma.9286.1.S1_s_at	Gma.6016.1.S1_s_at
GmaAffx.78064.1.S1_at	Gma.665.1.S1_s_at		Gma.939.1.A1_at	Gma.6016.2.S1_s_at
GmaAffx.78127.1.S1_at	Gma.6664.1.S1_s_at		Gma.9406.1.S1_at	Gma.6062.2.S1_a_at
GmaAffx.7838.3.S1_s_at	Gma.6664.2.S1_at		Gma.9444.1.S1_at	Gma.6091.1.S1_at
GmaAffx.78747.1.S1_at	Gma.667.3.S1_at		Gma.947.1.S1_at	Gma.6093.1.S1_at
GmaAffx.78829.1.S1_at	Gma.6672.1.S1_a_at		Gma.9511.1.S1_at	Gma.6102.1.S1_at
GmaAffx.78940.1.A1_at	Gma.6672.1.S1_at		Gma.9519.2.S1_at	Gma.612.1.A1_at
GmaAffx.78983.1.S1_at	Gma.6672.2.S1_at		Gma.953.1.S1_at	Gma.613.3.A1_at
GmaAffx.79107.2.S1_at	Gma.6672.2.S1_x_at		Gma.9578.1.A1_at	Gma.6136.1.S1_at
GmaAffx.80028.1.S1_at	Gma.6694.1.S1_at		Gma.9638.1.A1_at	Gma.6166.1.S1_at
GmaAffx.80249.1.S1_at	Gma.6796.1.S1_at		Gma.9718.1.S1_at	Gma.6201.1.S1_at
GmaAffx.80400.1.S1_at	Gma.6810.1.A1_at		Gma.9752.1.S1_at	Gma.6264.1.S1_at
GmaAffx.80463.1.S1_at	Gma.6845.1.S1_at		Gma.9935.1.S1_s_at	Gma.6282.1.S1_at
GmaAffx.8083.1.S1_at	Gma.6862.1.S1_s_at		GmaAffx.10045.1.S1_at	Gma.6344.1.S1_s_at
GmaAffx.80869.1.S1_s_at	Gma.6868.1.S1_a_at		GmaAffx.10118.1.S1_x_at	Gma.6453.1.S1_at
GmaAffx.80898.1.S1_at	Gma.6886.1.A1_at		GmaAffx.10540.1.S1_at	Gma.6462.2.S1_a_at
GmaAffx.81061.1.S1_at	Gma.6894.1.S1_at		GmaAffx.10578.1.S1_at	Gma.6462.3.S1_s_at
GmaAffx.81234.1.A1_at	Gma.6924.2.S1_a_at		GmaAffx.10582.1.S1_at	Gma.647.1.S1_at
GmaAffx.81662.1.S1_at	Gma.6951.1.S1_at		GmaAffx.10587.1.A1_at	Gma.6481.1.S1_at
GmaAffx.8248.1.S1_at	Gma.6987.1.S1_at		GmaAffx.10590.1.S1_s_at	Gma.6488.1.S1_at
GmaAffx.82676.1.S1_at	Gma.7080.1.S1_s_at		GmaAffx.11118.1.A1_at	Gma.6496.1.S1_s_at
GmaAffx.8287.1.S1_at	Gma.7095.1.A1_at		GmaAffx.11180.1.A1_at	Gma.6551.1.S1_s_at
GmaAffx.82887.1.S1_at	Gma.7100.1.A1_at		GmaAffx.11343.1.S1_at	Gma.6574.1.S1_at
GmaAffx.82934.1.S1_at	Gma.7164.1.A1_at		GmaAffx.11383.1.S1_at	Gma.6587.1.S1_at
GmaAffx.83017.1.S1_at	Gma.7180.2.S1_at		GmaAffx.11399.1.S1_at	Gma.659.1.S1_at
GmaAffx.8310.1.A1_at	Gma.7196.1.S1_at		GmaAffx.11433.1.S1_at	Gma.6597.1.S1_at
GmaAffx.83317.3.S1_at	Gma.7214.1.S1_at		GmaAffx.1184.1.S1_s_at	Gma.6629.1.S1_at
GmaAffx.83908.1.S1_at	Gma.7404.1.A1_at		GmaAffx.11840.1.S1_at	Gma.6633.2.S1_at
GmaAffx.84261.1.S1_at	Gma.7415.1.S1_at		GmaAffx.12007.1.A1_at	Gma.6672.1.S1_a_at
GmaAffx.84367.1.S1_at	Gma.7435.1.S1_at		GmaAffx.12252.1.S1_at	Gma.6672.1.S1_at
GmaAffx.84407.1.S1_at	Gma.7447.1.S1_s_at		GmaAffx.12369.1.A1_at	Gma.6672.2.S1_x_at
GmaAffx.84414.1.S1_at	Gma.7487.1.S1_at		GmaAffx.12534.1.A1_at	Gma.6709.1.S1_at
GmaAffx.84877.1.S1_at	Gma.7599.1.S1_a_at		GmaAffx.12653.1.S1_at	Gma.6724.1.S1_at
GmaAffx.85096.1.S1_at	Gma.7607.1.A1_at		GmaAffx.12704.1.A1_at	Gma.6760.1.S1_at
GmaAffx.85103.1.S1_at	Gma.7673.1.S1_at		GmaAffx.1271.1.S1_at	Gma.6773.1.S1_at
GmaAffx.85150.2.S1_at	Gma.7710.1.S1_at		GmaAffx.12929.1.A1_at	Gma.6781.1.S1_at
GmaAffx.85287.2.S1_at	Gma.7729.1.S1_at		GmaAffx.12933.1.S1_at	Gma.6796.1.S1_at
GmaAffx.85405.1.S1_at	Gma.79.2.S1_at		GmaAffx.12935.1.S1_at	Gma.6810.1.A1_at
GmaAffx.85444.1.S1_at	Gma.79.4.S1_s_at		GmaAffx.12937.1.A1_at	Gma.6811.2.S1_a_at
GmaAffx.85957.1.S1_at	Gma.79.5.S1_s_at		GmaAffx.1301.59.S1_at	Gma.6811.2.S1_at
GmaAffx.86084.1.S1_at	Gma.7972.1.S1_at		GmaAffx.1331.1.S1_at	Gma.6811.2.S1_x_at
GmaAffx.86151.1.S1_at	Gma.7993.1.S1_at		GmaAffx.1331.1.S1_x_at	Gma.6846.1.S1_at
GmaAffx.86173.1.A1_at	Gma.8020.2.S1_at		GmaAffx.13587.1.S1_at	Gma.6849.1.S1_at
GmaAffx.86183.1.S1_at	Gma.8022.2.S1_at		GmaAffx.13717.1.S1_at	Gma.6862.1.S1_s_at
GmaAffx.86183.2.S1_at	Gma.8185.1.A1_at		GmaAffx.13986.1.A1_at	Gma.6868.1.S1_a_at
GmaAffx.86258.1.S1_x_at	Gma.8185.1.A1_s_at		GmaAffx.14338.1.S1_s_at	Gma.6886.1.A1_at
GmaAffx.86321.1.S1_at	Gma.8218.1.S1_at		GmaAffx.14608.1.S1_at	Gma.6951.1.S1_at
GmaAffx.86390.1.S1_at	Gma.8225.1.A1_at		GmaAffx.14846.1.S1_at	Gma.7037.1.S1_at
GmaAffx.86464.2.S1_at	Gma.8347.1.S1_at		GmaAffx.14904.1.S1_at	Gma.706.2.S1_at
GmaAffx.86588.1.S1_at	Gma.8371.1.S1_at		GmaAffx.14953.1.S1_at	Gma.7060.1.S1_at
GmaAffx.86592.1.A1_at	Gma.84.1.S1_at		GmaAffx.1518.1.S1_at	Gma.7061.1.S1_at
GmaAffx.86592.2.A1_at	Gma.84.2.S1_at		GmaAffx.15225.1.A1_at	Gma.7061.2.S1_at
GmaAffx.86592.2.S1_at	Gma.8436.1.S1_at		GmaAffx.15471.3.S1_x_at	Gma.7078.1.S1_at
GmaAffx.86835.1.S1_at	Gma.8436.1.S1_s_at		GmaAffx.15731.1.S1_at	Gma.7087.1.S1_at
GmaAffx.87407.3.S1_at	Gma.8437.1.S1_at		GmaAffx.15904.1.S1_at	Gma.7092.1.S1_at
GmaAffx.87539.1.S1_at	Gma.8455.1.S1_at		GmaAffx.15910.2.S1_at	Gma.7092.2.S1_at
GmaAffx.87730.1.S1_at	Gma.8488.1.S1_at		GmaAffx.15953.1.A1_at	Gma.7095.1.A1_at
GmaAffx.87850.1.S1_at	Gma.8489.1.S1_at		GmaAffx.16182.1.S1_s_at	Gma.7129.1.S1_at
GmaAffx.88219.1.S1_at	Gma.8495.1.S1_at		GmaAffx.16271.1.S1_at	Gma.717.1.A1_at
GmaAffx.88358.1.S1_at	Gma.8496.1.S1_at		GmaAffx.16549.1.S1_at	Gma.7180.1.S1_a_at
GmaAffx.89045.1.A1_s_at	Gma.8512.1.S1_at		GmaAffx.16569.1.S1_at	Gma.7180.1.S1_at
GmaAffx.89071.1.A1_at	Gma.8533.1.S1_at		GmaAffx.16622.1.S1_at	Gma.7180.2.S1_at
GmaAffx.8932.6.S1_s_at	Gma.8573.1.S1_at		GmaAffx.16994.1.S1_at	Gma.7182.1.S1_at
GmaAffx.89406.1.A1_at	Gma.8594.1.S1_at		GmaAffx.17295.1.S1_at	Gma.719.1.A1_at
GmaAffx.8973.2.S1_at	Gma.8614.1.S1_at		GmaAffx.17408.1.S1_at	Gma.7324.1.A1_at
GmaAffx.89772.10.A1_s_at	Gma.8674.2.A1_at		GmaAffx.17505.1.S1_at	Gma.7332.1.S1_at
GmaAffx.89772.13.S1_s_at	Gma.8777.1.A1_at		GmaAffx.17564.1.S1_at	Gma.7404.1.A1_at
GmaAffx.89772.2.S1_at	Gma.883.1.S1_at		GmaAffx.17955.1.S1_at	Gma.7418.1.S1_at
GmaAffx.89772.2.S1_x_at	Gma.8939.1.S1_at		GmaAffx.1816.1.S1_at	Gma.7435.1.S1_at
GmaAffx.89786.1.S1_at	Gma.8942.1.S1_at		GmaAffx.18376.1.A1_at	Gma.7447.1.S1_s_at
GmaAffx.89881.1.S1_s_at	Gma.9049.1.S1_at		GmaAffx.1852.1.A1_at	Gma.7447.2.S1_x_at
GmaAffx.90353.1.S1_at	Gma.9069.1.S1_at		GmaAffx.18616.1.S1_at	Gma.7544.1.A1_at
GmaAffx.90921.1.S1_s_at	Gma.9083.1.S1_at		GmaAffx.18649.1.S1_at	Gma.7587.1.S1_at
GmaAffx.90956.1.S1_s_at	Gma.9083.2.S1_at		GmaAffx.18744.1.A1_at	Gma.7607.1.A1_at
GmaAffx.91159.1.S1_at	Gma.9089.1.A1_at		GmaAffx.18766.1.S1_at	Gma.7608.1.S1_at
GmaAffx.91653.1.S1_s_at	Gma.9106.1.S1_at		GmaAffx.19806.1.A1_at	Gma.7646.1.A1_at
GmaAffx.9199.1.S1_at	Gma.9110.1.S1_at		GmaAffx.19850.2.S1_at	Gma.7646.2.S1_at
GmaAffx.92157.1.S1_at	Gma.9128.1.A1_at		GmaAffx.19977.1.S1_at	Gma.7673.1.S1_at
GmaAffx.92192.1.S1_s_at	Gma.9165.1.A1_at		GmaAffx.2012.1.S1_at	Gma.7725.1.S1_at
GmaAffx.92210.1.S1_at	Gma.9167.1.S1_at		GmaAffx.20282.1.S1_at	Gma.7761.2.S1_at
GmaAffx.92699.1.S1_s_at	Gma.9185.1.S1_at		GmaAffx.20700.1.S1_at	Gma.7811.1.A1_at
GmaAffx.92851.1.S1_s_at	Gma.9202.1.S1_at		GmaAffx.21003.1.S1_at	Gma.7813.2.S1_at
GmaAffx.93149.1.S1_s_at	Gma.924.1.S1_at		GmaAffx.21003.3.S1_x_at	Gma.7831.1.S1_s_at
GmaAffx.93235.1.S1_s_at	Gma.9363.1.S1_at		GmaAffx.21087.1.S1_at	Gma.7889.1.A1_at
GmaAffx.93248.1.S1_at	Gma.9436.1.S1_at		GmaAffx.21180.1.S1_at	Gma.7892.1.A1_at
GmaAffx.93248.1.S1_s_at	Gma.9507.1.S1_at		GmaAffx.2146.1.A1_at	Gma.79.2.S1_at
GmaAffx.93254.1.S1_at	Gma.9672.1.S1_at		GmaAffx.21497.1.S1_at	Gma.79.4.S1_s_at
GmaAffx.93515.1.S1_s_at	Gma.9710.1.A1_at		GmaAffx.21514.1.A1_at	Gma.79.5.S1_s_at
GmaAffx.93554.1.S1_at	Gma.9720.1.S1_at		GmaAffx.2155.1.S1_at	Gma.795.1.A1_at
GmaAffx.9636.1.S1_at	Gma.9721.1.S1_at		GmaAffx.21743.1.S1_at	Gma.796.1.S1_at
soybean_rRNA_1057_RC_at	Gma.982.1.S1_at		GmaAffx.21925.1.S1_at	Gma.7993.1.S1_at
soybean_rRNA_114_RC_at	Gma.9839.1.S1_at		GmaAffx.21980.1.S1_at	Gma.802.3.S1_x_at
soybean_rRNA_1352_at	Gma.987.1.S1_at		GmaAffx.22160.1.S1_at	Gma.8096.1.S1_at
soybean_rRNA_1531_RC_at	GmaAffx.10290.1.S1_at		GmaAffx.22164.1.S1_at	Gma.8185.1.A1_at
soybean_rRNA_1665_RC_at	GmaAffx.10521.1.A1_at		GmaAffx.22524.1.S1_at	Gma.8185.1.A1_s_at
soybean_rRNA_1692_RC_at	GmaAffx.10631.1.S1_at		GmaAffx.22552.1.S1_at	Gma.8192.1.S1_at
soybean_rRNA_1721_RC_at	GmaAffx.10790.1.S1_at		GmaAffx.22687.1.S1_at	Gma.8212.1.S1_at
soybean_rRNA_176_at	GmaAffx.10927.1.S1_at		GmaAffx.22804.1.S1_at	Gma.8225.1.A1_at
soybean_rRNA_485_RC_at	GmaAffx.11454.1.S1_at		GmaAffx.22814.1.S1_at	Gma.8351.2.S1_s_at
soybean_rRNA_57_RC_at	GmaAffx.11559.1.A1_at		GmaAffx.2282.1.A1_at	Gma.838.1.S1_at
soybean_rRNA_776_RC_at	GmaAffx.1165.1.S1_at		GmaAffx.2290.1.S1_at	Gma.8395.1.A1_at
soybean_rRNA_918_RC_at	GmaAffx.11662.1.S1_at		GmaAffx.23523.1.S1_at	Gma.8421.1.S1_at
	GmaAffx.12238.1.S1_at		GmaAffx.24102.1.S1_at	Gma.8422.1.A1_at
	GmaAffx.12507.1.S1_at		GmaAffx.24292.1.S1_at	Gma.8430.1.S1_x_at
	GmaAffx.12665.1.A1_at		GmaAffx.24383.1.A1_at	Gma.8436.1.S1_at
	GmaAffx.12694.1.S1_at		GmaAffx.24413.1.A1_at	Gma.8436.1.S1_s_at
	GmaAffx.12927.1.A1_at		GmaAffx.24981.1.A1_at	Gma.8437.1.S1_at
	GmaAffx.1301.114.A1_at		GmaAffx.25478.1.S1_at	Gma.8444.1.S1_at
	GmaAffx.1301.78.S1_s_at		GmaAffx.26500.1.S1_at	Gma.8449.1.S1_s_at
	GmaAffx.1301.96.A1_s_at		GmaAffx.26790.1.S1_at	Gma.8455.1.S1_at
	GmaAffx.13543.1.A1_at		GmaAffx.26854.2.S1_at	Gma.8472.1.S1_at
	GmaAffx.13806.1.S1_at		GmaAffx.269.1.S1_at	Gma.8488.1.S1_at
	GmaAffx.15031.1.S1_at		GmaAffx.27004.1.S1_at	Gma.8533.1.S1_at
	GmaAffx.15191.1.S1_at		GmaAffx.2710.1.S1_at	Gma.8571.1.S1_at
	GmaAffx.15191.2.S1_at		GmaAffx.27789.1.S1_at	Gma.8573.1.S1_at
	GmaAffx.15844.1.A1_at		GmaAffx.27789.1.S1_x_at	Gma.8614.1.S1_at
	GmaAffx.15983.2.S1_s_at		GmaAffx.28057.1.S1_at	Gma.8674.1.A1_a_at
	GmaAffx.16106.1.S1_at		GmaAffx.28119.1.S1_at	Gma.8674.2.A1_at
	GmaAffx.1620.3.S1_s_at		GmaAffx.28381.1.S1_at	Gma.868.1.S1_s_at
	GmaAffx.16201.1.S1_at		GmaAffx.28926.1.A1_at	Gma.8744.1.S1_at
	GmaAffx.16408.1.A1_at		GmaAffx.29210.1.S1_at	Gma.8747.1.A1_at
	GmaAffx.16523.1.S1_at		GmaAffx.29417.1.S1_at	Gma.8747.2.S1_at
	GmaAffx.1694.1.S1_at		GmaAffx.295.1.A1_s_at	Gma.8904.1.S1_at
	GmaAffx.16959.1.S1_at		GmaAffx.29769.2.S1_at	Gma.8939.1.S1_at
	GmaAffx.16982.1.S1_at		GmaAffx.2981.1.A1_at	Gma.8942.1.S1_at
	GmaAffx.17086.1.S1_at		GmaAffx.2981.2.S1_at	Gma.896.1.S1_at
	GmaAffx.17518.2.S1_at		GmaAffx.30119.1.S1_at	Gma.9089.1.A1_at
	GmaAffx.17559.1.A1_at		GmaAffx.30301.1.S1_at	Gma.9106.1.S1_at
	GmaAffx.17856.1.S1_at		GmaAffx.30570.1.S1_at	Gma.9165.1.A1_at
	GmaAffx.1877.1.A1_at		GmaAffx.30593.1.S1_at	Gma.919.1.A1_at
	GmaAffx.190.1.S1_at		GmaAffx.30724.1.S1_at	Gma.9221.1.S1_at
	GmaAffx.19686.1.S1_at		GmaAffx.31569.1.S1_at	Gma.9592.1.A1_at
	GmaAffx.19740.1.A1_at		GmaAffx.32206.1.S1_at	Gma.9655.1.S1_at
	GmaAffx.19819.1.A1_at		GmaAffx.32318.1.A1_at	Gma.9672.1.S1_at
	GmaAffx.19954.1.A1_at		GmaAffx.32352.1.A1_at	Gma.9710.1.A1_at
	GmaAffx.19954.2.S1_at		GmaAffx.32352.1.S1_at	Gma.9711.1.A1_at
	GmaAffx.20041.1.S1_at		GmaAffx.32622.1.S1_at	Gma.9720.1.S1_at
	GmaAffx.20146.1.S1_at		GmaAffx.32759.1.S1_at	Gma.9721.1.S1_at
	GmaAffx.20440.1.S1_at		GmaAffx.33085.1.S1_at	Gma.9832.1.S1_at
	GmaAffx.20514.1.A1_at		GmaAffx.33714.1.S1_at	Gma.987.1.S1_at
	GmaAffx.20925.1.S1_at		GmaAffx.33714.2.S1_at	Gma.9875.1.S1_at
	GmaAffx.20974.1.S1_at		GmaAffx.34178.1.S1_at	Gma.9882.1.S1_at
	GmaAffx.2157.1.S1_at		GmaAffx.34293.1.S1_at	Gma.9961.1.S1_at
	GmaAffx.21596.1.S1_at		GmaAffx.34646.1.S1_at	GmaAffx.10078.1.S1_at
	GmaAffx.21599.1.S1_s_at		GmaAffx.34646.2.S1_at	GmaAffx.10143.1.S1_at
	GmaAffx.21668.1.A1_at		GmaAffx.34893.1.A1_at	GmaAffx.10483.1.A1_at
	GmaAffx.21782.1.A1_at		GmaAffx.35242.1.S1_at	GmaAffx.10517.1.S1_at
	GmaAffx.21787.1.A1_at		GmaAffx.35671.1.A1_at	GmaAffx.10629.1.S1_s_at
	GmaAffx.21887.1.A1_at		GmaAffx.35729.1.S1_s_at	GmaAffx.10631.1.S1_at
	GmaAffx.21924.1.S1_at		GmaAffx.35729.2.S1_at	GmaAffx.10734.1.S1_at
	GmaAffx.22396.1.S1_at		GmaAffx.3711.1.A1_at	GmaAffx.10790.1.S1_at
	GmaAffx.23189.1.S1_at		GmaAffx.37199.1.S1_at	GmaAffx.10919.1.S1_at
	GmaAffx.23620.1.S1_s_at		GmaAffx.37800.1.S1_at	GmaAffx.10927.1.S1_at
	GmaAffx.24064.1.S1_at		GmaAffx.38191.1.S1_at	GmaAffx.11228.1.A1_at
	GmaAffx.24384.1.A1_at		GmaAffx.38683.1.S1_at	GmaAffx.11601.1.S1_at
	GmaAffx.24408.1.A1_at		GmaAffx.38765.1.S1_at	GmaAffx.11819.1.S1_at
	GmaAffx.24470.1.S1_at		GmaAffx.38793.1.S1_at	GmaAffx.11889.1.S1_at
	GmaAffx.25145.1.A1_at		GmaAffx.39349.1.S1_at	GmaAffx.12014.1.A1_at
	GmaAffx.25470.1.S1_at		GmaAffx.39529.1.S1_at	GmaAffx.12058.1.S1_s_at
	GmaAffx.2556.1.S1_at		GmaAffx.39645.1.S1_at	GmaAffx.12305.1.S1_at
	GmaAffx.25759.1.S1_at		GmaAffx.39734.1.S1_at	GmaAffx.12339.1.S1_at
	GmaAffx.25768.1.S1_at		GmaAffx.40114.1.A1_at	GmaAffx.12370.1.S1_at
	GmaAffx.25878.1.S1_at		GmaAffx.40114.1.S1_at	GmaAffx.12674.1.A1_at
	GmaAffx.25965.1.S1_at		GmaAffx.40377.2.S1_at	GmaAffx.12694.1.S1_at
	GmaAffx.265.2.S1_at		GmaAffx.40432.1.S1_at	GmaAffx.12886.1.A1_at
	GmaAffx.26533.1.A1_s_at		GmaAffx.405.1.S1_at	GmaAffx.12927.1.A1_at
	GmaAffx.27056.1.S1_at		GmaAffx.40660.2.S1_at	GmaAffx.1301.110.A1_s_at
	GmaAffx.274.1.A1_at		GmaAffx.40679.2.S1_s_at	GmaAffx.13543.1.A1_at
	GmaAffx.27438.1.S1_at		GmaAffx.41380.1.S1_at	GmaAffx.13872.1.S1_at
	GmaAffx.27505.1.A1_s_at		GmaAffx.41500.1.A1_at	GmaAffx.13898.1.S1_at
	GmaAffx.27554.1.S1_at		GmaAffx.41843.2.S1_at	GmaAffx.14404.1.S1_at
	GmaAffx.28067.1.S1_at		GmaAffx.41891.1.S1_at	GmaAffx.1441.1.S1_at
	GmaAffx.2833.2.S1_at		GmaAffx.42302.1.S1_at	GmaAffx.147.1.S1_at
	GmaAffx.28382.1.S1_at		GmaAffx.42314.1.S1_at	GmaAffx.15191.1.S1_at
	GmaAffx.28803.1.S1_at		GmaAffx.42349.2.S1_at	GmaAffx.15191.2.S1_at
	GmaAffx.28927.3.S1_at		GmaAffx.4245.5.S1_at	GmaAffx.15811.1.A1_at
	GmaAffx.28944.1.A1_at		GmaAffx.42513.1.A1_at	GmaAffx.15844.1.A1_at
	GmaAffx.29461.1.S1_at		GmaAffx.42525.1.A1_at	GmaAffx.15861.1.S1_at
	GmaAffx.29661.1.A1_at		GmaAffx.42593.1.A1_at	GmaAffx.16026.1.S1_at
	GmaAffx.2970.1.A1_at		GmaAffx.42748.1.S1_at	GmaAffx.16201.1.S1_at
	GmaAffx.29705.2.S1_s_at		GmaAffx.42931.1.S1_at	GmaAffx.16320.1.S1_at
	GmaAffx.29818.1.A1_at		GmaAffx.43260.1.S1_at	GmaAffx.16392.1.A1_at
	GmaAffx.30011.1.S1_at		GmaAffx.43703.1.S1_at	GmaAffx.16401.1.S1_at
	GmaAffx.30024.1.S1_at		GmaAffx.4382.2.S1_at	GmaAffx.16625.1.S1_at
	GmaAffx.30164.1.A1_at		GmaAffx.44319.1.S1_at	GmaAffx.16982.1.S1_at
	GmaAffx.30219.1.A1_at		GmaAffx.44368.1.S1_at	GmaAffx.17436.1.S1_at
	GmaAffx.3046.1.A1_at		GmaAffx.44446.1.A1_at	GmaAffx.17500.1.A1_at
	GmaAffx.30578.1.A1_at		GmaAffx.4467.2.S1_at	GmaAffx.17538.1.S1_at
	GmaAffx.30709.1.S1_at		GmaAffx.4467.3.S1_at	GmaAffx.17559.1.A1_at
	GmaAffx.310.1.S1_at		GmaAffx.44856.1.A1_at	GmaAffx.17904.2.S1_at
	GmaAffx.31007.1.S1_at		GmaAffx.45036.1.S1_at	GmaAffx.18415.1.S1_at
	GmaAffx.3113.1.S1_s_at		GmaAffx.45050.1.S1_at	GmaAffx.18418.1.S1_at
	GmaAffx.31406.1.S1_at		GmaAffx.45175.2.S1_at	GmaAffx.1877.1.A1_at
	GmaAffx.31772.1.S1_at		GmaAffx.45213.1.S1_at	GmaAffx.190.1.S1_at
	GmaAffx.32011.1.S1_at		GmaAffx.45710.1.S1_at	GmaAffx.19499.1.S1_at
	GmaAffx.32011.2.S1_at		GmaAffx.45739.1.S1_at	GmaAffx.19636.1.S1_at
	GmaAffx.32256.1.S1_at		GmaAffx.45900.1.S1_at	GmaAffx.19742.1.A1_at
	GmaAffx.32393.1.S1_at		GmaAffx.46108.1.S1_at	GmaAffx.19819.1.A1_at
	GmaAffx.33377.1.A1_at		GmaAffx.47228.1.S1_at	GmaAffx.19970.1.S1_at
	GmaAffx.33615.1.S1_at		GmaAffx.47493.1.S1_at	GmaAffx.20041.1.S1_s_at
	GmaAffx.3369.2.A1_at		GmaAffx.47615.1.S1_at	GmaAffx.20440.1.S1_at
	GmaAffx.35130.1.S1_at		GmaAffx.47763.1.S1_at	GmaAffx.20465.1.A1_at
	GmaAffx.35378.1.S1_s_at		GmaAffx.478.1.S1_at	GmaAffx.20514.1.A1_at
	GmaAffx.35948.1.A1_at		GmaAffx.478.4.S1_at	GmaAffx.20866.1.S1_at
	GmaAffx.36701.2.S1_at		GmaAffx.47823.1.S1_at	GmaAffx.20925.1.S1_at
	GmaAffx.3697.1.S1_at		GmaAffx.4788.1.S1_at	GmaAffx.20974.1.S1_at
	GmaAffx.36973.1.S1_at		GmaAffx.4788.2.S1_at	GmaAffx.21292.1.S1_at
	GmaAffx.37155.1.S1_at		GmaAffx.48306.1.S1_at	GmaAffx.21387.1.A1_at
	GmaAffx.3727.1.S1_at		GmaAffx.48416.1.S1_at	GmaAffx.2157.1.S1_at
	GmaAffx.37842.1.S1_at		GmaAffx.48534.1.S1_at	GmaAffx.21596.1.S1_at
	GmaAffx.37874.1.A1_at		GmaAffx.48534.2.S1_at	GmaAffx.21668.1.A1_at
	GmaAffx.38430.1.S1_at		GmaAffx.48565.1.S1_at	GmaAffx.21734.1.S1_at
	GmaAffx.38919.1.S1_at		GmaAffx.49138.1.S1_at	GmaAffx.21782.1.S1_at
	GmaAffx.38949.1.S1_s_at		GmaAffx.49231.1.S1_at	GmaAffx.21787.1.A1_at
	GmaAffx.39259.1.A1_at		GmaAffx.49393.1.S1_at	GmaAffx.21924.1.S1_at
	GmaAffx.39265.1.S1_at		GmaAffx.49549.1.S1_at	GmaAffx.22027.1.S1_at
	GmaAffx.40256.1.A1_at		GmaAffx.49640.1.S1_at	GmaAffx.22136.1.S1_at
	GmaAffx.4029.1.S1_at		GmaAffx.49655.1.S1_at	GmaAffx.22178.1.S1_at
	GmaAffx.40574.1.S1_at		GmaAffx.50725.1.S1_at	GmaAffx.22396.1.S1_at
	GmaAffx.40760.1.S1_at		GmaAffx.50725.2.S1_s_at	GmaAffx.22592.1.S1_at
	GmaAffx.40965.1.A1_at		GmaAffx.50935.1.S1_at	GmaAffx.22751.1.A1_at
	GmaAffx.41491.1.S1_at		GmaAffx.51045.1.S1_at	GmaAffx.2310.1.A1_at
	GmaAffx.42116.1.S1_at		GmaAffx.51131.1.S1_s_at	GmaAffx.23189.1.S1_at
	GmaAffx.42116.1.S1_x_at		GmaAffx.51409.1.S1_at	GmaAffx.23473.2.S1_at
	GmaAffx.42925.1.S1_s_at		GmaAffx.51468.1.S1_at	GmaAffx.2356.1.S1_at
	GmaAffx.4299.1.S1_at		GmaAffx.51799.1.S1_at	GmaAffx.2356.2.A1_at
	GmaAffx.43168.1.S1_at		GmaAffx.51898.1.S1_at	GmaAffx.23702.1.S1_at
	GmaAffx.43188.1.A1_at		GmaAffx.52640.1.S1_at	GmaAffx.23924.1.S1_at
	GmaAffx.43291.1.S1_at		GmaAffx.52752.2.S1_at	GmaAffx.24064.1.S1_at
	GmaAffx.43744.1.S1_at		GmaAffx.52766.1.S1_at	GmaAffx.24064.2.S1_s_at
	GmaAffx.43987.1.S1_at		GmaAffx.53185.1.S1_at	GmaAffx.24083.1.S1_at
	GmaAffx.44031.1.S1_at		GmaAffx.53256.1.S1_at	GmaAffx.24470.1.S1_at
	GmaAffx.44301.1.S1_at		GmaAffx.53324.1.A1_at	GmaAffx.24564.1.S1_at
	GmaAffx.45786.1.S1_at		GmaAffx.53331.1.S1_at	GmaAffx.25145.1.A1_at
	GmaAffx.45957.1.S1_at		GmaAffx.53489.1.A1_at	GmaAffx.25347.1.S1_at
	GmaAffx.46418.1.S1_at		GmaAffx.5406.1.S1_at	GmaAffx.2556.1.S1_at
	GmaAffx.46786.1.S1_at		GmaAffx.54083.1.S1_at	GmaAffx.25759.1.S1_at
	GmaAffx.47232.1.A1_at		GmaAffx.54145.1.S1_at	GmaAffx.25768.1.S1_at
	GmaAffx.47700.1.A1_at		GmaAffx.54955.1.S1_at	GmaAffx.25834.1.S1_at
	GmaAffx.47829.1.A1_at		GmaAffx.55382.1.S1_s_at	GmaAffx.25965.1.S1_at
	GmaAffx.48156.1.A1_at		GmaAffx.55387.1.S1_at	GmaAffx.26169.1.S1_at
	GmaAffx.48250.1.S1_at		GmaAffx.55450.1.S1_at	GmaAffx.26271.1.S1_at
	GmaAffx.48338.1.S1_at		GmaAffx.55953.1.S1_at	GmaAffx.26324.1.S1_at
	GmaAffx.48538.1.S1_at		GmaAffx.55988.1.S1_at	GmaAffx.26333.1.S1_at
	GmaAffx.48558.1.S1_at		GmaAffx.56257.1.S1_at	GmaAffx.26457.1.S1_at
	GmaAffx.48718.1.S1_at		GmaAffx.56272.1.S1_at	GmaAffx.26584.2.S1_at
	GmaAffx.4898.1.S1_at		GmaAffx.56692.1.S1_at	GmaAffx.26740.1.S1_at
	GmaAffx.4898.2.S1_at		GmaAffx.56800.1.A1_at	GmaAffx.27056.1.S1_at
	GmaAffx.49008.1.S1_at		GmaAffx.57775.1.S1_s_at	GmaAffx.27158.3.S1_at
	GmaAffx.49458.1.S1_at		GmaAffx.58079.1.S1_at	GmaAffx.2736.1.S1_at
	GmaAffx.49465.1.A1_at		GmaAffx.58838.1.S1_at	GmaAffx.274.1.A1_at
	GmaAffx.50026.1.S1_at		GmaAffx.59231.1.S1_at	GmaAffx.27422.1.S1_at
	GmaAffx.50221.1.S1_at		GmaAffx.59330.1.S1_at	GmaAffx.27438.1.S1_at
	GmaAffx.50396.1.S1_at		GmaAffx.59359.1.S1_at	GmaAffx.2755.1.A1_at
	GmaAffx.50677.1.S1_s_at		GmaAffx.59452.1.S1_at	GmaAffx.28067.1.S1_at
	GmaAffx.50946.1.S1_at		GmaAffx.59815.1.S1_at	GmaAffx.2833.1.S1_at
	GmaAffx.51133.1.S1_at		GmaAffx.6009.1.A1_at	GmaAffx.2833.2.S1_at
	GmaAffx.5167.1.S1_at		GmaAffx.60257.1.S1_at	GmaAffx.28382.1.S1_at
	GmaAffx.52052.1.S1_at		GmaAffx.6027.1.A1_at	GmaAffx.28735.1.S1_at
	GmaAffx.52057.1.S1_at		GmaAffx.60673.1.S1_at	GmaAffx.28909.1.S1_at
	GmaAffx.52752.1.S1_s_at		GmaAffx.60802.1.A1_at	GmaAffx.29044.1.S1_at
	GmaAffx.52752.2.S1_at		GmaAffx.60969.1.S1_at	GmaAffx.29347.1.S1_at
	GmaAffx.52983.1.A1_at		GmaAffx.61277.1.S1_at	GmaAffx.29461.1.S1_at
	GmaAffx.53010.1.A1_at		GmaAffx.61944.1.S1_at	GmaAffx.29628.1.A1_at
	GmaAffx.53018.1.S1_at		GmaAffx.62856.1.S1_at	GmaAffx.29661.1.A1_at
	GmaAffx.53173.1.S1_at		GmaAffx.62877.1.A1_at	GmaAffx.30057.1.S1_at
	GmaAffx.53712.2.A1_at		GmaAffx.62958.1.S1_at	GmaAffx.30176.1.A1_at
	GmaAffx.53934.1.S1_at		GmaAffx.63054.1.S1_at	GmaAffx.30219.1.A1_at
	GmaAffx.54174.1.S1_at		GmaAffx.63272.1.S1_at	GmaAffx.30248.1.S1_at
	GmaAffx.54447.1.S1_at		GmaAffx.63611.1.S1_at	GmaAffx.30261.1.A1_at
	GmaAffx.54494.1.S1_at		GmaAffx.63706.1.S1_s_at	GmaAffx.30344.1.S1_at
	GmaAffx.55784.1.S1_at		GmaAffx.63925.1.S1_at	GmaAffx.3046.1.A1_at
	GmaAffx.55997.1.S1_at		GmaAffx.64357.1.S1_at	GmaAffx.30578.1.A1_at
	GmaAffx.56042.1.S1_at		GmaAffx.64787.1.S1_at	GmaAffx.30709.1.S1_at
	GmaAffx.56217.1.A1_at		GmaAffx.64794.1.S1_at	GmaAffx.30851.2.S1_at
	GmaAffx.56720.1.A1_at		GmaAffx.64832.1.S1_at	GmaAffx.310.1.S1_at
	GmaAffx.57177.1.S1_at		GmaAffx.65225.1.A1_at	GmaAffx.31007.1.S1_at
	GmaAffx.57265.1.S1_s_at		GmaAffx.65280.1.A1_at	GmaAffx.31202.1.S1_at
	GmaAffx.57489.1.S1_at		GmaAffx.65281.1.S1_at	GmaAffx.31212.1.A1_at
	GmaAffx.57640.1.S1_at		GmaAffx.65334.1.A1_at	GmaAffx.31772.1.S1_at
	GmaAffx.57766.1.S1_at		GmaAffx.65448.1.S1_at	GmaAffx.3215.1.A1_at
	GmaAffx.58057.1.S1_at		GmaAffx.65477.1.S1_at	GmaAffx.3222.1.S1_at
	GmaAffx.58294.1.A1_at		GmaAffx.65580.1.S1_at	GmaAffx.32258.1.S1_at
	GmaAffx.58294.2.S1_at		GmaAffx.65802.1.S1_at	GmaAffx.33377.1.A1_at
	GmaAffx.58549.1.S1_at		GmaAffx.66000.1.S1_at	GmaAffx.34894.1.S1_at
	GmaAffx.58948.1.S1_at		GmaAffx.66106.1.S1_at	GmaAffx.35130.1.S1_at
	GmaAffx.59308.1.S1_at		GmaAffx.66195.1.A1_at	GmaAffx.35346.1.S1_at
	GmaAffx.59856.2.S1_at		GmaAffx.6624.1.A1_at	GmaAffx.3550.1.S1_at
	GmaAffx.59860.1.S1_at		GmaAffx.6633.1.A1_s_at	GmaAffx.35506.1.S1_at
	GmaAffx.60035.1.S1_at		GmaAffx.66858.2.S1_at	GmaAffx.3599.1.S1_at
	GmaAffx.60112.1.S1_at		GmaAffx.66873.1.S1_at	GmaAffx.36409.1.S1_at
	GmaAffx.60112.1.S1_s_at		GmaAffx.66987.1.S1_at	GmaAffx.36701.2.S1_at
	GmaAffx.60141.2.S1_at		GmaAffx.67291.1.S1_at	GmaAffx.36875.1.S1_x_at
	GmaAffx.60751.1.S1_at		GmaAffx.67435.1.S1_at	GmaAffx.36878.1.S1_at
	GmaAffx.60759.1.A1_at		GmaAffx.67489.1.S1_at	GmaAffx.3693.1.S1_at
	GmaAffx.60984.1.S1_at		GmaAffx.67643.1.S1_s_at	GmaAffx.36967.1.S1_at
	GmaAffx.61286.1.S1_at		GmaAffx.67864.1.S1_at	GmaAffx.3697.1.S1_at
	GmaAffx.61950.1.S1_at		GmaAffx.6790.1.S1_at	GmaAffx.36973.1.S1_at
	GmaAffx.62153.1.S1_at		GmaAffx.67937.1.S1_at	GmaAffx.3727.1.S1_at
	GmaAffx.62256.1.S1_at		GmaAffx.67969.1.S1_at	GmaAffx.37677.1.S1_at
	GmaAffx.6271.1.S1_at		GmaAffx.67969.2.A1_at	GmaAffx.37677.1.S1_s_at
	GmaAffx.63157.1.S1_at		GmaAffx.68845.1.S1_at	GmaAffx.3782.1.S1_at
	GmaAffx.63233.1.S1_at		GmaAffx.68942.1.S1_at	GmaAffx.37842.1.S1_at
	GmaAffx.63392.1.S1_at		GmaAffx.68962.1.S1_at	GmaAffx.37974.1.A1_at
	GmaAffx.63499.1.S1_at		GmaAffx.69373.1.S1_s_at	GmaAffx.38161.1.S1_at
	GmaAffx.63973.1.S1_at		GmaAffx.69748.1.S1_at	GmaAffx.38596.1.A1_at
	GmaAffx.64204.1.S1_at		GmaAffx.69899.1.A1_at	GmaAffx.38919.2.S1_at
	GmaAffx.64205.1.S1_at		GmaAffx.70235.1.S1_at	GmaAffx.39169.1.S1_at
	GmaAffx.65048.1.S1_s_at		GmaAffx.70235.2.S1_at	GmaAffx.39265.1.S1_at
	GmaAffx.65503.1.S1_at		GmaAffx.70478.1.A1_at	GmaAffx.39476.1.S1_at
	GmaAffx.65531.1.S1_at		GmaAffx.70659.1.A1_at	GmaAffx.39483.1.A1_at
	GmaAffx.65596.1.S1_at		GmaAffx.70969.1.S1_at	GmaAffx.39605.1.S1_at
	GmaAffx.6571.1.S1_at		GmaAffx.71151.1.S1_at	GmaAffx.39703.1.S1_at
	GmaAffx.65842.1.A1_at		GmaAffx.71222.1.S1_at	GmaAffx.39703.2.S1_s_at
	GmaAffx.65885.1.A1_s_at		GmaAffx.71236.1.S1_at	GmaAffx.40019.1.S1_at
	GmaAffx.65929.1.A1_s_at		GmaAffx.71277.1.S1_at	GmaAffx.40256.1.A1_at
	GmaAffx.65939.1.A1_at		GmaAffx.71382.1.A1_at	GmaAffx.40276.1.S1_at
	GmaAffx.66228.1.S1_at		GmaAffx.71386.1.S1_at	GmaAffx.4029.1.S1_at
	GmaAffx.66595.1.A1_at		GmaAffx.71484.2.S1_at	GmaAffx.40399.1.S1_at
	GmaAffx.66676.1.S1_at		GmaAffx.71519.1.A1_at	GmaAffx.40574.1.S1_at
	GmaAffx.67003.1.S1_at		GmaAffx.71543.1.S1_at	GmaAffx.40948.1.S1_at
	GmaAffx.67044.1.S1_at		GmaAffx.71674.1.S1_at	GmaAffx.40965.1.A1_at
	GmaAffx.67054.2.S1_s_at		GmaAffx.71814.1.S1_at	GmaAffx.41486.1.A1_at
	GmaAffx.67373.1.S1_at		GmaAffx.71999.1.S1_at	GmaAffx.41618.1.S1_at
	GmaAffx.67477.2.S1_at		GmaAffx.72203.1.A1_at	GmaAffx.42428.1.S1_at
	GmaAffx.67543.1.A1_at		GmaAffx.72203.1.A1_x_at	GmaAffx.42464.1.S1_at
	GmaAffx.68175.1.S1_at		GmaAffx.72305.1.S1_at	GmaAffx.42543.1.A1_at
	GmaAffx.68244.1.S1_at		GmaAffx.7254.1.A1_at	GmaAffx.42615.1.S1_at
	GmaAffx.68339.1.S1_at		GmaAffx.72566.1.S1_at	GmaAffx.42677.1.S1_at
	GmaAffx.6841.2.S1_at		GmaAffx.72579.1.S1_at	GmaAffx.42925.1.S1_s_at
	GmaAffx.68814.1.S1_at		GmaAffx.72933.1.S1_at	GmaAffx.4294.1.S1_at
	GmaAffx.68853.1.S1_at		GmaAffx.7338.1.S1_at	GmaAffx.43168.1.S1_at
	GmaAffx.68940.1.S1_at		GmaAffx.73439.1.S1_at	GmaAffx.43188.1.A1_at
	GmaAffx.69688.6.S1_s_at		GmaAffx.7345.2.S1_at	GmaAffx.43291.1.S1_at
	GmaAffx.69746.1.S1_at		GmaAffx.73629.1.S1_at	GmaAffx.43394.1.S1_s_at
	GmaAffx.6998.1.S1_at		GmaAffx.73695.1.S1_at	GmaAffx.43636.1.S1_at
	GmaAffx.70145.1.S1_at		GmaAffx.73698.1.S1_at	GmaAffx.4389.1.A1_at
	GmaAffx.70258.1.S1_s_at		GmaAffx.73708.1.S1_at	GmaAffx.4389.2.S1_at
	GmaAffx.7047.1.S1_at		GmaAffx.74145.1.S1_at	GmaAffx.4389.3.S1_at
	GmaAffx.70536.1.A1_at		GmaAffx.74298.1.S1_at	GmaAffx.43987.1.S1_at
	GmaAffx.70932.1.S1_at		GmaAffx.74375.1.S1_at	GmaAffx.44140.1.S1_at
	GmaAffx.70954.1.S1_at		GmaAffx.74546.1.S1_at	GmaAffx.44301.1.S1_at
	GmaAffx.71068.1.S1_at		GmaAffx.74573.1.S1_at	GmaAffx.44314.2.S1_at
	GmaAffx.71069.1.S1_at		GmaAffx.74648.1.S1_at	GmaAffx.44576.1.S1_at
	GmaAffx.713.1.S1_at		GmaAffx.74684.1.S1_at	GmaAffx.44767.1.S1_at
	GmaAffx.71333.1.S1_at		GmaAffx.75247.1.S1_at	GmaAffx.44813.1.A1_at
	GmaAffx.71468.1.S1_at		GmaAffx.75384.1.S1_at	GmaAffx.45432.1.S1_at
	GmaAffx.71763.1.S1_at		GmaAffx.75863.1.S1_at	GmaAffx.45511.1.S1_at
	GmaAffx.7197.1.A1_at		GmaAffx.75978.1.S1_at	GmaAffx.45690.1.S1_at
	GmaAffx.7215.1.A1_at		GmaAffx.75978.3.S1_s_at	GmaAffx.45862.1.S1_at
	GmaAffx.7217.1.A1_at		GmaAffx.76023.1.S1_at	GmaAffx.45862.1.S1_s_at
	GmaAffx.72179.1.A1_at		GmaAffx.76284.1.S1_at	GmaAffx.45957.1.S1_at
	GmaAffx.72743.1.S1_at		GmaAffx.76504.1.S1_at	GmaAffx.46303.1.S1_at
	GmaAffx.7290.1.A1_at		GmaAffx.76722.1.S1_at	GmaAffx.46418.1.S1_at
	GmaAffx.73107.1.S1_at		GmaAffx.77056.1.S1_at	GmaAffx.46883.1.S1_at
	GmaAffx.73273.1.S1_at		GmaAffx.77408.1.S1_at	GmaAffx.46896.1.S1_at
	GmaAffx.73345.1.S1_s_at		GmaAffx.77655.1.S1_at	GmaAffx.47101.1.A1_at
	GmaAffx.73486.1.S1_s_at		GmaAffx.7766.2.S1_at	GmaAffx.47256.1.S1_at
	GmaAffx.73672.1.S1_at		GmaAffx.77985.1.S1_at	GmaAffx.47408.1.S1_at
	GmaAffx.73770.1.S1_at		GmaAffx.7805.1.S1_at	GmaAffx.47646.1.S1_at
	GmaAffx.74014.1.S1_at		GmaAffx.78127.1.S1_at	GmaAffx.47700.1.A1_at
	GmaAffx.7416.3.S1_at		GmaAffx.78358.2.S1_at	GmaAffx.47706.1.A1_at
	GmaAffx.74187.1.S1_at		GmaAffx.78359.1.S1_at	GmaAffx.4776.1.A1_at
	GmaAffx.74402.1.A1_at		GmaAffx.78677.1.S1_at	GmaAffx.47788.1.A1_at
	GmaAffx.74676.2.S1_at		GmaAffx.789.1.A1_at	GmaAffx.47829.1.A1_at
	GmaAffx.74830.1.S1_s_at		GmaAffx.79107.1.A1_at	GmaAffx.47906.2.S1_at
	GmaAffx.74884.1.A1_at		GmaAffx.79107.2.S1_at	GmaAffx.48199.1.S1_at
	GmaAffx.74933.1.S1_at		GmaAffx.79126.1.S1_at	GmaAffx.48250.1.S1_at
	GmaAffx.75004.1.S1_at		GmaAffx.79221.1.S1_at	GmaAffx.48250.3.S1_at
	GmaAffx.75144.1.A1_at		GmaAffx.79221.2.S1_at	GmaAffx.48260.1.S1_at
	GmaAffx.75552.3.S1_at		GmaAffx.79829.1.S1_at	GmaAffx.48357.1.S1_at
	GmaAffx.76002.1.S1_at		GmaAffx.79849.1.S1_at	GmaAffx.4844.1.S1_at
	GmaAffx.76494.3.S1_at		GmaAffx.79966.1.S1_at	GmaAffx.48558.1.S1_at
	GmaAffx.76524.2.S1_at		GmaAffx.80249.1.S1_at	GmaAffx.48718.1.S1_at
	GmaAffx.76814.1.S1_at		GmaAffx.80343.1.S1_at	GmaAffx.49008.1.S1_at
	GmaAffx.76827.1.S1_at		GmaAffx.80376.1.S1_at	GmaAffx.49059.1.S1_at
	GmaAffx.773.1.S1_at		GmaAffx.80453.1.S1_at	GmaAffx.4920.2.S1_at
	GmaAffx.77556.1.S1_at		GmaAffx.80463.1.S1_at	GmaAffx.49253.1.S1_at
	GmaAffx.77647.1.S1_at		GmaAffx.8078.1.S1_at	GmaAffx.49458.1.S1_at
	GmaAffx.77758.1.S1_x_at		GmaAffx.8083.1.S1_at	GmaAffx.49465.1.A1_at
	GmaAffx.77918.1.S1_at		GmaAffx.80898.1.S1_at	GmaAffx.50026.1.S1_at
	GmaAffx.78077.1.S1_at		GmaAffx.8099.1.S1_at	GmaAffx.50095.4.S1_s_at
	GmaAffx.78326.1.S1_at		GmaAffx.80998.1.S1_at	GmaAffx.5013.1.S1_at
	GmaAffx.78539.1.S1_at		GmaAffx.81233.1.A1_at	GmaAffx.50221.1.S1_at
	GmaAffx.78601.1.S1_s_at		GmaAffx.81444.1.S1_at	GmaAffx.50396.1.S1_at
	GmaAffx.792.2.S1_at		GmaAffx.81640.1.S1_at	GmaAffx.50714.1.S1_at
	GmaAffx.79401.1.S1_at		GmaAffx.82078.1.S1_at	GmaAffx.50999.1.S1_at
	GmaAffx.79591.1.A1_at		GmaAffx.82160.1.S1_at	GmaAffx.51070.1.S1_at
	GmaAffx.79943.1.A1_at		GmaAffx.82224.1.S1_at	GmaAffx.51133.1.S1_at
	GmaAffx.80004.1.S1_at		GmaAffx.82263.1.S1_s_at	GmaAffx.51445.1.S1_at
	GmaAffx.80271.1.S1_at		GmaAffx.82344.1.S1_at	GmaAffx.5167.1.S1_at
	GmaAffx.80346.1.S1_at		GmaAffx.82676.1.S1_at	GmaAffx.51683.1.A1_at
	GmaAffx.80403.1.S1_at		GmaAffx.82836.2.S1_s_at	GmaAffx.52051.1.S1_at
	GmaAffx.80654.1.S1_at		GmaAffx.8288.1.S1_at	GmaAffx.52057.1.S1_at
	GmaAffx.80720.1.S1_at		GmaAffx.82887.1.S1_at	GmaAffx.52337.1.A1_at
	GmaAffx.81027.1.A1_at		GmaAffx.82994.2.S1_at	GmaAffx.52514.1.S1_at
	GmaAffx.8109.1.S1_at		GmaAffx.8309.1.A1_at	GmaAffx.52594.1.S1_at
	GmaAffx.81334.1.S1_at		GmaAffx.8310.1.A1_at	GmaAffx.52704.2.S1_at
	GmaAffx.81361.2.S1_at		GmaAffx.8314.1.A1_at	GmaAffx.52752.1.S1_s_at
	GmaAffx.81725.1.S1_at		GmaAffx.8316.1.S1_at	GmaAffx.52752.2.S1_at
	GmaAffx.81750.1.S1_at		GmaAffx.8320.1.S1_at	GmaAffx.53018.1.S1_at
	GmaAffx.81774.1.S1_at		GmaAffx.83418.1.S1_at	GmaAffx.53206.1.S1_at
	GmaAffx.82467.1.S1_at		GmaAffx.83427.1.A1_at	GmaAffx.53717.1.S1_at
	GmaAffx.82528.1.S1_at		GmaAffx.83657.2.S1_at	GmaAffx.53934.1.S1_at
	GmaAffx.82528.2.S1_at		GmaAffx.83678.1.S1_at	GmaAffx.54381.1.S1_at
	GmaAffx.82528.2.S1_s_at		GmaAffx.83880.1.A1_at	GmaAffx.54537.1.S1_at
	GmaAffx.82617.1.S1_at		GmaAffx.83880.2.S1_at	GmaAffx.54716.1.S1_s_at
	GmaAffx.83116.1.S1_at		GmaAffx.839.1.S1_at	GmaAffx.55121.1.A1_at
	GmaAffx.83503.1.A1_at		GmaAffx.83954.1.S1_at	GmaAffx.55148.1.S1_at
	GmaAffx.83593.1.S1_at		GmaAffx.84046.1.A1_at	GmaAffx.55240.1.S1_at
	GmaAffx.83880.1.A1_at		GmaAffx.84261.1.S1_at	GmaAffx.55352.1.S1_at
	GmaAffx.84206.1.S1_at		GmaAffx.84367.1.S1_at	GmaAffx.55540.1.S1_at
	GmaAffx.84302.1.S1_at		GmaAffx.84430.1.S1_at	GmaAffx.55739.1.S1_at
	GmaAffx.84809.1.S1_at		GmaAffx.84475.1.S1_at	GmaAffx.5579.1.S1_at
	GmaAffx.85164.1.S1_s_at		GmaAffx.84500.1.S1_at	GmaAffx.55932.1.S1_at
	GmaAffx.85292.1.S1_at		GmaAffx.84873.1.S1_at	GmaAffx.56054.1.S1_at
	GmaAffx.85872.1.S1_at		GmaAffx.84877.1.S1_at	GmaAffx.56123.1.A1_at
	GmaAffx.85890.1.S1_at		GmaAffx.84879.1.S1_at	GmaAffx.56217.1.A1_at
	GmaAffx.86037.1.S1_at		GmaAffx.84890.2.S1_at	GmaAffx.56671.1.S1_at
	GmaAffx.86068.1.S1_at		GmaAffx.84927.1.S1_at	GmaAffx.56720.1.A1_at
	GmaAffx.86086.1.S1_at		GmaAffx.85094.1.S1_at	GmaAffx.57177.1.S1_at
	GmaAffx.86136.1.S1_at		GmaAffx.85096.1.S1_at	GmaAffx.57263.1.S1_at
	GmaAffx.86235.1.S1_at		GmaAffx.85129.1.S1_at	GmaAffx.57341.1.S1_at
	GmaAffx.86246.1.S1_at		GmaAffx.85382.1.S1_s_at	GmaAffx.57364.1.S1_at
	GmaAffx.86447.1.S1_at		GmaAffx.85405.1.S1_at	GmaAffx.57415.1.S1_at
	GmaAffx.86537.1.A1_at		GmaAffx.85638.1.S1_at	GmaAffx.57563.1.S1_at
	GmaAffx.86989.1.A1_at		GmaAffx.85662.1.S1_at	GmaAffx.57766.1.S1_at
	GmaAffx.8707.1.S1_at		GmaAffx.85754.1.S1_at	GmaAffx.57797.1.S1_at
	GmaAffx.87254.1.S1_at		GmaAffx.85813.1.A1_at	GmaAffx.57801.1.S1_at
	GmaAffx.87279.1.S1_at		GmaAffx.85832.1.S1_at	GmaAffx.58038.1.S1_at
	GmaAffx.87361.1.S1_at		GmaAffx.85999.1.S1_at	GmaAffx.58057.1.S1_at
	GmaAffx.87656.2.S1_at		GmaAffx.86000.1.S1_at	GmaAffx.58294.1.A1_at
	GmaAffx.87773.1.S1_at		GmaAffx.86183.2.S1_at	GmaAffx.58294.2.S1_at
	GmaAffx.87862.1.S1_at		GmaAffx.86233.1.S1_at	GmaAffx.58393.1.S1_at
	GmaAffx.88070.1.A1_at		GmaAffx.86464.1.S1_s_at	GmaAffx.58549.1.S1_at
	GmaAffx.88138.1.S1_s_at		GmaAffx.86588.1.S1_at	GmaAffx.58555.1.S1_at
	GmaAffx.88173.1.S1_at		GmaAffx.86664.1.S1_at	GmaAffx.58749.1.S1_at
	GmaAffx.88580.1.A1_at		GmaAffx.86756.1.S1_at	GmaAffx.5879.1.S1_at
	GmaAffx.8889.1.S1_s_at		GmaAffx.86848.1.S1_at	GmaAffx.58893.1.S1_at
	GmaAffx.89113.1.S1_x_at		GmaAffx.87009.1.S1_at	GmaAffx.58898.1.S1_at
	GmaAffx.89407.1.A1_s_at		GmaAffx.87317.1.S1_s_at	GmaAffx.58948.1.S1_at
	GmaAffx.89772.17.S1_s_at		GmaAffx.87446.1.S1_at	GmaAffx.59065.2.S1_at
	GmaAffx.89772.6.A1_s_at		GmaAffx.87603.1.S1_at	GmaAffx.59308.1.S1_at
	GmaAffx.89772.6.S1_s_at		GmaAffx.87704.2.S1_at	GmaAffx.59411.1.S1_at
	GmaAffx.89772.7.A1_s_at		GmaAffx.87730.1.S1_at	GmaAffx.59470.1.S1_at
	GmaAffx.89828.1.S1_s_at		GmaAffx.87757.1.S1_at	GmaAffx.5992.1.A1_at
	GmaAffx.90045.1.S1_at		GmaAffx.8778.1.A1_at	GmaAffx.59973.1.S1_at
	GmaAffx.90134.1.S1_s_at		GmaAffx.8778.3.S1_at	GmaAffx.59986.1.A1_at
	GmaAffx.9016.1.S1_at		GmaAffx.87803.1.S1_at	GmaAffx.59986.2.S1_at
	GmaAffx.90515.1.S1_s_at		GmaAffx.87875.1.S1_at	GmaAffx.60035.1.S1_at
	GmaAffx.90617.1.S1_s_at		GmaAffx.88006.1.A1_at	GmaAffx.60057.1.S1_at
	GmaAffx.90679.1.S1_s_at		GmaAffx.88219.1.S1_at	GmaAffx.60096.1.S1_at
	GmaAffx.90962.1.S1_at		GmaAffx.88548.1.S1_at	GmaAffx.60353.1.S1_at
	GmaAffx.90984.1.S1_s_at		GmaAffx.88625.1.A1_at	GmaAffx.60672.1.S1_at
	GmaAffx.91195.1.S1_at		GmaAffx.88833.1.S1_at	GmaAffx.60751.1.S1_at
	GmaAffx.9121.1.S1_at		GmaAffx.89045.1.A1_s_at	GmaAffx.60759.1.A1_at
	GmaAffx.91465.1.S1_s_at		GmaAffx.89071.1.A1_at	GmaAffx.60849.1.A1_at
	GmaAffx.91470.1.S1_at		GmaAffx.89071.1.S1_s_at	GmaAffx.60913.1.S1_at
	GmaAffx.91630.1.S1_s_at		GmaAffx.89083.1.S1_at	GmaAffx.60984.1.S1_at
	GmaAffx.91701.1.S1_x_at		GmaAffx.89126.1.A1_at	GmaAffx.61016.1.S1_at
	GmaAffx.91763.1.S1_s_at		GmaAffx.89126.1.S1_x_at	GmaAffx.61115.1.S1_at
	GmaAffx.91763.1.S1_x_at		GmaAffx.89241.1.A1_at	GmaAffx.61348.1.S1_at
	GmaAffx.91867.1.S1_at		GmaAffx.89269.1.A1_s_at	GmaAffx.61406.1.A1_at
	GmaAffx.91964.1.S1_at		GmaAffx.89300.1.S1_s_at	GmaAffx.61427.1.A1_at
	GmaAffx.92070.1.S1_at		GmaAffx.89368.1.S1_s_at	GmaAffx.61518.1.A1_at
	GmaAffx.92074.1.A1_s_at		GmaAffx.89427.1.S1_s_at	GmaAffx.6181.1.S1_at
	GmaAffx.92105.1.S1_s_at		GmaAffx.89694.1.A1_at	GmaAffx.61868.1.S1_at
	GmaAffx.92128.1.S1_s_at		GmaAffx.89772.13.S1_s_at	GmaAffx.61923.1.S1_at
	GmaAffx.92141.1.S1_at		GmaAffx.89869.1.S1_s_at	GmaAffx.61950.1.S1_at
	GmaAffx.92244.1.S1_at		GmaAffx.89878.1.S1_x_at	GmaAffx.62043.1.S1_at
	GmaAffx.92608.1.S1_s_at		GmaAffx.89881.1.A1_at	GmaAffx.62153.1.S1_at
	GmaAffx.92791.1.S1_at		GmaAffx.89906.1.S1_s_at	GmaAffx.62174.1.S1_at
	GmaAffx.92825.1.S1_s_at		GmaAffx.90113.1.S1_at	GmaAffx.62195.1.S1_at
	GmaAffx.92976.1.S1_s_at		GmaAffx.90135.1.S1_s_at	GmaAffx.62256.1.S1_at
	GmaAffx.93063.1.S1_at		GmaAffx.90322.1.S1_at	GmaAffx.62297.1.S1_at
	GmaAffx.93116.1.S1_at		GmaAffx.90357.1.S1_s_at	GmaAffx.6250.1.A1_at
	GmaAffx.93128.1.S1_s_at		GmaAffx.90368.1.A1_at	GmaAffx.62630.1.S1_at
	GmaAffx.93211.1.S1_s_at		GmaAffx.90398.1.S1_x_at	GmaAffx.6270.1.S1_at
	GmaAffx.93517.1.S1_s_at		GmaAffx.90453.1.S1_at	GmaAffx.6271.1.S1_at
	GmaAffx.93553.1.S1_s_at		GmaAffx.90705.1.A1_s_at	GmaAffx.62901.1.S1_at
	GmaAffx.93571.1.S1_s_at		GmaAffx.90956.1.S1_s_at	GmaAffx.62924.1.S1_at
	GmaAffx.93591.1.S1_s_at		GmaAffx.90968.1.S1_at	GmaAffx.62941.1.S1_at
	GmaAffx.93652.1.S1_s_at		GmaAffx.90970.1.S1_s_at	GmaAffx.63157.1.S1_at
	GmaAffx.93655.1.S1_s_at		GmaAffx.91205.1.S1_at	GmaAffx.63186.1.A1_at
	GmaAffx.9605.1.S1_at		GmaAffx.91329.1.S1_at	GmaAffx.63446.1.S1_at
	GmaAffx.9686.1.A1_at		GmaAffx.91370.1.S1_at	GmaAffx.63499.1.S1_at
			GmaAffx.91479.1.S1_s_at	GmaAffx.63516.1.S1_at
			GmaAffx.9152.1.S1_at	GmaAffx.63534.1.S1_at
			GmaAffx.91588.1.S1_at	GmaAffx.64222.1.S1_at
			GmaAffx.91648.1.S1_s_at	GmaAffx.64480.1.A1_at
			GmaAffx.91653.1.S1_s_at	GmaAffx.64519.1.S1_at
			GmaAffx.91722.1.S1_s_at	GmaAffx.64606.1.S1_at
			GmaAffx.91843.1.S1_s_at	GmaAffx.64805.1.S1_at
			GmaAffx.92166.1.S1_at	GmaAffx.65048.1.S1_s_at
			GmaAffx.92177.1.S1_at	GmaAffx.65410.1.S1_at
			GmaAffx.92219.1.S1_at	GmaAffx.65531.1.S1_at
			GmaAffx.92499.1.S1_s_at	GmaAffx.65546.1.S1_at
			GmaAffx.92514.1.S1_s_at	GmaAffx.65596.1.S1_at
			GmaAffx.92617.1.S1_s_at	GmaAffx.6571.1.S1_at
			GmaAffx.92625.1.S1_s_at	GmaAffx.65758.1.S1_at
			GmaAffx.92676.1.S1_s_at	GmaAffx.65885.1.A1_at
			GmaAffx.92699.1.S1_s_at	GmaAffx.65929.1.A1_s_at
			GmaAffx.92743.1.S1_s_at	GmaAffx.66262.1.S1_at
			GmaAffx.92887.1.S1_s_at	GmaAffx.66407.1.A1_at
			GmaAffx.92936.1.S1_s_at	GmaAffx.66589.1.S1_at
			GmaAffx.92946.1.S1_at	GmaAffx.66617.1.S1_at
			GmaAffx.93149.1.S1_s_at	GmaAffx.66648.1.S1_at
			GmaAffx.93189.1.S1_at	GmaAffx.66676.1.S1_at
			GmaAffx.93189.1.S1_s_at	GmaAffx.66680.2.S1_at
			GmaAffx.93235.1.S1_s_at	GmaAffx.66979.1.S1_at
			GmaAffx.93248.1.S1_at	GmaAffx.67003.1.S1_at
			GmaAffx.93248.1.S1_s_at	GmaAffx.67044.1.S1_at
			GmaAffx.93258.1.S1_at	GmaAffx.67373.1.S1_at
			GmaAffx.93286.1.S1_at	GmaAffx.67477.2.S1_at
			GmaAffx.93342.1.S1_s_at	GmaAffx.67477.3.S1_at
			GmaAffx.93385.1.S1_at	GmaAffx.67543.1.A1_at
			GmaAffx.93468.1.S1_s_at	GmaAffx.67621.1.S1_at
			GmaAffx.93554.1.S1_at	GmaAffx.68175.1.S1_at
			GmaAffx.93605.1.S1_at	GmaAffx.68244.1.S1_at
			GmaAffx.9400.1.S1_at	GmaAffx.68735.1.A1_at
			GmaAffx.9568.2.S1_at	GmaAffx.68853.1.S1_at
			GmaAffx.9926.1.A1_at	GmaAffx.69019.1.S1_at
			soybean_rRNA_1391_RC_at	GmaAffx.69545.1.S1_at
			soybean_rRNA_1479_RC_at	GmaAffx.69688.6.S1_s_at
			soybean_rRNA_1665_RC_at	GmaAffx.69703.1.S1_at
			soybean_rRNA_176_RC_at	GmaAffx.69775.1.S1_at
			soybean_rRNA_637_RC_at	GmaAffx.6998.1.S1_at
			soybean_rRNA_692_RC_at	GmaAffx.70258.1.S1_s_at
			soybean_rRNA_718_RC_at	GmaAffx.70350.1.S1_at
				GmaAffx.70414.1.S1_at
				GmaAffx.7044.1.S1_at
				GmaAffx.7047.1.S1_at
				GmaAffx.70536.1.A1_at
				GmaAffx.70589.1.S1_x_at
				GmaAffx.70703.2.S1_at
				GmaAffx.70932.1.S1_at
				GmaAffx.70954.1.S1_at
				GmaAffx.71051.1.S1_at
				GmaAffx.71230.1.S1_at
				GmaAffx.713.1.S1_at
				GmaAffx.71333.1.S1_at
				GmaAffx.71385.1.S1_at
				GmaAffx.71468.1.S1_at
				GmaAffx.71618.1.S1_at
				GmaAffx.71701.1.S1_at
				GmaAffx.71745.1.S1_at
				GmaAffx.71763.1.S1_at
				GmaAffx.71901.1.S1_s_at
				GmaAffx.71960.1.A1_at
				GmaAffx.7197.1.A1_at
				GmaAffx.72116.1.A1_at
				GmaAffx.72116.2.S1_at
				GmaAffx.7215.1.A1_at
				GmaAffx.7217.1.A1_at
				GmaAffx.72179.1.A1_at
				GmaAffx.7220.1.S1_at
				GmaAffx.7290.1.A1_at
				GmaAffx.73021.1.S1_at
				GmaAffx.73273.1.S1_at
				GmaAffx.73434.1.S1_at
				GmaAffx.73672.1.S1_at
				GmaAffx.73770.1.S1_at
				GmaAffx.73797.1.S1_at
				GmaAffx.73940.1.S1_at
				GmaAffx.73990.1.S1_at
				GmaAffx.7401.1.A1_at
				GmaAffx.74014.1.S1_at
				GmaAffx.74014.1.S1_x_at
				GmaAffx.74165.1.S1_at
				GmaAffx.74187.1.S1_at
				GmaAffx.74256.1.S1_at
				GmaAffx.74336.1.S1_at
				GmaAffx.74336.2.S1_at
				GmaAffx.74402.1.A1_at
				GmaAffx.74410.1.A1_at
				GmaAffx.74676.2.S1_at
				GmaAffx.74771.1.S1_at
				GmaAffx.74830.1.S1_s_at
				GmaAffx.74884.1.A1_at
				GmaAffx.75004.1.S1_at
				GmaAffx.75144.1.A1_at
				GmaAffx.75167.1.S1_at
				GmaAffx.75479.1.S1_at
				GmaAffx.75528.1.S1_at
				GmaAffx.7575.1.S1_at
				GmaAffx.76152.1.S1_at
				GmaAffx.76251.1.S1_at
				GmaAffx.76293.1.S1_at
				GmaAffx.768.1.A1_at
				GmaAffx.76836.1.S1_at
				GmaAffx.77556.1.S1_at
				GmaAffx.77758.1.S1_x_at
				GmaAffx.77908.1.S1_at
				GmaAffx.77909.1.S1_at
				GmaAffx.78028.2.S1_at
				GmaAffx.78202.1.S1_at
				GmaAffx.78326.1.A1_at
				GmaAffx.78326.1.S1_at
				GmaAffx.78483.1.S1_at
				GmaAffx.78539.1.S1_at
				GmaAffx.78601.1.S1_s_at
				GmaAffx.78843.1.A1_at
				GmaAffx.79146.1.S1_at
				GmaAffx.79241.1.S1_at
				GmaAffx.79401.1.S1_at
				GmaAffx.79599.1.S1_at
				GmaAffx.79846.1.S1_at
				GmaAffx.79919.1.S1_at
				GmaAffx.79943.1.A1_at
				GmaAffx.79963.1.S1_at
				GmaAffx.80004.1.S1_at
				GmaAffx.80047.1.S1_at
				GmaAffx.8024.1.A1_at
				GmaAffx.80271.1.S1_at
				GmaAffx.80378.1.S1_at
				GmaAffx.80388.1.S1_at
				GmaAffx.80403.1.S1_at
				GmaAffx.80600.1.S1_at
				GmaAffx.80651.1.S1_at
				GmaAffx.80654.1.S1_at
				GmaAffx.80720.1.S1_at
				GmaAffx.80849.1.S1_at
				GmaAffx.80959.1.S1_at
				GmaAffx.80986.1.S1_s_at
				GmaAffx.8113.1.S1_at
				GmaAffx.81219.1.A1_s_at
				GmaAffx.81415.1.S1_at
				GmaAffx.81641.1.S1_s_at
				GmaAffx.81701.1.S1_at
				GmaAffx.81725.1.S1_at
				GmaAffx.81750.1.S1_at
				GmaAffx.81897.1.S1_at
				GmaAffx.82082.1.S1_at
				GmaAffx.82096.1.S1_at
				GmaAffx.82285.1.S1_at
				GmaAffx.82467.1.S1_at
				GmaAffx.82528.1.S1_at
				GmaAffx.82528.2.S1_at
				GmaAffx.82528.2.S1_s_at
				GmaAffx.82550.1.S1_at
				GmaAffx.82861.1.S1_at
				GmaAffx.82910.1.S1_at
				GmaAffx.8293.1.S1_at
				GmaAffx.82998.1.S1_at
				GmaAffx.83030.1.S1_at
				GmaAffx.83037.1.S1_at
				GmaAffx.83103.1.S1_at
				GmaAffx.83171.1.S1_at
				GmaAffx.83593.1.S1_at
				GmaAffx.83593.2.S1_at
				GmaAffx.83668.1.S1_at
				GmaAffx.83805.1.S1_at
				GmaAffx.83828.1.S1_at
				GmaAffx.83880.1.A1_at
				GmaAffx.84607.1.S1_at
				GmaAffx.84607.2.S1_at
				GmaAffx.84721.3.S1_at
				GmaAffx.84795.1.S1_at
				GmaAffx.84809.1.S1_at
				GmaAffx.85164.1.S1_at
				GmaAffx.85190.1.S1_at
				GmaAffx.85278.1.S1_at
				GmaAffx.85292.1.S1_at
				GmaAffx.85383.1.S1_at
				GmaAffx.85466.1.S1_at
				GmaAffx.85718.1.S1_at
				GmaAffx.85872.1.S1_at
				GmaAffx.85890.1.S1_at
				GmaAffx.86037.1.S1_at
				GmaAffx.86062.1.S1_s_at
				GmaAffx.86068.1.S1_at
				GmaAffx.86095.1.S1_at
				GmaAffx.86235.1.S1_at
				GmaAffx.86246.1.S1_at
				GmaAffx.86447.1.S1_at
				GmaAffx.86997.1.A1_at
				GmaAffx.87027.1.S1_at
				GmaAffx.87089.1.S1_at
				GmaAffx.87093.1.S1_at
				GmaAffx.87191.1.S1_at
				GmaAffx.87254.1.S1_at
				GmaAffx.87294.1.S1_at
				GmaAffx.87356.1.S1_at
				GmaAffx.87361.1.S1_at
				GmaAffx.87413.1.S1_at
				GmaAffx.87656.1.S1_at
				GmaAffx.87656.2.S1_at
				GmaAffx.87721.1.S1_at
				GmaAffx.87753.1.S1_at
				GmaAffx.87798.1.S1_at
				GmaAffx.88070.1.A1_at
				GmaAffx.88134.1.S1_at
				GmaAffx.88138.1.S1_s_at
				GmaAffx.88207.2.S1_at
				GmaAffx.88251.1.S1_s_at
				GmaAffx.88371.1.S1_at
				GmaAffx.88580.1.A1_at
				GmaAffx.88683.1.S1_at
				GmaAffx.8889.1.S1_s_at
				GmaAffx.89077.1.A1_s_at
				GmaAffx.89113.1.S1_x_at
				GmaAffx.89158.1.S1_at
				GmaAffx.89407.1.A1_s_at
				GmaAffx.89772.17.S1_s_at
				GmaAffx.89772.6.A1_s_at
				GmaAffx.89772.6.S1_s_at
				GmaAffx.89828.1.S1_s_at
				GmaAffx.90130.1.S1_s_at
				GmaAffx.90134.1.S1_s_at
				GmaAffx.90527.1.S1_at
				GmaAffx.90613.1.S1_at
				GmaAffx.90617.1.S1_s_at
				GmaAffx.90639.1.S1_s_at
				GmaAffx.90679.1.S1_s_at
				GmaAffx.90759.1.S1_at
				GmaAffx.91000.1.S1_s_at
				GmaAffx.91025.1.S1_x_at
				GmaAffx.91087.1.S1_s_at
				GmaAffx.91151.1.S1_s_at
				GmaAffx.9121.1.S1_at
				GmaAffx.91330.1.S1_at
				GmaAffx.91339.1.S1_at
				GmaAffx.91513.1.S1_s_at
				GmaAffx.91547.1.S1_at
				GmaAffx.91549.1.S1_at
				GmaAffx.91630.1.S1_s_at
				GmaAffx.91701.1.S1_x_at
				GmaAffx.91763.1.S1_x_at
				GmaAffx.91867.1.S1_at
				GmaAffx.91908.1.S1_at
				GmaAffx.91964.1.S1_at
				GmaAffx.91964.1.S1_s_at
				GmaAffx.91988.1.S1_s_at
				GmaAffx.92074.1.A1_s_at
				GmaAffx.92128.1.S1_s_at
				GmaAffx.92142.1.S1_s_at
				GmaAffx.92167.1.A1_s_at
				GmaAffx.92244.1.S1_at
				GmaAffx.92590.1.S1_at
				GmaAffx.92608.1.S1_s_at
				GmaAffx.92722.1.S1_at
				GmaAffx.92917.1.S1_s_at
				GmaAffx.93026.1.S1_at
				GmaAffx.93026.1.S1_s_at
				GmaAffx.93128.1.S1_s_at
				GmaAffx.93153.1.S1_s_at
				GmaAffx.93190.1.S1_s_at
				GmaAffx.93212.1.S1_at
				GmaAffx.93212.1.S1_s_at
				GmaAffx.93212.1.S1_x_at
				GmaAffx.9348.1.S1_at
				GmaAffx.93517.1.S1_s_at
				GmaAffx.93517.1.S1_x_at
				GmaAffx.93521.1.S1_at
				GmaAffx.93591.1.S1_s_at
				GmaAffx.9530.1.S1_at
				GmaAffx.9605.1.S1_at
				GmaAffx.9618.1.S1_at
				GmaAffx.9844.1.S1_at

## Sheet: A234 v A1
AffyID DOWN in A	ratio			AffyID UP in A	ratio
Gma.4206.1.S1_s_at	A4vA1			Gma.5793.1.S1_s_at	A4vA1
Gma.5510.1.S1_s_at	A4vA1			Gma.289.1.S1_s_at	A4vA1
Gma.6101.1.S1_at	A4vA1			Gma.5039.1.S1_s_at	A4vA1
Gma.6256.1.S1_s_at	A4vA1			Gma.17610.1.S1_at	A4vA1
Gma.10564.1.S1_at	A4vA1			Gma.17610.1.S1_x_at	A4vA1
Gma.8516.1.S1_at	A4vA1			Gma.5313.1.S1_at	A4vA1
Gma.8452.1.S1_s_at	A4vA1			Gma.10969.1.S1_at	A4vA1
Gma.8442.1.S1_at	A4vA1			GmaAffx.92976.1.S1_s_at	A4vA1
Gma.876.1.S1_at	A4vA1			Gma.6038.1.S1_at	A4vA1
Gma.2590.1.A1_s_at	A4vA1			Gma.10620.1.S1_at	A4vA1
Gma.16832.1.S1_s_at	A4vA1			Gma.1779.1.S1_at	A4vA1
Gma.1394.1.S1_at	A4vA1			Gma.8489.1.S1_at	A4vA1
Gma.4624.1.S1_s_at	A4vA1			Gma.3161.1.S1_at	A4vA1
Gma.15499.1.S1_at	A4vA1			Gma.5672.1.A1_at	A4vA1
Gma.1519.1.S1_at	A4vA1			Gma.4235.1.S1_s_at	A4vA1
Gma.525.1.S1_at	A4vA1			Gma.8512.1.S1_at	A4vA1
Gma.10892.4.S1_at	A4vA1			Gma.8488.1.S1_at	A4vA1
Gma.10892.4.S1_s_at	A4vA1			Gma.8437.1.S1_at	A4vA1
Gma.17923.1.S1_at	A4vA1			GmaAffx.90134.1.S1_s_at	A4vA1
Gma.4954.1.A1_at	A4vA1			Gma.1796.1.S1_at	A4vA1
GmaAffx.93149.1.S1_s_at	A4vA1			Gma.2131.1.S1_at	A4vA1
Gma.13322.1.S1_at	A4vA1			Gma.257.2.S1_a_at	A4vA1
Gma.4974.1.A1_s_at	A4vA1			Gma.4593.1.S1_a_at	A4vA1
Gma.6498.1.A1_at	A4vA1			Gma.16696.1.S1_at	A4vA1
Gma.12290.1.A1_at	A4vA1			Gma.5461.1.S1_at	A4vA1
GmaAffx.91653.1.S1_s_at	A4vA1			Gma.16913.1.S1_s_at	A4vA1
Gma.10705.1.S1_a_at	A4vA1			Gma.13167.1.S1_at	A4vA1
Gma.10705.1.S1_at	A4vA1			Gma.26.1.S1_at	A4vA1
Gma.11224.1.S1_s_at	A4vA1			Gma.3314.1.S1_a_at	A4vA1
GmaAffx.78983.1.S1_at	A4vA1			Gma.3314.1.S1_at	A4vA1
Gma.7198.1.S1_at	A4vA1			Gma.1163.1.S1_at	A4vA1
GmaAffx.22552.1.S1_at	A4vA1			Gma.6862.1.S1_s_at	A4vA1
Gma.7209.1.A1_at	A4vA1			Gma.4.1.S1_at	A4vA1
Gma.1621.1.A1_at	A4vA1			Gma.8436.1.S1_at	A4vA1
Gma.7644.2.S1_a_at	A4vA1			Gma.8436.1.S1_s_at	A4vA1
GmaAffx.34646.1.S1_at	A4vA1			Gma.8495.1.S1_at	A4vA1
Gma.12979.1.A1_at	A4vA1			Gma.10969.2.S1_at	A4vA1
Gma.5561.1.A1_at	A4vA1			Gma.2731.2.A1_at	A4vA1
GmaAffx.53489.1.A1_at	A4vA1			GmaAffx.1301.96.A1_s_at	A4vA1
Gma.12949.1.A1_at	A4vA1			Gma.2731.2.A1_x_at	A4vA1
Gma.9286.1.S1_s_at	A4vA1			Gma.4613.1.A1_a_at	A4vA1
Gma.3519.1.S1_at	A4vA1			Gma.4613.5.A1_x_at	A4vA1
Gma.3182.1.S1_at	A4vA1			Gma.11037.1.S1_at	A4vA1
Gma.8690.1.S1_at	A4vA1			Gma.11123.1.S1_at	A4vA1
Gma.5084.1.S1_at	A4vA1			Gma.11123.1.S1_x_at	A4vA1
Gma.2236.1.S1_at	A4vA1			Gma.15376.1.A1_a_at	A4vA1
Gma.4276.1.S1_at	A4vA1			Gma.1316.6.S1_a_at	A4vA1
GmaAffx.86588.1.S1_at	A4vA1			GmaAffx.69688.6.S1_s_at	A4vA1
Gma.6307.1.S1_at	A4vA1			Gma.1992.1.S1_at	A4vA1
Gma.10928.1.S1_at	A4vA1			Gma.79.2.S1_at	A4vA1
GmaAffx.35952.1.S1_at	A4vA1			Gma.2360.1.S1_at	A4vA1
Gma.1056.1.A1_at	A4vA1			Gma.1316.2.S1_a_at	A4vA1
Gma.1386.1.S1_at	A4vA1			Gma.1316.2.S1_s_at	A4vA1
Gma.7672.1.S1_at	A4vA1			Gma.1316.2.S1_x_at	A4vA1
Gma.1747.1.S1_a_at	A4vA1			Gma.2317.1.A1_a_at	A4vA1
Gma.8369.1.S1_at	A4vA1			GmaAffx.90617.1.S1_s_at	A4vA1
Gma.12451.1.S1_at	A4vA1			Gma.15610.1.S1_at	A4vA1
Gma.11145.1.S1_at	A4vA1			Gma.11183.1.S1_at	A4vA1
GmaAffx.84367.1.S1_at	A4vA1			Gma.10591.1.S1_at	A4vA1
GmaAffx.10908.1.S1_at	A4vA1			Gma.5672.3.S1_a_at	A4vA1
GmaAffx.23523.1.S1_at	A4vA1			Gma.8347.1.S1_at	A4vA1
Gma.15569.1.S1_at	A4vA1			Gma.10766.1.S1_at	A4vA1
Gma.4761.1.S1_x_at	A4vA1			Gma.17885.1.S1_at	A4vA1
GmaAffx.93248.1.S1_at	A4vA1			Gma.1319.1.S1_at	A4vA1
GmaAffx.93248.1.S1_s_at	A4vA1			Gma.10730.1.S1_at	A4vA1
Gma.8612.1.S1_at	A4vA1			Gma.13118.2.S1_at	A4vA1
GmaAffx.67489.1.S1_at	A4vA1			Gma.13118.2.S1_x_at	A4vA1
GmaAffx.1518.1.S1_at	A4vA1			Gma.1975.1.S1_s_at	A4vA1
Gma.17917.1.S1_at	A4vA1			Gma.3316.1.A1_at	A4vA1
GmaAffx.22160.1.S1_at	A4vA1			Gma.10852.1.S1_a_at	A4vA1
GmaAffx.74375.1.S1_at	A4vA1			Gma.3969.1.S1_s_at	A4vA1
GmaAffx.48994.1.S1_at	A4vA1			Gma.1955.1.S1_a_at	A4vA1
Gma.7958.1.S1_at	A4vA1			Gma.2026.1.S1_at	A4vA1
Gma.14147.1.A1_at	A4vA1			Gma.5469.1.S1_at	A4vA1
Gma.6703.1.S1_at	A4vA1			Gma.11002.1.S1_at	A4vA1
Gma.15578.1.S1_at	A4vA1			Gma.2305.1.S1_at	A4vA1
Gma.17758.1.S1_at	A4vA1			Gma.6016.1.S1_s_at	A4vA1
Gma.13802.1.S1_at	A4vA1			Gma.10830.1.S1_at	A4vA1
GmaAffx.19831.1.S1_at	A4vA1			Gma.10980.1.S1_at	A4vA1
Gma.4765.1.A1_at	A4vA1			Gma.15510.1.S1_at	A4vA1
Gma.2780.1.A1_at	A4vA1			Gma.4997.1.S1_at	A4vA1
Gma.862.1.A1_at	A4vA1			Gma.10890.1.S1_at	A4vA1
Gma.14345.1.S1_a_at	A4vA1			Gma.3969.2.S1_at	A4vA1
Gma.14345.1.S1_s_at	A4vA1			Gma.3308.1.S1_at	A4vA1
GmaAffx.8083.1.S1_at	A4vA1			GmaAffx.73486.1.S1_s_at	A4vA1
Gma.12960.1.S1_at	A4vA1			Gma.3450.1.S1_at	A4vA1
GmaAffx.45710.1.S1_at	A4vA1			Gma.6091.1.S1_at	A4vA1
GmaAffx.53324.1.A1_at	A4vA1			Gma.10591.2.S1_at	A4vA1
GmaAffx.73629.1.S1_at	A4vA1			Gma.9507.1.S1_at	A4vA1
GmaAffx.24292.1.S1_at	A4vA1			Gma.4512.1.S1_at	A4vA1
Gma.6520.1.S1_a_at	A4vA1			Gma.13099.1.S1_at	A4vA1
Gma.13046.1.S1_at	A4vA1			Gma.12547.1.A1_at	A4vA1
Gma.4032.1.A1_at	A4vA1			Gma.9165.1.A1_at	A4vA1
Gma.4312.2.S1_x_at	A4vA1			Gma.11189.2.A1_at	A4vA1
Gma.8687.1.A1_at	A4vA1			Gma.7447.1.S1_s_at	A4vA1
GmaAffx.8287.1.S1_at	A4vA1			Gma.2042.1.S1_at	A4vA1
Gma.17311.1.A1_s_at	A4vA1			GmaAffx.89407.1.A1_s_at	A4vA1
Gma.18022.1.S1_at	A4vA1			Gma.10852.2.S1_at	A4vA1
GmaAffx.44043.1.A1_at	A4vA1			Gma.1226.1.S1_at	A4vA1
GmaAffx.6810.1.S1_at	A4vA1			GmaAffx.91630.1.S1_s_at	A4vA1
GmaAffx.47763.1.S1_at	A4vA1			Gma.10788.1.S1_at	A4vA1
GmaAffx.13986.1.A1_at	A4vA1			Gma.17589.1.S1_at	A4vA1
GmaAffx.25415.1.S1_at	A4vA1			Gma.3893.2.S1_at	A4vA1
GmaAffx.34293.1.S1_at	A4vA1			Gma.10766.2.S1_at	A4vA1
GmaAffx.69001.1.S1_at	A4vA1			Gma.10731.1.S1_x_at	A4vA1
GmaAffx.51472.1.S1_at	A4vA1			Gma.13018.1.A1_at	A4vA1
GmaAffx.55124.1.S1_at	A4vA1			Gma.2360.3.S1_at	A4vA1
Gma.15212.1.S1_at	A4vA1			Gma.2360.3.S1_x_at	A4vA1
GmaAffx.16994.1.S1_at	A4vA1			Gma.10947.1.S1_at	A4vA1
GmaAffx.35064.1.A1_at	A4vA1			Gma.3419.1.S1_at	A4vA1
Gma.9246.1.A1_a_at	A4vA1			Gma.7214.1.S1_at	A4vA1
GmaAffx.22994.1.A1_at	A4vA1			Gma.17720.1.S1_at	A4vA1
Gma.7318.1.A1_at	A4vA1			Gma.4216.1.S1_a_at	A4vA1
GmaAffx.38191.1.S1_at	A4vA1			Gma.16596.1.S1_a_at	A4vA1
GmaAffx.23295.1.S1_at	A4vA1			Gma.10216.1.S1_at	A4vA1
Gma.12912.1.S1_at	A4vA1			Gma.5524.1.S1_at	A4vA1
GmaAffx.31622.1.S1_at	A4vA1			Gma.2202.1.S1_at	A4vA1
GmaAffx.10487.1.A1_at	A4vA1			Gma.13162.1.A1_at	A4vA1
Gma.17192.1.A1_at	A4vA1			Gma.6136.1.S1_at	A4vA1
Gma.8247.1.S1_s_at	A4vA1			Gma.10904.1.S1_at	A4vA1
Gma.16863.1.S1_at	A4vA1			Gma.10904.1.S1_s_at	A4vA1
GmaAffx.6867.1.A1_at	A4vA1			Gma.5363.1.S1_at	A4vA1
Gma.803.1.A1_at	A4vA1			Gma.10997.1.S1_at	A4vA1
Gma.15464.2.S1_at	A4vA1			Gma.5493.1.S1_a_at	A4vA1
GmaAffx.92851.1.S1_s_at	A4vA1			Gma.5493.1.S1_at	A4vA1
Gma.6889.1.S1_at	A4vA1			Gma.1534.1.S1_a_at	A4vA1
Gma.6889.1.S1_x_at	A4vA1			Gma.4565.1.S1_s_at	A4vA1
Gma.1281.2.S1_at	A4vA1			Gma.12514.1.S1_at	A4vA1
Gma.11260.1.S1_at	A4vA1			Gma.13296.1.S1_s_at	A4vA1
Gma.11260.1.S1_x_at	A4vA1			Gma.10032.1.S1_at	A4vA1
Gma.1362.1.S1_at	A4vA1			Gma.15863.1.S1_s_at	A4vA1
Gma.15651.1.S1_at	A4vA1			Gma.15844.1.A1_at	A4vA1
Gma.8251.1.S1_a_at	A4vA1			Gma.13036.1.S1_at	A4vA1
Gma.9841.1.S1_at	A4vA1			Gma.1098.1.S1_at	A4vA1
Gma.9841.1.S1_s_at	A4vA1			Gma.16969.1.S1_s_at	A4vA1
Gma.1394.2.S1_a_at	A4vA1			Gma.11024.1.S1_a_at	A4vA1
Gma.1394.2.S1_at	A4vA1			Gma.3588.1.S1_at	A4vA1
Gma.3858.1.S1_a_at	A4vA1			Gma.2705.1.S1_at	A4vA1
Gma.6261.1.S1_a_at	A4vA1			Gma.4462.1.S1_at	A4vA1
Gma.2666.1.S1_at	A4vA1			Gma.1460.2.S1_a_at	A4vA1
GmaAffx.85096.1.S1_at	A4vA1			Gma.1187.1.S1_at	A4vA1
Gma.1137.1.S1_a_at	A4vA1			Gma.2222.1.S1_at	A4vA1
Gma.2243.2.S1_s_at	A4vA1			Gma.883.1.S1_at	A4vA1
Gma.5634.1.S1_s_at	A4vA1			Gma.3604.1.S1_at	A4vA1
GmaAffx.87539.1.S1_at	A4vA1			Gma.2284.1.S1_at	A4vA1
GmaAffx.1301.41.S1_at	A4vA1			Gma.15222.1.S1_at	A4vA1
Gma.5250.2.A1_at	A4vA1			Gma.16134.1.A1_s_at	A4vA1
Gma.5013.2.S1_at	A4vA1			Gma.16191.1.S1_at	A4vA1
Gma.15130.1.S1_at	A4vA1			Gma.7196.1.S1_at	A4vA1
Gma.4310.2.S1_at	A4vA1			Gma.9202.1.S1_at	A4vA1
Gma.5240.1.S1_a_at	A4vA1			Gma.2284.2.A1_at	A4vA1
Gma.5800.1.S1_at	A4vA1			Gma.10801.1.S1_at	A4vA1
Gma.9935.1.S1_s_at	A4vA1			Gma.15792.1.S1_at	A4vA1
Gma.4172.1.S1_at	A4vA1			Gma.15965.1.S1_at	A4vA1
Gma.16956.1.S1_s_at	A4vA1			Gma.7435.1.S1_at	A4vA1
GmaAffx.71484.1.S1_at	A4vA1			Gma.5319.1.S1_at	A4vA1
Gma.12309.1.S1_at	A4vA1			Gma.8573.1.S1_at	A4vA1
Gma.4091.1.S1_x_at	A4vA1			Gma.15030.1.A1_at	A4vA1
Gma.16811.1.S1_at	A4vA1			Gma.5303.1.A1_at	A4vA1
Gma.1747.2.S1_at	A4vA1			Gma.12893.1.A1_at	A4vA1
Gma.3754.1.S1_x_at	A4vA1			Gma.13278.1.A1_at	A4vA1
GmaAffx.552.1.S1_at	A4vA1			Gma.3806.1.S1_at	A4vA1
Gma.2234.2.S1_at	A4vA1			Gma.5205.1.A1_at	A4vA1
GmaAffx.40660.1.S1_at	A4vA1			GmaAffx.25470.1.S1_at	A4vA1
GmaAffx.24226.1.S1_at	A4vA1			GmaAffx.19954.1.A1_at	A4vA1
GmaAffx.51621.1.S1_at	A4vA1			GmaAffx.58294.1.A1_at	A4vA1
Gma.1043.3.S1_at	A4vA1			Gma.8185.1.A1_at	A4vA1
GmaAffx.33753.1.S1_at	A4vA1			Gma.8185.1.A1_s_at	A4vA1
Gma.698.1.S1_at	A4vA1			Gma.7095.1.A1_at	A4vA1
GmaAffx.55387.1.S1_at	A4vA1			Gma.4251.1.A1_at	A4vA1
GmaAffx.10582.1.S1_at	A4vA1			Gma.17805.1.A1_s_at	A4vA1
GmaAffx.4467.2.S1_at	A4vA1			GmaAffx.57177.1.S1_at	A4vA1
GmaAffx.86258.1.S1_x_at	A4vA1			GmaAffx.56217.1.A1_at	A4vA1
Gma.2377.1.S1_at	A4vA1			Gma.7607.1.A1_at	A4vA1
Gma.5781.3.S1_at	A4vA1			GmaAffx.30578.1.A1_at	A4vA1
Gma.3801.1.S1_at	A4vA1			Gma.14235.1.A1_at	A4vA1
Gma.10961.1.S1_at	A4vA1			Gma.1832.1.S1_at	A4vA1
GmaAffx.15731.1.S1_at	A4vA1			Gma.13796.1.A1_at	A4vA1
GmaAffx.77408.1.S1_at	A4vA1			Gma.16792.1.A1_at	A4vA1
GmaAffx.56692.1.S1_at	A4vA1			Gma.10936.1.S1_at	A4vA1
GmaAffx.83908.1.S1_at	A4vA1			Gma.10936.1.S1_s_at	A4vA1
GmaAffx.82934.1.S1_at	A4vA1			Gma.11166.1.S1_x_at	A4vA1
GmaAffx.54083.1.S1_at	A4vA1			Gma.1757.1.S1_a_at	A4vA1
Gma.3595.2.S1_a_at	A4vA1			Gma.4362.1.S1_a_at	A4vA1
GmaAffx.48534.2.S1_at	A4vA1			Gma.3594.2.S1_a_at	A4vA1
GmaAffx.85444.1.S1_at	A4vA1			Gma.3594.2.S1_at	A4vA1
GmaAffx.76283.1.S1_at	A4vA1			Gma.3594.2.S1_x_at	A4vA1
GmaAffx.39349.1.S1_at	A4vA1			Gma.6303.2.S1_at	A4vA1
GmaAffx.71236.1.S1_at	A4vA1			Gma.9720.1.S1_at	A4vA1
Gma.16069.1.S1_at	A4vA1			GmaAffx.89828.1.S1_s_at	A4vA1
Gma.4312.3.S1_at	A4vA1			Gma.8371.1.S1_at	A4vA1
GmaAffx.64832.1.S1_at	A4vA1			Gma.12372.1.S1_at	A4vA1
GmaAffx.88358.1.S1_at	A4vA1			Gma.6894.1.S1_at	A4vA1
Gma.9718.1.S1_at	A4vA1			Gma.6672.1.S1_a_at	A4vA1
Gma.12989.1.S1_at	A4vA1			Gma.6672.1.S1_at	A4vA1
Gma.15898.1.S1_at	A4vA1			Gma.14246.1.S1_s_at	A4vA1
Gma.14057.1.S1_at	A4vA1			Gma.13868.2.S1_a_at	A4vA1
Gma.13615.1.S1_at	A4vA1			Gma.13868.1.S1_at	A4vA1
GmaAffx.78747.1.S1_at	A4vA1			Gma.5786.2.S1_at	A4vA1
GmaAffx.55216.1.S1_at	A4vA1			Gma.2600.1.S1_a_at	A4vA1
GmaAffx.63472.1.S1_at	A4vA1			Gma.2600.1.S1_x_at	A4vA1
Gma.7719.1.A1_at	A4vA1			Gma.4569.1.S1_at	A4vA1
GmaAffx.32759.1.S1_at	A4vA1			Gma.7729.1.S1_at	A4vA1
GmaAffx.12252.1.S1_at	A4vA1			Gma.18014.2.S1_x_at	A4vA1
GmaAffx.89045.1.A1_s_at	A4vA1			Gma.2446.1.S1_a_at	A4vA1
GmaAffx.86464.2.S1_at	A4vA1			Gma.12822.1.S1_at	A4vA1
GmaAffx.65281.1.S1_at	A4vA1			Gma.3218.1.S1_a_at	A4vA1
Gma.16025.1.A1_at	A4vA1			Gma.2066.1.S1_a_at	A4vA1
GmaAffx.59359.1.S1_at	A4vA1			Gma.11025.1.S1_at	A4vA1
GmaAffx.14338.1.S1_s_at	A4vA1			Gma.665.1.S1_s_at	A4vA1
GmaAffx.84877.1.S1_at	A4vA1			Gma.12758.1.S1_at	A4vA1
GmaAffx.4467.3.S1_at	A4vA1			Gma.322.2.S1_at	A4vA1
GmaAffx.8973.2.S1_at	A4vA1			Gma.1347.1.S1_at	A4vA1
GmaAffx.45175.2.S1_at	A4vA1			Gma.5747.2.S1_a_at	A4vA1
GmaAffx.10540.1.S1_at	A4vA1			Gma.12481.1.S1_s_at	A4vA1
Gma.17217.1.S1_at	A4vA1			Gma.4429.1.S1_at	A4vA1
GmaAffx.46165.1.S1_at	A4vA1			Gma.10333.1.S1_at	A4vA1
Gma.12551.1.A1_at	A4vA1			Gma.7415.1.S1_at	A4vA1
GmaAffx.16182.1.S1_s_at	A4vA1			Gma.7972.1.S1_at	A4vA1
GmaAffx.75384.1.S1_at	A4vA1			Gma.2563.1.S1_a_at	A4vA1
GmaAffx.85150.2.S1_at	A4vA1			Gma.13296.3.S1_at	A4vA1
GmaAffx.39529.1.S1_at	A4vA1			Gma.3454.1.S1_a_at	A4vA1
Gma.12761.2.S1_x_at	A4vA1			Gma.4606.1.S1_at	A4vA1
Gma.859.1.A1_at	A4vA1			Gma.3212.1.S1_at	A4vA1
Gma.17735.1.S1_at	A4vA1			Gma.3894.1.A1_at	A4vA1
GmaAffx.80463.1.S1_at	A4vA1			Gma.6924.2.S1_a_at	A4vA1
GmaAffx.42211.1.S1_at	A4vA1			Gma.4325.1.S1_at	A4vA1
GmaAffx.71543.1.S1_at	A4vA1			Gma.4325.1.S1_s_at	A4vA1
GmaAffx.82887.1.S1_at	A4vA1			Gma.4216.2.S1_s_at	A4vA1
GmaAffx.82676.1.S1_at	A4vA1			GmaAffx.13806.1.S1_at	A4vA1
GmaAffx.18376.1.A1_at	A4vA1			Gma.5503.1.S1_at	A4vA1
GmaAffx.41230.1.A1_at	A4vA1			Gma.5971.1.S1_at	A4vA1
Gma.9717.1.S1_at	A4vA1			Gma.1791.1.S1_at	A4vA1
Gma.4975.2.S1_a_at	A4vA1			Gma.16484.1.S1_at	A4vA1
GmaAffx.76609.1.S1_at	A4vA1			Gma.7487.1.S1_at	A4vA1
GmaAffx.68807.1.S1_at	A4vA1			Gma.1893.1.A1_at	A4vA1
GmaAffx.79107.2.S1_at	A4vA1			Gma.2058.1.S1_at	A4vA1
Gma.9506.2.S1_a_at	A4vA1			Gma.6796.1.S1_at	A4vA1
GmaAffx.86183.1.S1_at	A4vA1			Gma.15620.1.S1_at	A4vA1
GmaAffx.85405.1.S1_at	A4vA1			Gma.14822.1.S1_at	A4vA1
GmaAffx.86321.1.S1_at	A4vA1			Gma.17665.2.S1_at	A4vA1
GmaAffx.86183.2.S1_at	A4vA1			Gma.9049.1.S1_at	A4vA1
GmaAffx.70235.1.S1_at	A4vA1			GmaAffx.68940.1.S1_at	A4vA1
GmaAffx.40660.2.S1_at	A4vA1			Gma.9083.1.S1_at	A4vA1
GmaAffx.68482.1.S1_at	A4vA1			Gma.4614.1.S1_at	A4vA1
GmaAffx.74648.1.S1_at	A4vA1			Gma.15830.1.S1_s_at	A4vA1
GmaAffx.70235.2.S1_at	A4vA1			Gma.15963.1.S1_at	A4vA1
GmaAffx.68487.1.S1_at	A4vA1			Gma.1910.1.S1_at	A4vA1
GmaAffx.86390.1.S1_at	A4vA1			Gma.16501.2.S1_a_at	A4vA1
GmaAffx.60965.1.S1_at	A4vA1			Gma.16501.2.S1_at	A4vA1
GmaAffx.8248.1.S1_at	A4vA1			Gma.16501.1.S1_at	A4vA1
GmaAffx.87407.3.S1_at	A4vA1			Gma.13086.1.S1_at	A4vA1
Gma.6458.1.S1_at	A4vA1			Gma.5287.1.S1_at	A4vA1
Gma.5960.1.S1_at	A4vA1			Gma.16428.1.S1_at	A4vA1
GmaAffx.4245.5.S1_at	A4vA1			Gma.6694.1.S1_at	A4vA1
GmaAffx.4245.5.S1_x_at	A4vA1			Gma.8614.1.S1_at	A4vA1
GmaAffx.48130.1.S1_at	A4vA1			Gma.13282.1.A1_at	A4vA1
GmaAffx.86084.1.S1_at	A4vA1			Gma.5547.1.A1_a_at	A4vA1
GmaAffx.48855.1.S1_at	A4vA1			Gma.10465.1.S1_at	A4vA1
GmaAffx.23406.2.S1_s_at	A4vA1			Gma.3655.1.S1_at	A4vA1
GmaAffx.8310.1.A1_at	A4vA1			Gma.2182.1.S1_at	A4vA1
GmaAffx.25724.1.S1_at	A4vA1			Gma.16610.1.S1_at	A4vA1
GmaAffx.56888.1.S1_at	A4vA1			Gma.5447.2.S1_at	A4vA1
GmaAffx.80249.1.S1_at	A4vA1			Gma.7100.1.A1_at	A4vA1
GmaAffx.40889.1.S1_at	A4vA1			Gma.8225.1.A1_at	A4vA1
Gma.4482.2.S1_at	A4vA1			Gma.15577.1.S1_at	A4vA1
GmaAffx.74050.1.S1_at	A4vA1			Gma.5257.1.A1_at	A4vA1
Gma.5730.1.S1_at	A4vA1			GmaAffx.9121.1.S1_at	A4vA1
Gma.3557.2.S1_s_at	A4vA1			Gma.12669.1.A1_at	A4vA1
GmaAffx.72305.1.S1_at	A4vA1			GmaAffx.92074.1.A1_s_at	A4vA1
GmaAffx.76452.1.S1_at	A4vA1			Gma.16122.1.S1_at	A4vA1
GmaAffx.71999.1.S1_at	A4vA1			Gma.13009.1.S1_at	A4vA1
GmaAffx.87850.1.S1_at	A4vA1			Gma.5180.1.S1_at	A4vA1
GmaAffx.73092.1.S1_at	A4vA1			Gma.6987.1.S1_at	A4vA1
Gma.1777.1.A1_at	A4vA1			Gma.13597.1.A1_at	A4vA1
GmaAffx.73422.1.S1_at	A4vA1			Gma.18088.1.S1_at	A4vA1
GmaAffx.56432.1.S1_at	A4vA1			GmaAffx.20146.1.S1_at	A4vA1
GmaAffx.48416.1.S1_at	A4vA1			Gma.3663.1.S1_at	A4vA1
Gma.13658.1.A1_s_at	A4vA1			Gma.12585.1.A1_at	A4vA1
Gma.13408.2.A1_at	A4vA1			Gma.15979.1.A1_at	A4vA1
Gma.12888.1.A1_s_at	A4vA1			Gma.13115.1.S1_at	A4vA1
Gma.13954.1.A1_s_at	A4vA1			Gma.8218.1.S1_at	A4vA1
GmaAffx.49777.1.S1_at	A4vA1			Gma.17764.1.S1_at	A4vA1
GmaAffx.73027.1.S1_at	A4vA1			Gma.7710.1.S1_at	A4vA1
Gma.17688.1.S1_s_at	A4vA1			Gma.15909.1.A1_at	A4vA1
Gma.10357.3.A1_at	A4vA1			Gma.6267.1.S1_at	A4vA1
Gma.12564.1.A1_at	A4vA1			Gma.17426.1.S1_at	A4vA1
GmaAffx.30570.1.S1_at	A4vA1			Gma.17426.1.S1_s_at	A4vA1
GmaAffx.63925.1.S1_at	A4vA1			Gma.16718.1.A1_at	A4vA1
GmaAffx.9199.1.S1_at	A4vA1			Gma.8777.1.A1_at	A4vA1
GmaAffx.13587.1.S1_at	A4vA1			Gma.7164.1.A1_at	A4vA1
GmaAffx.73439.1.S1_at	A4vA1			GmaAffx.9016.1.S1_at	A4vA1
Gma.17374.1.S1_at	A4vA1			Gma.13267.1.A1_at	A4vA1
Gma.9781.1.S1_at	A4vA1			Gma.5117.1.S1_at	A4vA1
Gma.14806.1.A1_at	A4vA1			GmaAffx.21599.1.S1_s_at	A4vA1
GmaAffx.63706.1.S1_s_at	A4vA1			GmaAffx.70536.1.A1_at	A4vA1
GmaAffx.41891.1.S1_at	A4vA1			Gma.2316.1.S1_at	A4vA1
GmaAffx.59231.1.S1_at	A4vA1			Gma.5124.1.S1_at	A4vA1
GmaAffx.84407.1.S1_at	A4vA1			GmaAffx.3697.1.S1_at	A4vA1
Gma.10981.1.S1_at	A4vA1			Gma.12935.1.A1_at	A4vA1
GmaAffx.90956.1.S1_s_at	A4vA1			GmaAffx.1877.1.A1_at	A4vA1
GmaAffx.55953.1.S1_at	A4vA1			GmaAffx.65503.1.S1_at	A4vA1
GmaAffx.28381.1.S1_at	A4vA1			GmaAffx.713.1.S1_at	A4vA1
GmaAffx.64953.1.S1_at	A4vA1			GmaAffx.16201.1.S1_at	A4vA1
GmaAffx.25207.1.S1_at	A4vA1			Gma.10661.1.S1_a_at	A4vA1
GmaAffx.45897.1.S1_at	A4vA1			Gma.7404.1.A1_at	A4vA1
GmaAffx.64018.1.S1_at	A4vA1			GmaAffx.20925.1.S1_at	A4vA1
Gma.5277.1.S1_at	A4vA1			GmaAffx.25768.1.S1_at	A4vA1
Gma.2442.1.S1_at	A4vA1			Gma.13007.1.A1_at	A4vA1
GmaAffx.48979.1.S1_at	A4vA1			GmaAffx.38919.1.S1_at	A4vA1
GmaAffx.16297.1.S1_at	A4vA1			Gma.6886.1.A1_at	A4vA1
GmaAffx.80869.1.S1_s_at	A4vA1			GmaAffx.6998.1.S1_at	A4vA1
GmaAffx.67209.1.S1_at	A4vA1			GmaAffx.24470.1.S1_at	A4vA1
GmaAffx.78064.1.S1_at	A4vA1			GmaAffx.37842.1.S1_at	A4vA1
Gma.17556.1.S1_at	A4vA1			Gma.4920.1.A1_at	A4vA1
GmaAffx.71674.1.S1_at	A4vA1			Gma.6868.1.S1_a_at	A4vA1
GmaAffx.5278.1.S1_at	A4vA1			GmaAffx.65939.1.A1_at	A4vA1
GmaAffx.50955.1.S1_at	A4vA1			GmaAffx.55997.1.S1_at	A4vA1
GmaAffx.83017.1.S1_at	A4vA1			Gma.13960.1.A1_at	A4vA1
Gma.6617.1.S1_at	A4vA1			Gma.16452.1.A1_at	A4vA1
GmaAffx.59938.1.S1_at	A4vA1			GmaAffx.16523.1.S1_at	A4vA1
GmaAffx.78829.1.S1_at	A4vA1			Gma.15692.1.A1_at	A4vA1
GmaAffx.5910.1.S1_at	A4vA1			GmaAffx.2556.1.S1_at	A4vA1
GmaAffx.72933.1.S1_at	A4vA1			Gma.612.1.A1_at	A4vA1
GmaAffx.1082.1.S1_at	A4vA1			GmaAffx.58549.1.S1_at	A4vA1
GmaAffx.2026.1.A1_at	A4vA1			Gma.14130.1.A1_at	A4vA1
GmaAffx.18273.1.A1_at	A4vA1			Gma.17365.1.S1_at	A4vA1
GmaAffx.64048.2.A1_s_at	A4vA1			Gma.12776.1.A1_at	A4vA1
GmaAffx.66195.1.S1_at	A4vA1			GmaAffx.47700.1.A1_at	A4vA1
GmaAffx.50410.1.A1_at	A4vA1			GmaAffx.83880.1.A1_at	A4vA1
GmaAffx.86592.2.A1_at	A4vA1			GmaAffx.74014.1.S1_at	A4vA1
GmaAffx.86592.2.S1_at	A4vA1			Gma.12838.1.A1_at	A4vA1
GmaAffx.81061.1.S1_at	A4vA1			GmaAffx.73273.1.S1_at	A4vA1
Gma.7452.1.A1_at	A4vA1			Gma.13293.1.S1_at	A4vA1
GmaAffx.65280.1.A1_at	A4vA1			GmaAffx.3046.1.A1_at	A4vA1
GmaAffx.19777.1.A1_at	A4vA1			GmaAffx.19819.1.A1_at	A4vA1
GmaAffx.6027.1.A1_at	A4vA1			GmaAffx.10521.1.A1_at	A4vA1
GmaAffx.42513.1.A1_at	A4vA1			GmaAffx.43168.1.S1_at	A4vA1
Gma.856.1.A1_at	A4vA1			Gma.6810.1.A1_at	A4vA1
GmaAffx.12937.1.A1_at	A4vA1			Gma.9089.1.A1_at	A4vA1
GmaAffx.23308.1.A1_at	A4vA1			GmaAffx.66595.1.A1_at	A4vA1
GmaAffx.32318.1.A1_at	A4vA1			GmaAffx.3727.1.S1_at	A4vA1
GmaAffx.35671.1.A1_at	A4vA1			GmaAffx.6571.1.S1_at	A4vA1
GmaAffx.36387.1.A1_at	A4vA1			GmaAffx.21668.1.A1_at	A4vA1
GmaAffx.43157.1.A1_at	A4vA1			GmaAffx.83593.1.S1_at	A4vA1
GmaAffx.44451.1.A1_at	A4vA1			GmaAffx.30219.1.A1_at	A4vA1
GmaAffx.52231.1.A1_s_at	A4vA1			Gma.7180.2.S1_at	A4vA1
GmaAffx.6624.1.A1_at	A4vA1			Gma.13973.1.A1_at	A4vA1
GmaAffx.68716.1.A1_at	A4vA1			Gma.12894.1.S1_at	A4vA1
Gma.10230.1.A1_s_at	A4vA1			GmaAffx.53934.1.S1_at	A4vA1
GmaAffx.70472.1.A1_at	A4vA1			Gma.2415.1.S1_at	A4vA1
GmaAffx.11845.1.A1_at	A4vA1			GmaAffx.39259.1.A1_at	A4vA1
GmaAffx.27238.1.A1_at	A4vA1			GmaAffx.37874.1.A1_at	A4vA1
GmaAffx.6609.1.A1_at	A4vA1			GmaAffx.3369.2.A1_at	A4vA1
GmaAffx.89772.2.S1_at	A4vA1			Gma.2711.1.S1_a_at	A4vA1
GmaAffx.89772.2.S1_x_at	A4vA1			GmaAffx.7047.1.S1_at	A4vA1
GmaAffx.89786.1.S1_at	A4vA1			GmaAffx.2970.1.A1_at	A4vA1
GmaAffx.89881.1.S1_s_at	A4vA1			GmaAffx.86989.1.A1_at	A4vA1
GmaAffx.89406.1.A1_at	A4vA1			Gma.12959.1.S1_at	A4vA1
GmaAffx.89772.10.A1_s_at	A4vA1			Gma.13662.1.S1_at	A4vA1
GmaAffx.89071.1.A1_at	A4vA1			GmaAffx.86447.1.S1_at	A4vA1
GmaAffx.93254.1.S1_at	A4vA1			GmaAffx.66228.1.S1_at	A4vA1
GmaAffx.93235.1.S1_s_at	A4vA1			GmaAffx.21924.1.S1_at	A4vA1
GmaAffx.92157.1.S1_at	A4vA1			Gma.2292.2.S1_a_at	A4vA1
GmaAffx.90921.1.S1_s_at	A4vA1			Gma.2292.2.S1_at	A4vA1
GmaAffx.90353.1.S1_at	A4vA1			GmaAffx.49465.1.A1_at	A4vA1
GmaAffx.17041.1.S1_at	A4vA1			Gma.15048.1.A1_at	A4vA1
GmaAffx.54386.1.S1_at	A4vA1			Gma.79.4.S1_s_at	A4vA1
GmaAffx.67113.1.S1_at	A4vA1			Gma.13723.1.A1_at	A4vA1
GmaAffx.45213.1.S1_at	A4vA1			Gma.17031.1.A1_at	A4vA1
GmaAffx.41239.1.S1_at	A4vA1			GmaAffx.11559.1.A1_at	A4vA1
GmaAffx.21087.1.S1_at	A4vA1			GmaAffx.53018.1.S1_at	A4vA1
GmaAffx.21743.1.S1_at	A4vA1			GmaAffx.190.1.S1_at	A4vA1
GmaAffx.21700.1.S1_at	A4vA1			GmaAffx.53010.1.A1_at	A4vA1
GmaAffx.74546.1.S1_at	A4vA1			GmaAffx.78601.1.S1_s_at	A4vA1
GmaAffx.10649.1.S1_at	A4vA1			GmaAffx.89772.17.S1_s_at	A4vA1
GmaAffx.51898.1.S1_at	A4vA1			Gma.1277.1.S1_at	A4vA1
GmaAffx.21180.1.S1_at	A4vA1			Gma.1316.5.S1_a_at	A4vA1
GmaAffx.26209.1.S1_at	A4vA1			Gma.1316.5.S1_x_at	A4vA1
GmaAffx.84414.1.S1_at	A4vA1			Gma.6339.1.S1_s_at	A4vA1
GmaAffx.19977.1.S1_at	A4vA1			Gma.6481.1.S1_at	A4vA1
GmaAffx.56281.1.S1_at	A4vA1			Gma.3723.1.S1_at	A4vA1
GmaAffx.78127.1.S1_at	A4vA1			Gma.4479.1.S1_at	A4vA1
GmaAffx.80028.1.S1_at	A4vA1			Gma.13324.1.S1_at	A4vA1
GmaAffx.44577.1.S1_at	A4vA1			Gma.8020.2.S1_at	A4vA1
GmaAffx.37643.1.S1_at	A4vA1			Gma.5267.1.S1_at	A4vA1
GmaAffx.34961.1.S1_at	A4vA1			Gma.2600.2.S1_at	A4vA1
GmaAffx.51426.1.S1_at	A4vA1			Gma.2511.1.S1_at	A4vA1
GmaAffx.71277.1.S1_at	A4vA1			Gma.1526.2.S1_x_at	A4vA1
GmaAffx.19498.1.S1_at	A4vA1			Gma.10661.2.S1_at	A4vA1
GmaAffx.92210.1.S1_at	A4vA1			Gma.6951.1.S1_at	A4vA1
Gma.10691.6.S1_at	A4vA1			Gma.15752.1.S1_at	A4vA1
GmaAffx.50740.1.S1_at	A4vA1			Gma.2506.1.S1_at	A4vA1
GmaAffx.5496.1.S1_at	A4vA1			Gma.4628.1.S1_at	A4vA1
GmaAffx.9636.1.S1_at	A4vA1			Gma.3241.1.S1_a_at	A4vA1
GmaAffx.18766.1.S1_at	A4vA1			Gma.3241.1.S1_at	A4vA1
GmaAffx.59766.1.S1_at	A4vA1			Gma.11420.1.S1_at	A4vA1
Gma.5510.2.S1_s_at	A4vA1			Gma.4424.1.S1_at	A4vA1
GmaAffx.21003.3.S1_at	A4vA1			Gma.6587.1.S1_at	A4vA1
GmaAffx.8932.6.S1_s_at	A4vA1			Gma.84.1.S1_at	A4vA1
GmaAffx.86173.1.A1_at	A4vA1			GmaAffx.92128.1.S1_s_at	A4vA1
soybean_rRNA_176_at	A4vA1			Gma.3082.3.S1_at	A4vA1
soybean_rRNA_1352_at	A4vA1			Gma.13153.1.S1_at	A4vA1
soybean_rRNA_57_RC_at	A4vA1			Gma.924.1.S1_at	A4vA1
soybean_rRNA_114_RC_at	A4vA1			Gma.7080.1.S1_s_at	A4vA1
soybean_rRNA_485_RC_at	A4vA1			Gma.1778.1.S1_at	A4vA1
soybean_rRNA_776_RC_at	A4vA1			GmaAffx.80654.1.S1_at	A4vA1
soybean_rRNA_918_RC_at	A4vA1			GmaAffx.20041.1.S1_at	A4vA1
soybean_rRNA_1057_RC_at	A4vA1			Gma.8674.2.A1_at	A4vA1
soybean_rRNA_1531_RC_at	A4vA1			Gma.11024.4.S1_s_at	A4vA1
soybean_rRNA_1665_RC_at	A4vA1			Gma.2474.1.S1_at	A4vA1
soybean_rRNA_1692_RC_at	A4vA1			GmaAffx.50396.1.S1_at	A4vA1
soybean_rRNA_1721_RC_at	A4vA1			Gma.6152.1.S1_at	A4vA1
Gma.4206.1.S1_s_at	A3vA1			GmaAffx.76827.1.S1_at	A4vA1
Gma.5510.1.S1_s_at	A3vA1			GmaAffx.52752.1.S1_s_at	A4vA1
Gma.10564.1.S1_at	A3vA1			Gma.13072.2.S1_at	A4vA1
Gma.8516.1.S1_at	A3vA1			Gma.10216.2.S1_at	A4vA1
Gma.8452.1.S1_s_at	A3vA1			Gma.12235.1.S1_at	A4vA1
Gma.8450.1.S1_at	A3vA1			Gma.2487.2.S1_at	A4vA1
Gma.8442.1.S1_at	A3vA1			GmaAffx.15031.1.S1_at	A4vA1
Gma.5584.1.S1_s_at	A3vA1			Gma.12513.2.S1_a_at	A4vA1
Gma.2590.1.A1_s_at	A3vA1			Gma.6672.2.S1_at	A4vA1
Gma.8534.1.S1_at	A3vA1			Gma.6672.2.S1_x_at	A4vA1
Gma.16832.1.S1_s_at	A3vA1			Gma.84.2.S1_at	A4vA1
Gma.1394.1.S1_at	A3vA1			GmaAffx.66676.1.S1_at	A4vA1
Gma.8119.1.S1_s_at	A3vA1			Gma.6264.1.S1_at	A4vA1
Gma.17702.2.S1_a_at	A3vA1			GmaAffx.82528.1.S1_at	A4vA1
Gma.4954.1.A1_at	A3vA1			Gma.12990.2.S1_at	A4vA1
GmaAffx.93149.1.S1_s_at	A3vA1			Gma.6564.1.S1_at	A4vA1
Gma.1842.1.S1_at	A3vA1			GmaAffx.24064.1.S1_at	A4vA1
Gma.2386.1.S1_x_at	A3vA1			Gma.10072.1.S1_at	A4vA1
GmaAffx.22552.1.S1_at	A3vA1			Gma.1650.2.S1_a_at	A4vA1
Gma.12979.1.A1_at	A3vA1			GmaAffx.44031.1.S1_at	A4vA1
Gma.9286.1.S1_s_at	A3vA1			GmaAffx.71069.1.S1_at	A4vA1
Gma.6477.1.S1_at	A3vA1			Gma.16147.1.S1_at	A4vA1
Gma.5084.1.S1_at	A3vA1			GmaAffx.52752.2.S1_at	A4vA1
GmaAffx.35952.1.S1_at	A3vA1			Gma.15746.1.A1_at	A4vA1
Gma.1386.1.S1_at	A3vA1			Gma.10787.1.S1_a_at	A4vA1
Gma.4370.1.S1_x_at	A3vA1			Gma.4031.1.S1_at	A4vA1
Gma.1747.1.S1_a_at	A3vA1			GmaAffx.265.2.S1_at	A4vA1
Gma.6139.1.S1_at	A3vA1			GmaAffx.16959.1.S1_at	A4vA1
Gma.8300.1.A1_at	A3vA1			Gma.17821.1.A1_at	A4vA1
Gma.7389.1.S1_at	A3vA1			GmaAffx.10631.1.S1_at	A4vA1
Gma.869.1.S1_at	A3vA1			Gma.10787.2.S1_a_at	A4vA1
Gma.7958.1.S1_at	A3vA1			Gma.3829.1.S1_at	A4vA1
Gma.6703.1.S1_at	A3vA1			Gma.13544.1.S1_at	A4vA1
Gma.7178.1.S1_at	A3vA1			GmaAffx.84302.1.S1_at	A4vA1
GmaAffx.19831.1.S1_at	A3vA1			Gma.11328.1.S1_at	A4vA1
Gma.16772.1.S1_at	A3vA1			Gma.1677.1.S1_a_at	A4vA1
Gma.16599.1.S1_s_at	A3vA1			Gma.10394.1.S1_at	A4vA1
Gma.4765.1.A1_at	A3vA1			Gma.16136.1.S1_at	A4vA1
Gma.12960.1.S1_at	A3vA1			Gma.14553.1.S1_at	A4vA1
GmaAffx.53324.1.A1_at	A3vA1			Gma.11803.1.S1_at	A4vA1
Gma.7942.1.A1_at	A3vA1			GmaAffx.81774.1.S1_at	A4vA1
Gma.4748.1.A1_at	A3vA1			Gma.11860.2.S1_at	A4vA1
Gma.8687.1.A1_at	A3vA1			Gma.7673.1.S1_at	A4vA1
GmaAffx.18649.1.S1_at	A3vA1			Gma.10991.1.S1_at	A4vA1
GmaAffx.15953.1.A1_at	A3vA1			GmaAffx.71763.1.S1_at	A4vA1
GmaAffx.44043.1.A1_at	A3vA1			Gma.16176.1.S1_at	A4vA1
Gma.4594.1.A1_at	A3vA1			Gma.13062.1.S1_at	A4vA1
GmaAffx.69001.1.S1_at	A3vA1			GmaAffx.85890.1.S1_at	A4vA1
GmaAffx.16994.1.S1_at	A3vA1			GmaAffx.73107.1.S1_at	A4vA1
GmaAffx.60802.1.A1_at	A3vA1			Gma.9069.1.S1_at	A4vA1
GmaAffx.17505.1.S1_at	A3vA1			Gma.4759.1.A1_at	A4vA1
GmaAffx.23295.1.S1_at	A3vA1			GmaAffx.65531.1.S1_at	A4vA1
GmaAffx.2538.1.S1_at	A3vA1			GmaAffx.77647.1.S1_at	A4vA1
GmaAffx.19806.1.A1_at	A3vA1			Gma.2867.1.S1_a_at	A4vA1
Gma.17318.1.S1_at	A3vA1			GmaAffx.87773.1.S1_at	A4vA1
GmaAffx.31622.1.S1_at	A3vA1			Gma.14736.1.S1_at	A4vA1
Gma.4708.1.A1_at	A3vA1			GmaAffx.15191.1.S1_at	A4vA1
GmaAffx.28926.1.A1_at	A3vA1			GmaAffx.93128.1.S1_s_at	A4vA1
GmaAffx.26490.1.S1_at	A3vA1			GmaAffx.67477.2.S1_at	A4vA1
Gma.8247.1.S1_s_at	A3vA1			GmaAffx.8109.1.S1_at	A4vA1
Gma.11026.1.S1_at	A3vA1			Gma.9721.1.S1_at	A4vA1
Gma.15464.2.S1_at	A3vA1			GmaAffx.58294.2.S1_at	A4vA1
GmaAffx.92851.1.S1_s_at	A3vA1			GmaAffx.87862.1.S1_at	A4vA1
Gma.11260.1.S1_x_at	A3vA1			Gma.13395.1.A1_s_at	A4vA1
Gma.9841.1.S1_at	A3vA1			GmaAffx.27554.1.S1_at	A4vA1
Gma.9841.1.S1_s_at	A3vA1			Gma.6528.1.A1_at	A4vA1
Gma.1394.2.S1_a_at	A3vA1			Gma.283.1.S1_at	A4vA1
Gma.1394.2.S1_at	A3vA1			GmaAffx.71068.1.S1_at	A4vA1
GmaAffx.18616.1.S1_at	A3vA1			GmaAffx.85872.1.S1_at	A4vA1
Gma.6261.1.S1_a_at	A3vA1			Gma.16363.1.S1_at	A4vA1
Gma.6520.3.S1_a_at	A3vA1			GmaAffx.68175.1.S1_at	A4vA1
GmaAffx.87730.1.S1_at	A3vA1			Gma.9106.1.S1_at	A4vA1
Gma.917.1.S1_at	A3vA1			Gma.13128.1.S1_at	A4vA1
Gma.4310.2.S1_at	A3vA1			GmaAffx.87279.1.S1_at	A4vA1
GmaAffx.51290.1.S1_at	A3vA1			GmaAffx.90679.1.S1_s_at	A4vA1
Gma.14852.1.S1_at	A3vA1			GmaAffx.48718.1.S1_at	A4vA1
GmaAffx.77056.1.S1_at	A3vA1			GmaAffx.86235.1.S1_at	A4vA1
GmaAffx.86151.1.S1_at	A3vA1			Gma.8022.2.S1_at	A4vA1
Gma.12309.1.S1_at	A3vA1			Gma.1524.1.S1_at	A4vA1
Gma.4091.1.S1_at	A3vA1			GmaAffx.19686.1.S1_at	A4vA1
GmaAffx.1301.47.A1_at	A3vA1			GmaAffx.15983.2.S1_s_at	A4vA1
GmaAffx.40129.1.S1_at	A3vA1			GmaAffx.792.2.S1_at	A4vA1
Gma.1747.2.S1_at	A3vA1			GmaAffx.47232.1.A1_at	A4vA1
Gma.5300.1.S1_at	A3vA1			Gma.5386.1.A1_at	A4vA1
GmaAffx.93515.1.S1_s_at	A3vA1			GmaAffx.80271.1.S1_at	A4vA1
GmaAffx.51621.1.S1_at	A3vA1			GmaAffx.38949.1.S1_s_at	A4vA1
Gma.2074.1.S1_at	A3vA1			GmaAffx.69746.1.S1_at	A4vA1
GmaAffx.77177.1.S1_at	A3vA1			GmaAffx.57766.1.S1_at	A4vA1
GmaAffx.1334.1.S1_at	A3vA1			Gma.9083.2.S1_at	A4vA1
GmaAffx.55387.1.S1_at	A3vA1			GmaAffx.86086.1.S1_at	A4vA1
GmaAffx.4467.2.S1_at	A3vA1			Gma.9672.1.S1_at	A4vA1
GmaAffx.88219.1.S1_at	A3vA1			GmaAffx.3113.1.S1_s_at	A4vA1
Gma.2377.1.S1_at	A3vA1			GmaAffx.16106.1.S1_at	A4vA1
Gma.13580.3.S1_at	A3vA1			GmaAffx.773.1.S1_at	A4vA1
GmaAffx.14419.1.S1_at	A3vA1			Gma.6211.1.S1_at	A4vA1
Gma.17041.1.S1_at	A3vA1			GmaAffx.76814.1.S1_at	A4vA1
GmaAffx.84261.1.S1_at	A3vA1			GmaAffx.2157.1.S1_at	A4vA1
GmaAffx.19467.1.S1_at	A3vA1			GmaAffx.4898.1.S1_at	A4vA1
GmaAffx.54083.1.S1_at	A3vA1			GmaAffx.15191.2.S1_at	A4vA1
Gma.4954.2.S1_at	A3vA1			GmaAffx.6841.2.S1_at	A4vA1
GmaAffx.80400.1.S1_at	A3vA1			GmaAffx.81750.1.S1_at	A4vA1
GmaAffx.64943.2.S1_at	A3vA1			GmaAffx.67054.2.S1_s_at	A4vA1
GmaAffx.48534.2.S1_at	A3vA1			GmaAffx.85292.1.S1_at	A4vA1
GmaAffx.39349.1.S1_at	A3vA1			GmaAffx.63157.1.S1_at	A4vA1
Gma.16069.1.S1_at	A3vA1			GmaAffx.65596.1.S1_at	A4vA1
GmaAffx.64832.1.S1_at	A3vA1			Gma.2991.2.S1_at	A4vA1
GmaAffx.88358.1.S1_at	A3vA1			GmaAffx.19954.2.S1_at	A4vA1
Gma.9718.1.S1_at	A3vA1			GmaAffx.78539.1.S1_at	A4vA1
GmaAffx.78747.1.S1_at	A3vA1			GmaAffx.49458.1.S1_at	A4vA1
GmaAffx.12252.1.S1_at	A3vA1			GmaAffx.60984.1.S1_at	A4vA1
GmaAffx.89045.1.A1_s_at	A3vA1			GmaAffx.58057.1.S1_at	A4vA1
Gma.16025.1.A1_at	A3vA1			GmaAffx.44301.1.S1_at	A4vA1
Gma.9638.1.A1_at	A3vA1			Gma.561.1.S1_at	A4vA1
GmaAffx.86835.1.S1_at	A3vA1			GmaAffx.55784.1.S1_at	A4vA1
GmaAffx.84877.1.S1_at	A3vA1			Gma.10891.2.S1_a_at	A4vA1
GmaAffx.45175.2.S1_at	A3vA1			GmaAffx.40574.1.S1_at	A4vA1
GmaAffx.10540.1.S1_at	A3vA1			GmaAffx.62256.1.S1_at	A4vA1
GmaAffx.66622.1.S1_at	A3vA1			GmaAffx.1694.1.S1_at	A4vA1
GmaAffx.51455.1.S1_at	A3vA1			Gma.13056.1.S1_at	A4vA1
Gma.4487.2.S1_at	A3vA1			GmaAffx.82467.1.S1_at	A4vA1
GmaAffx.75384.1.S1_at	A3vA1			GmaAffx.50946.1.S1_at	A4vA1
Gma.7867.2.S1_at	A3vA1			Gma.15727.1.S1_at	A4vA1
Gma.12761.2.S1_at	A3vA1			Gma.14319.2.S1_at	A4vA1
Gma.12761.2.S1_x_at	A3vA1			GmaAffx.43987.1.S1_at	A4vA1
Gma.859.1.A1_at	A3vA1			GmaAffx.59308.1.S1_at	A4vA1
Gma.17735.1.S1_at	A3vA1			GmaAffx.72743.1.S1_at	A4vA1
GmaAffx.77047.1.S1_at	A3vA1			Gma.17968.1.S1_at	A4vA1
GmaAffx.67744.1.S1_at	A3vA1			Gma.13056.2.S1_at	A4vA1
Gma.9277.1.S1_at	A3vA1			GmaAffx.84809.1.S1_at	A4vA1
GmaAffx.71543.1.S1_at	A3vA1			Gma.6166.1.S1_at	A4vA1
GmaAffx.82887.1.S1_at	A3vA1			GmaAffx.74676.2.S1_at	A4vA1
GmaAffx.51044.2.S1_at	A3vA1			GmaAffx.86068.1.S1_at	A4vA1
GmaAffx.83317.3.S1_at	A3vA1			GmaAffx.76524.2.S1_at	A4vA1
GmaAffx.74847.1.S1_at	A3vA1			Gma.10701.2.S1_at	A4vA1
GmaAffx.41230.1.A1_at	A3vA1			GmaAffx.68244.1.S1_at	A4vA1
Gma.9717.1.S1_at	A3vA1			GmaAffx.68339.1.S1_at	A4vA1
GmaAffx.10045.1.S1_at	A3vA1			GmaAffx.83116.1.S1_at	A4vA1
GmaAffx.85103.1.S1_at	A3vA1			Gma.4316.1.S1_at	A4vA1
GmaAffx.47615.1.S1_at	A3vA1			GmaAffx.57265.1.S1_s_at	A4vA1
Gma.635.1.A1_at	A3vA1			GmaAffx.87656.2.S1_at	A4vA1
GmaAffx.85405.1.S1_at	A3vA1			Gma.13382.1.A1_at	A4vA1
GmaAffx.12323.1.S1_at	A3vA1			GmaAffx.48558.1.S1_at	A4vA1
GmaAffx.86321.1.S1_at	A3vA1			GmaAffx.67003.1.S1_at	A4vA1
GmaAffx.34775.1.S1_at	A3vA1			GmaAffx.80403.1.S1_at	A4vA1
GmaAffx.60439.2.S1_at	A3vA1			GmaAffx.82528.2.S1_at	A4vA1
Gma.17326.1.A1_at	A3vA1			GmaAffx.82528.2.S1_s_at	A4vA1
GmaAffx.70235.1.S1_at	A3vA1			GmaAffx.31772.1.S1_at	A4vA1
GmaAffx.40660.2.S1_at	A3vA1			GmaAffx.62153.1.S1_at	A4vA1
GmaAffx.68482.1.S1_at	A3vA1			Gma.3026.1.S1_at	A4vA1
GmaAffx.71151.1.S1_at	A3vA1			GmaAffx.27438.1.S1_at	A4vA1
GmaAffx.70235.2.S1_at	A3vA1			GmaAffx.74830.1.S1_s_at	A4vA1
GmaAffx.60359.1.S1_s_at	A3vA1			GmaAffx.1301.78.S1_s_at	A4vA1
GmaAffx.37199.1.S1_at	A3vA1			GmaAffx.35130.1.S1_at	A4vA1
GmaAffx.60965.1.S1_at	A3vA1			GmaAffx.70954.1.S1_at	A4vA1
GmaAffx.87407.3.S1_at	A3vA1			GmaAffx.63392.1.S1_at	A4vA1
GmaAffx.4245.5.S1_at	A3vA1			Gma.4099.1.S1_at	A4vA1
GmaAffx.48855.1.S1_at	A3vA1			GmaAffx.75004.1.S1_at	A4vA1
GmaAffx.23406.2.S1_s_at	A3vA1			GmaAffx.45957.1.S1_at	A4vA1
GmaAffx.42739.1.S1_at	A3vA1			GmaAffx.64204.1.S1_at	A4vA1
GmaAffx.85957.1.S1_at	A3vA1			GmaAffx.76002.1.S1_at	A4vA1
Gma.6595.1.S1_at	A3vA1			GmaAffx.10790.1.S1_at	A4vA1
Gma.16554.2.S1_at	A3vA1			GmaAffx.77556.1.S1_at	A4vA1
Gma.3557.2.S1_s_at	A3vA1			Gma.13463.1.S1_at	A4vA1
GmaAffx.72305.1.S1_at	A3vA1			GmaAffx.16982.1.S1_at	A4vA1
GmaAffx.17100.1.S1_at	A3vA1			Gma.6644.1.S1_at	A4vA1
GmaAffx.33075.1.S1_at	A3vA1			GmaAffx.32011.1.S1_at	A4vA1
GmaAffx.80898.1.S1_at	A3vA1			GmaAffx.63233.1.S1_at	A4vA1
Gma.1777.1.A1_at	A3vA1			GmaAffx.8707.1.S1_at	A4vA1
GmaAffx.73536.1.S1_at	A3vA1			GmaAffx.79943.1.A1_at	A4vA1
GmaAffx.56432.1.S1_at	A3vA1			GmaAffx.68814.1.S1_at	A4vA1
GmaAffx.48416.1.S1_at	A3vA1			GmaAffx.40760.1.S1_at	A4vA1
GmaAffx.38492.1.A1_s_at	A3vA1			Gma.6557.1.S1_s_at	A4vA1
Gma.12888.1.A1_s_at	A3vA1			GmaAffx.68853.1.S1_at	A4vA1
Gma.17244.1.A1_at	A3vA1			Gma.12539.1.S1_at	A4vA1
GmaAffx.45036.1.S1_at	A3vA1			GmaAffx.87361.1.S1_at	A4vA1
Gma.17688.1.S1_at	A3vA1			GmaAffx.85164.1.S1_s_at	A4vA1
Gma.17688.1.S1_s_at	A3vA1			GmaAffx.48156.1.A1_at	A4vA1
Gma.12564.1.A1_at	A3vA1			GmaAffx.48250.1.S1_at	A4vA1
Gma.14126.1.A1_at	A3vA1			GmaAffx.20440.1.S1_at	A4vA1
GmaAffx.30570.1.S1_at	A3vA1			GmaAffx.32256.1.S1_at	A4vA1
GmaAffx.92192.1.S1_s_at	A3vA1			GmaAffx.36973.1.S1_at	A4vA1
GmaAffx.73439.1.S1_at	A3vA1			GmaAffx.32011.2.S1_at	A4vA1
Gma.17374.1.S1_at	A3vA1			GmaAffx.16408.1.A1_at	A4vA1
GmaAffx.67175.1.S1_at	A3vA1			GmaAffx.27056.1.S1_at	A4vA1
GmaAffx.63706.1.S1_s_at	A3vA1			GmaAffx.7416.3.S1_at	A4vA1
GmaAffx.59912.1.S1_at	A3vA1			GmaAffx.54447.1.S1_at	A4vA1
GmaAffx.41891.1.S1_at	A3vA1			Gma.10027.1.S1_at	A4vA1
GmaAffx.59231.1.S1_at	A3vA1			GmaAffx.80346.1.S1_at	A4vA1
GmaAffx.90956.1.S1_s_at	A3vA1			Gma.15574.1.S1_at	A4vA1
Gma.3986.1.S1_at	A3vA1			GmaAffx.71333.1.S1_at	A4vA1
GmaAffx.39137.1.S1_at	A3vA1			Gma.5173.2.S1_at	A4vA1
GmaAffx.62050.1.S1_at	A3vA1			GmaAffx.81361.2.S1_at	A4vA1
GmaAffx.80869.1.S1_s_at	A3vA1			GmaAffx.60751.1.S1_at	A4vA1
GmaAffx.65448.1.S1_at	A3vA1			GmaAffx.74187.1.S1_at	A4vA1
GmaAffx.83017.1.S1_at	A3vA1			GmaAffx.29705.2.S1_s_at	A4vA1
Gma.6617.1.S1_at	A3vA1			GmaAffx.4898.2.S1_at	A4vA1
GmaAffx.81662.1.S1_at	A3vA1			GmaAffx.43291.1.S1_at	A4vA1
GmaAffx.7627.1.S1_at	A3vA1			Gma.9710.1.A1_at	A4vA1
GmaAffx.7254.1.A1_at	A3vA1			GmaAffx.53712.2.A1_at	A4vA1
GmaAffx.86592.1.A1_at	A3vA1			GmaAffx.17559.1.A1_at	A4vA1
GmaAffx.70659.1.A1_at	A3vA1			GmaAffx.49008.1.S1_at	A4vA1
GmaAffx.65280.1.A1_at	A3vA1			GmaAffx.30011.1.S1_at	A4vA1
GmaAffx.78940.1.A1_at	A3vA1			Gma.4313.1.S1_a_at	A4vA1
GmaAffx.56133.1.A1_at	A3vA1			Gma.987.1.S1_at	A4vA1
GmaAffx.12937.1.A1_at	A3vA1			GmaAffx.8889.1.S1_s_at	A4vA1
GmaAffx.32348.1.A1_at	A3vA1			GmaAffx.25965.1.S1_at	A4vA1
GmaAffx.52231.1.A1_s_at	A3vA1			GmaAffx.59860.1.S1_at	A4vA1
GmaAffx.70478.1.A1_at	A3vA1			Gma.16136.2.A1_at	A4vA1
GmaAffx.70519.1.A1_at	A3vA1			Gma.13844.1.A1_at	A4vA1
GmaAffx.71961.1.A1_at	A3vA1			Gma.5359.1.S1_at	A4vA1
GmaAffx.81234.1.A1_at	A3vA1			GmaAffx.11454.1.S1_at	A4vA1
GmaAffx.89772.2.S1_at	A3vA1			Gma.12561.1.A1_s_at	A4vA1
GmaAffx.89772.2.S1_x_at	A3vA1			Gma.13380.1.A1_s_at	A4vA1
GmaAffx.89772.13.S1_s_at	A3vA1			Gma.13340.2.S1_a_at	A4vA1
GmaAffx.89786.1.S1_at	A3vA1			Gma.13204.2.A1_at	A4vA1
GmaAffx.89881.1.S1_s_at	A3vA1			Gma.12539.2.A1_at	A4vA1
GmaAffx.89772.10.A1_s_at	A3vA1			GmaAffx.1301.114.A1_at	A4vA1
GmaAffx.93254.1.S1_at	A3vA1			Gma.13419.1.A1_at	A4vA1
GmaAffx.91159.1.S1_at	A3vA1			Gma.17285.1.A1_at	A4vA1
GmaAffx.90353.1.S1_at	A3vA1			GmaAffx.20514.1.A1_at	A4vA1
GmaAffx.93554.1.S1_at	A3vA1			GmaAffx.50677.1.S1_s_at	A4vA1
GmaAffx.17955.1.S1_at	A3vA1			GmaAffx.59856.2.S1_at	A4vA1
GmaAffx.27577.1.S1_at	A3vA1			Gma.12590.1.A1_at	A4vA1
GmaAffx.35242.1.S1_at	A3vA1			Gma.12889.1.A1_at	A4vA1
GmaAffx.41239.1.S1_at	A3vA1			Gma.12928.1.A1_at	A4vA1
GmaAffx.21743.1.S1_at	A3vA1			Gma.13616.1.A1_at	A4vA1
GmaAffx.42302.1.S1_at	A3vA1			Gma.13691.1.A1_at	A4vA1
GmaAffx.52483.1.S1_at	A3vA1			Gma.14438.1.A1_at	A4vA1
GmaAffx.47275.1.S1_at	A3vA1			Gma.15650.1.A1_at	A4vA1
GmaAffx.10649.1.S1_at	A3vA1			Gma.16870.1.A1_at	A4vA1
GmaAffx.51831.1.S1_at	A3vA1			GmaAffx.29661.1.A1_at	A4vA1
GmaAffx.38179.1.S1_at	A3vA1			GmaAffx.74884.1.A1_at	A4vA1
GmaAffx.13717.1.S1_at	A3vA1			GmaAffx.79591.1.A1_at	A4vA1
GmaAffx.85287.2.S1_at	A3vA1			GmaAffx.57640.1.S1_at	A4vA1
GmaAffx.34961.1.S1_at	A3vA1			GmaAffx.10290.1.S1_at	A4vA1
GmaAffx.64107.1.S1_at	A3vA1			GmaAffx.23620.1.S1_s_at	A4vA1
GmaAffx.92210.1.S1_at	A3vA1			GmaAffx.75144.1.A1_at	A4vA1
GmaAffx.9636.1.S1_at	A3vA1			Gma.13747.1.A1_at	A4vA1
GmaAffx.14139.2.S1_at	A3vA1			Gma.11082.1.S1_at	A4vA1
GmaAffx.28057.1.S1_at	A3vA1			GmaAffx.65929.1.A1_s_at	A4vA1
GmaAffx.71585.2.S1_at	A3vA1			Gma.6574.1.S1_at	A4vA1
Gma.5510.2.S1_s_at	A3vA1			GmaAffx.25878.1.S1_at	A4vA1
GmaAffx.7838.3.S1_s_at	A3vA1			GmaAffx.93116.1.S1_at	A4vA1
GmaAffx.21003.3.S1_at	A3vA1			GmaAffx.92608.1.S1_s_at	A4vA1
GmaAffx.92699.1.S1_s_at	A3vA1			GmaAffx.92070.1.S1_at	A4vA1
soybean_rRNA_114_RC_at	A3vA1			Gma.3604.4.S1_s_at	A4vA1
soybean_rRNA_1057_RC_at	A3vA1			GmaAffx.91964.1.S1_at	A4vA1
Gma.5269.1.S1_a_at	A2vA1			GmaAffx.35378.1.S1_s_at	A4vA1
Gma.14610.1.A1_at	A2vA1			GmaAffx.51133.1.S1_at	A4vA1
GmaAffx.28927.1.S1_at	A2vA1			GmaAffx.92244.1.S1_at	A4vA1
Gma.6075.1.S1_s_at	A2vA1			Gma.12048.1.S1_at	A4vA1
Gma.6672.2.S1_at	A2vA1			GmaAffx.53173.1.S1_at	A4vA1
GmaAffx.71038.1.S1_at	A2vA1			GmaAffx.64205.1.S1_at	A4vA1
Gma.5269.2.S1_a_at	A2vA1			GmaAffx.63973.1.S1_at	A4vA1
GmaAffx.3712.1.S1_at	A2vA1			GmaAffx.58948.1.S1_at	A4vA1
GmaAffx.92192.1.S1_s_at	A2vA1			GmaAffx.92825.1.S1_s_at	A4vA1
				GmaAffx.86246.1.S1_at	A4vA1
				GmaAffx.88173.1.S1_at	A4vA1
				Gma.8939.1.S1_at	A4vA1
				GmaAffx.79401.1.S1_at	A4vA1
				Gma.8942.1.S1_at	A4vA1
				GmaAffx.61286.1.S1_at	A4vA1
				GmaAffx.1165.1.S1_at	A4vA1
				GmaAffx.6271.1.S1_at	A4vA1
				GmaAffx.37155.1.S1_at	A4vA1
				GmaAffx.60035.1.S1_at	A4vA1
				Gma.659.1.S1_at	A4vA1
				GmaAffx.73770.1.S1_at	A4vA1
				GmaAffx.54174.1.S1_at	A4vA1
				GmaAffx.28803.1.S1_at	A4vA1
				GmaAffx.30709.1.S1_at	A4vA1
				GmaAffx.86037.1.S1_at	A4vA1
				Gma.5283.1.S1_at	A4vA1
				GmaAffx.73345.1.S1_s_at	A4vA1
				GmaAffx.42925.1.S1_s_at	A4vA1
				GmaAffx.73672.1.S1_at	A4vA1
				GmaAffx.22396.1.S1_at	A4vA1
				GmaAffx.28067.1.S1_at	A4vA1
				GmaAffx.78077.1.S1_at	A4vA1
				Gma.13477.1.A1_at	A4vA1
				Gma.13962.1.A1_at	A4vA1
				GmaAffx.12238.1.S1_at	A4vA1
				GmaAffx.310.1.S1_at	A4vA1
				GmaAffx.65048.1.S1_s_at	A4vA1
				Gma.9436.1.S1_at	A4vA1
				GmaAffx.42116.1.S1_at	A4vA1
				GmaAffx.42116.1.S1_x_at	A4vA1
				GmaAffx.5167.1.S1_at	A4vA1
				GmaAffx.20974.1.S1_at	A4vA1
				GmaAffx.1620.3.S1_s_at	A4vA1
				GmaAffx.27505.1.A1_s_at	A4vA1
				GmaAffx.70258.1.S1_s_at	A4vA1
				Gma.3041.1.S1_at	A4vA1
				GmaAffx.50221.1.S1_at	A4vA1
				Gma.1127.1.S1_at	A4vA1
				GmaAffx.52052.1.S1_at	A4vA1
				GmaAffx.52057.1.S1_at	A4vA1
				Gma.6389.1.S1_at	A4vA1
				GmaAffx.50026.1.S1_at	A4vA1
				Gma.492.1.S1_at	A4vA1
				GmaAffx.28382.1.S1_at	A4vA1
				GmaAffx.57489.1.S1_at	A4vA1
				GmaAffx.9605.1.S1_at	A4vA1
				GmaAffx.7290.1.A1_at	A4vA1
				GmaAffx.24408.1.A1_at	A4vA1
				GmaAffx.41491.1.S1_at	A4vA1
				GmaAffx.31406.1.S1_at	A4vA1
				GmaAffx.4029.1.S1_at	A4vA1
				GmaAffx.54494.1.S1_at	A4vA1
				GmaAffx.76494.3.S1_at	A4vA1
				Gma.6633.2.S1_at	A4vA1
				GmaAffx.78326.1.S1_at	A4vA1
				GmaAffx.60112.1.S1_at	A4vA1
				GmaAffx.60112.1.S1_s_at	A4vA1
				GmaAffx.21782.1.A1_at	A4vA1
				GmaAffx.17856.1.S1_at	A4vA1
				GmaAffx.25145.1.A1_at	A4vA1
				Gma.1955.4.S1_a_at	A4vA1
				Gma.11024.5.S1_s_at	A4vA1
				GmaAffx.88070.1.A1_at	A4vA1
				GmaAffx.21887.1.A1_at	A4vA1
				GmaAffx.83503.1.A1_at	A4vA1
				GmaAffx.9686.1.A1_at	A4vA1
				GmaAffx.60759.1.A1_at	A4vA1
				GmaAffx.28944.1.A1_at	A4vA1
				Gma.17230.1.A1_at	A4vA1
				GmaAffx.40965.1.A1_at	A4vA1
				Gma.13494.1.A1_at	A4vA1
				Gma.4695.1.A1_at	A4vA1
				GmaAffx.12665.1.A1_at	A4vA1
				GmaAffx.26533.1.A1_s_at	A4vA1
				GmaAffx.40256.1.A1_at	A4vA1
				GmaAffx.43188.1.A1_at	A4vA1
				GmaAffx.52983.1.A1_at	A4vA1
				GmaAffx.67543.1.A1_at	A4vA1
				GmaAffx.72179.1.A1_at	A4vA1
				GmaAffx.81027.1.A1_at	A4vA1
				GmaAffx.15844.1.A1_at	A4vA1
				GmaAffx.33377.1.A1_at	A4vA1
				GmaAffx.21787.1.A1_at	A4vA1
				GmaAffx.274.1.A1_at	A4vA1
				GmaAffx.30164.1.A1_at	A4vA1
				GmaAffx.7197.1.A1_at	A4vA1
				GmaAffx.7215.1.A1_at	A4vA1
				GmaAffx.7217.1.A1_at	A4vA1
				GmaAffx.56720.1.A1_at	A4vA1
				GmaAffx.86537.1.A1_at	A4vA1
				GmaAffx.88580.1.A1_at	A4vA1
				GmaAffx.74402.1.A1_at	A4vA1
				Gma.12607.1.A1_at	A4vA1
				GmaAffx.89772.6.A1_s_at	A4vA1
				GmaAffx.89772.6.S1_s_at	A4vA1
				GmaAffx.89772.7.A1_s_at	A4vA1
				GmaAffx.90984.1.S1_s_at	A4vA1
				GmaAffx.91195.1.S1_at	A4vA1
				GmaAffx.92791.1.S1_at	A4vA1
				GmaAffx.91763.1.S1_s_at	A4vA1
				GmaAffx.91763.1.S1_x_at	A4vA1
				GmaAffx.92141.1.S1_at	A4vA1
				GmaAffx.90962.1.S1_at	A4vA1
				GmaAffx.90515.1.S1_s_at	A4vA1
				GmaAffx.91867.1.S1_at	A4vA1
				GmaAffx.91470.1.S1_at	A4vA1
				GmaAffx.90045.1.S1_at	A4vA1
				GmaAffx.93063.1.S1_at	A4vA1
				GmaAffx.81725.1.S1_at	A4vA1
				GmaAffx.46418.1.S1_at	A4vA1
				GmaAffx.12507.1.S1_at	A4vA1
				GmaAffx.17086.1.S1_at	A4vA1
				GmaAffx.21596.1.S1_at	A4vA1
				GmaAffx.70145.1.S1_at	A4vA1
				Gma.6016.2.S1_s_at	A4vA1
				GmaAffx.88138.1.S1_s_at	A4vA1
				GmaAffx.80004.1.S1_at	A4vA1
				GmaAffx.48538.1.S1_at	A4vA1
				GmaAffx.75552.3.S1_at	A4vA1
				GmaAffx.71468.1.S1_at	A4vA1
				GmaAffx.4299.1.S1_at	A4vA1
				GmaAffx.46786.1.S1_at	A4vA1
				GmaAffx.25759.1.S1_at	A4vA1
				GmaAffx.10927.1.S1_at	A4vA1
				GmaAffx.80720.1.S1_at	A4vA1
				GmaAffx.36701.2.S1_at	A4vA1
				GmaAffx.77758.1.S1_x_at	A4vA1
				Gma.13091.2.S1_a_at	A4vA1
				GmaAffx.56042.1.S1_at	A4vA1
				GmaAffx.60141.2.S1_at	A4vA1
				Gma.11299.3.S1_a_at	A4vA1
				Gma.11299.3.S1_x_at	A4vA1
				Gma.6528.2.S1_at	A4vA1
				GmaAffx.93517.1.S1_s_at	A4vA1
				GmaAffx.91465.1.S1_s_at	A4vA1
				GmaAffx.81334.1.S1_at	A4vA1
				Gma.79.5.S1_s_at	A4vA1
				GmaAffx.93652.1.S1_s_at	A4vA1
				GmaAffx.93655.1.S1_s_at	A4vA1
				Gma.5793.1.S1_s_at	A3vA1
				Gma.6664.1.S1_s_at	A3vA1
				Gma.15564.1.S1_a_at	A3vA1
				Gma.15564.1.S1_at	A3vA1
				Gma.17610.1.S1_at	A3vA1
				Gma.17610.1.S1_x_at	A3vA1
				Gma.5313.1.S1_at	A3vA1
				Gma.10969.1.S1_at	A3vA1
				Gma.10969.1.S1_x_at	A3vA1
				Gma.2570.1.S1_at	A3vA1
				Gma.1321.1.S1_at	A3vA1
				Gma.8496.1.S1_at	A3vA1
				Gma.8489.1.S1_at	A3vA1
				Gma.8455.1.S1_at	A3vA1
				Gma.585.1.S1_at	A3vA1
				Gma.8488.1.S1_at	A3vA1
				Gma.2131.1.S1_at	A3vA1
				Gma.4593.1.S1_a_at	A3vA1
				Gma.4593.1.S1_x_at	A3vA1
				Gma.16696.1.S1_at	A3vA1
				Gma.5461.1.S1_at	A3vA1
				Gma.2105.1.S1_at	A3vA1
				Gma.3314.1.S1_a_at	A3vA1
				Gma.3314.1.S1_at	A3vA1
				Gma.1163.1.S1_at	A3vA1
				Gma.6862.1.S1_s_at	A3vA1
				Gma.4.1.S1_at	A3vA1
				Gma.8533.1.S1_at	A3vA1
				Gma.8436.1.S1_at	A3vA1
				Gma.4300.1.S1_at	A3vA1
				Gma.16829.1.S1_x_at	A3vA1
				Gma.2731.2.A1_at	A3vA1
				Gma.2731.2.A1_x_at	A3vA1
				Gma.11123.1.S1_at	A3vA1
				Gma.11123.1.S1_x_at	A3vA1
				Gma.15376.1.A1_a_at	A3vA1
				Gma.1316.6.S1_a_at	A3vA1
				Gma.2360.1.S1_at	A3vA1
				Gma.2317.1.A1_a_at	A3vA1
				GmaAffx.90617.1.S1_s_at	A3vA1
				Gma.15610.1.S1_at	A3vA1
				Gma.11183.1.S1_at	A3vA1
				Gma.8347.1.S1_at	A3vA1
				Gma.13118.2.S1_x_at	A3vA1
				Gma.3316.1.A1_at	A3vA1
				Gma.3969.1.S1_s_at	A3vA1
				Gma.2026.1.S1_at	A3vA1
				Gma.11126.1.S1_at	A3vA1
				Gma.11126.1.S1_x_at	A3vA1
				Gma.6016.1.S1_s_at	A3vA1
				Gma.11254.1.S1_x_at	A3vA1
				Gma.10890.1.S1_at	A3vA1
				Gma.3969.2.S1_at	A3vA1
				Gma.2834.1.S1_at	A3vA1
				Gma.3308.1.S1_at	A3vA1
				Gma.9167.1.S1_at	A3vA1
				Gma.4459.1.S1_at	A3vA1
				Gma.6091.1.S1_at	A3vA1
				Gma.12547.1.A1_at	A3vA1
				Gma.1527.1.S1_a_at	A3vA1
				Gma.1527.1.S1_x_at	A3vA1
				Gma.1527.2.S1_at	A3vA1
				Gma.1226.1.S1_at	A3vA1
				GmaAffx.91630.1.S1_s_at	A3vA1
				Gma.10788.1.S1_at	A3vA1
				Gma.3893.2.S1_at	A3vA1
				Gma.6664.2.S1_at	A3vA1
				Gma.3419.1.S1_at	A3vA1
				Gma.7214.1.S1_at	A3vA1
				Gma.3048.1.S1_a_at	A3vA1
				Gma.4216.1.S1_a_at	A3vA1
				Gma.10216.1.S1_at	A3vA1
				Gma.11242.2.S1_a_at	A3vA1
				Gma.11242.2.S1_x_at	A3vA1
				Gma.11242.1.S1_at	A3vA1
				Gma.10904.1.S1_at	A3vA1
				Gma.10997.1.S1_at	A3vA1
				Gma.12474.1.S1_at	A3vA1
				Gma.2715.1.S1_at	A3vA1
				Gma.10032.1.S1_at	A3vA1
				Gma.18106.1.S1_at	A3vA1
				Gma.15844.1.A1_at	A3vA1
				Gma.1098.1.S1_at	A3vA1
				Gma.16969.1.S1_s_at	A3vA1
				Gma.11258.1.S1_at	A3vA1
				Gma.1871.2.S1_at	A3vA1
				Gma.16487.1.S1_at	A3vA1
				Gma.4462.1.S1_at	A3vA1
				Gma.7993.1.S1_at	A3vA1
				Gma.1326.1.S1_at	A3vA1
				Gma.2284.1.S1_at	A3vA1
				Gma.16134.1.A1_s_at	A3vA1
				Gma.4867.1.S1_at	A3vA1
				GmaAffx.70932.1.S1_at	A3vA1
				Gma.15792.1.S1_at	A3vA1
				Gma.11993.1.S1_at	A3vA1
				Gma.982.1.S1_at	A3vA1
				Gma.5303.1.A1_at	A3vA1
				Gma.6126.1.S1_at	A3vA1
				Gma.8185.1.A1_at	A3vA1
				Gma.8185.1.A1_s_at	A3vA1
				Gma.15816.1.A1_at	A3vA1
				Gma.15953.1.A1_at	A3vA1
				GmaAffx.30578.1.A1_at	A3vA1
				Gma.14235.1.A1_at	A3vA1
				Gma.16792.1.A1_at	A3vA1
				Gma.10936.1.S1_s_at	A3vA1
				Gma.11166.1.S1_x_at	A3vA1
				Gma.9720.1.S1_at	A3vA1
				GmaAffx.89828.1.S1_s_at	A3vA1
				Gma.12372.1.S1_at	A3vA1
				Gma.7599.1.S1_a_at	A3vA1
				Gma.14246.1.S1_s_at	A3vA1
				Gma.2600.1.S1_a_at	A3vA1
				Gma.2600.1.S1_x_at	A3vA1
				Gma.2446.1.S1_a_at	A3vA1
				Gma.3218.1.S1_a_at	A3vA1
				Gma.2066.1.S1_a_at	A3vA1
				Gma.12342.1.S1_s_at	A3vA1
				Gma.16213.1.S1_at	A3vA1
				Gma.549.1.S1_at	A3vA1
				Gma.12758.1.S1_at	A3vA1
				Gma.322.2.S1_at	A3vA1
				Gma.7415.1.S1_at	A3vA1
				Gma.6426.1.S1_at	A3vA1
				Gma.3212.1.S1_at	A3vA1
				Gma.2061.1.S1_s_at	A3vA1
				Gma.3894.1.A1_at	A3vA1
				Gma.3218.2.S1_at	A3vA1
				Gma.4325.1.S1_at	A3vA1
				Gma.4325.1.S1_s_at	A3vA1
				Gma.4216.2.S1_s_at	A3vA1
				Gma.2406.1.S1_at	A3vA1
				Gma.6845.1.S1_at	A3vA1
				Gma.16484.1.S1_at	A3vA1
				Gma.7487.1.S1_at	A3vA1
				Gma.2058.1.S1_at	A3vA1
				Gma.1988.1.S1_at	A3vA1
				Gma.6796.1.S1_at	A3vA1
				Gma.9110.1.S1_at	A3vA1
				Gma.15620.1.S1_at	A3vA1
				Gma.17665.2.S1_at	A3vA1
				Gma.4614.1.S1_at	A3vA1
				GmaAffx.12694.1.S1_at	A3vA1
				Gma.16428.1.S1_at	A3vA1
				Gma.13282.1.A1_at	A3vA1
				Gma.10465.1.S1_at	A3vA1
				Gma.2182.1.S1_at	A3vA1
				Gma.16610.1.S1_at	A3vA1
				GmaAffx.9121.1.S1_at	A3vA1
				Gma.16122.1.S1_at	A3vA1
				Gma.5180.1.S1_at	A3vA1
				Gma.3663.1.S1_at	A3vA1
				Gma.15979.1.A1_at	A3vA1
				GmaAffx.82617.1.S1_at	A3vA1
				Gma.2432.1.S1_at	A3vA1
				Gma.17426.1.S1_at	A3vA1
				Gma.5124.1.S1_at	A3vA1
				GmaAffx.3697.1.S1_at	A3vA1
				GmaAffx.713.1.S1_at	A3vA1
				GmaAffx.20925.1.S1_at	A3vA1
				GmaAffx.25768.1.S1_at	A3vA1
				GmaAffx.6998.1.S1_at	A3vA1
				GmaAffx.29461.1.S1_at	A3vA1
				GmaAffx.37842.1.S1_at	A3vA1
				Gma.6868.1.S1_a_at	A3vA1
				GmaAffx.65939.1.A1_at	A3vA1
				Gma.16452.1.A1_at	A3vA1
				GmaAffx.16523.1.S1_at	A3vA1
				GmaAffx.11662.1.S1_at	A3vA1
				Gma.17365.1.S1_at	A3vA1
				Gma.12776.1.A1_at	A3vA1
				Gma.12838.1.A1_at	A3vA1
				Gma.667.3.S1_at	A3vA1
				Gma.16053.2.S1_a_at	A3vA1
				GmaAffx.3046.1.A1_at	A3vA1
				GmaAffx.19740.1.A1_at	A3vA1
				GmaAffx.21668.1.A1_at	A3vA1
				GmaAffx.67373.1.S1_at	A3vA1
				GmaAffx.53934.1.S1_at	A3vA1
				GmaAffx.3369.2.A1_at	A3vA1
				Gma.2711.1.S1_a_at	A3vA1
				GmaAffx.7047.1.S1_at	A3vA1
				GmaAffx.35948.1.A1_at	A3vA1
				GmaAffx.49465.1.A1_at	A3vA1
				GmaAffx.39265.1.S1_at	A3vA1
				Gma.17031.1.A1_at	A3vA1
				GmaAffx.53010.1.A1_at	A3vA1
				Gma.4111.1.S1_a_at	A3vA1
				Gma.6481.1.S1_at	A3vA1
				Gma.8020.2.S1_at	A3vA1
				Gma.5267.1.S1_at	A3vA1
				Gma.1526.2.S1_x_at	A3vA1
				Gma.5402.1.S1_at	A3vA1
				Gma.4628.1.S1_at	A3vA1
				Gma.12599.1.S1_at	A3vA1
				Gma.5204.1.S1_at	A3vA1
				Gma.1665.3.S1_a_at	A3vA1
				Gma.6496.1.S1_s_at	A3vA1
				Gma.10795.1.S1_at	A3vA1
				Gma.13153.1.S1_at	A3vA1
				Gma.395.1.S1_s_at	A3vA1
				Gma.924.1.S1_at	A3vA1
				GmaAffx.2833.2.S1_at	A3vA1
				Gma.1778.1.S1_at	A3vA1
				GmaAffx.80654.1.S1_at	A3vA1
				Gma.4374.1.S1_s_at	A3vA1
				Gma.2474.1.S1_at	A3vA1
				Gma.9839.1.S1_at	A3vA1
				Gma.10216.2.S1_at	A3vA1
				Gma.2487.2.S1_at	A3vA1
				GmaAffx.66676.1.S1_at	A3vA1
				Gma.6264.1.S1_at	A3vA1
				Gma.6564.1.S1_at	A3vA1
				Gma.10072.1.S1_at	A3vA1
				Gma.5789.1.S1_at	A3vA1
				Gma.15746.1.A1_at	A3vA1
				Gma.4031.1.S1_at	A3vA1
				Gma.3902.2.S1_at	A3vA1
				GmaAffx.16959.1.S1_at	A3vA1
				Gma.8594.1.S1_at	A3vA1
				GmaAffx.10631.1.S1_at	A3vA1
				Gma.3829.1.S1_at	A3vA1
				GmaAffx.86136.1.S1_at	A3vA1
				Gma.16802.1.S1_at	A3vA1
				Gma.11860.2.S1_at	A3vA1
				Gma.7673.1.S1_at	A3vA1
				Gma.13340.1.S1_at	A3vA1
				Gma.16176.1.S1_at	A3vA1
				Gma.13062.1.S1_at	A3vA1
				GmaAffx.85890.1.S1_at	A3vA1
				Gma.4611.1.A1_at	A3vA1
				Gma.4759.1.A1_at	A3vA1
				GmaAffx.65531.1.S1_at	A3vA1
				GmaAffx.92105.1.S1_s_at	A3vA1
				GmaAffx.93128.1.S1_s_at	A3vA1
				GmaAffx.84206.1.S1_at	A3vA1
				Gma.13395.1.A1_s_at	A3vA1
				Gma.16033.1.S1_at	A3vA1
				Gma.11401.1.A1_at	A3vA1
				Gma.2006.1.S1_at	A3vA1
				GmaAffx.68175.1.S1_at	A3vA1
				GmaAffx.48718.1.S1_at	A3vA1
				Gma.9363.1.S1_at	A3vA1
				GmaAffx.86235.1.S1_at	A3vA1
				Gma.9185.1.S1_at	A3vA1
				GmaAffx.23189.1.S1_at	A3vA1
				Gma.5386.1.A1_at	A3vA1
				GmaAffx.15191.2.S1_at	A3vA1
				GmaAffx.85292.1.S1_at	A3vA1
				GmaAffx.19954.2.S1_at	A3vA1
				GmaAffx.78539.1.S1_at	A3vA1
				GmaAffx.49458.1.S1_at	A3vA1
				GmaAffx.60984.1.S1_at	A3vA1
				GmaAffx.44301.1.S1_at	A3vA1
				Gma.15346.1.A1_at	A3vA1
				GmaAffx.43987.1.S1_at	A3vA1
				GmaAffx.17518.2.S1_at	A3vA1
				GmaAffx.74676.2.S1_at	A3vA1
				Gma.10701.2.S1_at	A3vA1
				Gma.13382.1.A1_at	A3vA1
				Gma.10101.1.S1_at	A3vA1
				GmaAffx.80403.1.S1_at	A3vA1
				Gma.9128.1.A1_at	A3vA1
				GmaAffx.62153.1.S1_at	A3vA1
				Gma.3026.1.S1_at	A3vA1
				GmaAffx.27438.1.S1_at	A3vA1
				GmaAffx.74830.1.S1_s_at	A3vA1
				GmaAffx.1301.78.S1_s_at	A3vA1
				GmaAffx.70954.1.S1_at	A3vA1
				Gma.4099.1.S1_at	A3vA1
				GmaAffx.13543.1.A1_at	A3vA1
				GmaAffx.75004.1.S1_at	A3vA1
				GmaAffx.64204.1.S1_at	A3vA1
				GmaAffx.31007.1.S1_at	A3vA1
				GmaAffx.10790.1.S1_at	A3vA1
				Gma.13463.1.S1_at	A3vA1
				GmaAffx.32011.1.S1_at	A3vA1
				GmaAffx.63233.1.S1_at	A3vA1
				GmaAffx.8707.1.S1_at	A3vA1
				GmaAffx.68853.1.S1_at	A3vA1
				GmaAffx.48250.1.S1_at	A3vA1
				GmaAffx.32393.1.S1_at	A3vA1
				GmaAffx.36973.1.S1_at	A3vA1
				GmaAffx.43744.1.S1_at	A3vA1
				GmaAffx.71333.1.S1_at	A3vA1
				GmaAffx.60751.1.S1_at	A3vA1
				Gma.2768.1.S1_at	A3vA1
				GmaAffx.49008.1.S1_at	A3vA1
				Gma.4313.1.S1_a_at	A3vA1
				Gma.18064.1.S1_at	A3vA1
				GmaAffx.59860.1.S1_at	A3vA1
				GmaAffx.30024.1.S1_at	A3vA1
				Gma.5359.1.S1_at	A3vA1
				Gma.13380.1.A1_s_at	A3vA1
				Gma.13340.2.S1_a_at	A3vA1
				Gma.12539.2.A1_at	A3vA1
				Gma.12590.1.A1_at	A3vA1
				GmaAffx.87254.1.S1_at	A3vA1
				GmaAffx.65929.1.A1_s_at	A3vA1
				Gma.6574.1.S1_at	A3vA1
				GmaAffx.51133.1.S1_at	A3vA1
				GmaAffx.53173.1.S1_at	A3vA1
				GmaAffx.63973.1.S1_at	A3vA1
				Gma.12535.1.S1_at	A3vA1
				GmaAffx.92825.1.S1_s_at	A3vA1
				GmaAffx.86246.1.S1_at	A3vA1
				GmaAffx.54174.1.S1_at	A3vA1
				GmaAffx.30709.1.S1_at	A3vA1
				GmaAffx.86037.1.S1_at	A3vA1
				Gma.5283.1.S1_at	A3vA1
				GmaAffx.78077.1.S1_at	A3vA1
				GmaAffx.310.1.S1_at	A3vA1
				GmaAffx.77918.1.S1_at	A3vA1
				GmaAffx.45786.1.S1_at	A3vA1
				GmaAffx.42116.1.S1_at	A3vA1
				GmaAffx.42116.1.S1_x_at	A3vA1
				GmaAffx.70258.1.S1_s_at	A3vA1
				Gma.1127.1.S1_at	A3vA1
				GmaAffx.52052.1.S1_at	A3vA1
				GmaAffx.65885.1.A1_s_at	A3vA1
				GmaAffx.67044.1.S1_at	A3vA1
				GmaAffx.7290.1.A1_at	A3vA1
				GmaAffx.24408.1.A1_at	A3vA1
				GmaAffx.41491.1.S1_at	A3vA1
				GmaAffx.29818.1.A1_at	A3vA1
				Gma.6633.2.S1_at	A3vA1
				GmaAffx.21782.1.A1_at	A3vA1
				GmaAffx.83503.1.A1_at	A3vA1
				Gma.13494.1.A1_at	A3vA1
				Gma.4695.1.A1_at	A3vA1
				GmaAffx.12927.1.A1_at	A3vA1
				GmaAffx.26533.1.A1_s_at	A3vA1
				GmaAffx.43188.1.A1_at	A3vA1
				GmaAffx.47829.1.A1_at	A3vA1
				GmaAffx.24384.1.A1_at	A3vA1
				GmaAffx.274.1.A1_at	A3vA1
				GmaAffx.30164.1.A1_at	A3vA1
				GmaAffx.7217.1.A1_at	A3vA1
				GmaAffx.88580.1.A1_at	A3vA1
				GmaAffx.65842.1.A1_at	A3vA1
				GmaAffx.74402.1.A1_at	A3vA1
				GmaAffx.89113.1.S1_x_at	A3vA1
				GmaAffx.90984.1.S1_s_at	A3vA1
				GmaAffx.93591.1.S1_s_at	A3vA1
				GmaAffx.92791.1.S1_at	A3vA1
				GmaAffx.91763.1.S1_s_at	A3vA1
				GmaAffx.91867.1.S1_at	A3vA1
				GmaAffx.93211.1.S1_s_at	A3vA1
				GmaAffx.93063.1.S1_at	A3vA1
				GmaAffx.93553.1.S1_s_at	A3vA1
				GmaAffx.63499.1.S1_at	A3vA1
				GmaAffx.21596.1.S1_at	A3vA1
				GmaAffx.38430.1.S1_at	A3vA1
				Gma.6016.2.S1_s_at	A3vA1
				GmaAffx.74933.1.S1_at	A3vA1
				GmaAffx.80004.1.S1_at	A3vA1
				GmaAffx.48538.1.S1_at	A3vA1
				GmaAffx.71468.1.S1_at	A3vA1
				GmaAffx.46786.1.S1_at	A3vA1
				GmaAffx.10927.1.S1_at	A3vA1
				GmaAffx.48338.1.S1_at	A3vA1
				GmaAffx.80720.1.S1_at	A3vA1
				GmaAffx.61950.1.S1_at	A3vA1
				GmaAffx.28927.3.S1_at	A3vA1
				GmaAffx.93517.1.S1_s_at	A3vA1
				GmaAffx.93571.1.S1_s_at	A3vA1
				GmaAffx.91701.1.S1_x_at	A3vA1
				GmaAffx.93591.1.S1_s_at	A2vA1
				GmaAffx.33615.1.S1_at	A2vA1
				GmaAffx.46786.1.S1_at	A2vA1

## Sheet: B234 v B1
AffyID DOWN in B	ratio			AffyID UP in B	ratio
Gma.8205.1.S1_at	B4vB1			Gma.5793.1.S1_s_at	B4vB1
GmaAffx.85382.1.S1_s_at	B4vB1			Gma.10882.1.S1_s_at	B4vB1
Gma.6633.1.S1_x_at	B4vB1			Gma.5039.1.S1_s_at	B4vB1
Gma.1897.1.S1_s_at	B4vB1			Gma.17610.1.S1_at	B4vB1
Gma.1857.1.S1_at	B4vB1			Gma.3518.1.S1_at	B4vB1
Gma.1816.1.S1_a_at	B4vB1			Gma.5313.1.S1_at	B4vB1
GmaAffx.89300.1.S1_s_at	B4vB1			Gma.10969.1.S1_at	B4vB1
Gma.2308.1.S1_s_at	B4vB1			Gma.10969.1.S1_x_at	B4vB1
Gma.1017.1.S1_at	B4vB1			Gma.12045.1.S1_at	B4vB1
Gma.1017.1.S1_s_at	B4vB1			Gma.470.1.S1_at	B4vB1
Gma.4206.1.S1_s_at	B4vB1			Gma.8422.1.A1_at	B4vB1
Gma.15534.1.S1_at	B4vB1			GmaAffx.90639.1.S1_s_at	B4vB1
Gma.5510.1.S1_s_at	B4vB1			Gma.3291.1.S1_at	B4vB1
Gma.2073.1.S1_at	B4vB1			Gma.186.1.S1_at	B4vB1
GmaAffx.91648.1.S1_s_at	B4vB1			Gma.3161.1.S1_at	B4vB1
Gma.38.1.S1_at	B4vB1			Gma.8455.1.S1_at	B4vB1
Gma.10058.1.S1_at	B4vB1			Gma.1178.1.S1_a_at	B4vB1
Gma.2253.1.S1_at	B4vB1			Gma.8449.1.S1_s_at	B4vB1
Gma.3.1.S1_at	B4vB1			Gma.8421.1.S1_at	B4vB1
Gma.8528.1.S1_at	B4vB1			Gma.585.1.S1_at	B4vB1
Gma.2912.1.S1_at	B4vB1			Gma.8430.1.S1_x_at	B4vB1
Gma.2912.1.S1_s_at	B4vB1			Gma.16826.1.S1_at	B4vB1
Gma.1872.1.S1_at	B4vB1			Gma.16818.1.S1_s_at	B4vB1
Gma.8481.1.S1_at	B4vB1			Gma.8444.1.S1_at	B4vB1
Gma.8486.1.S1_s_at	B4vB1			Gma.8488.1.S1_at	B4vB1
Gma.2505.1.S1_a_at	B4vB1			Gma.8437.1.S1_at	B4vB1
Gma.2505.1.S1_at	B4vB1			GmaAffx.90134.1.S1_s_at	B4vB1
Gma.8516.1.S1_at	B4vB1			Gma.17610.2.S1_s_at	B4vB1
Gma.8452.1.S1_s_at	B4vB1			Gma.174.1.A1_at	B4vB1
Gma.8540.1.S1_at	B4vB1			Gma.8472.1.S1_at	B4vB1
Gma.8531.1.S1_at	B4vB1			Gma.16696.1.S1_at	B4vB1
Gma.8434.1.S1_s_at	B4vB1			Gma.5461.1.S1_at	B4vB1
Gma.8445.1.S1_at	B4vB1			Gma.26.1.S1_at	B4vB1
Gma.10.1.S1_at	B4vB1			Gma.3314.1.S1_a_at	B4vB1
Gma.8467.1.S1_at	B4vB1			Gma.3314.1.S1_at	B4vB1
Gma.9.1.S1_at	B4vB1			Gma.1163.1.S1_at	B4vB1
Gma.9.1.S1_s_at	B4vB1			Gma.6862.1.S1_s_at	B4vB1
Gma.168.1.S1_at	B4vB1			Gma.3537.1.S1_at	B4vB1
Gma.432.1.S1_at	B4vB1			Gma.8533.1.S1_at	B4vB1
Gma.8606.1.S1_at	B4vB1			Gma.8436.1.S1_s_at	B4vB1
Gma.876.1.S1_at	B4vB1			Gma.135.1.S1_at	B4vB1
Gma.79.1.S1_s_at	B4vB1			Gma.4300.1.S1_s_at	B4vB1
Gma.79.1.S1_x_at	B4vB1			Gma.4375.1.A1_at	B4vB1
Gma.1248.1.S1_s_at	B4vB1			Gma.7831.1.S1_s_at	B4vB1
Gma.1812.1.S1_at	B4vB1			Gma.10969.2.S1_at	B4vB1
Gma.2047.1.S1_at	B4vB1			Gma.2731.2.A1_at	B4vB1
Gma.2590.1.A1_x_at	B4vB1			GmaAffx.93190.1.S1_s_at	B4vB1
Gma.11345.1.S1_at	B4vB1			Gma.14976.1.A1_at	B4vB1
Gma.947.1.S1_at	B4vB1			Gma.1316.6.S1_a_at	B4vB1
Gma.13356.1.S1_at	B4vB1			GmaAffx.69688.6.S1_s_at	B4vB1
GmaAffx.92499.1.S1_s_at	B4vB1			GmaAffx.93153.1.S1_s_at	B4vB1
Gma.8534.1.S1_at	B4vB1			Gma.79.2.S1_at	B4vB1
Gma.173.1.S1_at	B4vB1			Gma.2360.1.S1_at	B4vB1
Gma.6070.1.S1_at	B4vB1			Gma.1316.2.S1_s_at	B4vB1
Gma.16832.1.S1_s_at	B4vB1			Gma.2317.1.A1_a_at	B4vB1
Gma.16820.1.S1_s_at	B4vB1			GmaAffx.90617.1.S1_s_at	B4vB1
Gma.5584.4.S1_s_at	B4vB1			Gma.15610.1.S1_at	B4vB1
Gma.11162.1.S1_at	B4vB1			Gma.5672.3.S1_a_at	B4vB1
Gma.1394.1.S1_at	B4vB1			Gma.1243.1.S1_at	B4vB1
Gma.15823.1.S1_at	B4vB1			Gma.1096.1.S1_at	B4vB1
Gma.11119.2.S1_s_at	B4vB1			Gma.17885.1.S1_at	B4vB1
Gma.4427.1.S1_at	B4vB1			Gma.13118.2.S1_x_at	B4vB1
Gma.14272.1.S1_at	B4vB1			Gma.10700.1.S1_at	B4vB1
GmaAffx.93468.1.S1_s_at	B4vB1			Gma.11174.1.S1_at	B4vB1
Gma.16043.1.S1_at	B4vB1			Gma.3969.1.S1_s_at	B4vB1
GmaAffx.89869.1.S1_s_at	B4vB1			Gma.1955.1.S1_a_at	B4vB1
Gma.4624.1.S1_s_at	B4vB1			Gma.2026.1.S1_at	B4vB1
Gma.11326.1.S1_s_at	B4vB1			Gma.5851.2.S1_s_at	B4vB1
Gma.1519.1.S1_at	B4vB1			Gma.5469.1.S1_at	B4vB1
GmaAffx.89126.1.S1_x_at	B4vB1			Gma.11002.1.S1_at	B4vB1
Gma.4876.1.S1_at	B4vB1			Gma.3314.2.S1_x_at	B4vB1
Gma.17489.1.S1_at	B4vB1			Gma.6016.1.S1_s_at	B4vB1
Gma.10892.4.S1_s_at	B4vB1			Gma.18014.1.S1_a_at	B4vB1
Gma.3154.1.S1_at	B4vB1			Gma.10830.1.S1_at	B4vB1
Gma.3382.1.S1_s_at	B4vB1			Gma.10980.1.S1_at	B4vB1
Gma.2505.2.S1_at	B4vB1			Gma.15510.1.S1_at	B4vB1
Gma.2505.2.S1_x_at	B4vB1			Gma.11254.1.S1_a_at	B4vB1
Gma.1960.1.S1_at	B4vB1			Gma.11254.1.S1_x_at	B4vB1
Gma.1144.1.S1_a_at	B4vB1			Gma.4997.1.S1_at	B4vB1
Gma.2041.1.S1_at	B4vB1			Gma.10890.1.S1_at	B4vB1
Gma.2908.1.S1_at	B4vB1			Gma.6849.1.S1_at	B4vB1
Gma.7513.1.S1_s_at	B4vB1			Gma.3969.2.S1_at	B4vB1
GmaAffx.2146.1.A1_at	B4vB1			Gma.3308.1.S1_at	B4vB1
Gma.10711.1.S1_a_at	B4vB1			Gma.7078.1.S1_at	B4vB1
GmaAffx.93149.1.S1_s_at	B4vB1			Gma.15583.1.S1_a_at	B4vB1
GmaAffx.53185.1.S1_at	B4vB1			Gma.6773.1.S1_at	B4vB1
Gma.4974.1.A1_s_at	B4vB1			Gma.15775.1.S1_at	B4vB1
Gma.4036.1.S1_at	B4vB1			Gma.4459.1.S1_at	B4vB1
Gma.6498.1.A1_at	B4vB1			Gma.6091.1.S1_at	B4vB1
Gma.8112.1.A1_at	B4vB1			Gma.1616.1.S1_at	B4vB1
GmaAffx.67435.1.S1_at	B4vB1			Gma.3043.1.S1_at	B4vB1
Gma.8215.1.S1_at	B4vB1			Gma.9165.1.A1_at	B4vB1
Gma.12290.1.A1_at	B4vB1			Gma.7447.1.S1_s_at	B4vB1
Gma.1871.1.S1_at	B4vB1			GmaAffx.89407.1.A1_s_at	B4vB1
GmaAffx.91653.1.S1_s_at	B4vB1			Gma.1226.1.S1_at	B4vB1
Gma.8776.1.S1_at	B4vB1			GmaAffx.91630.1.S1_s_at	B4vB1
Gma.6917.1.S1_at	B4vB1			Gma.2338.1.S1_s_at	B4vB1
Gma.2386.1.S1_a_at	B4vB1			Gma.4423.2.S1_a_at	B4vB1
Gma.6356.1.S1_at	B4vB1			Gma.3893.2.S1_at	B4vB1
GmaAffx.74145.1.S1_at	B4vB1			Gma.13018.1.A1_at	B4vB1
Gma.5040.1.S1_at	B4vB1			Gma.2360.3.S1_x_at	B4vB1
Gma.11168.1.S1_at	B4vB1			Gma.10947.1.S1_at	B4vB1
Gma.16410.1.S1_at	B4vB1			Gma.12446.1.A1_at	B4vB1
Gma.16169.1.S1_at	B4vB1			Gma.2151.1.S1_at	B4vB1
Gma.17649.1.S1_at	B4vB1			Gma.3048.1.S1_a_at	B4vB1
Gma.17636.1.S1_at	B4vB1			Gma.4216.1.S1_a_at	B4vB1
Gma.14021.1.S1_at	B4vB1			Gma.4216.1.S1_at	B4vB1
Gma.1841.1.S1_a_at	B4vB1			Gma.10073.1.A1_at	B4vB1
Gma.7686.1.S1_at	B4vB1			Gma.10216.1.S1_a_at	B4vB1
GmaAffx.22552.1.S1_at	B4vB1			Gma.10216.1.S1_at	B4vB1
Gma.1019.1.S1_at	B4vB1			Gma.5524.1.S1_at	B4vB1
Gma.8362.1.S1_at	B4vB1			Gma.9221.1.S1_at	B4vB1
Gma.7209.1.A1_at	B4vB1			Gma.7892.1.A1_at	B4vB1
Gma.8156.1.S1_at	B4vB1			Gma.6136.1.S1_at	B4vB1
GmaAffx.34646.1.S1_at	B4vB1			GmaAffx.5879.1.S1_at	B4vB1
Gma.7469.1.A1_at	B4vB1			Gma.3433.1.S1_at	B4vB1
Gma.871.1.S1_at	B4vB1			Gma.10904.1.S1_at	B4vB1
Gma.12979.1.A1_at	B4vB1			Gma.10904.1.S1_s_at	B4vB1
Gma.939.1.A1_at	B4vB1			Gma.10997.1.S1_at	B4vB1
Gma.5561.1.A1_at	B4vB1			Gma.5744.1.S1_at	B4vB1
Gma.6632.1.A1_at	B4vB1			GmaAffx.13898.1.S1_at	B4vB1
Gma.6341.1.A1_at	B4vB1			Gma.7418.1.S1_at	B4vB1
GmaAffx.22164.1.S1_at	B4vB1			Gma.3185.1.S1_at	B4vB1
Gma.4518.1.A1_at	B4vB1			Gma.1534.1.S1_a_at	B4vB1
Gma.15064.1.S1_at	B4vB1			Gma.4565.1.S1_s_at	B4vB1
Gma.8125.1.S1_at	B4vB1			Gma.7587.1.S1_at	B4vB1
Gma.6864.1.A1_at	B4vB1			Gma.13296.1.S1_s_at	B4vB1
GmaAffx.53489.1.A1_at	B4vB1			Gma.2715.1.S1_at	B4vB1
Gma.11973.1.S1_at	B4vB1			Gma.10032.1.S1_at	B4vB1
GmaAffx.11343.1.S1_at	B4vB1			Gma.15863.1.S1_s_at	B4vB1
Gma.9286.1.S1_s_at	B4vB1			Gma.11144.2.S1_at	B4vB1
GmaAffx.10578.1.S1_at	B4vB1			Gma.15844.1.A1_at	B4vB1
Gma.17250.1.A1_at	B4vB1			Gma.8674.1.A1_a_at	B4vB1
Gma.17070.1.S1_at	B4vB1			Gma.13036.1.S1_at	B4vB1
Gma.6223.1.S1_at	B4vB1			Gma.1098.1.S1_at	B4vB1
GmaAffx.12704.1.A1_at	B4vB1			Gma.16969.1.S1_s_at	B4vB1
Gma.6411.1.S1_at	B4vB1			Gma.9711.1.A1_at	B4vB1
Gma.1979.1.S1_a_at	B4vB1			Gma.9592.1.A1_at	B4vB1
Gma.1979.1.S1_at	B4vB1			Gma.10771.1.A1_a_at	B4vB1
GmaAffx.93342.1.S1_s_at	B4vB1			Gma.10771.1.A1_at	B4vB1
Gma.6257.2.S1_a_at	B4vB1			Gma.1871.2.S1_at	B4vB1
Gma.2031.1.S1_s_at	B4vB1			Gma.16487.1.S1_at	B4vB1
Gma.13002.1.S1_at	B4vB1			Gma.3749.1.S1_at	B4vB1
Gma.6836.1.A1_s_at	B4vB1			Gma.7993.1.S1_at	B4vB1
GmaAffx.9152.1.S1_at	B4vB1			Gma.1679.1.A1_at	B4vB1
Gma.8690.1.S1_at	B4vB1			Gma.2222.1.S1_at	B4vB1
Gma.1406.1.S1_at	B4vB1			Gma.3604.1.S1_at	B4vB1
Gma.5084.1.S1_at	B4vB1			Gma.2284.1.S1_at	B4vB1
Gma.7270.1.S1_at	B4vB1			Gma.4284.1.S1_a_at	B4vB1
Gma.1750.1.S1_at	B4vB1			Gma.4284.2.S1_s_at	B4vB1
Gma.4276.1.S1_at	B4vB1			Gma.13412.1.A1_at	B4vB1
Gma.7624.1.S1_at	B4vB1			Gma.16191.1.S1_at	B4vB1
GmaAffx.86588.1.S1_at	B4vB1			Gma.8395.1.A1_at	B4vB1
Gma.10928.1.S1_at	B4vB1			Gma.4867.1.S1_at	B4vB1
Gma.1144.2.S1_at	B4vB1			Gma.2284.2.A1_at	B4vB1
Gma.5930.1.S1_at	B4vB1			Gma.10606.1.S1_at	B4vB1
Gma.3000.2.S1_a_at	B4vB1			Gma.8747.1.A1_at	B4vB1
Gma.3000.1.S1_at	B4vB1			Gma.10801.1.S1_at	B4vB1
Gma.15511.1.S1_s_at	B4vB1			Gma.15792.1.S1_at	B4vB1
Gma.16022.1.S1_at	B4vB1			Gma.1758.1.S1_x_at	B4vB1
Gma.17940.1.S1_at	B4vB1			Gma.838.1.S1_at	B4vB1
Gma.6925.1.S1_at	B4vB1			GmaAffx.86095.1.S1_at	B4vB1
Gma.4774.1.S1_at	B4vB1			Gma.15965.1.S1_at	B4vB1
Gma.11267.3.S1_a_at	B4vB1			Gma.11531.1.S1_s_at	B4vB1
Gma.1250.1.S1_at	B4vB1			Gma.2419.1.A1_s_at	B4vB1
Gma.7652.1.S1_at	B4vB1			Gma.14616.1.S1_at	B4vB1
Gma.11944.1.S1_at	B4vB1			Gma.13021.1.A1_at	B4vB1
Gma.1386.1.S1_at	B4vB1			Gma.7435.1.S1_at	B4vB1
GmaAffx.25478.1.S1_at	B4vB1			Gma.5319.1.S1_at	B4vB1
Gma.7672.1.S1_at	B4vB1			Gma.17838.1.S1_at	B4vB1
Gma.16669.1.S1_at	B4vB1			Gma.8573.1.S1_at	B4vB1
Gma.12977.1.S1_at	B4vB1			Gma.17828.1.S1_at	B4vB1
Gma.10299.1.S1_at	B4vB1			GmaAffx.80959.1.S1_at	B4vB1
Gma.15113.1.S1_a_at	B4vB1			Gma.12893.1.A1_at	B4vB1
Gma.15113.1.S1_at	B4vB1			Gma.13278.1.A1_at	B4vB1
Gma.8369.1.S1_at	B4vB1			GmaAffx.12058.1.S1_s_at	B4vB1
Gma.5038.1.A1_at	B4vB1			Gma.5205.1.A1_at	B4vB1
GmaAffx.15904.1.S1_at	B4vB1			GmaAffx.43394.1.S1_s_at	B4vB1
Gma.7227.1.S1_at	B4vB1			GmaAffx.32258.1.S1_at	B4vB1
GmaAffx.6790.1.S1_at	B4vB1			GmaAffx.87413.1.S1_at	B4vB1
Gma.11145.1.S1_at	B4vB1			GmaAffx.74410.1.A1_at	B4vB1
GmaAffx.84367.1.S1_at	B4vB1			GmaAffx.58294.1.A1_at	B4vB1
Gma.18016.1.S1_a_at	B4vB1			Gma.8185.1.A1_at	B4vB1
Gma.2988.1.S1_at	B4vB1			Gma.8185.1.A1_s_at	B4vB1
Gma.607.1.S1_at	B4vB1			Gma.7095.1.A1_at	B4vB1
Gma.13121.1.S1_a_at	B4vB1			Gma.11558.1.A1_at	B4vB1
Gma.2588.1.S1_at	B4vB1			Gma.17805.1.A1_s_at	B4vB1
GmaAffx.38683.1.S1_at	B4vB1			GmaAffx.57177.1.S1_at	B4vB1
GmaAffx.23523.1.S1_at	B4vB1			Gma.13646.1.A1_at	B4vB1
Gma.14567.1.S1_at	B4vB1			GmaAffx.56217.1.A1_at	B4vB1
Gma.16196.1.S1_at	B4vB1			Gma.17068.1.S1_at	B4vB1
GmaAffx.14608.1.S1_at	B4vB1			Gma.9961.1.S1_at	B4vB1
Gma.2286.1.S1_at	B4vB1			Gma.15604.1.S1_at	B4vB1
Gma.7419.1.A1_at	B4vB1			Gma.7607.1.A1_at	B4vB1
Gma.17930.1.S1_at	B4vB1			GmaAffx.30578.1.A1_at	B4vB1
GmaAffx.93248.1.S1_at	B4vB1			Gma.13668.1.S1_at	B4vB1
GmaAffx.93248.1.S1_s_at	B4vB1			Gma.13394.1.A1_x_at	B4vB1
Gma.1147.1.S1_at	B4vB1			Gma.14235.1.A1_at	B4vB1
Gma.4754.1.S1_at	B4vB1			Gma.1832.1.S1_at	B4vB1
Gma.440.1.S1_at	B4vB1			Gma.13796.1.A1_at	B4vB1
GmaAffx.92936.1.S1_s_at	B4vB1			Gma.16792.1.A1_at	B4vB1
Gma.13549.1.S1_at	B4vB1			GmaAffx.4389.1.A1_at	B4vB1
GmaAffx.89427.1.S1_s_at	B4vB1			Gma.11324.2.S1_a_at	B4vB1
Gma.8612.1.S1_at	B4vB1			Gma.10936.1.S1_s_at	B4vB1
Gma.7012.2.S1_at	B4vB1			Gma.11166.1.S1_at	B4vB1
Gma.764.1.S1_s_at	B4vB1			Gma.11166.1.S1_x_at	B4vB1
GmaAffx.40432.1.S1_at	B4vB1			Gma.3594.2.S1_a_at	B4vB1
Gma.17218.1.S1_at	B4vB1			Gma.3594.2.S1_at	B4vB1
GmaAffx.67489.1.S1_at	B4vB1			Gma.3594.2.S1_x_at	B4vB1
Gma.2126.1.S1_at	B4vB1			Gma.802.3.S1_x_at	B4vB1
Gma.7386.1.S1_at	B4vB1			Gma.11269.1.S1_at	B4vB1
Gma.9218.1.S1_at	B4vB1			Gma.9720.1.S1_at	B4vB1
GmaAffx.1518.1.S1_at	B4vB1			GmaAffx.89828.1.S1_s_at	B4vB1
Gma.10691.1.S1_at	B4vB1			Gma.6672.1.S1_a_at	B4vB1
Gma.953.1.S1_at	B4vB1			Gma.6672.1.S1_at	B4vB1
Gma.6995.1.S1_at	B4vB1			Gma.14246.1.S1_s_at	B4vB1
Gma.17917.1.S1_at	B4vB1			Gma.13868.2.S1_a_at	B4vB1
GmaAffx.34646.2.S1_at	B4vB1			Gma.13868.1.S1_at	B4vB1
Gma.16703.2.S1_a_at	B4vB1			Gma.5786.2.S1_at	B4vB1
GmaAffx.55382.1.S1_s_at	B4vB1			Gma.3880.1.S1_at	B4vB1
Gma.7685.1.S1_at	B4vB1			Gma.4385.1.S1_s_at	B4vB1
GmaAffx.22160.1.S1_at	B4vB1			Gma.2600.1.S1_a_at	B4vB1
Gma.16450.1.S1_at	B4vB1			Gma.4569.1.S1_at	B4vB1
GmaAffx.11840.1.S1_at	B4vB1			Gma.18014.2.S1_x_at	B4vB1
Gma.13047.2.S1_a_at	B4vB1			Gma.5029.1.S1_at	B4vB1
Gma.17961.1.S1_at	B4vB1			Gma.3218.1.S1_a_at	B4vB1
GmaAffx.59815.1.S1_at	B4vB1			Gma.4294.3.S1_a_at	B4vB1
GmaAffx.405.1.S1_at	B4vB1			Gma.7037.1.S1_at	B4vB1
GmaAffx.39645.1.S1_at	B4vB1			Gma.322.2.S1_at	B4vB1
GmaAffx.74375.1.S1_at	B4vB1			Gma.6282.1.S1_at	B4vB1
Gma.13834.1.S1_a_at	B4vB1			Gma.5747.2.S1_a_at	B4vB1
GmaAffx.69748.1.S1_at	B4vB1			Gma.9832.1.S1_at	B4vB1
Gma.14147.1.A1_at	B4vB1			Gma.10333.1.S1_at	B4vB1
Gma.6703.1.S1_at	B4vB1			Gma.5994.1.S1_at	B4vB1
Gma.15578.1.S1_at	B4vB1			Gma.2563.1.S1_a_at	B4vB1
Gma.6777.1.S1_at	B4vB1			Gma.2563.1.S1_at	B4vB1
Gma.7178.1.S1_a_at	B4vB1			Gma.13296.3.S1_at	B4vB1
Gma.17758.1.S1_at	B4vB1			Gma.4606.1.S1_at	B4vB1
GmaAffx.8316.1.S1_at	B4vB1			Gma.6760.1.S1_at	B4vB1
Gma.13802.1.S1_at	B4vB1			Gma.6062.2.S1_a_at	B4vB1
GmaAffx.61944.1.S1_at	B4vB1			Gma.10756.1.S1_s_at	B4vB1
GmaAffx.4788.1.S1_at	B4vB1			Gma.5949.1.A1_at	B4vB1
Gma.6930.2.S1_at	B4vB1			Gma.3218.2.S1_at	B4vB1
GmaAffx.53256.1.S1_at	B4vB1			Gma.10625.1.S1_at	B4vB1
Gma.16599.1.S1_s_at	B4vB1			Gma.3904.1.S1_x_at	B4vB1
GmaAffx.44319.1.S1_at	B4vB1			Gma.4325.1.S1_at	B4vB1
Gma.8006.1.A1_s_at	B4vB1			Gma.4325.1.S1_s_at	B4vB1
GmaAffx.48306.1.S1_at	B4vB1			Gma.4216.2.S1_s_at	B4vB1
Gma.862.1.A1_at	B4vB1			Gma.13045.1.S1_at	B4vB1
Gma.7195.1.A1_at	B4vB1			Gma.5503.1.S1_at	B4vB1
Gma.10943.1.S1_at	B4vB1			Gma.17665.1.S1_at	B4vB1
Gma.10476.1.A1_at	B4vB1			Gma.5971.1.S1_at	B4vB1
Gma.13188.1.A1_at	B4vB1			Gma.7180.1.S1_a_at	B4vB1
Gma.758.1.S1_s_at	B4vB1			Gma.7180.1.S1_at	B4vB1
GmaAffx.1271.1.S1_at	B4vB1			Gma.1907.1.S1_at	B4vB1
GmaAffx.22804.1.S1_at	B4vB1			Gma.1893.1.A1_at	B4vB1
GmaAffx.86464.1.S1_s_at	B4vB1			GmaAffx.25347.1.S1_at	B4vB1
GmaAffx.8083.1.S1_at	B4vB1			Gma.2058.1.S1_at	B4vB1
GmaAffx.8099.1.S1_at	B4vB1			Gma.11096.1.S1_at	B4vB1
Gma.7328.1.A1_at	B4vB1			Gma.6796.1.S1_at	B4vB1
Gma.15687.1.A1_at	B4vB1			Gma.14822.1.S1_at	B4vB1
Gma.12960.1.S1_at	B4vB1			GmaAffx.22178.1.S1_at	B4vB1
GmaAffx.80453.1.S1_at	B4vB1			Gma.17665.2.S1_at	B4vB1
GmaAffx.2981.1.A1_at	B4vB1			Gma.7182.1.S1_at	B4vB1
GmaAffx.2290.1.S1_at	B4vB1			Gma.4614.1.S1_at	B4vB1
GmaAffx.45710.1.S1_at	B4vB1			Gma.1910.1.S1_at	B4vB1
Gma.16280.1.A1_at	B4vB1			Gma.5790.1.S1_x_at	B4vB1
GmaAffx.20282.1.S1_at	B4vB1			Gma.16501.2.S1_a_at	B4vB1
GmaAffx.73629.1.S1_at	B4vB1			Gma.16501.2.S1_at	B4vB1
GmaAffx.24292.1.S1_at	B4vB1			Gma.16501.1.S1_at	B4vB1
Gma.6520.1.S1_a_at	B4vB1			Gma.3992.1.S1_at	B4vB1
Gma.16677.1.S1_at	B4vB1			Gma.2430.1.S1_at	B4vB1
Gma.7756.1.A1_at	B4vB1			GmaAffx.12694.1.S1_at	B4vB1
Gma.13046.1.S1_at	B4vB1			Gma.8614.1.S1_at	B4vB1
GmaAffx.74684.1.S1_at	B4vB1			Gma.13282.1.A1_at	B4vB1
Gma.15462.2.S1_at	B4vB1			Gma.5547.1.A1_a_at	B4vB1
Gma.10520.1.A1_at	B4vB1			Gma.13259.1.A1_a_at	B4vB1
Gma.4748.1.A1_at	B4vB1			Gma.10465.1.S1_at	B4vB1
Gma.8687.1.A1_at	B4vB1			Gma.10407.1.S1_at	B4vB1
GmaAffx.2282.1.A1_at	B4vB1			Gma.10407.1.S1_s_at	B4vB1
GmaAffx.26500.1.S1_at	B4vB1			Gma.3655.1.S1_at	B4vB1
Gma.1895.1.A1_at	B4vB1			Gma.2210.1.S1_at	B4vB1
Gma.8318.1.A1_at	B4vB1			Gma.7092.1.S1_at	B4vB1
Gma.1080.1.A1_at	B4vB1			Gma.6709.1.S1_at	B4vB1
Gma.2935.1.S1_at	B4vB1			GmaAffx.28735.1.S1_at	B4vB1
GmaAffx.70969.1.S1_at	B4vB1			Gma.16610.1.S1_at	B4vB1
Gma.15686.1.A1_at	B4vB1			Gma.5447.2.S1_at	B4vB1
GmaAffx.18649.1.S1_at	B4vB1			Gma.16866.1.A1_at	B4vB1
GmaAffx.15953.1.A1_at	B4vB1			Gma.7725.1.S1_at	B4vB1
Gma.918.1.S1_at	B4vB1			Gma.7608.1.S1_at	B4vB1
Gma.17311.1.A1_s_at	B4vB1			Gma.8225.1.A1_at	B4vB1
Gma.18022.1.S1_at	B4vB1			GmaAffx.6270.1.S1_at	B4vB1
GmaAffx.45900.1.S1_at	B4vB1			Gma.896.1.S1_at	B4vB1
GmaAffx.12369.1.A1_at	B4vB1			Gma.15577.1.S1_at	B4vB1
GmaAffx.47763.1.S1_at	B4vB1			Gma.5257.1.A1_at	B4vB1
Gma.16337.1.A1_at	B4vB1			GmaAffx.9121.1.S1_at	B4vB1
GmaAffx.42748.1.S1_at	B4vB1			GmaAffx.82861.1.S1_at	B4vB1
Gma.4594.1.A1_at	B4vB1			Gma.12669.1.A1_at	B4vB1
GmaAffx.13986.1.A1_at	B4vB1			GmaAffx.92074.1.A1_s_at	B4vB1
GmaAffx.9926.1.A1_at	B4vB1			GmaAffx.10143.1.S1_at	B4vB1
GmaAffx.34293.1.S1_at	B4vB1			Gma.16122.1.S1_at	B4vB1
GmaAffx.49231.1.S1_at	B4vB1			GmaAffx.4294.1.S1_at	B4vB1
GmaAffx.48534.1.S1_at	B4vB1			Gma.13009.1.S1_at	B4vB1
Gma.15212.1.S1_at	B4vB1			Gma.5911.1.S1_at	B4vB1
GmaAffx.27004.1.S1_at	B4vB1			GmaAffx.7044.1.S1_at	B4vB1
GmaAffx.12935.1.S1_at	B4vB1			Gma.5180.1.S1_at	B4vB1
GmaAffx.6009.1.A1_at	B4vB1			Gma.6846.1.S1_at	B4vB1
GmaAffx.12534.1.A1_at	B4vB1			Gma.2204.1.S1_a_at	B4vB1
GmaAffx.24383.1.A1_at	B4vB1			Gma.14306.1.A1_at	B4vB1
GmaAffx.50725.1.S1_at	B4vB1			Gma.8212.1.S1_at	B4vB1
GmaAffx.24413.1.A1_at	B4vB1			Gma.13597.1.A1_at	B4vB1
GmaAffx.1852.1.A1_at	B4vB1			Gma.1385.1.A1_at	B4vB1
GmaAffx.42593.1.A1_at	B4vB1			Gma.13015.1.A1_at	B4vB1
GmaAffx.10590.1.S1_s_at	B4vB1			Gma.18088.1.S1_at	B4vB1
GmaAffx.60802.1.A1_at	B4vB1			Gma.16526.1.S1_at	B4vB1
GmaAffx.17505.1.S1_at	B4vB1			Gma.3082.2.S1_a_at	B4vB1
GmaAffx.38191.1.S1_at	B4vB1			Gma.16326.1.S1_at	B4vB1
GmaAffx.38765.1.S1_at	B4vB1			Gma.3663.1.S1_at	B4vB1
Gma.13966.1.S1_at	B4vB1			Gma.12585.1.A1_at	B4vB1
Gma.8616.1.A1_at	B4vB1			Gma.8571.1.S1_at	B4vB1
Gma.6857.1.A1_a_at	B4vB1			Gma.16642.1.S1_at	B4vB1
Gma.6857.1.A1_at	B4vB1			Gma.15721.1.S1_at	B4vB1
Gma.14567.2.S1_at	B4vB1			GmaAffx.54381.1.S1_at	B4vB1
Gma.11747.1.A1_a_at	B4vB1			GmaAffx.40399.1.S1_at	B4vB1
GmaAffx.44368.1.S1_at	B4vB1			Gma.16130.1.S1_at	B4vB1
GmaAffx.8288.1.S1_at	B4vB1			GmaAffx.71230.1.S1_at	B4vB1
GmaAffx.19806.1.A1_at	B4vB1			GmaAffx.30057.1.S1_at	B4vB1
Gma.17937.1.S1_at	B4vB1			Gma.15729.1.A1_at	B4vB1
Gma.17318.1.S1_at	B4vB1			Gma.17426.1.S1_at	B4vB1
Gma.17327.1.S1_at	B4vB1			Gma.17426.1.S1_s_at	B4vB1
Gma.2986.1.S1_at	B4vB1			Gma.16718.1.A1_at	B4vB1
Gma.4708.1.A1_at	B4vB1			GmaAffx.11601.1.S1_at	B4vB1
Gma.4665.1.A1_at	B4vB1			Gma.12775.2.A1_at	B4vB1
Gma.9238.1.S1_at	B4vB1			GmaAffx.9348.1.S1_at	B4vB1
GmaAffx.2710.1.S1_at	B4vB1			Gma.13240.1.A1_at	B4vB1
Gma.13739.1.A1_at	B4vB1			Gma.8096.1.S1_at	B4vB1
GmaAffx.12007.1.A1_at	B4vB1			GmaAffx.8113.1.S1_at	B4vB1
Gma.8737.1.S1_at	B4vB1			Gma.9655.1.S1_at	B4vB1
GmaAffx.47823.1.S1_at	B4vB1			Gma.5117.1.S1_at	B4vB1
GmaAffx.28926.1.A1_at	B4vB1			Gma.7646.1.A1_at	B4vB1
GmaAffx.15225.1.A1_at	B4vB1			Gma.5788.1.S1_at	B4vB1
Gma.728.1.A1_at	B4vB1			Gma.4838.1.A1_at	B4vB1
GmaAffx.79107.1.A1_at	B4vB1			Gma.14628.1.S1_at	B4vB1
Gma.12094.1.A1_at	B4vB1			GmaAffx.70536.1.A1_at	B4vB1
Gma.1880.1.A1_at	B4vB1			Gma.11298.3.S1_a_at	B4vB1
Gma.1880.1.A1_x_at	B4vB1			Gma.6093.1.S1_at	B4vB1
Gma.13342.1.A1_at	B4vB1			Gma.5124.1.S1_at	B4vB1
Gma.2875.1.S1_at	B4vB1			GmaAffx.3697.1.S1_at	B4vB1
Gma.6889.1.S1_at	B4vB1			GmaAffx.42428.1.S1_at	B4vB1
Gma.6889.1.S1_x_at	B4vB1			Gma.12935.1.A1_at	B4vB1
Gma.1281.2.S1_at	B4vB1			GmaAffx.21387.1.A1_at	B4vB1
Gma.11260.1.S1_a_at	B4vB1			GmaAffx.1877.1.A1_at	B4vB1
Gma.11260.1.S1_at	B4vB1			GmaAffx.713.1.S1_at	B4vB1
Gma.11260.1.S1_x_at	B4vB1			GmaAffx.16201.1.S1_at	B4vB1
Gma.6637.1.S1_at	B4vB1			Gma.7404.1.A1_at	B4vB1
Gma.1451.1.S1_at	B4vB1			GmaAffx.55932.1.S1_at	B4vB1
Gma.8251.1.S1_a_at	B4vB1			GmaAffx.20925.1.S1_at	B4vB1
Gma.5760.2.S1_at	B4vB1			Gma.16011.1.A1_at	B4vB1
Gma.2863.1.S1_at	B4vB1			Gma.4723.1.A1_at	B4vB1
Gma.14653.2.S1_a_at	B4vB1			GmaAffx.43636.1.S1_at	B4vB1
Gma.16259.1.S1_at	B4vB1			GmaAffx.25768.1.S1_at	B4vB1
Gma.17790.1.S1_at	B4vB1			GmaAffx.39169.1.S1_at	B4vB1
Gma.2826.1.S1_at	B4vB1			Gma.13007.1.A1_at	B4vB1
Gma.6316.1.S1_at	B4vB1			Gma.6886.1.A1_at	B4vB1
Gma.4315.2.S1_a_at	B4vB1			Gma.9875.1.S1_at	B4vB1
Gma.17732.1.S1_at	B4vB1			GmaAffx.6998.1.S1_at	B4vB1
Gma.1394.2.S1_a_at	B4vB1			GmaAffx.24470.1.S1_at	B4vB1
Gma.1394.2.S1_at	B4vB1			GmaAffx.29461.1.S1_at	B4vB1
Gma.1416.1.S1_at	B4vB1			Gma.7544.1.A1_at	B4vB1
Gma.3858.1.S1_a_at	B4vB1			GmaAffx.37842.1.S1_at	B4vB1
Gma.3858.2.S1_s_at	B4vB1			Gma.11298.2.S1_at	B4vB1
GmaAffx.18616.1.S1_at	B4vB1			Gma.7061.1.S1_at	B4vB1
Gma.5796.1.S1_at	B4vB1			Gma.4920.1.A1_at	B4vB1
GmaAffx.85096.1.S1_at	B4vB1			GmaAffx.7401.1.A1_at	B4vB1
Gma.7056.1.S1_at	B4vB1			Gma.6868.1.S1_a_at	B4vB1
Gma.3152.1.S1_at	B4vB1			GmaAffx.10517.1.S1_at	B4vB1
Gma.2243.2.S1_s_at	B4vB1			GmaAffx.30344.1.S1_at	B4vB1
GmaAffx.4382.2.S1_at	B4vB1			Gma.13589.1.S1_at	B4vB1
Gma.3044.1.S1_at	B4vB1			Gma.1883.1.S1_at	B4vB1
GmaAffx.86664.1.S1_at	B4vB1			GmaAffx.2556.1.S1_at	B4vB1
GmaAffx.80376.1.S1_at	B4vB1			Gma.612.1.A1_at	B4vB1
Gma.9511.1.S1_at	B4vB1			Gma.15101.1.A1_at	B4vB1
Gma.2942.1.S1_at	B4vB1			GmaAffx.58549.1.S1_at	B4vB1
Gma.7549.1.S1_at	B4vB1			Gma.8744.1.S1_at	B4vB1
Gma.1511.1.S1_at	B4vB1			Gma.11711.1.A1_at	B4vB1
Gma.7861.1.S1_at	B4vB1			Gma.14130.1.A1_at	B4vB1
Gma.7163.2.S1_at	B4vB1			Gma.12776.1.A1_at	B4vB1
Gma.3527.1.S1_at	B4vB1			GmaAffx.47700.1.A1_at	B4vB1
Gma.11028.2.S1_s_at	B4vB1			GmaAffx.83880.1.A1_at	B4vB1
Gma.5013.2.S1_at	B4vB1			GmaAffx.74014.1.S1_at	B4vB1
GmaAffx.92887.1.S1_s_at	B4vB1			GmaAffx.74014.1.S1_x_at	B4vB1
Gma.1576.1.S1_at	B4vB1			GmaAffx.29044.1.S1_at	B4vB1
Gma.4979.1.S1_at	B4vB1			GmaAffx.1441.1.S1_at	B4vB1
Gma.1097.1.S1_at	B4vB1			GmaAffx.73273.1.S1_at	B4vB1
GmaAffx.22814.1.S1_at	B4vB1			Gma.13293.1.S1_at	B4vB1
GmaAffx.87730.1.S1_at	B4vB1			GmaAffx.15861.1.S1_at	B4vB1
Gma.2439.1.S1_at	B4vB1			Gma.7761.2.S1_at	B4vB1
Gma.4317.1.S1_at	B4vB1			Gma.14069.1.A1_at	B4vB1
GmaAffx.90970.1.S1_s_at	B4vB1			GmaAffx.22751.1.A1_at	B4vB1
Gma.3705.1.S1_at	B4vB1			GmaAffx.19819.1.A1_at	B4vB1
Gma.17599.1.S1_at	B4vB1			GmaAffx.43168.1.S1_at	B4vB1
GmaAffx.91722.1.S1_s_at	B4vB1			GmaAffx.6250.1.A1_at	B4vB1
GmaAffx.65802.1.S1_at	B4vB1			GmaAffx.28909.1.S1_at	B4vB1
Gma.1850.1.S1_at	B4vB1			Gma.6810.1.A1_at	B4vB1
Gma.5240.1.S1_a_at	B4vB1			Gma.9089.1.A1_at	B4vB1
Gma.5240.1.S1_at	B4vB1			GmaAffx.47101.1.A1_at	B4vB1
GmaAffx.67864.1.S1_at	B4vB1			GmaAffx.8293.1.S1_at	B4vB1
Gma.14852.1.S1_at	B4vB1			GmaAffx.3727.1.S1_at	B4vB1
GmaAffx.84879.1.S1_at	B4vB1			Gma.14367.1.S1_at	B4vB1
Gma.3200.1.S1_at	B4vB1			GmaAffx.6571.1.S1_at	B4vB1
GmaAffx.16271.1.S1_at	B4vB1			GmaAffx.64480.1.A1_at	B4vB1
Gma.16189.1.S1_at	B4vB1			GmaAffx.53206.1.S1_at	B4vB1
GmaAffx.67969.1.S1_at	B4vB1			Gma.12663.1.A1_at	B4vB1
Gma.4093.1.S1_at	B4vB1			GmaAffx.4776.1.A1_at	B4vB1
Gma.5800.1.S1_at	B4vB1			GmaAffx.72116.1.A1_at	B4vB1
Gma.2525.1.S1_at	B4vB1			GmaAffx.60849.1.A1_at	B4vB1
Gma.9935.1.S1_s_at	B4vB1			GmaAffx.21668.1.A1_at	B4vB1
Gma.5737.1.S1_at	B4vB1			GmaAffx.66589.1.S1_at	B4vB1
GmaAffx.7338.1.S1_at	B4vB1			GmaAffx.41618.1.S1_at	B4vB1
Gma.3745.1.S1_at	B4vB1			GmaAffx.67373.1.S1_at	B4vB1
GmaAffx.35729.1.S1_s_at	B4vB1			GmaAffx.12886.1.A1_at	B4vB1
Gma.16956.1.S1_s_at	B4vB1			GmaAffx.30219.1.A1_at	B4vB1
GmaAffx.54145.1.S1_at	B4vB1			GmaAffx.22136.1.S1_at	B4vB1
GmaAffx.77056.1.S1_at	B4vB1			Gma.7180.2.S1_at	B4vB1
Gma.16280.2.S1_at	B4vB1			Gma.13973.1.A1_at	B4vB1
Gma.10435.1.S1_at	B4vB1			GmaAffx.40276.1.S1_at	B4vB1
GmaAffx.76284.1.S1_at	B4vB1			GmaAffx.53934.1.S1_at	B4vB1
GmaAffx.73708.1.S1_at	B4vB1			Gma.15697.1.S1_at	B4vB1
Gma.17826.1.S1_s_at	B4vB1			GmaAffx.62901.1.S1_at	B4vB1
Gma.7573.1.S1_at	B4vB1			GmaAffx.10483.1.A1_at	B4vB1
GmaAffx.35729.2.S1_at	B4vB1			Gma.2711.1.S1_a_at	B4vB1
Gma.2523.1.S1_s_at	B4vB1			GmaAffx.3693.1.S1_at	B4vB1
Gma.1747.2.S1_at	B4vB1			GmaAffx.7047.1.S1_at	B4vB1
Gma.5300.1.S1_at	B4vB1			GmaAffx.20465.1.A1_at	B4vB1
Gma.7713.1.S1_at	B4vB1			GmaAffx.5579.1.S1_at	B4vB1
Gma.3754.1.S1_x_at	B4vB1			Gma.13662.1.S1_at	B4vB1
Gma.3818.1.S1_at	B4vB1			GmaAffx.11889.1.S1_at	B4vB1
Gma.2234.2.S1_at	B4vB1			GmaAffx.86447.1.S1_at	B4vB1
GmaAffx.87757.1.S1_at	B4vB1			Gma.12629.1.S1_at	B4vB1
Gma.6005.1.A1_at	B4vB1			GmaAffx.30176.1.A1_at	B4vB1
GmaAffx.60257.1.S1_at	B4vB1			Gma.7324.1.A1_at	B4vB1
Gma.1054.1.S1_at	B4vB1			GmaAffx.26169.1.S1_at	B4vB1
GmaAffx.78359.1.S1_at	B4vB1			Gma.13028.1.A1_at	B4vB1
Gma.3797.1.S1_at	B4vB1			Gma.919.1.A1_at	B4vB1
Gma.1880.2.S1_at	B4vB1			GmaAffx.21924.1.S1_at	B4vB1
GmaAffx.79221.1.S1_at	B4vB1			Gma.2292.2.S1_a_at	B4vB1
GmaAffx.92514.1.S1_s_at	B4vB1			Gma.2292.2.S1_at	B4vB1
GmaAffx.839.1.S1_at	B4vB1			Gma.16952.1.A1_at	B4vB1
Gma.16337.2.S1_at	B4vB1			GmaAffx.49465.1.A1_at	B4vB1
Gma.2074.1.S1_at	B4vB1			Gma.13027.1.A1_at	B4vB1
Gma.4990.1.A1_at	B4vB1			Gma.13969.1.A1_at	B4vB1
Gma.7158.1.A1_at	B4vB1			Gma.15048.1.A1_at	B4vB1
GmaAffx.1816.1.S1_at	B4vB1			Gma.79.4.S1_s_at	B4vB1
Gma.698.1.S1_at	B4vB1			GmaAffx.39265.1.S1_at	B4vB1
Gma.3113.1.S1_at	B4vB1			Gma.13723.1.A1_at	B4vB1
GmaAffx.55387.1.S1_at	B4vB1			Gma.6015.1.A1_at	B4vB1
GmaAffx.10582.1.S1_at	B4vB1			Gma.17031.1.A1_at	B4vB1
Gma.6385.1.S1_at	B4vB1			GmaAffx.59986.1.A1_at	B4vB1
GmaAffx.76023.1.S1_at	B4vB1			GmaAffx.66407.1.A1_at	B4vB1
GmaAffx.4467.2.S1_at	B4vB1			GmaAffx.52704.2.S1_at	B4vB1
GmaAffx.88219.1.S1_at	B4vB1			GmaAffx.53018.1.S1_at	B4vB1
GmaAffx.79126.1.S1_at	B4vB1			GmaAffx.30261.1.A1_at	B4vB1
Gma.5781.3.S1_at	B4vB1			GmaAffx.17500.1.A1_at	B4vB1
GmaAffx.67643.1.S1_s_at	B4vB1			GmaAffx.190.1.S1_at	B4vB1
GmaAffx.63272.1.S1_at	B4vB1			GmaAffx.768.1.A1_at	B4vB1
GmaAffx.8078.1.S1_at	B4vB1			Gma.2534.3.S1_x_at	B4vB1
Gma.10961.1.S1_at	B4vB1			Gma.10988.3.S1_x_at	B4vB1
Gma.6632.2.S1_at	B4vB1			Gma.7129.1.S1_at	B4vB1
GmaAffx.15731.1.S1_at	B4vB1			GmaAffx.78601.1.S1_s_at	B4vB1
GmaAffx.77408.1.S1_at	B4vB1			GmaAffx.89772.17.S1_s_at	B4vB1
GmaAffx.56692.1.S1_at	B4vB1			Gma.6811.2.S1_a_at	B4vB1
Gma.5868.1.S1_at	B4vB1			Gma.6811.2.S1_at	B4vB1
GmaAffx.41843.2.S1_at	B4vB1			Gma.6811.2.S1_x_at	B4vB1
GmaAffx.49393.1.S1_at	B4vB1			Gma.6481.1.S1_at	B4vB1
GmaAffx.84261.1.S1_at	B4vB1			Gma.4425.1.S1_a_at	B4vB1
Gma.12082.1.S1_at	B4vB1			Gma.3723.1.S1_at	B4vB1
GmaAffx.21980.1.S1_at	B4vB1			Gma.5756.1.S1_at	B4vB1
GmaAffx.19850.2.S1_at	B4vB1			GmaAffx.91087.1.S1_s_at	B4vB1
GmaAffx.37800.1.S1_at	B4vB1			Gma.8351.2.S1_s_at	B4vB1
GmaAffx.15910.2.S1_at	B4vB1			Gma.17525.1.S1_at	B4vB1
Gma.4954.2.S1_at	B4vB1			Gma.5425.1.S1_at	B4vB1
Gma.110.1.S1_at	B4vB1			GmaAffx.36409.1.S1_at	B4vB1
GmaAffx.44446.1.A1_at	B4vB1			Gma.5267.1.S1_at	B4vB1
GmaAffx.73695.1.S1_at	B4vB1			GmaAffx.2833.1.S1_at	B4vB1
GmaAffx.2981.2.S1_at	B4vB1			Gma.6951.1.S1_at	B4vB1
Gma.4201.1.A1_at	B4vB1			Gma.15752.1.S1_at	B4vB1
GmaAffx.71484.2.S1_at	B4vB1			Gma.4470.1.S1_s_at	B4vB1
GmaAffx.269.1.S1_at	B4vB1			Gma.2307.1.S1_at	B4vB1
Gma.8215.2.S1_at	B4vB1			Gma.3241.1.S1_a_at	B4vB1
GmaAffx.7766.2.S1_at	B4vB1			Gma.3241.1.S1_at	B4vB1
GmaAffx.87603.1.S1_at	B4vB1			Gma.5204.1.S1_at	B4vB1
GmaAffx.48534.2.S1_at	B4vB1			Gma.4424.1.S1_at	B4vB1
GmaAffx.39349.1.S1_at	B4vB1			Gma.8192.1.S1_at	B4vB1
GmaAffx.71236.1.S1_at	B4vB1			Gma.4322.2.S1_at	B4vB1
GmaAffx.83418.1.S1_at	B4vB1			Gma.6587.1.S1_at	B4vB1
Gma.9519.2.S1_at	B4vB1			Gma.6496.1.S1_s_at	B4vB1
Gma.6914.1.A1_at	B4vB1			GmaAffx.62924.1.S1_at	B4vB1
Gma.17390.1.S1_at	B4vB1			Gma.13164.1.S1_at	B4vB1
Gma.16069.1.S1_at	B4vB1			GmaAffx.92128.1.S1_s_at	B4vB1
GmaAffx.79829.1.S1_at	B4vB1			Gma.395.1.S1_at	B4vB1
GmaAffx.56257.1.S1_at	B4vB1			Gma.395.1.S1_x_at	B4vB1
GmaAffx.53331.1.S1_at	B4vB1			Gma.7087.1.S1_at	B4vB1
Gma.13179.1.A1_at	B4vB1			GmaAffx.2833.2.S1_at	B4vB1
GmaAffx.64832.1.S1_at	B4vB1			Gma.5427.2.S1_a_at	B4vB1
GmaAffx.1301.59.S1_at	B4vB1			Gma.11336.2.S1_at	B4vB1
GmaAffx.50725.2.S1_s_at	B4vB1			Gma.14966.2.S1_at	B4vB1
Gma.9718.1.S1_at	B4vB1			GmaAffx.91000.1.S1_s_at	B4vB1
Gma.5633.1.S1_at	B4vB1			GmaAffx.80654.1.S1_at	B4vB1
GmaAffx.74298.1.S1_at	B4vB1			GmaAffx.20041.1.S1_s_at	B4vB1
Gma.16672.2.S1_at	B4vB1			Gma.4374.1.S1_a_at	B4vB1
GmaAffx.66858.2.S1_at	B4vB1			Gma.4374.1.S1_at	B4vB1
Gma.16953.1.S1_at	B4vB1			Gma.4374.1.S1_x_at	B4vB1
Gma.6720.1.A1_at	B4vB1			Gma.8674.2.A1_at	B4vB1
GmaAffx.83678.1.S1_at	B4vB1			Gma.2474.1.S1_at	B4vB1
Gma.17207.1.S1_at	B4vB1			GmaAffx.50396.1.S1_at	B4vB1
GmaAffx.58838.1.S1_at	B4vB1			Gma.7332.1.S1_at	B4vB1
GmaAffx.8320.1.S1_at	B4vB1			GmaAffx.52752.1.S1_s_at	B4vB1
Gma.9578.1.A1_at	B4vB1			Gma.13072.2.S1_at	B4vB1
Gma.15695.1.A1_at	B4vB1			Gma.10216.2.S1_at	B4vB1
GmaAffx.42314.1.S1_at	B4vB1			GmaAffx.89077.1.A1_s_at	B4vB1
GmaAffx.32759.1.S1_at	B4vB1			Gma.2487.2.S1_at	B4vB1
GmaAffx.12252.1.S1_at	B4vB1			GmaAffx.92167.1.A1_s_at	B4vB1
Gma.12177.2.S1_at	B4vB1			Gma.6672.2.S1_x_at	B4vB1
GmaAffx.85638.1.S1_at	B4vB1			GmaAffx.4389.2.S1_at	B4vB1
Gma.13443.1.S1_at	B4vB1			GmaAffx.66676.1.S1_at	B4vB1
GmaAffx.89045.1.A1_s_at	B4vB1			Gma.6264.1.S1_at	B4vB1
Gma.2744.1.S1_at	B4vB1			Gma.4269.2.S1_a_at	B4vB1
GmaAffx.65281.1.S1_at	B4vB1			GmaAffx.82528.1.S1_at	B4vB1
Gma.16025.1.A1_at	B4vB1			GmaAffx.3782.1.S1_at	B4vB1
GmaAffx.295.1.A1_s_at	B4vB1			GmaAffx.24064.1.S1_at	B4vB1
GmaAffx.59359.1.S1_at	B4vB1			Gma.10072.1.S1_at	B4vB1
GmaAffx.14338.1.S1_s_at	B4vB1			Gma.5789.1.S1_at	B4vB1
GmaAffx.68942.1.S1_at	B4vB1			Gma.6344.1.S1_s_at	B4vB1
Gma.9638.1.A1_at	B4vB1			GmaAffx.52752.2.S1_at	B4vB1
GmaAffx.84500.1.S1_at	B4vB1			Gma.15746.1.A1_at	B4vB1
GmaAffx.87875.1.S1_at	B4vB1			Gma.9882.1.S1_at	B4vB1
GmaAffx.84877.1.S1_at	B4vB1			GmaAffx.62941.1.S1_at	B4vB1
GmaAffx.4467.3.S1_at	B4vB1			Gma.2640.1.S1_at	B4vB1
GmaAffx.85094.1.S1_at	B4vB1			Gma.796.1.S1_at	B4vB1
GmaAffx.52640.1.S1_at	B4vB1			Gma.4031.1.S1_at	B4vB1
GmaAffx.69373.1.S1_s_at	B4vB1			GmaAffx.87356.1.S1_at	B4vB1
Gma.768.2.S1_at	B4vB1			GmaAffx.81415.1.S1_at	B4vB1
GmaAffx.10540.1.S1_at	B4vB1			Gma.10803.2.S1_at	B4vB1
GmaAffx.80343.1.S1_at	B4vB1			GmaAffx.10631.1.S1_at	B4vB1
Gma.12551.1.A1_at	B4vB1			GmaAffx.34894.1.S1_at	B4vB1
GmaAffx.16182.1.S1_s_at	B4vB1			Gma.10787.2.S1_a_at	B4vB1
Gma.17078.1.S1_at	B4vB1			Gma.11006.1.S1_s_at	B4vB1
GmaAffx.49549.1.S1_at	B4vB1			Gma.8747.2.S1_at	B4vB1
GmaAffx.62958.1.S1_at	B4vB1			Gma.13544.1.S1_at	B4vB1
GmaAffx.75384.1.S1_at	B4vB1			Gma.4425.2.S1_at	B4vB1
GmaAffx.72566.1.S1_at	B4vB1			Gma.1677.1.S1_a_at	B4vB1
Gma.10943.2.S1_x_at	B4vB1			Gma.11362.1.S1_at	B4vB1
GmaAffx.82078.1.S1_at	B4vB1			Gma.10394.1.S1_at	B4vB1
GmaAffx.76722.1.S1_at	B4vB1			Gma.16136.1.S1_at	B4vB1
Gma.648.1.S1_at	B4vB1			GmaAffx.76152.1.S1_at	B4vB1
Gma.16259.2.S1_a_at	B4vB1			Gma.14553.1.S1_at	B4vB1
GmaAffx.39529.1.S1_at	B4vB1			GmaAffx.26584.2.S1_at	B4vB1
Gma.12761.2.S1_at	B4vB1			GmaAffx.93026.1.S1_at	B4vB1
Gma.12761.2.S1_x_at	B4vB1			GmaAffx.93026.1.S1_s_at	B4vB1
GmaAffx.66000.1.S1_at	B4vB1			Gma.3185.2.S1_at	B4vB1
GmaAffx.87317.1.S1_s_at	B4vB1			Gma.7673.1.S1_at	B4vB1
GmaAffx.20700.1.S1_at	B4vB1			Gma.2087.2.S1_at	B4vB1
Gma.17735.1.S1_at	B4vB1			GmaAffx.69019.1.S1_at	B4vB1
GmaAffx.43703.1.S1_at	B4vB1			GmaAffx.4920.2.S1_at	B4vB1
GmaAffx.80463.1.S1_at	B4vB1			GmaAffx.75528.1.S1_at	B4vB1
Gma.17895.1.S1_s_at	B4vB1			GmaAffx.71763.1.S1_at	B4vB1
GmaAffx.71386.1.S1_at	B4vB1			Gma.15971.1.S1_at	B4vB1
GmaAffx.38793.1.S1_at	B4vB1			GmaAffx.83668.1.S1_at	B4vB1
GmaAffx.21003.1.S1_at	B4vB1			Gma.13062.1.S1_at	B4vB1
GmaAffx.83657.2.S1_at	B4vB1			Gma.10701.1.S1_at	B4vB1
Gma.6507.2.S1_at	B4vB1			GmaAffx.85890.1.S1_at	B4vB1
Gma.15113.3.S1_at	B4vB1			GmaAffx.22592.1.S1_at	B4vB1
Gma.10588.3.S1_at	B4vB1			GmaAffx.39476.1.S1_at	B4vB1
GmaAffx.85999.1.S1_at	B4vB1			Gma.2319.2.S1_at	B4vB1
Gma.9277.1.S1_at	B4vB1			GmaAffx.87656.1.S1_at	B4vB1
GmaAffx.4788.2.S1_at	B4vB1			Gma.4557.1.S1_at	B4vB1
GmaAffx.84873.1.S1_at	B4vB1			GmaAffx.65531.1.S1_at	B4vB1
GmaAffx.67291.1.S1_at	B4vB1			GmaAffx.87721.1.S1_at	B4vB1
GmaAffx.51409.1.S1_at	B4vB1			GmaAffx.85190.1.S1_at	B4vB1
GmaAffx.82887.1.S1_at	B4vB1			GmaAffx.87753.1.S1_at	B4vB1
GmaAffx.86756.1.S1_at	B4vB1			GmaAffx.84607.1.S1_at	B4vB1
GmaAffx.82676.1.S1_at	B4vB1			Gma.2867.1.S1_a_at	B4vB1
GmaAffx.87009.1.S1_at	B4vB1			GmaAffx.71618.1.S1_at	B4vB1
GmaAffx.18376.1.A1_at	B4vB1			GmaAffx.15191.1.S1_at	B4vB1
Gma.10886.2.S1_at	B4vB1			GmaAffx.75167.1.S1_at	B4vB1
GmaAffx.9568.2.S1_at	B4vB1			GmaAffx.82998.1.S1_at	B4vB1
Gma.4975.2.S1_a_at	B4vB1			GmaAffx.70589.1.S1_x_at	B4vB1
GmaAffx.10045.1.S1_at	B4vB1			GmaAffx.47408.1.S1_at	B4vB1
GmaAffx.86233.1.S1_at	B4vB1			GmaAffx.93128.1.S1_s_at	B4vB1
GmaAffx.71814.1.S1_at	B4vB1			GmaAffx.67477.2.S1_at	B4vB1
GmaAffx.46108.1.S1_at	B4vB1			Gma.9721.1.S1_at	B4vB1
GmaAffx.47615.1.S1_at	B4vB1			GmaAffx.83828.1.S1_at	B4vB1
GmaAffx.66106.1.S1_at	B4vB1			Gma.17922.1.S1_at	B4vB1
GmaAffx.64787.1.S1_at	B4vB1			GmaAffx.84607.2.S1_at	B4vB1
GmaAffx.81640.1.S1_at	B4vB1			GmaAffx.58294.2.S1_at	B4vB1
GmaAffx.79107.2.S1_at	B4vB1			GmaAffx.64222.1.S1_at	B4vB1
GmaAffx.85129.1.S1_at	B4vB1			Gma.1819.1.S1_at	B4vB1
GmaAffx.80998.1.S1_at	B4vB1			Gma.17066.1.S1_at	B4vB1
GmaAffx.66987.1.S1_at	B4vB1			GmaAffx.81219.1.A1_s_at	B4vB1
GmaAffx.85754.1.S1_at	B4vB1			Gma.6781.1.S1_at	B4vB1
Gma.11747.2.S1_at	B4vB1			Gma.283.1.S1_at	B4vB1
GmaAffx.49138.1.S1_at	B4vB1			GmaAffx.83593.2.S1_at	B4vB1
GmaAffx.62856.1.S1_at	B4vB1			GmaAffx.9530.1.S1_at	B4vB1
GmaAffx.86183.2.S1_at	B4vB1			Gma.13245.1.S1_at	B4vB1
GmaAffx.29769.2.S1_at	B4vB1			GmaAffx.85872.1.S1_at	B4vB1
GmaAffx.49640.1.S1_at	B4vB1			Gma.1879.1.S1_at	B4vB1
Gma.3044.2.S1_s_at	B4vB1			GmaAffx.68175.1.S1_at	B4vB1
GmaAffx.40679.2.S1_s_at	B4vB1			Gma.15241.1.S1_at	B4vB1
GmaAffx.82836.2.S1_s_at	B4vB1			GmaAffx.56054.1.S1_at	B4vB1
GmaAffx.70235.1.S1_at	B4vB1			Gma.9106.1.S1_at	B4vB1
GmaAffx.40660.2.S1_at	B4vB1			Gma.13128.1.S1_at	B4vB1
GmaAffx.84927.1.S1_at	B4vB1			GmaAffx.71385.1.S1_at	B4vB1
GmaAffx.61277.1.S1_at	B4vB1			Gma.16566.1.S1_at	B4vB1
GmaAffx.55450.1.S1_at	B4vB1			GmaAffx.39605.1.S1_at	B4vB1
GmaAffx.82160.1.S1_at	B4vB1			GmaAffx.90679.1.S1_s_at	B4vB1
GmaAffx.5406.1.S1_at	B4vB1			GmaAffx.48718.1.S1_at	B4vB1
GmaAffx.42349.2.S1_at	B4vB1			GmaAffx.83037.1.S1_at	B4vB1
Gma.7964.3.S1_at	B4vB1			GmaAffx.86235.1.S1_at	B4vB1
GmaAffx.24102.1.S1_at	B4vB1			Gma.17499.1.S1_at	B4vB1
GmaAffx.74648.1.S1_at	B4vB1			GmaAffx.59411.1.S1_at	B4vB1
GmaAffx.70235.2.S1_at	B4vB1			GmaAffx.64606.1.S1_at	B4vB1
Gma.15660.1.S1_at	B4vB1			GmaAffx.3599.1.S1_at	B4vB1
GmaAffx.68962.1.S1_at	B4vB1			GmaAffx.87294.1.S1_at	B4vB1
GmaAffx.57775.1.S1_s_at	B4vB1			GmaAffx.12674.1.A1_at	B4vB1
GmaAffx.84430.1.S1_at	B4vB1			GmaAffx.87093.1.S1_at	B4vB1
GmaAffx.87704.2.S1_at	B4vB1			GmaAffx.87798.1.S1_at	B4vB1
GmaAffx.16622.1.S1_at	B4vB1			GmaAffx.23189.1.S1_at	B4vB1
GmaAffx.82263.1.S1_s_at	B4vB1			Gma.10343.1.A1_a_at	B4vB1
GmaAffx.45050.1.S1_at	B4vB1			GmaAffx.27422.1.S1_at	B4vB1
GmaAffx.26790.1.S1_at	B4vB1			GmaAffx.88683.1.S1_at	B4vB1
Gma.5960.1.S1_at	B4vB1			Gma.6629.1.S1_at	B4vB1
GmaAffx.59330.1.S1_at	B4vB1			GmaAffx.67477.3.S1_at	B4vB1
GmaAffx.4245.5.S1_at	B4vB1			GmaAffx.27158.3.S1_at	B4vB1
GmaAffx.52766.1.S1_at	B4vB1			Gma.11254.3.S1_a_at	B4vB1
Gma.1750.3.A1_at	B4vB1			Gma.11254.3.S1_x_at	B4vB1
GmaAffx.60673.1.S1_at	B4vB1			GmaAffx.69703.1.S1_at	B4vB1
GmaAffx.8310.1.A1_at	B4vB1			Gma.17388.1.S1_at	B4vB1
Gma.2537.1.S1_at	B4vB1			GmaAffx.79241.1.S1_at	B4vB1
GmaAffx.17295.1.S1_at	B4vB1			GmaAffx.80271.1.S1_at	B4vB1
GmaAffx.8778.1.A1_at	B4vB1			GmaAffx.46883.1.S1_at	B4vB1
Gma.11135.2.S1_at	B4vB1			GmaAffx.88251.1.S1_s_at	B4vB1
GmaAffx.51799.1.S1_at	B4vB1			Gma.12259.1.S1_at	B4vB1
GmaAffx.88548.1.S1_at	B4vB1			GmaAffx.63446.1.S1_at	B4vB1
Gma.5730.1.S1_at	B4vB1			Gma.6551.1.S1_s_at	B4vB1
GmaAffx.78677.1.S1_at	B4vB1			Gma.16479.2.S1_at	B4vB1
GmaAffx.72305.1.S1_at	B4vB1			GmaAffx.57766.1.S1_at	B4vB1
GmaAffx.68845.1.S1_at	B4vB1			GmaAffx.82285.1.S1_at	B4vB1
GmaAffx.30724.1.S1_at	B4vB1			GmaAffx.70350.1.S1_at	B4vB1
GmaAffx.71999.1.S1_at	B4vB1			Gma.2521.2.S1_a_at	B4vB1
GmaAffx.71222.1.S1_at	B4vB1			Gma.8904.1.S1_at	B4vB1
GmaAffx.11180.1.A1_at	B4vB1			GmaAffx.76293.1.S1_at	B4vB1
GmaAffx.80898.1.S1_at	B4vB1			Gma.9672.1.S1_at	B4vB1
Gma.1777.1.A1_at	B4vB1			Gma.1817.1.S1_at	B4vB1
GmaAffx.18744.1.A1_at	B4vB1			Gma.1817.1.S1_s_at	B4vB1
Gma.17355.1.A1_at	B4vB1			Gma.7060.1.S1_at	B4vB1
Gma.2744.2.S1_a_at	B4vB1			GmaAffx.80849.1.S1_at	B4vB1
GmaAffx.48416.1.S1_at	B4vB1			GmaAffx.31202.1.S1_at	B4vB1
Gma.13658.1.A1_s_at	B4vB1			GmaAffx.87191.1.S1_at	B4vB1
GmaAffx.79849.1.S1_at	B4vB1			GmaAffx.35346.1.S1_at	B4vB1
GmaAffx.67969.2.A1_at	B4vB1			Gma.5205.2.S1_at	B4vB1
Gma.13408.2.A1_at	B4vB1			GmaAffx.80378.1.S1_at	B4vB1
Gma.9206.1.A1_at	B4vB1			GmaAffx.59986.2.S1_at	B4vB1
Gma.5355.1.A1_at	B4vB1			GmaAffx.47646.1.S1_at	B4vB1
Gma.2074.2.A1_at	B4vB1			GmaAffx.39703.1.S1_at	B4vB1
Gma.707.1.A1_at	B4vB1			Gma.2204.2.S1_at	B4vB1
Gma.13151.2.A1_at	B4vB1			GmaAffx.2157.1.S1_at	B4vB1
GmaAffx.11399.1.S1_at	B4vB1			Gma.17779.1.S1_at	B4vB1
GmaAffx.50935.1.S1_at	B4vB1			GmaAffx.2356.1.S1_at	B4vB1
GmaAffx.45036.1.S1_at	B4vB1			GmaAffx.15191.2.S1_at	B4vB1
Gma.10357.3.A1_at	B4vB1			GmaAffx.81750.1.S1_at	B4vB1
Gma.11769.2.A1_at	B4vB1			Gma.3298.1.S1_at	B4vB1
Gma.12564.1.A1_at	B4vB1			GmaAffx.82910.1.S1_at	B4vB1
Gma.14106.1.A1_at	B4vB1			GmaAffx.85292.1.S1_at	B4vB1
Gma.14218.1.A1_at	B4vB1			GmaAffx.80600.1.S1_at	B4vB1
Gma.3448.1.A1_at	B4vB1			GmaAffx.44813.1.A1_at	B4vB1
GmaAffx.2155.1.S1_at	B4vB1			GmaAffx.63157.1.S1_at	B4vB1
GmaAffx.6633.1.A1_s_at	B4vB1			GmaAffx.65596.1.S1_at	B4vB1
GmaAffx.30570.1.S1_at	B4vB1			GmaAffx.82082.1.S1_at	B4vB1
Gma.5846.1.S1_at	B4vB1			Gma.12531.1.S1_at	B4vB1
GmaAffx.63925.1.S1_at	B4vB1			GmaAffx.50714.1.S1_at	B4vB1
GmaAffx.13587.1.S1_at	B4vB1			GmaAffx.16625.1.S1_at	B4vB1
GmaAffx.29210.1.S1_at	B4vB1			Gma.15991.1.S1_at	B4vB1
GmaAffx.86000.1.S1_at	B4vB1			GmaAffx.88134.1.S1_at	B4vB1
GmaAffx.92166.1.S1_at	B4vB1			GmaAffx.49059.1.S1_at	B4vB1
GmaAffx.93286.1.S1_at	B4vB1			GmaAffx.71901.1.S1_s_at	B4vB1
GmaAffx.93385.1.S1_at	B4vB1			GmaAffx.59973.1.S1_at	B4vB1
GmaAffx.92625.1.S1_s_at	B4vB1			GmaAffx.78539.1.S1_at	B4vB1
GmaAffx.73698.1.S1_at	B4vB1			GmaAffx.49458.1.S1_at	B4vB1
GmaAffx.92617.1.S1_s_at	B4vB1			GmaAffx.60984.1.S1_at	B4vB1
GmaAffx.92676.1.S1_s_at	B4vB1			GmaAffx.50999.1.S1_at	B4vB1
GmaAffx.65477.1.S1_at	B4vB1			GmaAffx.73021.1.S1_at	B4vB1
GmaAffx.8778.3.S1_at	B4vB1			GmaAffx.46303.1.S1_at	B4vB1
GmaAffx.48565.1.S1_at	B4vB1			Gma.17824.1.S1_at	B4vB1
GmaAffx.55988.1.S1_at	B4vB1			GmaAffx.58057.1.S1_at	B4vB1
Gma.4093.2.S1_at	B4vB1			GmaAffx.44301.1.S1_at	B4vB1
GmaAffx.63706.1.S1_s_at	B4vB1			Gma.13863.1.A1_at	B4vB1
GmaAffx.75247.1.S1_at	B4vB1			GmaAffx.78028.2.S1_at	B4vB1
GmaAffx.41891.1.S1_at	B4vB1			Gma.10891.2.S1_a_at	B4vB1
GmaAffx.59231.1.S1_at	B4vB1			Gma.15575.1.S1_at	B4vB1
GmaAffx.75863.1.S1_at	B4vB1			GmaAffx.40574.1.S1_at	B4vB1
GmaAffx.90956.1.S1_s_at	B4vB1			GmaAffx.62256.1.S1_at	B4vB1
Gma.8984.1.S1_at	B4vB1			Gma.13056.1.S1_at	B4vB1
GmaAffx.14904.1.S1_at	B4vB1			Gma.10073.2.S1_at	B4vB1
Gma.3986.1.S1_at	B4vB1			GmaAffx.82467.1.S1_at	B4vB1
GmaAffx.55953.1.S1_at	B4vB1			Gma.5385.2.S1_at	B4vB1
GmaAffx.51045.1.S1_at	B4vB1			GmaAffx.77908.1.S1_at	B4vB1
GmaAffx.28381.1.S1_at	B4vB1			GmaAffx.45690.1.S1_at	B4vB1
GmaAffx.66873.1.S1_at	B4vB1			GmaAffx.85466.1.S1_at	B4vB1
GmaAffx.51468.1.S1_at	B4vB1			GmaAffx.12339.1.S1_at	B4vB1
Gma.664.1.S1_at	B4vB1			GmaAffx.66262.1.S1_at	B4vB1
GmaAffx.33085.1.S1_at	B4vB1			GmaAffx.43987.1.S1_at	B4vB1
Gma.17511.1.S1_at	B4vB1			GmaAffx.60353.1.S1_at	B4vB1
Gma.1495.1.S1_at	B4vB1			GmaAffx.59308.1.S1_at	B4vB1
Gma.3395.1.S1_at	B4vB1			Gma.17190.1.S1_at	B4vB1
Gma.9406.1.S1_at	B4vB1			GmaAffx.58898.1.S1_at	B4vB1
GmaAffx.81444.1.S1_at	B4vB1			GmaAffx.2736.1.S1_at	B4vB1
Gma.9752.1.S1_at	B4vB1			GmaAffx.40948.1.S1_at	B4vB1
GmaAffx.31569.1.S1_at	B4vB1			GmaAffx.59470.1.S1_at	B4vB1
Gma.14283.1.S1_at	B4vB1			GmaAffx.52594.1.S1_at	B4vB1
GmaAffx.12653.1.S1_at	B4vB1			Gma.13157.1.A1_a_at	B4vB1
Gma.17442.1.S1_at	B4vB1			GmaAffx.57263.1.S1_at	B4vB1
GmaAffx.42931.1.S1_at	B4vB1			GmaAffx.84809.1.S1_at	B4vB1
Gma.5736.1.S1_at	B4vB1			Gma.7813.2.S1_at	B4vB1
GmaAffx.60969.1.S1_at	B4vB1			Gma.6166.1.S1_at	B4vB1
GmaAffx.65448.1.S1_at	B4vB1			GmaAffx.46896.1.S1_at	B4vB1
Gma.9444.1.S1_at	B4vB1			GmaAffx.74676.2.S1_at	B4vB1
Gma.17556.1.S1_at	B4vB1			GmaAffx.86068.1.S1_at	B4vB1
GmaAffx.71674.1.S1_at	B4vB1			Gma.13110.2.S1_at	B4vB1
Gma.6059.1.S1_at	B4vB1			Gma.10701.2.S1_at	B4vB1
GmaAffx.22687.1.S1_at	B4vB1			GmaAffx.82550.1.S1_at	B4vB1
GmaAffx.51131.1.S1_s_at	B4vB1			GmaAffx.72116.2.S1_at	B4vB1
Gma.6617.1.S1_at	B4vB1			GmaAffx.68244.1.S1_at	B4vB1
GmaAffx.82344.1.S1_at	B4vB1			GmaAffx.75479.1.S1_at	B4vB1
GmaAffx.1184.1.S1_s_at	B4vB1			GmaAffx.83805.1.S1_at	B4vB1
GmaAffx.54955.1.S1_at	B4vB1			GmaAffx.87656.2.S1_at	B4vB1
Gma.13900.1.S1_at	B4vB1			Gma.15829.2.S1_a_at	B4vB1
GmaAffx.72933.1.S1_at	B4vB1			GmaAffx.70414.1.S1_at	B4vB1
GmaAffx.90705.1.A1_s_at	B4vB1			Gma.2474.2.S1_a_at	B4vB1
Gma.1135.1.A1_at	B4vB1			Gma.4716.2.S1_at	B4vB1
Gma.6633.2.A1_at	B4vB1			GmaAffx.48558.1.S1_at	B4vB1
GmaAffx.84475.1.S1_at	B4vB1			Gma.17738.1.S1_at	B4vB1
GmaAffx.76504.1.S1_at	B4vB1			GmaAffx.67003.1.S1_at	B4vB1
GmaAffx.77985.1.S1_at	B4vB1			GmaAffx.80403.1.S1_at	B4vB1
GmaAffx.7254.1.A1_at	B4vB1			GmaAffx.82528.2.S1_at	B4vB1
GmaAffx.17408.1.S1_at	B4vB1			GmaAffx.82528.2.S1_s_at	B4vB1
GmaAffx.66195.1.A1_at	B4vB1			GmaAffx.62043.1.S1_at	B4vB1
GmaAffx.32352.1.A1_at	B4vB1			GmaAffx.79846.1.S1_at	B4vB1
GmaAffx.32352.1.S1_at	B4vB1			GmaAffx.31772.1.S1_at	B4vB1
GmaAffx.43260.1.S1_at	B4vB1			GmaAffx.62153.1.S1_at	B4vB1
GmaAffx.40114.1.A1_at	B4vB1			Gma.7092.2.S1_at	B4vB1
GmaAffx.40114.1.S1_at	B4vB1			GmaAffx.67621.1.S1_at	B4vB1
GmaAffx.70659.1.A1_at	B4vB1			Gma.717.1.A1_at	B4vB1
Gma.7452.1.A1_at	B4vB1			Gma.3026.1.S1_at	B4vB1
GmaAffx.65280.1.A1_at	B4vB1			Gma.5394.1.S1_at	B4vB1
GmaAffx.42525.1.A1_at	B4vB1			Gma.719.1.A1_at	B4vB1
GmaAffx.83427.1.A1_at	B4vB1			GmaAffx.27438.1.S1_at	B4vB1
GmaAffx.42513.1.A1_at	B4vB1			GmaAffx.74830.1.S1_s_at	B4vB1
GmaAffx.65334.1.A1_at	B4vB1			GmaAffx.86062.1.S1_s_at	B4vB1
GmaAffx.69899.1.A1_at	B4vB1			GmaAffx.85718.1.S1_at	B4vB1
Gma.17090.1.A1_at	B4vB1			GmaAffx.80986.1.S1_s_at	B4vB1
Gma.13809.1.A1_at	B4vB1			GmaAffx.35130.1.S1_at	B4vB1
GmaAffx.12929.1.A1_at	B4vB1			GmaAffx.70954.1.S1_at	B4vB1
GmaAffx.12937.1.A1_at	B4vB1			GmaAffx.87027.1.S1_at	B4vB1
GmaAffx.21514.1.A1_at	B4vB1			GmaAffx.56671.1.S1_at	B4vB1
GmaAffx.24981.1.A1_at	B4vB1			GmaAffx.25834.1.S1_at	B4vB1
GmaAffx.32318.1.A1_at	B4vB1			GmaAffx.63516.1.S1_at	B4vB1
GmaAffx.35671.1.A1_at	B4vB1			GmaAffx.13543.1.A1_at	B4vB1
GmaAffx.44856.1.A1_at	B4vB1			GmaAffx.16320.1.S1_at	B4vB1
GmaAffx.62877.1.A1_at	B4vB1			Gma.7811.1.A1_at	B4vB1
GmaAffx.6624.1.A1_at	B4vB1			GmaAffx.80047.1.S1_at	B4vB1
GmaAffx.70478.1.A1_at	B4vB1			GmaAffx.17538.1.S1_at	B4vB1
GmaAffx.72203.1.A1_at	B4vB1			GmaAffx.55148.1.S1_at	B4vB1
GmaAffx.72203.1.A1_x_at	B4vB1			GmaAffx.75004.1.S1_at	B4vB1
GmaAffx.789.1.A1_at	B4vB1			GmaAffx.77909.1.S1_at	B4vB1
GmaAffx.81233.1.A1_at	B4vB1			Gma.15697.2.S1_at	B4vB1
GmaAffx.8314.1.A1_at	B4vB1			GmaAffx.78483.1.S1_at	B4vB1
GmaAffx.84046.1.A1_at	B4vB1			GmaAffx.61868.1.S1_at	B4vB1
GmaAffx.85813.1.A1_at	B4vB1			GmaAffx.73990.1.S1_at	B4vB1
GmaAffx.88625.1.A1_at	B4vB1			GmaAffx.76836.1.S1_at	B4vB1
GmaAffx.11118.1.A1_at	B4vB1			GmaAffx.2356.2.A1_at	B4vB1
GmaAffx.88006.1.A1_at	B4vB1			Gma.2176.1.S1_at	B4vB1
GmaAffx.89772.13.S1_s_at	B4vB1			GmaAffx.69775.1.S1_at	B4vB1
GmaAffx.89694.1.A1_at	B4vB1			GmaAffx.45957.1.S1_at	B4vB1
GmaAffx.88833.1.S1_at	B4vB1			GmaAffx.84795.1.S1_at	B4vB1
GmaAffx.89881.1.A1_at	B4vB1			GmaAffx.26271.1.S1_at	B4vB1
GmaAffx.89368.1.S1_s_at	B4vB1			GmaAffx.51070.1.S1_at	B4vB1
GmaAffx.90368.1.A1_at	B4vB1			GmaAffx.66680.2.S1_at	B4vB1
GmaAffx.89083.1.S1_at	B4vB1			GmaAffx.31007.1.S1_at	B4vB1
GmaAffx.89071.1.A1_at	B4vB1			GmaAffx.10790.1.S1_at	B4vB1
GmaAffx.89071.1.S1_s_at	B4vB1			Gma.13463.1.S1_at	B4vB1
GmaAffx.89241.1.A1_at	B4vB1			GmaAffx.73797.1.S1_at	B4vB1
GmaAffx.90113.1.S1_at	B4vB1			GmaAffx.16982.1.S1_at	B4vB1
GmaAffx.89269.1.A1_s_at	B4vB1			GmaAffx.81897.1.S1_at	B4vB1
GmaAffx.89126.1.A1_at	B4vB1			GmaAffx.71745.1.S1_at	B4vB1
GmaAffx.89878.1.S1_x_at	B4vB1			GmaAffx.23702.1.S1_at	B4vB1
GmaAffx.91588.1.S1_at	B4vB1			GmaAffx.87089.1.S1_at	B4vB1
GmaAffx.93189.1.S1_at	B4vB1			GmaAffx.57563.1.S1_at	B4vB1
GmaAffx.93189.1.S1_s_at	B4vB1			GmaAffx.79943.1.A1_at	B4vB1
GmaAffx.93235.1.S1_s_at	B4vB1			GmaAffx.38919.2.S1_at	B4vB1
GmaAffx.90322.1.S1_at	B4vB1			GmaAffx.74256.1.S1_at	B4vB1
GmaAffx.91843.1.S1_s_at	B4vB1			GmaAffx.49253.1.S1_at	B4vB1
GmaAffx.91205.1.S1_at	B4vB1			GmaAffx.59065.2.S1_at	B4vB1
GmaAffx.92946.1.S1_at	B4vB1			GmaAffx.68853.1.S1_at	B4vB1
GmaAffx.91370.1.S1_at	B4vB1			Gma.12539.1.S1_at	B4vB1
GmaAffx.89906.1.S1_s_at	B4vB1			GmaAffx.23924.1.S1_at	B4vB1
GmaAffx.93554.1.S1_at	B4vB1			GmaAffx.87361.1.S1_at	B4vB1
GmaAffx.92219.1.S1_at	B4vB1			Gma.3894.2.S1_at	B4vB1
GmaAffx.72579.1.S1_at	B4vB1			GmaAffx.85164.1.S1_at	B4vB1
GmaAffx.45213.1.S1_at	B4vB1			GmaAffx.17904.2.S1_at	B4vB1
GmaAffx.21087.1.S1_at	B4vB1			Gma.1143.2.S1_at	B4vB1
GmaAffx.7345.2.S1_at	B4vB1			GmaAffx.74336.1.S1_at	B4vB1
GmaAffx.21743.1.S1_at	B4vB1			GmaAffx.48250.1.S1_at	B4vB1
GmaAffx.15471.3.S1_x_at	B4vB1			GmaAffx.30248.1.S1_at	B4vB1
GmaAffx.42302.1.S1_at	B4vB1			GmaAffx.79963.1.S1_at	B4vB1
GmaAffx.84890.2.S1_at	B4vB1			GmaAffx.20440.1.S1_at	B4vB1
GmaAffx.74546.1.S1_at	B4vB1			GmaAffx.14404.1.S1_at	B4vB1
GmaAffx.74573.1.S1_at	B4vB1			GmaAffx.36973.1.S1_at	B4vB1
GmaAffx.51898.1.S1_at	B4vB1			GmaAffx.60057.1.S1_at	B4vB1
GmaAffx.21180.1.S1_at	B4vB1			GmaAffx.74771.1.S1_at	B4vB1
GmaAffx.7805.1.S1_at	B4vB1			Gma.706.2.S1_at	B4vB1
GmaAffx.47228.1.S1_at	B4vB1			GmaAffx.27056.1.S1_at	B4vB1
GmaAffx.71519.1.A1_at	B4vB1			GmaAffx.19970.1.S1_at	B4vB1
GmaAffx.13717.1.S1_at	B4vB1			GmaAffx.58893.1.S1_at	B4vB1
GmaAffx.19977.1.S1_at	B4vB1			GmaAffx.79919.1.S1_at	B4vB1
GmaAffx.30301.1.S1_at	B4vB1			GmaAffx.4389.3.S1_at	B4vB1
GmaAffx.64794.1.S1_at	B4vB1			GmaAffx.45511.1.S1_at	B4vB1
GmaAffx.83954.1.S1_at	B4vB1			GmaAffx.47256.1.S1_at	B4vB1
GmaAffx.78127.1.S1_at	B4vB1			GmaAffx.84721.3.S1_at	B4vB1
GmaAffx.16569.1.S1_at	B4vB1			Gma.15574.1.S1_at	B4vB1
GmaAffx.65580.1.S1_at	B4vB1			GmaAffx.88207.2.S1_at	B4vB1
GmaAffx.45739.1.S1_at	B4vB1			GmaAffx.71333.1.S1_at	B4vB1
GmaAffx.71277.1.S1_at	B4vB1			GmaAffx.73940.1.S1_at	B4vB1
GmaAffx.82224.1.S1_at	B4vB1			GmaAffx.60751.1.S1_at	B4vB1
GmaAffx.16549.1.S1_at	B4vB1			GmaAffx.12305.1.S1_at	B4vB1
GmaAffx.2012.1.S1_at	B4vB1			GmaAffx.74187.1.S1_at	B4vB1
GmaAffx.28119.1.S1_at	B4vB1			GmaAffx.24064.2.S1_s_at	B4vB1
Gma.11219.3.S1_at	B4vB1			Gma.1757.3.A1_a_at	B4vB1
GmaAffx.30119.1.S1_at	B4vB1			GmaAffx.12014.1.A1_at	B4vB1
GmaAffx.14953.1.S1_at	B4vB1			GmaAffx.26740.1.S1_at	B4vB1
GmaAffx.18766.1.S1_at	B4vB1			Gma.1136.1.A1_at	B4vB1
GmaAffx.28057.1.S1_at	B4vB1			GmaAffx.42464.1.S1_at	B4vB1
GmaAffx.10118.1.S1_x_at	B4vB1			GmaAffx.53717.1.S1_at	B4vB1
Gma.5510.2.S1_s_at	B4vB1			GmaAffx.61016.1.S1_at	B4vB1
GmaAffx.67937.1.S1_at	B4vB1			GmaAffx.43291.1.S1_at	B4vB1
GmaAffx.79221.2.S1_at	B4vB1			Gma.9710.1.A1_at	B4vB1
Gma.1017.2.S1_a_at	B4vB1			Gma.14464.1.S1_at	B4vB1
GmaAffx.92177.1.S1_at	B4vB1			GmaAffx.74336.2.S1_at	B4vB1
GmaAffx.21003.3.S1_x_at	B4vB1			GmaAffx.17559.1.A1_at	B4vB1
GmaAffx.91329.1.S1_at	B4vB1			GmaAffx.49008.1.S1_at	B4vB1
GmaAffx.41380.1.S1_at	B4vB1			Gma.11242.3.S1_a_at	B4vB1
GmaAffx.27789.1.S1_at	B4vB1			GmaAffx.81641.1.S1_s_at	B4vB1
GmaAffx.27789.1.S1_x_at	B4vB1			GmaAffx.2310.1.A1_at	B4vB1
GmaAffx.93605.1.S1_at	B4vB1			Gma.987.1.S1_at	B4vB1
GmaAffx.90398.1.S1_x_at	B4vB1			GmaAffx.54537.1.S1_at	B4vB1
GmaAffx.91479.1.S1_s_at	B4vB1			GmaAffx.8889.1.S1_s_at	B4vB1
GmaAffx.92743.1.S1_s_at	B4vB1			Gma.18064.1.S1_at	B4vB1
GmaAffx.92699.1.S1_s_at	B4vB1			GmaAffx.25965.1.S1_at	B4vB1
GmaAffx.1331.1.S1_at	B4vB1			Gma.16136.2.A1_at	B4vB1
GmaAffx.1331.1.S1_x_at	B4vB1			Gma.13202.1.A1_at	B4vB1
soybean_rRNA_176_RC_at	B4vB1			Gma.13844.1.A1_at	B4vB1
soybean_rRNA_637_RC_at	B4vB1			Gma.795.1.A1_at	B4vB1
soybean_rRNA_692_RC_at	B4vB1			Gma.4958.1.A1_at	B4vB1
soybean_rRNA_718_RC_at	B4vB1			Gma.13396.1.A1_at	B4vB1
soybean_rRNA_1391_RC_at	B4vB1			Gma.5359.1.S1_at	B4vB1
soybean_rRNA_1479_RC_at	B4vB1			Gma.12561.1.A1_s_at	B4vB1
soybean_rRNA_1665_RC_at	B4vB1			GmaAffx.85278.1.S1_at	B4vB1
Gma.8205.1.S1_at	B3vB1			Gma.13204.2.A1_at	B4vB1
GmaAffx.85382.1.S1_s_at	B3vB1			Gma.12539.2.A1_at	B4vB1
Gma.6633.1.S1_x_at	B3vB1			Gma.613.3.A1_at	B4vB1
Gma.1897.1.S1_s_at	B3vB1			GmaAffx.20514.1.A1_at	B4vB1
Gma.1857.1.S1_at	B3vB1			GmaAffx.16392.1.A1_at	B4vB1
Gma.1816.1.S1_a_at	B3vB1			GmaAffx.58038.1.S1_at	B4vB1
Gma.1017.1.S1_at	B3vB1			GmaAffx.55352.1.S1_at	B4vB1
Gma.1017.1.S1_s_at	B3vB1			Gma.17504.1.S1_at	B4vB1
Gma.15534.1.S1_at	B3vB1			GmaAffx.9844.1.S1_at	B4vB1
Gma.5510.1.S1_s_at	B3vB1			Gma.12590.1.A1_at	B4vB1
Gma.10058.1.S1_at	B3vB1			Gma.12928.1.A1_at	B4vB1
Gma.2912.1.S1_at	B3vB1			Gma.13453.1.A1_at	B4vB1
Gma.2912.1.S1_s_at	B3vB1			Gma.13501.1.A1_at	B4vB1
Gma.8486.1.S1_s_at	B3vB1			Gma.13695.1.A1_at	B4vB1
Gma.8516.1.S1_at	B3vB1			Gma.14154.1.A1_at	B4vB1
Gma.9.1.S1_s_at	B3vB1			Gma.14438.1.A1_at	B4vB1
Gma.432.1.S1_at	B3vB1			Gma.14736.2.A1_at	B4vB1
Gma.8606.1.S1_at	B3vB1			Gma.15650.1.A1_at	B4vB1
Gma.876.1.S1_at	B3vB1			Gma.15697.3.A1_at	B4vB1
Gma.1812.1.S1_at	B3vB1			GmaAffx.29661.1.A1_at	B4vB1
Gma.947.1.S1_at	B3vB1			GmaAffx.61427.1.A1_at	B4vB1
Gma.13356.1.S1_at	B3vB1			GmaAffx.74884.1.A1_at	B4vB1
Gma.8534.1.S1_at	B3vB1			Gma.10184.1.A1_at	B4vB1
Gma.16820.1.S1_s_at	B3vB1			GmaAffx.75144.1.A1_at	B4vB1
Gma.11162.1.S1_at	B3vB1			Gma.13747.1.A1_at	B4vB1
Gma.15823.1.S1_at	B3vB1			Gma.17263.1.A1_at	B4vB1
Gma.16043.1.S1_at	B3vB1			GmaAffx.65929.1.A1_s_at	B4vB1
Gma.4624.1.S1_s_at	B3vB1			Gma.3033.1.S1_at	B4vB1
Gma.11326.1.S1_s_at	B3vB1			Gma.6574.1.S1_at	B4vB1
GmaAffx.89126.1.S1_x_at	B3vB1			GmaAffx.92608.1.S1_s_at	B4vB1
Gma.17702.1.S1_at	B3vB1			Gma.3604.4.S1_s_at	B4vB1
Gma.5623.1.S1_at	B3vB1			GmaAffx.91908.1.S1_at	B4vB1
Gma.2041.1.S1_at	B3vB1			GmaAffx.88371.1.S1_at	B4vB1
Gma.2908.1.S1_at	B3vB1			GmaAffx.91964.1.S1_at	B4vB1
GmaAffx.53185.1.S1_at	B3vB1			GmaAffx.91964.1.S1_s_at	B4vB1
Gma.6498.1.A1_at	B3vB1			GmaAffx.64519.1.S1_at	B4vB1
GmaAffx.56800.1.A1_at	B3vB1			GmaAffx.93212.1.S1_at	B4vB1
Gma.14369.1.S1_a_at	B3vB1			GmaAffx.93212.1.S1_s_at	B4vB1
Gma.12290.1.A1_at	B3vB1			GmaAffx.93212.1.S1_x_at	B4vB1
Gma.1871.1.S1_at	B3vB1			GmaAffx.65410.1.S1_at	B4vB1
Gma.2386.1.S1_a_at	B3vB1			GmaAffx.65546.1.S1_at	B4vB1
Gma.2386.1.S1_x_at	B3vB1			GmaAffx.40019.1.S1_at	B4vB1
Gma.16410.1.S1_at	B3vB1			GmaAffx.51133.1.S1_at	B4vB1
Gma.17649.1.S1_at	B3vB1			GmaAffx.82096.1.S1_at	B4vB1
Gma.1841.1.S1_a_at	B3vB1			GmaAffx.92244.1.S1_at	B4vB1
Gma.1927.1.A1_at	B3vB1			GmaAffx.57341.1.S1_at	B4vB1
GmaAffx.22552.1.S1_at	B3vB1			GmaAffx.26457.1.S1_at	B4vB1
Gma.871.1.S1_at	B3vB1			GmaAffx.61348.1.S1_at	B4vB1
Gma.939.1.A1_at	B3vB1			GmaAffx.44576.1.S1_at	B4vB1
Gma.5561.1.A1_at	B3vB1			GmaAffx.78202.1.S1_at	B4vB1
Gma.6113.1.S1_at	B3vB1			GmaAffx.36967.1.S1_at	B4vB1
GmaAffx.22164.1.S1_at	B3vB1			GmaAffx.24083.1.S1_at	B4vB1
Gma.6864.1.A1_at	B3vB1			GmaAffx.57801.1.S1_at	B4vB1
Gma.17250.1.A1_at	B3vB1			Gma.5775.1.S1_at	B4vB1
Gma.1979.1.S1_a_at	B3vB1			GmaAffx.58948.1.S1_at	B4vB1
Gma.1979.1.S1_at	B3vB1			GmaAffx.62297.1.S1_at	B4vB1
Gma.8690.1.S1_at	B3vB1			GmaAffx.81701.1.S1_at	B4vB1
Gma.1750.1.S1_at	B3vB1			Gma.12483.1.A1_at	B4vB1
Gma.6081.1.S1_at	B3vB1			Gma.17391.1.S1_at	B4vB1
Gma.4276.1.S1_at	B3vB1			GmaAffx.86246.1.S1_at	B4vB1
GmaAffx.86588.1.S1_at	B3vB1			Gma.8939.1.S1_at	B4vB1
Gma.1144.2.S1_at	B3vB1			GmaAffx.79401.1.S1_at	B4vB1
Gma.3000.2.S1_a_at	B3vB1			Gma.8942.1.S1_at	B4vB1
Gma.3000.1.S1_at	B3vB1			Gma.13259.2.S1_a_at	B4vB1
Gma.4774.1.S1_at	B3vB1			GmaAffx.6271.1.S1_at	B4vB1
Gma.1250.1.S1_at	B3vB1			GmaAffx.54716.1.S1_s_at	B4vB1
Gma.7652.1.S1_at	B3vB1			GmaAffx.10919.1.S1_at	B4vB1
Gma.11944.1.S1_at	B3vB1			GmaAffx.60672.1.S1_at	B4vB1
Gma.7672.1.S1_at	B3vB1			GmaAffx.60035.1.S1_at	B4vB1
Gma.15113.1.S1_a_at	B3vB1			Gma.659.1.S1_at	B4vB1
Gma.15113.1.S1_at	B3vB1			GmaAffx.73770.1.S1_at	B4vB1
Gma.1747.1.S1_a_at	B3vB1			GmaAffx.55540.1.S1_at	B4vB1
GmaAffx.84367.1.S1_at	B3vB1			Gma.6453.1.S1_at	B4vB1
Gma.2988.1.S1_at	B3vB1			Gma.647.1.S1_at	B4vB1
Gma.15167.1.S1_at	B3vB1			GmaAffx.61115.1.S1_at	B4vB1
GmaAffx.478.1.S1_at	B3vB1			GmaAffx.30709.1.S1_at	B4vB1
Gma.7419.1.A1_at	B3vB1			GmaAffx.86037.1.S1_at	B4vB1
Gma.18029.1.S1_at	B3vB1			Gma.5283.1.S1_at	B4vB1
GmaAffx.93248.1.S1_s_at	B3vB1			Gma.6201.1.S1_at	B4vB1
Gma.7012.2.S1_at	B3vB1			GmaAffx.29347.1.S1_at	B4vB1
Gma.7867.1.S1_at	B3vB1			GmaAffx.42925.1.S1_s_at	B4vB1
GmaAffx.1518.1.S1_at	B3vB1			GmaAffx.73672.1.S1_at	B4vB1
Gma.953.1.S1_at	B3vB1			GmaAffx.22396.1.S1_at	B4vB1
Gma.16703.2.S1_a_at	B3vB1			GmaAffx.28067.1.S1_at	B4vB1
Gma.16450.1.S1_at	B3vB1			Gma.12819.1.A1_at	B4vB1
GmaAffx.11840.1.S1_at	B3vB1			GmaAffx.42615.1.S1_at	B4vB1
Gma.17961.1.S1_at	B3vB1			GmaAffx.310.1.S1_at	B4vB1
GmaAffx.59815.1.S1_at	B3vB1			Gma.12765.1.A1_at	B4vB1
GmaAffx.405.1.S1_at	B3vB1			GmaAffx.65048.1.S1_s_at	B4vB1
Gma.6703.1.S1_at	B3vB1			GmaAffx.74165.1.S1_at	B4vB1
Gma.13881.1.S1_at	B3vB1			GmaAffx.16401.1.S1_at	B4vB1
Gma.7178.1.S1_a_at	B3vB1			GmaAffx.71701.1.S1_at	B4vB1
Gma.7178.1.S1_at	B3vB1			Gma.504.1.S1_at	B4vB1
GmaAffx.8316.1.S1_at	B3vB1			GmaAffx.55240.1.S1_at	B4vB1
GmaAffx.4788.1.S1_at	B3vB1			GmaAffx.11819.1.S1_at	B4vB1
GmaAffx.44319.1.S1_at	B3vB1			GmaAffx.12370.1.S1_at	B4vB1
Gma.7195.1.A1_at	B3vB1			Gma.17358.1.S1_at	B4vB1
Gma.15687.1.A1_at	B3vB1			GmaAffx.5167.1.S1_at	B4vB1
Gma.12960.1.S1_at	B3vB1			GmaAffx.45432.1.S1_at	B4vB1
GmaAffx.53324.1.A1_at	B3vB1			GmaAffx.147.1.S1_at	B4vB1
GmaAffx.21497.1.S1_at	B3vB1			GmaAffx.20974.1.S1_at	B4vB1
Gma.8687.1.A1_at	B3vB1			GmaAffx.10629.1.S1_s_at	B4vB1
GmaAffx.26500.1.S1_at	B3vB1			Gma.868.1.S1_s_at	B4vB1
Gma.1895.1.A1_at	B3vB1			GmaAffx.70258.1.S1_s_at	B4vB1
Gma.918.1.S1_at	B3vB1			GmaAffx.50221.1.S1_at	B4vB1
Gma.18022.1.S1_at	B3vB1			Gma.1127.1.S1_at	B4vB1
GmaAffx.12369.1.A1_at	B3vB1			GmaAffx.52057.1.S1_at	B4vB1
GmaAffx.47763.1.S1_at	B3vB1			GmaAffx.50026.1.S1_at	B4vB1
Gma.16337.1.A1_at	B3vB1			GmaAffx.7220.1.S1_at	B4vB1
Gma.4594.1.A1_at	B3vB1			Gma.5290.1.S1_at	B4vB1
GmaAffx.8309.1.A1_at	B3vB1			GmaAffx.65885.1.A1_at	B4vB1
GmaAffx.16994.1.S1_at	B3vB1			GmaAffx.28382.1.S1_at	B4vB1
GmaAffx.12935.1.S1_at	B3vB1			GmaAffx.3222.1.S1_at	B4vB1
GmaAffx.39734.1.S1_at	B3vB1			GmaAffx.62174.1.S1_at	B4vB1
GmaAffx.24383.1.A1_at	B3vB1			GmaAffx.9605.1.S1_at	B4vB1
GmaAffx.34893.1.A1_at	B3vB1			GmaAffx.67044.1.S1_at	B4vB1
GmaAffx.38191.1.S1_at	B3vB1			Gma.6597.1.S1_at	B4vB1
GmaAffx.38765.1.S1_at	B3vB1			GmaAffx.48260.1.S1_at	B4vB1
GmaAffx.10587.1.A1_at	B3vB1			GmaAffx.55739.1.S1_at	B4vB1
Gma.17937.1.S1_at	B3vB1			GmaAffx.7290.1.A1_at	B4vB1
Gma.17318.1.S1_at	B3vB1			GmaAffx.4029.1.S1_at	B4vB1
Gma.17192.1.A1_at	B3vB1			GmaAffx.4844.1.S1_at	B4vB1
Gma.2986.1.S1_at	B3vB1			GmaAffx.8024.1.A1_at	B4vB1
Gma.4665.1.A1_at	B3vB1			Gma.6633.2.S1_at	B4vB1
GmaAffx.2710.1.S1_at	B3vB1			GmaAffx.48357.1.S1_at	B4vB1
Gma.17768.1.A1_at	B3vB1			GmaAffx.3215.1.A1_at	B4vB1
Gma.8737.1.S1_at	B3vB1			GmaAffx.13872.1.S1_at	B4vB1
Gma.8247.1.S1_s_at	B3vB1			GmaAffx.78326.1.S1_at	B4vB1
GmaAffx.79107.1.A1_at	B3vB1			GmaAffx.25145.1.A1_at	B4vB1
Gma.1880.1.A1_at	B3vB1			Gma.1955.4.S1_a_at	B4vB1
Gma.1880.1.A1_x_at	B3vB1			GmaAffx.78843.1.A1_at	B4vB1
Gma.2875.1.S1_at	B3vB1			GmaAffx.88070.1.A1_at	B4vB1
Gma.6889.1.S1_at	B3vB1			GmaAffx.37974.1.A1_at	B4vB1
Gma.6889.1.S1_x_at	B3vB1			GmaAffx.60759.1.A1_at	B4vB1
Gma.1281.2.S1_at	B3vB1			GmaAffx.51683.1.A1_at	B4vB1
Gma.11260.1.S1_x_at	B3vB1			GmaAffx.56123.1.A1_at	B4vB1
Gma.5760.2.S1_at	B3vB1			GmaAffx.19742.1.A1_at	B4vB1
Gma.2863.1.S1_at	B3vB1			Gma.17230.1.A1_at	B4vB1
Gma.14653.2.S1_a_at	B3vB1			GmaAffx.40965.1.A1_at	B4vB1
Gma.17732.1.S1_at	B3vB1			GmaAffx.39483.1.A1_at	B4vB1
Gma.3858.1.S1_a_at	B3vB1			Gma.10216.3.A1_a_at	B4vB1
Gma.3858.2.S1_s_at	B3vB1			Gma.13494.1.A1_at	B4vB1
GmaAffx.30593.1.S1_at	B3vB1			Gma.13929.1.A1_at	B4vB1
Gma.6331.1.S1_at	B3vB1			Gma.14176.1.A1_at	B4vB1
Gma.10626.3.S1_at	B3vB1			Gma.4695.1.A1_at	B4vB1
Gma.7056.1.S1_at	B3vB1			GmaAffx.11228.1.A1_at	B4vB1
Gma.9511.1.S1_at	B3vB1			GmaAffx.12927.1.A1_at	B4vB1
Gma.1511.1.S1_at	B3vB1			GmaAffx.15811.1.A1_at	B4vB1
Gma.5013.2.S1_at	B3vB1			GmaAffx.31212.1.A1_at	B4vB1
Gma.1097.1.S1_at	B3vB1			GmaAffx.40256.1.A1_at	B4vB1
Gma.10729.1.S1_s_at	B3vB1			GmaAffx.41486.1.A1_at	B4vB1
Gma.10729.2.S1_at	B3vB1			GmaAffx.43188.1.A1_at	B4vB1
Gma.917.1.S1_at	B3vB1			GmaAffx.47706.1.A1_at	B4vB1
GmaAffx.65802.1.S1_at	B3vB1			GmaAffx.47788.1.A1_at	B4vB1
Gma.1850.1.S1_at	B3vB1			GmaAffx.47829.1.A1_at	B4vB1
Gma.5240.1.S1_a_at	B3vB1			GmaAffx.52337.1.A1_at	B4vB1
GmaAffx.67864.1.S1_at	B3vB1			GmaAffx.55121.1.A1_at	B4vB1
GmaAffx.84879.1.S1_at	B3vB1			GmaAffx.61406.1.A1_at	B4vB1
GmaAffx.67969.1.S1_at	B3vB1			GmaAffx.61518.1.A1_at	B4vB1
Gma.4093.1.S1_at	B3vB1			GmaAffx.67543.1.A1_at	B4vB1
GmaAffx.79966.1.S1_at	B3vB1			GmaAffx.68735.1.A1_at	B4vB1
GmaAffx.7338.1.S1_at	B3vB1			GmaAffx.71960.1.A1_at	B4vB1
Gma.3745.1.S1_at	B3vB1			GmaAffx.72179.1.A1_at	B4vB1
GmaAffx.87803.1.S1_at	B3vB1			GmaAffx.15844.1.A1_at	B4vB1
GmaAffx.35729.1.S1_s_at	B3vB1			GmaAffx.33377.1.A1_at	B4vB1
GmaAffx.33714.1.S1_at	B3vB1			GmaAffx.21787.1.A1_at	B4vB1
GmaAffx.73708.1.S1_at	B3vB1			GmaAffx.274.1.A1_at	B4vB1
Gma.2523.1.S1_s_at	B3vB1			GmaAffx.2755.1.A1_at	B4vB1
Gma.1747.2.S1_at	B3vB1			GmaAffx.7197.1.A1_at	B4vB1
Gma.1054.1.S1_at	B3vB1			GmaAffx.7215.1.A1_at	B4vB1
GmaAffx.78359.1.S1_at	B3vB1			GmaAffx.7217.1.A1_at	B4vB1
Gma.1880.2.S1_at	B3vB1			GmaAffx.56720.1.A1_at	B4vB1
GmaAffx.79221.1.S1_at	B3vB1			GmaAffx.29628.1.A1_at	B4vB1
Gma.6935.1.S1_at	B3vB1			GmaAffx.38596.1.A1_at	B4vB1
GmaAffx.63611.1.S1_at	B3vB1			GmaAffx.88580.1.A1_at	B4vB1
GmaAffx.49655.1.S1_at	B3vB1			GmaAffx.74402.1.A1_at	B4vB1
GmaAffx.839.1.S1_at	B3vB1			GmaAffx.42543.1.A1_at	B4vB1
Gma.16337.2.S1_at	B3vB1			GmaAffx.89113.1.S1_x_at	B4vB1
Gma.2074.1.S1_at	B3vB1			GmaAffx.89772.6.A1_s_at	B4vB1
GmaAffx.34178.1.S1_at	B3vB1			GmaAffx.89772.6.S1_s_at	B4vB1
Gma.7158.1.A1_at	B3vB1			GmaAffx.89158.1.S1_at	B4vB1
Gma.698.1.S1_at	B3vB1			GmaAffx.93591.1.S1_s_at	B4vB1
GmaAffx.55387.1.S1_at	B3vB1			GmaAffx.93521.1.S1_at	B4vB1
GmaAffx.10582.1.S1_at	B3vB1			GmaAffx.92142.1.S1_s_at	B4vB1
Gma.6385.1.S1_at	B3vB1			GmaAffx.92590.1.S1_at	B4vB1
GmaAffx.76023.1.S1_at	B3vB1			GmaAffx.91763.1.S1_x_at	B4vB1
GmaAffx.4467.2.S1_at	B3vB1			GmaAffx.91151.1.S1_s_at	B4vB1
Gma.6822.1.S1_at	B3vB1			GmaAffx.90613.1.S1_at	B4vB1
GmaAffx.75978.1.S1_at	B3vB1			GmaAffx.90130.1.S1_s_at	B4vB1
GmaAffx.85832.1.S1_at	B3vB1			GmaAffx.90527.1.S1_at	B4vB1
GmaAffx.88219.1.S1_at	B3vB1			GmaAffx.91867.1.S1_at	B4vB1
GmaAffx.86848.1.S1_at	B3vB1			GmaAffx.91549.1.S1_at	B4vB1
GmaAffx.79126.1.S1_at	B3vB1			GmaAffx.91547.1.S1_at	B4vB1
GmaAffx.63272.1.S1_at	B3vB1			GmaAffx.91339.1.S1_at	B4vB1
GmaAffx.8078.1.S1_at	B3vB1			GmaAffx.26333.1.S1_at	B4vB1
GmaAffx.56692.1.S1_at	B3vB1			GmaAffx.81725.1.S1_at	B4vB1
GmaAffx.82994.2.S1_at	B3vB1			GmaAffx.52514.1.S1_at	B4vB1
GmaAffx.54083.1.S1_at	B3vB1			GmaAffx.26324.1.S1_at	B4vB1
Gma.7994.1.A1_at	B3vB1			GmaAffx.30851.2.S1_at	B4vB1
GmaAffx.73695.1.S1_at	B3vB1			GmaAffx.46418.1.S1_at	B4vB1
GmaAffx.40377.2.S1_at	B3vB1			GmaAffx.21734.1.S1_at	B4vB1
GmaAffx.87603.1.S1_at	B3vB1			GmaAffx.62630.1.S1_at	B4vB1
GmaAffx.39349.1.S1_at	B3vB1			GmaAffx.52051.1.S1_at	B4vB1
GmaAffx.71236.1.S1_at	B3vB1			GmaAffx.79146.1.S1_at	B4vB1
GmaAffx.83418.1.S1_at	B3vB1			GmaAffx.83171.1.S1_at	B4vB1
Gma.6914.1.A1_at	B3vB1			GmaAffx.21596.1.S1_at	B4vB1
GmaAffx.79829.1.S1_at	B3vB1			Gma.6016.2.S1_s_at	B4vB1
GmaAffx.56257.1.S1_at	B3vB1			GmaAffx.57415.1.S1_at	B4vB1
Gma.13179.1.A1_at	B3vB1			GmaAffx.24564.1.S1_at	B4vB1
Gma.5633.1.S1_at	B3vB1			GmaAffx.51445.1.S1_at	B4vB1
GmaAffx.74298.1.S1_at	B3vB1			GmaAffx.57797.1.S1_at	B4vB1
GmaAffx.59452.1.S1_at	B3vB1			GmaAffx.88138.1.S1_s_at	B4vB1
GmaAffx.83678.1.S1_at	B3vB1			GmaAffx.60913.1.S1_at	B4vB1
Gma.17207.1.S1_at	B3vB1			GmaAffx.10734.1.S1_at	B4vB1
GmaAffx.58838.1.S1_at	B3vB1			GmaAffx.17436.1.S1_at	B4vB1
GmaAffx.478.4.S1_at	B3vB1			GmaAffx.80004.1.S1_at	B4vB1
GmaAffx.8320.1.S1_at	B3vB1			GmaAffx.80388.1.S1_at	B4vB1
GmaAffx.32206.1.S1_at	B3vB1			GmaAffx.85383.1.S1_at	B4vB1
GmaAffx.85662.1.S1_at	B3vB1			Gma.7646.2.S1_at	B4vB1
GmaAffx.33714.2.S1_at	B3vB1			GmaAffx.20866.1.S1_at	B4vB1
Gma.13443.1.S1_at	B3vB1			GmaAffx.38161.1.S1_at	B4vB1
Gma.2744.1.S1_at	B3vB1			GmaAffx.42677.1.S1_at	B4vB1
Gma.16025.1.A1_at	B3vB1			GmaAffx.66617.1.S1_at	B4vB1
GmaAffx.295.1.A1_s_at	B3vB1			GmaAffx.91025.1.S1_x_at	B4vB1
GmaAffx.64357.1.S1_at	B3vB1			GmaAffx.21292.1.S1_at	B4vB1
GmaAffx.84877.1.S1_at	B3vB1			GmaAffx.48250.3.S1_at	B4vB1
GmaAffx.4467.3.S1_at	B3vB1			GmaAffx.6181.1.S1_at	B4vB1
Gma.768.2.S1_at	B3vB1			GmaAffx.7575.1.S1_at	B4vB1
GmaAffx.45175.2.S1_at	B3vB1			GmaAffx.44767.1.S1_at	B4vB1
Gma.17078.1.S1_at	B3vB1			GmaAffx.19499.1.S1_at	B4vB1
GmaAffx.17564.1.S1_at	B3vB1			GmaAffx.57364.1.S1_at	B4vB1
GmaAffx.75384.1.S1_at	B3vB1			GmaAffx.71468.1.S1_at	B4vB1
Gma.7867.2.S1_at	B3vB1			GmaAffx.50095.4.S1_s_at	B4vB1
GmaAffx.12933.1.S1_at	B3vB1			GmaAffx.25759.1.S1_at	B4vB1
GmaAffx.9400.1.S1_at	B3vB1			GmaAffx.63534.1.S1_at	B4vB1
Gma.859.1.A1_at	B3vB1			GmaAffx.10927.1.S1_at	B4vB1
GmaAffx.87446.1.S1_at	B3vB1			GmaAffx.62195.1.S1_at	B4vB1
Gma.6507.2.S1_at	B3vB1			GmaAffx.66648.1.S1_at	B4vB1
Gma.15113.3.S1_at	B3vB1			GmaAffx.47906.2.S1_at	B4vB1
GmaAffx.85999.1.S1_at	B3vB1			GmaAffx.80720.1.S1_at	B4vB1
Gma.9277.1.S1_at	B3vB1			Gma.7447.2.S1_x_at	B4vB1
GmaAffx.84873.1.S1_at	B3vB1			GmaAffx.10078.1.S1_at	B4vB1
GmaAffx.71543.1.S1_at	B3vB1			GmaAffx.64805.1.S1_at	B4vB1
GmaAffx.67291.1.S1_at	B3vB1			GmaAffx.36701.2.S1_at	B4vB1
GmaAffx.51409.1.S1_at	B3vB1			GmaAffx.77758.1.S1_x_at	B4vB1
GmaAffx.82887.1.S1_at	B3vB1			GmaAffx.61950.1.S1_at	B4vB1
GmaAffx.82676.1.S1_at	B3vB1			GmaAffx.44314.2.S1_at	B4vB1
GmaAffx.10045.1.S1_at	B3vB1			GmaAffx.45862.1.S1_at	B4vB1
GmaAffx.47615.1.S1_at	B3vB1			GmaAffx.45862.1.S1_s_at	B4vB1
GmaAffx.47493.1.S1_at	B3vB1			GmaAffx.80651.1.S1_at	B4vB1
GmaAffx.56272.1.S1_at	B3vB1			GmaAffx.5013.1.S1_at	B4vB1
Gma.635.1.A1_at	B3vB1			GmaAffx.73434.1.S1_at	B4vB1
GmaAffx.79107.2.S1_at	B3vB1			GmaAffx.71051.1.S1_at	B4vB1
GmaAffx.26854.2.S1_at	B3vB1			GmaAffx.58749.1.S1_at	B4vB1
GmaAffx.80998.1.S1_at	B3vB1			Gma.4300.3.S1_s_at	B4vB1
GmaAffx.85754.1.S1_at	B3vB1			Gma.7061.2.S1_at	B4vB1
GmaAffx.85405.1.S1_at	B3vB1			GmaAffx.91988.1.S1_s_at	B4vB1
Gma.17326.1.A1_at	B3vB1			GmaAffx.39703.2.S1_s_at	B4vB1
GmaAffx.71151.1.S1_at	B3vB1			GmaAffx.83030.1.S1_at	B4vB1
Gma.3411.2.S1_at	B3vB1			GmaAffx.93517.1.S1_x_at	B4vB1
GmaAffx.22524.1.S1_at	B3vB1			GmaAffx.91330.1.S1_at	B4vB1
GmaAffx.70235.2.S1_at	B3vB1			GmaAffx.36878.1.S1_at	B4vB1
GmaAffx.37199.1.S1_at	B3vB1			GmaAffx.91701.1.S1_x_at	B4vB1
GmaAffx.84430.1.S1_at	B3vB1			Gma.79.5.S1_s_at	B4vB1
Gma.5960.1.S1_at	B3vB1			Gma.2534.7.S1_x_at	B4vB1
GmaAffx.8310.1.A1_at	B3vB1			Gma.5313.1.S1_at	B3vB1
Gma.2537.1.S1_at	B3vB1			Gma.350.1.S1_at	B3vB1
GmaAffx.75978.3.S1_s_at	B3vB1			Gma.8449.1.S1_s_at	B3vB1
GmaAffx.80249.1.S1_at	B3vB1			Gma.16818.1.S1_x_at	B3vB1
GmaAffx.14846.1.S1_at	B3vB1			Gma.8444.1.S1_at	B3vB1
GmaAffx.41500.1.A1_at	B3vB1			Gma.174.1.A1_at	B3vB1
Gma.10546.1.S1_at	B3vB1			Gma.5461.1.S1_at	B3vB1
GmaAffx.71222.1.S1_at	B3vB1			Gma.16507.1.S1_at	B3vB1
GmaAffx.79849.1.S1_at	B3vB1			Gma.8533.1.S1_at	B3vB1
Gma.9206.1.A1_at	B3vB1			Gma.8436.1.S1_at	B3vB1
Gma.13277.1.A1_at	B3vB1			Gma.8436.1.S1_s_at	B3vB1
Gma.707.1.A1_at	B3vB1			Gma.4375.1.A1_at	B3vB1
GmaAffx.11399.1.S1_at	B3vB1			Gma.14976.1.A1_at	B3vB1
GmaAffx.77655.1.S1_at	B3vB1			Gma.1316.6.S1_a_at	B3vB1
Gma.12564.1.A1_at	B3vB1			GmaAffx.69688.6.S1_s_at	B3vB1
Gma.13583.1.A1_at	B3vB1			Gma.2317.1.A1_a_at	B3vB1
Gma.14218.1.A1_at	B3vB1			GmaAffx.90617.1.S1_s_at	B3vB1
Gma.3448.1.A1_at	B3vB1			Gma.13118.2.S1_at	B3vB1
GmaAffx.30570.1.S1_at	B3vB1			Gma.13118.2.S1_x_at	B3vB1
GmaAffx.29210.1.S1_at	B3vB1			Gma.11174.1.S1_at	B3vB1
GmaAffx.92625.1.S1_s_at	B3vB1			Gma.3969.1.S1_s_at	B3vB1
GmaAffx.73698.1.S1_at	B3vB1			Gma.2026.1.S1_at	B3vB1
GmaAffx.93258.1.S1_at	B3vB1			Gma.3314.2.S1_x_at	B3vB1
GmaAffx.73439.1.S1_at	B3vB1			Gma.18014.1.S1_a_at	B3vB1
GmaAffx.41891.1.S1_at	B3vB1			Gma.10830.1.S1_at	B3vB1
GmaAffx.59231.1.S1_at	B3vB1			Gma.3969.2.S1_at	B3vB1
GmaAffx.55953.1.S1_at	B3vB1			Gma.7447.1.S1_s_at	B3vB1
GmaAffx.32622.1.S1_at	B3vB1			Gma.1226.1.S1_at	B3vB1
GmaAffx.28381.1.S1_at	B3vB1			GmaAffx.91630.1.S1_s_at	B3vB1
Gma.664.1.S1_at	B3vB1			Gma.2338.1.S1_s_at	B3vB1
Gma.1495.1.S1_at	B3vB1			Gma.10947.1.S1_at	B3vB1
GmaAffx.81444.1.S1_at	B3vB1			Gma.12446.1.A1_at	B3vB1
GmaAffx.29417.1.S1_at	B3vB1			Gma.4216.1.S1_a_at	B3vB1
Gma.9177.1.S1_at	B3vB1			Gma.10216.1.S1_a_at	B3vB1
Gma.5736.1.S1_at	B3vB1			Gma.2587.1.S1_at	B3vB1
GmaAffx.71674.1.S1_at	B3vB1			Gma.2427.1.A1_at	B3vB1
GmaAffx.22687.1.S1_at	B3vB1			Gma.10904.1.S1_at	B3vB1
Gma.6617.1.S1_at	B3vB1			Gma.10997.1.S1_at	B3vB1
GmaAffx.54955.1.S1_at	B3vB1			Gma.4565.1.S1_s_at	B3vB1
GmaAffx.77985.1.S1_at	B3vB1			Gma.11144.2.S1_at	B3vB1
GmaAffx.7254.1.A1_at	B3vB1			Gma.13036.1.S1_at	B3vB1
GmaAffx.11433.1.S1_at	B3vB1			Gma.1098.1.S1_at	B3vB1
GmaAffx.42525.1.A1_at	B3vB1			Gma.16969.1.S1_s_at	B3vB1
GmaAffx.6027.1.A1_at	B3vB1			Gma.16487.1.S1_at	B3vB1
GmaAffx.21514.1.A1_at	B3vB1			Gma.15997.1.S1_at	B3vB1
GmaAffx.35671.1.A1_at	B3vB1			Gma.7993.1.S1_at	B3vB1
GmaAffx.44856.1.A1_at	B3vB1			Gma.1679.1.A1_at	B3vB1
GmaAffx.72203.1.A1_at	B3vB1			Gma.5241.2.S1_a_at	B3vB1
GmaAffx.72203.1.A1_x_at	B3vB1			Gma.4284.1.S1_a_at	B3vB1
GmaAffx.789.1.A1_at	B3vB1			Gma.16191.1.S1_at	B3vB1
GmaAffx.81233.1.A1_at	B3vB1			Gma.2284.2.A1_at	B3vB1
GmaAffx.8314.1.A1_at	B3vB1			GmaAffx.70932.1.S1_at	B3vB1
GmaAffx.85813.1.A1_at	B3vB1			Gma.10801.1.S1_at	B3vB1
GmaAffx.88006.1.A1_at	B3vB1			Gma.15792.1.S1_at	B3vB1
GmaAffx.65225.1.A1_at	B3vB1			Gma.1758.1.S1_a_at	B3vB1
GmaAffx.90968.1.S1_at	B3vB1			Gma.1758.1.S1_at	B3vB1
GmaAffx.90453.1.S1_at	B3vB1			Gma.14616.1.S1_at	B3vB1
GmaAffx.93554.1.S1_at	B3vB1			GmaAffx.35506.1.S1_at	B3vB1
GmaAffx.92219.1.S1_at	B3vB1			Gma.5319.1.S1_at	B3vB1
GmaAffx.17955.1.S1_at	B3vB1			GmaAffx.80959.1.S1_at	B3vB1
GmaAffx.35242.1.S1_at	B3vB1			Gma.12893.1.A1_at	B3vB1
GmaAffx.58079.1.S1_at	B3vB1			Gma.13278.1.A1_at	B3vB1
GmaAffx.21087.1.S1_at	B3vB1			Gma.5205.1.A1_at	B3vB1
GmaAffx.7345.2.S1_at	B3vB1			GmaAffx.43394.1.S1_s_at	B3vB1
GmaAffx.21743.1.S1_at	B3vB1			GmaAffx.87413.1.S1_at	B3vB1
GmaAffx.42302.1.S1_at	B3vB1			Gma.17756.1.A1_s_at	B3vB1
GmaAffx.21180.1.S1_at	B3vB1			Gma.17805.1.A1_s_at	B3vB1
GmaAffx.47228.1.S1_at	B3vB1			GmaAffx.56217.1.A1_at	B3vB1
GmaAffx.30301.1.S1_at	B3vB1			Gma.7607.1.A1_at	B3vB1
GmaAffx.83954.1.S1_at	B3vB1			GmaAffx.30578.1.A1_at	B3vB1
GmaAffx.16569.1.S1_at	B3vB1			Gma.3594.2.S1_at	B3vB1
GmaAffx.71277.1.S1_at	B3vB1			Gma.3594.2.S1_x_at	B3vB1
GmaAffx.16549.1.S1_at	B3vB1			Gma.9720.1.S1_at	B3vB1
GmaAffx.78358.2.S1_at	B3vB1			Gma.14246.1.S1_s_at	B3vB1
GmaAffx.14953.1.S1_at	B3vB1			Gma.13868.1.S1_at	B3vB1
GmaAffx.18766.1.S1_at	B3vB1			Gma.5810.1.S1_at	B3vB1
Gma.5510.2.S1_s_at	B3vB1			Gma.4569.1.S1_at	B3vB1
GmaAffx.79221.2.S1_at	B3vB1			Gma.18014.2.S1_x_at	B3vB1
Gma.1017.2.S1_a_at	B3vB1			Gma.5029.1.S1_at	B3vB1
GmaAffx.21003.3.S1_x_at	B3vB1			Gma.15855.1.S1_at	B3vB1
Gma.1927.3.S1_at	B3vB1			Gma.322.2.S1_at	B3vB1
Gma.8205.1.S1_at	B2vB1			Gma.9832.1.S1_at	B3vB1
GmaAffx.85382.1.S1_s_at	B2vB1			Gma.4606.1.S1_at	B3vB1
Gma.6633.1.S1_x_at	B2vB1			Gma.6062.2.S1_a_at	B3vB1
Gma.2308.1.S1_s_at	B2vB1			Gma.10756.1.S1_s_at	B3vB1
Gma.1017.1.S1_at	B2vB1			Gma.3218.2.S1_at	B3vB1
Gma.1017.1.S1_s_at	B2vB1			Gma.4325.1.S1_at	B3vB1
Gma.15534.1.S1_at	B2vB1			Gma.16592.1.S1_at	B3vB1
Gma.10058.1.S1_at	B2vB1			Gma.13147.1.S1_at	B3vB1
Gma.2912.1.S1_at	B2vB1			Gma.6796.1.S1_at	B3vB1
Gma.2912.1.S1_s_at	B2vB1			GmaAffx.22178.1.S1_at	B3vB1
Gma.8486.1.S1_s_at	B2vB1			Gma.4614.1.S1_at	B3vB1
Gma.2505.1.S1_a_at	B2vB1			Gma.1910.1.S1_at	B3vB1
Gma.2505.1.S1_at	B2vB1			Gma.16501.2.S1_a_at	B3vB1
Gma.8516.1.S1_at	B2vB1			Gma.16501.2.S1_at	B3vB1
Gma.432.1.S1_at	B2vB1			Gma.16501.1.S1_at	B3vB1
Gma.8606.1.S1_at	B2vB1			Gma.6462.2.S1_a_at	B3vB1
Gma.1812.1.S1_at	B2vB1			Gma.8614.1.S1_at	B3vB1
Gma.947.1.S1_at	B2vB1			Gma.5547.1.A1_a_at	B3vB1
Gma.8534.1.S1_at	B2vB1			Gma.12482.1.A1_at	B3vB1
Gma.16820.1.S1_s_at	B2vB1			Gma.10407.1.S1_at	B3vB1
Gma.3208.2.S1_a_at	B2vB1			Gma.10407.1.S1_s_at	B3vB1
GmaAffx.53185.1.S1_at	B2vB1			Gma.2210.1.S1_at	B3vB1
Gma.1871.1.S1_at	B2vB1			Gma.15184.1.S1_at	B3vB1
GmaAffx.22552.1.S1_at	B2vB1			Gma.8225.1.A1_at	B3vB1
Gma.11973.1.S1_at	B2vB1			Gma.15577.1.S1_at	B3vB1
Gma.1979.1.S1_a_at	B2vB1			Gma.5257.1.A1_at	B3vB1
Gma.5299.1.S1_at	B2vB1			GmaAffx.9121.1.S1_at	B3vB1
Gma.8690.1.S1_at	B2vB1			GmaAffx.10143.1.S1_at	B3vB1
Gma.6081.1.S1_at	B2vB1			Gma.16122.1.S1_at	B3vB1
Gma.15113.1.S1_a_at	B2vB1			GmaAffx.36875.1.S1_x_at	B3vB1
Gma.15113.1.S1_at	B2vB1			Gma.7889.1.A1_at	B3vB1
Gma.1044.1.S1_at	B2vB1			Gma.2204.1.S1_a_at	B3vB1
GmaAffx.478.1.S1_at	B2vB1			Gma.13597.1.A1_at	B3vB1
Gma.7012.2.S1_at	B2vB1			Gma.12585.1.A1_at	B3vB1
Gma.7867.1.S1_at	B2vB1			Gma.15721.1.S1_at	B3vB1
Gma.953.1.S1_at	B2vB1			GmaAffx.54381.1.S1_at	B3vB1
Gma.16703.2.S1_a_at	B2vB1			GmaAffx.40399.1.S1_at	B3vB1
GmaAffx.405.1.S1_at	B2vB1			Gma.18068.1.S1_at	B3vB1
Gma.879.1.A1_a_at	B2vB1			GmaAffx.71230.1.S1_at	B3vB1
GmaAffx.21925.1.S1_at	B2vB1			Gma.17426.1.S1_at	B3vB1
Gma.1895.1.A1_at	B2vB1			Gma.8096.1.S1_at	B3vB1
GmaAffx.11383.1.S1_at	B2vB1			Gma.7646.1.A1_at	B3vB1
Gma.918.1.S1_at	B2vB1			GmaAffx.70536.1.A1_at	B3vB1
GmaAffx.12369.1.A1_at	B2vB1			GmaAffx.42428.1.S1_at	B3vB1
Gma.16337.1.A1_at	B2vB1			GmaAffx.713.1.S1_at	B3vB1
GmaAffx.83880.1.A1_at	B2vB1			Gma.7404.1.A1_at	B3vB1
GmaAffx.34293.1.S1_at	B2vB1			GmaAffx.20925.1.S1_at	B3vB1
GmaAffx.12935.1.S1_at	B2vB1			GmaAffx.25768.1.S1_at	B3vB1
GmaAffx.34893.1.A1_at	B2vB1			Gma.13007.1.A1_at	B3vB1
GmaAffx.71382.1.A1_at	B2vB1			Gma.9875.1.S1_at	B3vB1
GmaAffx.19806.1.A1_at	B2vB1			GmaAffx.6998.1.S1_at	B3vB1
Gma.17937.1.S1_at	B2vB1			GmaAffx.29461.1.S1_at	B3vB1
Gma.17318.1.S1_at	B2vB1			Gma.7544.1.A1_at	B3vB1
Gma.13013.2.S1_at	B2vB1			GmaAffx.37842.1.S1_at	B3vB1
GmaAffx.2710.1.S1_at	B2vB1			Gma.6868.1.S1_a_at	B3vB1
Gma.17768.1.A1_at	B2vB1			Gma.8744.1.S1_at	B3vB1
Gma.17058.1.S1_at	B2vB1			Gma.17365.1.S1_at	B3vB1
Gma.1880.1.A1_at	B2vB1			GmaAffx.47700.1.A1_at	B3vB1
Gma.1880.1.A1_x_at	B2vB1			GmaAffx.74014.1.S1_at	B3vB1
Gma.2875.1.S1_at	B2vB1			Gma.13293.1.S1_at	B3vB1
Gma.6889.1.S1_at	B2vB1			GmaAffx.15861.1.S1_at	B3vB1
Gma.1281.2.S1_at	B2vB1			GmaAffx.22751.1.A1_at	B3vB1
Gma.2863.1.S1_at	B2vB1			GmaAffx.3046.1.A1_at	B3vB1
Gma.14653.2.S1_a_at	B2vB1			GmaAffx.43168.1.S1_at	B3vB1
Gma.3858.1.S1_a_at	B2vB1			Gma.9089.1.A1_at	B3vB1
Gma.3858.2.S1_s_at	B2vB1			Gma.14367.1.S1_at	B3vB1
Gma.6331.1.S1_at	B2vB1			GmaAffx.53206.1.S1_at	B3vB1
Gma.7056.1.S1_at	B2vB1			GmaAffx.63186.1.A1_at	B3vB1
Gma.917.1.S1_at	B2vB1			GmaAffx.61923.1.S1_at	B3vB1
GmaAffx.65802.1.S1_at	B2vB1			GmaAffx.60849.1.A1_at	B3vB1
GmaAffx.84879.1.S1_at	B2vB1			GmaAffx.41618.1.S1_at	B3vB1
GmaAffx.67969.1.S1_at	B2vB1			GmaAffx.83593.1.S1_at	B3vB1
GmaAffx.52752.2.S1_at	B2vB1			GmaAffx.12886.1.A1_at	B3vB1
GmaAffx.83880.2.S1_at	B2vB1			GmaAffx.48199.1.S1_at	B3vB1
Gma.1880.2.S1_at	B2vB1			GmaAffx.53934.1.S1_at	B3vB1
Gma.16337.2.S1_at	B2vB1			GmaAffx.16026.1.S1_at	B3vB1
Gma.16022.2.S1_at	B2vB1			Gma.15697.1.S1_at	B3vB1
Gma.11522.2.S1_at	B2vB1			GmaAffx.5579.1.S1_at	B3vB1
GmaAffx.85832.1.S1_at	B2vB1			Gma.13662.1.S1_at	B3vB1
GmaAffx.63272.1.S1_at	B2vB1			Gma.7324.1.A1_at	B3vB1
GmaAffx.8078.1.S1_at	B2vB1			Gma.13028.1.A1_at	B3vB1
GmaAffx.39349.1.S1_at	B2vB1			GmaAffx.49465.1.A1_at	B3vB1
Gma.10999.1.S1_at	B2vB1			Gma.13027.1.A1_at	B3vB1
Gma.9718.1.S1_at	B2vB1			GmaAffx.39265.1.S1_at	B3vB1
GmaAffx.478.4.S1_at	B2vB1			GmaAffx.59986.1.A1_at	B3vB1
GmaAffx.90135.1.S1_s_at	B2vB1			GmaAffx.66407.1.A1_at	B3vB1
Gma.13443.1.S1_at	B2vB1			GmaAffx.52704.2.S1_at	B3vB1
Gma.15113.3.S1_at	B2vB1			GmaAffx.53018.1.S1_at	B3vB1
GmaAffx.85999.1.S1_at	B2vB1			Gma.10988.3.S1_x_at	B3vB1
GmaAffx.82887.1.S1_at	B2vB1			GmaAffx.78601.1.S1_s_at	B3vB1
GmaAffx.80998.1.S1_at	B2vB1			Gma.4425.1.S1_a_at	B3vB1
GmaAffx.24102.1.S1_at	B2vB1			Gma.4470.1.S1_s_at	B3vB1
Gma.5960.1.S1_at	B2vB1			Gma.2307.1.S1_at	B3vB1
GmaAffx.63054.1.S1_at	B2vB1			Gma.6587.1.S1_at	B3vB1
Gma.707.1.A1_at	B2vB1			GmaAffx.2833.2.S1_at	B3vB1
GmaAffx.75247.1.S1_at	B2vB1			Gma.11336.2.S1_at	B3vB1
Gma.9177.1.S1_at	B2vB1			GmaAffx.3550.1.S1_at	B3vB1
Gma.17556.1.S1_at	B2vB1			Gma.4374.1.S1_a_at	B3vB1
GmaAffx.22687.1.S1_at	B2vB1			Gma.4374.1.S1_at	B3vB1
GmaAffx.90357.1.S1_s_at	B2vB1			Gma.4374.1.S1_s_at	B3vB1
GmaAffx.42525.1.A1_at	B2vB1			Gma.4374.1.S1_x_at	B3vB1
GmaAffx.35671.1.A1_at	B2vB1			GmaAffx.37677.1.S1_at	B3vB1
GmaAffx.3711.1.A1_at	B2vB1			GmaAffx.37677.1.S1_s_at	B3vB1
GmaAffx.44856.1.A1_at	B2vB1			Gma.10216.2.S1_at	B3vB1
GmaAffx.72203.1.A1_at	B2vB1			GmaAffx.66676.1.S1_at	B3vB1
GmaAffx.72203.1.A1_x_at	B2vB1			Gma.6264.1.S1_at	B3vB1
GmaAffx.81233.1.A1_at	B2vB1			GmaAffx.82528.1.S1_at	B3vB1
GmaAffx.88006.1.A1_at	B2vB1			Gma.5789.1.S1_at	B3vB1
GmaAffx.93554.1.S1_at	B2vB1			Gma.15746.1.A1_at	B3vB1
GmaAffx.30301.1.S1_at	B2vB1			GmaAffx.10631.1.S1_at	B3vB1
GmaAffx.83954.1.S1_at	B2vB1			Gma.11006.1.S1_s_at	B3vB1
GmaAffx.16549.1.S1_at	B2vB1			Gma.6102.1.S1_at	B3vB1
Gma.1017.2.S1_a_at	B2vB1			Gma.6724.1.S1_at	B3vB1
				Gma.10394.1.S1_at	B3vB1
				Gma.15847.2.S1_at	B3vB1
				GmaAffx.93026.1.S1_at	B3vB1
				GmaAffx.93026.1.S1_s_at	B3vB1
				GmaAffx.75528.1.S1_at	B3vB1
				GmaAffx.91513.1.S1_s_at	B3vB1
				GmaAffx.71763.1.S1_at	B3vB1
				GmaAffx.83668.1.S1_at	B3vB1
				Gma.2319.2.S1_at	B3vB1
				Gma.2867.1.S1_a_at	B3vB1
				GmaAffx.71618.1.S1_at	B3vB1
				GmaAffx.15191.1.S1_at	B3vB1
				GmaAffx.82998.1.S1_at	B3vB1
				GmaAffx.93128.1.S1_s_at	B3vB1
				GmaAffx.67477.2.S1_at	B3vB1
				GmaAffx.83593.2.S1_at	B3vB1
				GmaAffx.9530.1.S1_at	B3vB1
				GmaAffx.56054.1.S1_at	B3vB1
				Gma.9106.1.S1_at	B3vB1
				Gma.17499.1.S1_at	B3vB1
				GmaAffx.64606.1.S1_at	B3vB1
				GmaAffx.83103.1.S1_at	B3vB1
				GmaAffx.27422.1.S1_at	B3vB1
				GmaAffx.67477.3.S1_at	B3vB1
				Gma.17388.1.S1_at	B3vB1
				GmaAffx.88251.1.S1_s_at	B3vB1
				Gma.12259.1.S1_at	B3vB1
				GmaAffx.63446.1.S1_at	B3vB1
				Gma.6551.1.S1_s_at	B3vB1
				GmaAffx.57766.1.S1_at	B3vB1
				GmaAffx.76293.1.S1_at	B3vB1
				GmaAffx.80849.1.S1_at	B3vB1
				GmaAffx.59986.2.S1_at	B3vB1
				GmaAffx.2157.1.S1_at	B3vB1
				Gma.17779.1.S1_at	B3vB1
				GmaAffx.88134.1.S1_at	B3vB1
				GmaAffx.49458.1.S1_at	B3vB1
				GmaAffx.60984.1.S1_at	B3vB1
				GmaAffx.50999.1.S1_at	B3vB1
				Gma.13863.1.A1_at	B3vB1
				Gma.15575.1.S1_at	B3vB1
				GmaAffx.40574.1.S1_at	B3vB1
				Gma.5385.2.S1_at	B3vB1
				GmaAffx.85466.1.S1_at	B3vB1
				Gma.17190.1.S1_at	B3vB1
				GmaAffx.40948.1.S1_at	B3vB1
				Gma.7813.2.S1_at	B3vB1
				GmaAffx.74676.2.S1_at	B3vB1
				Gma.10701.2.S1_at	B3vB1
				GmaAffx.68244.1.S1_at	B3vB1
				GmaAffx.75479.1.S1_at	B3vB1
				GmaAffx.83805.1.S1_at	B3vB1
				GmaAffx.70414.1.S1_at	B3vB1
				GmaAffx.48558.1.S1_at	B3vB1
				Gma.6462.3.S1_s_at	B3vB1
				GmaAffx.82528.2.S1_at	B3vB1
				GmaAffx.82528.2.S1_s_at	B3vB1
				Gma.5394.1.S1_at	B3vB1
				GmaAffx.27438.1.S1_at	B3vB1
				Gma.17844.1.S1_at	B3vB1
				GmaAffx.86062.1.S1_s_at	B3vB1
				GmaAffx.70954.1.S1_at	B3vB1
				GmaAffx.65758.1.S1_at	B3vB1
				GmaAffx.16320.1.S1_at	B3vB1
				GmaAffx.17538.1.S1_at	B3vB1
				GmaAffx.66979.1.S1_at	B3vB1
				GmaAffx.75004.1.S1_at	B3vB1
				GmaAffx.70703.2.S1_at	B3vB1
				GmaAffx.78483.1.S1_at	B3vB1
				GmaAffx.2356.2.A1_at	B3vB1
				Gma.2176.1.S1_at	B3vB1
				GmaAffx.26271.1.S1_at	B3vB1
				GmaAffx.31007.1.S1_at	B3vB1
				GmaAffx.77556.1.S1_at	B3vB1
				Gma.13463.1.S1_at	B3vB1
				GmaAffx.16982.1.S1_at	B3vB1
				GmaAffx.71745.1.S1_at	B3vB1
				GmaAffx.76251.1.S1_at	B3vB1
				GmaAffx.79943.1.A1_at	B3vB1
				Gma.12539.1.S1_at	B3vB1
				GmaAffx.69545.1.S1_at	B3vB1
				GmaAffx.79963.1.S1_at	B3vB1
				GmaAffx.74771.1.S1_at	B3vB1
				GmaAffx.27056.1.S1_at	B3vB1
				GmaAffx.58893.1.S1_at	B3vB1
				GmaAffx.79919.1.S1_at	B3vB1
				Gma.15574.1.S1_at	B3vB1
				GmaAffx.71333.1.S1_at	B3vB1
				GmaAffx.74187.1.S1_at	B3vB1
				GmaAffx.22027.1.S1_at	B3vB1
				GmaAffx.58555.1.S1_at	B3vB1
				Gma.14464.1.S1_at	B3vB1
				GmaAffx.79599.1.S1_at	B3vB1
				GmaAffx.81641.1.S1_s_at	B3vB1
				Gma.795.1.A1_at	B3vB1
				Gma.13414.1.A1_at	B3vB1
				Gma.5359.1.S1_at	B3vB1
				Gma.12561.1.A1_s_at	B3vB1
				GmaAffx.1301.110.A1_s_at	B3vB1
				GmaAffx.85278.1.S1_at	B3vB1
				GmaAffx.20514.1.A1_at	B3vB1
				GmaAffx.16392.1.A1_at	B3vB1
				GmaAffx.55352.1.S1_at	B3vB1
				GmaAffx.9844.1.S1_at	B3vB1
				Gma.12590.1.A1_at	B3vB1
				Gma.13501.1.A1_at	B3vB1
				Gma.13636.1.A1_at	B3vB1
				Gma.13695.1.A1_at	B3vB1
				Gma.14154.1.A1_at	B3vB1
				Gma.14438.1.A1_at	B3vB1
				GmaAffx.61427.1.A1_at	B3vB1
				GmaAffx.74884.1.A1_at	B3vB1
				GmaAffx.65929.1.A1_s_at	B3vB1
				Gma.6574.1.S1_at	B3vB1
				GmaAffx.92722.1.S1_at	B3vB1
				GmaAffx.88371.1.S1_at	B3vB1
				GmaAffx.91964.1.S1_at	B3vB1
				GmaAffx.93212.1.S1_x_at	B3vB1
				GmaAffx.26457.1.S1_at	B3vB1
				GmaAffx.61348.1.S1_at	B3vB1
				GmaAffx.19636.1.S1_at	B3vB1
				GmaAffx.36967.1.S1_at	B3vB1
				GmaAffx.57801.1.S1_at	B3vB1
				Gma.12483.1.A1_at	B3vB1
				Gma.8942.1.S1_at	B3vB1
				GmaAffx.6271.1.S1_at	B3vB1
				GmaAffx.60035.1.S1_at	B3vB1
				Gma.659.1.S1_at	B3vB1
				GmaAffx.73770.1.S1_at	B3vB1
				GmaAffx.18418.1.S1_at	B3vB1
				GmaAffx.86037.1.S1_at	B3vB1
				Gma.6488.1.S1_at	B3vB1
				Gma.6201.1.S1_at	B3vB1
				GmaAffx.29347.1.S1_at	B3vB1
				GmaAffx.42925.1.S1_s_at	B3vB1
				GmaAffx.73672.1.S1_at	B3vB1
				GmaAffx.18415.1.S1_at	B3vB1
				GmaAffx.16401.1.S1_at	B3vB1
				Gma.504.1.S1_at	B3vB1
				GmaAffx.55240.1.S1_at	B3vB1
				GmaAffx.11819.1.S1_at	B3vB1
				GmaAffx.12370.1.S1_at	B3vB1
				Gma.17358.1.S1_at	B3vB1
				GmaAffx.45432.1.S1_at	B3vB1
				GmaAffx.9618.1.S1_at	B3vB1
				GmaAffx.70258.1.S1_s_at	B3vB1
				Gma.1127.1.S1_at	B3vB1
				GmaAffx.7220.1.S1_at	B3vB1
				Gma.5290.1.S1_at	B3vB1
				GmaAffx.28382.1.S1_at	B3vB1
				GmaAffx.67044.1.S1_at	B3vB1
				Gma.6597.1.S1_at	B3vB1
				GmaAffx.48260.1.S1_at	B3vB1
				Gma.6633.2.S1_at	B3vB1
				GmaAffx.78326.1.A1_at	B3vB1
				GmaAffx.21782.1.S1_at	B3vB1
				GmaAffx.25145.1.A1_at	B3vB1
				GmaAffx.5992.1.A1_at	B3vB1
				Gma.17230.1.A1_at	B3vB1
				GmaAffx.39483.1.A1_at	B3vB1
				Gma.10216.3.A1_a_at	B3vB1
				Gma.13494.1.A1_at	B3vB1
				Gma.13929.1.A1_at	B3vB1
				Gma.4695.1.A1_at	B3vB1
				GmaAffx.11228.1.A1_at	B3vB1
				GmaAffx.12927.1.A1_at	B3vB1
				GmaAffx.40256.1.A1_at	B3vB1
				GmaAffx.41486.1.A1_at	B3vB1
				GmaAffx.67543.1.A1_at	B3vB1
				GmaAffx.72179.1.A1_at	B3vB1
				GmaAffx.86997.1.A1_at	B3vB1
				GmaAffx.274.1.A1_at	B3vB1
				GmaAffx.29628.1.A1_at	B3vB1
				GmaAffx.89113.1.S1_x_at	B3vB1
				GmaAffx.92917.1.S1_s_at	B3vB1
				GmaAffx.90613.1.S1_at	B3vB1
				GmaAffx.90527.1.S1_at	B3vB1
				GmaAffx.91867.1.S1_at	B3vB1
				GmaAffx.90759.1.S1_at	B3vB1
				GmaAffx.52514.1.S1_at	B3vB1
				GmaAffx.63499.1.S1_at	B3vB1
				GmaAffx.79146.1.S1_at	B3vB1
				GmaAffx.21596.1.S1_at	B3vB1
				GmaAffx.51445.1.S1_at	B3vB1
				GmaAffx.57797.1.S1_at	B3vB1
				GmaAffx.80004.1.S1_at	B3vB1
				GmaAffx.85383.1.S1_at	B3vB1
				GmaAffx.38161.1.S1_at	B3vB1
				GmaAffx.42677.1.S1_at	B3vB1
				GmaAffx.66617.1.S1_at	B3vB1
				GmaAffx.44140.1.S1_at	B3vB1
				GmaAffx.44767.1.S1_at	B3vB1
				GmaAffx.63534.1.S1_at	B3vB1
				GmaAffx.10927.1.S1_at	B3vB1
				Gma.7447.2.S1_x_at	B3vB1
				GmaAffx.23473.2.S1_at	B3vB1
				GmaAffx.10078.1.S1_at	B3vB1
				GmaAffx.64805.1.S1_at	B3vB1
				Gma.13091.2.S1_a_at	B3vB1
				GmaAffx.45862.1.S1_s_at	B3vB1
				GmaAffx.5013.1.S1_at	B3vB1
				Gma.4300.3.S1_x_at	B3vB1
				GmaAffx.83030.1.S1_at	B3vB1
				GmaAffx.93517.1.S1_s_at	B3vB1
				GmaAffx.91330.1.S1_at	B3vB1
				Gma.17610.2.S1_s_at	B2vB1
				Gma.8533.1.S1_at	B2vB1
				Gma.10997.1.S1_at	B2vB1
				Gma.16969.1.S1_s_at	B2vB1
				Gma.9711.1.A1_at	B2vB1
				Gma.16487.1.S1_at	B2vB1
				Gma.1679.1.A1_at	B2vB1
				Gma.16191.1.S1_at	B2vB1
				Gma.15792.1.S1_at	B2vB1
				Gma.8185.1.A1_at	B2vB1
				Gma.13668.1.S1_at	B2vB1
				Gma.322.2.S1_at	B2vB1
				Gma.6062.2.S1_a_at	B2vB1
				Gma.2058.1.S1_at	B2vB1
				GmaAffx.9121.1.S1_at	B2vB1
				Gma.16122.1.S1_at	B2vB1
				GmaAffx.1877.1.A1_at	B2vB1
				GmaAffx.25768.1.S1_at	B2vB1
				Gma.13592.1.A1_at	B2vB1
				GmaAffx.43168.1.S1_at	B2vB1
				GmaAffx.53206.1.S1_at	B2vB1
				GmaAffx.7047.1.S1_at	B2vB1
				GmaAffx.59986.1.A1_at	B2vB1
				Gma.6951.1.S1_at	B2vB1
				Gma.5402.1.S1_at	B2vB1
				Gma.4374.1.S1_a_at	B2vB1
				Gma.4374.1.S1_s_at	B2vB1
				Gma.4374.1.S1_x_at	B2vB1
				Gma.10394.1.S1_at	B2vB1
				GmaAffx.75528.1.S1_at	B2vB1
				GmaAffx.71763.1.S1_at	B2vB1
				Gma.2867.1.S1_a_at	B2vB1
				GmaAffx.82998.1.S1_at	B2vB1
				GmaAffx.64606.1.S1_at	B2vB1
				GmaAffx.87093.1.S1_at	B2vB1
				Gma.12259.1.S1_at	B2vB1
				GmaAffx.63446.1.S1_at	B2vB1
				GmaAffx.80849.1.S1_at	B2vB1
				GmaAffx.59986.2.S1_at	B2vB1
				GmaAffx.2157.1.S1_at	B2vB1
				GmaAffx.66262.1.S1_at	B2vB1
				Gma.10701.2.S1_at	B2vB1
				Gma.719.1.A1_at	B2vB1
				GmaAffx.75004.1.S1_at	B2vB1
				GmaAffx.73990.1.S1_at	B2vB1
				GmaAffx.74771.1.S1_at	B2vB1
				GmaAffx.79919.1.S1_at	B2vB1
				GmaAffx.81641.1.S1_s_at	B2vB1
				Gma.12561.1.A1_s_at	B2vB1
				GmaAffx.87254.1.S1_at	B2vB1
				Gma.6574.1.S1_at	B2vB1
				GmaAffx.60096.1.S1_at	B2vB1
				GmaAffx.61348.1.S1_at	B2vB1
				GmaAffx.30709.1.S1_at	B2vB1
				GmaAffx.310.1.S1_at	B2vB1
				GmaAffx.16401.1.S1_at	B2vB1
				GmaAffx.45432.1.S1_at	B2vB1
				GmaAffx.58393.1.S1_at	B2vB1
				GmaAffx.29628.1.A1_at	B2vB1
				GmaAffx.89113.1.S1_x_at	B2vB1
				GmaAffx.90613.1.S1_at	B2vB1
				GmaAffx.52514.1.S1_at	B2vB1
				GmaAffx.44140.1.S1_at	B2vB1
				GmaAffx.44767.1.S1_at	B2vB1

## Sheet: 4fold B4vB1
Additional file 7: Transcripts with greater than four-fold change in accumulation differences between stage four and stage one in HiPro.
Affymetrix® Soy Genechip probesets with greater than four-fold change in accumulation differences between stage four and stage one in the HiPro genotype are listed with mean values at stage one and stage four, ratio of mean values, and Uniprot, Arabidopsis, and M. truncatula alignment descriptions.
Affy ID	B1	B4	Ratio of Means B4/B1	Uniprot E-Score	Uniprot Desc	Ath Accn	Ath E-Score	Ath Description	Medicago Locus	MT E-Score	MT Description	Affy ID (1)	Sequence Used (2)	Matching Gene Call (3)	Eval (4)	% Identity (5)	% Overlap (6)	Arabidopsis Match (7)	At Eval (8)	UniRef100 Hit 1 (9)	UniRef hit 1 Eval (10)	Hit 1 % Identity (11)	Hit 1 % Overlap (12)	UniRef100 Hit 2 (13)	Hit 2 Eval (14)	Hit 2 % Identity (15)	Hit 2 % Overlap (16)	UniRef Hit 3 (17)	Hit 3 Eval (18)	Hit 3 % Idenity (19)	Hit 3 % Overlap (20)	GO Process ID (21)	GO Process Term (22)	GO Function ID (23)	GO Function Term (24)	AraCyc Pathway ID (25)	AraCyc Pathway Description (26)	PANTHER ID (27)	PANTHER Description (28)	Pfam ID (29)	Pfam Description (30)	KOG ID (31)	KOG Description (32)
Gma.1017.1.S1_at	750.048	815093	1086.72	0	Cluster: Beta-conglycinin, beta chain precursor; n=6; Glycine max|Rep: Beta-conglycinin, beta chain precursor - Glycine max (Soybean)	AT3G22640.1	3e-64	cupin family protein	AC148289_5.5	1e-143	Cupin, RmlC-type F EGN_Mt060719 20060904 TIGR 2802.m00003	Gma.1017.1.S1_at	Affymetrix Soybean Target Sequence	Glyma20g28640.1	1e-159	100	18.94	AT3G22640.1	3e-64	UniRef100_P25974 Beta-conglycinin, beta chain n=1 Tax=Glycine max RepID=GLCB_SOYBN	0	93.17	100	UniRef100_Q93VL9 Beta-conglycinin beta-subunit n=1 Tax=Glycine max RepID=Q93VL9_SOYBN	0	92.94	100	UniRef100_Q50JD8 Beta-conglycinin beta subunit (Fragment) n=1 Tax=Glycine max RepID=Q50JD8_SOYBN	0	93.33	100	GO:0008150	biological_process	GO:0045735	nutrient_reservoir_activity					PF00190|PF07883|PF00190	Cupin|Cupin domain|Cupin
Gma.1017.1.S1_s_at	2031.58	952032	468.616	0	Cluster: Beta-conglycinin, beta chain precursor; n=6; Glycine max|Rep: Beta-conglycinin, beta chain precursor - Glycine max (Soybean)	AT3G22640.1	3e-64	cupin family protein	AC148289_5.5	1e-143	Cupin, RmlC-type F EGN_Mt060719 20060904 TIGR 2802.m00003	Gma.1017.1.S1_s_at	Affymetrix Soybean Target Sequence	Glyma20g28640.1	6e-72	99.28	9.34	AT3G22640.1	3e-64	UniRef100_P25974 Beta-conglycinin, beta chain n=1 Tax=Glycine max RepID=GLCB_SOYBN	0	93.17	100	UniRef100_Q93VL9 Beta-conglycinin beta-subunit n=1 Tax=Glycine max RepID=Q93VL9_SOYBN	0	92.94	100	UniRef100_Q50JD8 Beta-conglycinin beta subunit (Fragment) n=1 Tax=Glycine max RepID=Q50JD8_SOYBN	0	93.33	100	GO:0008150	biological_process	GO:0045735	nutrient_reservoir_activity					PF00190|PF07883|PF00190	Cupin|Cupin domain|Cupin
Gma.1017.2.S1_a_at	5017.27	1.16044e+06	231.288	0	Cluster: Beta-conglycinin, beta chain precursor; n=6; Glycine max|Rep: Beta-conglycinin, beta chain precursor - Glycine max (Soybean)	AT3G22640.1	3e-64	cupin family protein	AC148289_5.5	1e-143	Cupin, RmlC-type F EGN_Mt060719 20060904 TIGR 2802.m00003	Gma.1017.2.S1_a_at	Affymetrix Soybean Target Sequence	Glyma20g28640.1	9e-93	100	11.48	AT3G22640.1	3e-64	UniRef100_P25974 Beta-conglycinin, beta chain n=1 Tax=Glycine max RepID=GLCB_SOYBN	0	93.17	100	UniRef100_Q93VL9 Beta-conglycinin beta-subunit n=1 Tax=Glycine max RepID=Q93VL9_SOYBN	0	92.94	100	UniRef100_Q50JD8 Beta-conglycinin beta subunit (Fragment) n=1 Tax=Glycine max RepID=Q50JD8_SOYBN	0	93.33	100	GO:0008150	biological_process	GO:0045735	nutrient_reservoir_activity					PF00190|PF07883|PF00190	Cupin|Cupin domain|Cupin
Gma.8531.1.S1_at	3495.81	711843	203.627	4e-87	Cluster: Seed maturation protein PM31; n=1; Glycine max|Rep: Seed maturation protein PM31 - Glycine max (Soybean)	AT5G59720.1	2e-37	HSP18.2 (HEAT SHOCK PROTEIN 18.2)	AC146307_24.3	1e-37	Heat shock protein Hsp20 F EGN_Mt060719 20060904 TIGR 2600.m00003	Gma.8531.1.S1_at	Affymetrix Soybean Target Sequence	Glyma02g08400.1	0	99.59	64.13	AT5G59720.1	7e-38	UniRef100_Q9XET1 Seed maturation protein PM31 n=1 Tax=Glycine max RepID=Q9XET1_SOYBN	6e-85	100	100	UniRef100_A7QRP1 Chromosome undetermined scaffold_151, whole genome shotgun sequence n=1 Tax=Vitis vinifera RepID=A7QRP1_VITVI	3e-40	56.1	96.23	UniRef100_A7QRP2 Chromosome undetermined scaffold_151, whole genome shotgun sequence n=1 Tax=Vitis vinifera RepID=A7QRP2_VITVI	1e-39	60	81.6	GO:0009408 GO:0009644 GO:0042542 GO:0010286	response_to_heat response_to_high_light_intensity response_to_hydrogen_peroxide heat_acclimation					PTHR11527	SMALL HEAT-SHOCK PROTEIN (HSP20) FAMILY	PF00011	Hsp20/alpha crystallin family
Gma.11119.2.S1_s_at	1209.31	139593	115.432	2e-79	Cluster: G.max mRNA from stress-induced gene; n=1; Glycine max|Rep: G.max mRNA from stress-induced gene - Glycine max (Soybean)	AT1G24020.1	1e-05	Bet v I allergen family protein	AC121240_44.3	1e-33	hypothetical protein I EGN_Mt060719 20060904 TIGR 2071.m00058	Gma.11119.2.S1_s_at	Affymetrix Soybean Target Sequence	Glyma07g37270.1	0	100	43.38	AT1G24020.1	6e-06	UniRef100_P26987 Stress-induced protein SAM22 n=1 Tax=Glycine max RepID=SAM22_SOYBN	7e-76	87.97	100	UniRef100_Q43453 G.max mRNA from stress-induced gene (H4) n=1 Tax=Glycine max RepID=Q43453_SOYBN	4e-73	92.41	100	UniRef100_Q43634 Intracellular pathogenesis related protein n=1 Tax=Phaseolus vulgaris RepID=Q43634_PHAVU	7e-65	77.92	99.35	GO:0006952 GO:0009607	defense_response response_to_biotic_stimulus							PF00407	Pathogenesis-related protein Bet v I family
GmaAffx.48565.1.S1_at	4270.16	421867	98.7944	6e-56	Cluster: Oxidoreductase, short chain dehydrogenase/reductase family, putative; n=1; Medicago truncatula|Rep: Oxidoreductase, short chain	AT1G54870.1	2e-42	oxidoreductase	AC151805_9.3	1e-57	Short-chain dehydrogenase/reductase SDR H EGN_Mt060719 20060904 TIGR 3064.m00030	GmaAffx.48565.1.S1_at	Affymetrix Soybean Target Sequence	Glyma07g38790.1	0	99.71	31.79	AT1G54870.1	1e-110	UniRef100_Q5KTS5 Glucose and ribitol dehydrogenase n=1 Tax=Daucus carota RepID=GRDH_DAUCA	1e-114	67.13	98.28	UniRef100_Q2HTL8 Short-chain dehydrogenase/reductase SDR n=1 Tax=Medicago truncatula RepID=Q2HTL8_MEDTR	1e-114	69.34	97.95	UniRef100_Q9FZ42 Glucose and ribitol dehydrogenase Sequence Match 1 n=2 Tax=Arabidopsis thaliana RepID=GRDH1_ARATH	1e-113	67.01	102.08	GO:0008152	metabolic_process	GO:0016491	oxidoreductase_activity			PTHR19410	SHORT-CHAIN DEHYDROGENASES/REDUCTASE	PF00106	short chain dehydrogenase	KOG0725	Reductases with broad range of substrate specificities
AFFX-Gm_SucBP_5_at	3405.74	332671	97.6794	0	Cluster: Sucrose-binding protein 2; n=2; Glycine max|Rep: Sucrose-binding protein 2 - Glycine max (Soybean)	AT3G22640.1	9e-49	cupin family protein	AC150981_15.4	1e-159	Cupin, RmlC-type F EGN_Mt060719 20060904 TIGR 3016.m00015	AFFX-Gm_SucBP_5_at not in the database
Gma.10058.1.S1_at	6724.28	510079	75.8563	0	Cluster: Glycinin G3 precursor [Contains: Glycinin A subunit; Glycinin B subunit]; n=3; Glycine max|Rep: Glycinin G3 precursor [Contains: Glycinin A subunit;	AT4G28520.1	4e-75	CRU3 (CRUCIFERIN 3); nutrient reservoir	AC158374_10.4	1e-58	Cupin region F EGN_Mt060719 20060904 TIGR 3263.m00006	Gma.10058.1.S1_at	Affymetrix Soybean Target Sequence	Glyma19g34780.1	1e-144	100	15.2	AT5G44120.3	4e-95	UniRef100_P11828 Glycinin B subunit n=1 Tax=Glycine max RepID=GLYG3_SOYBN	0	87.8	95.43	UniRef100_Q852U5 Glycinin A1bB2-445 n=1 Tax=Glycine max RepID=Q852U5_SOYBN	0	87.15	95.43	UniRef100_Q852U4 Glycinin A1bB2-784 n=1 Tax=Glycine max RepID=Q852U4_SOYBN	0	84.57	95.23			GO:0045735	nutrient_reservoir_activity					PF00190|PF00190	Cupin|Cupin
Gma.939.1.A1_at	13549.8	833645	61.5243	1e-65	Cluster: Oxidoreductase, short chain dehydrogenase/reductase family, putative; n=1; Medicago truncatula|Rep: Oxidoreductase, short chain	AT1G54870.1	1e-56	oxidoreductase	AC151805_9.3	2e-67	Short-chain dehydrogenase/reductase SDR H EGN_Mt060719 20060904 TIGR 3064.m00030	Gma.939.1.A1_at	Affymetrix Soybean Target Sequence	Glyma07g38790.1	0	98.42	40.24	AT1G54870.1	1e-110	UniRef100_Q5KTS5 Glucose and ribitol dehydrogenase n=1 Tax=Daucus carota RepID=GRDH_DAUCA	1e-114	67.13	98.28	UniRef100_Q2HTL8 Short-chain dehydrogenase/reductase SDR n=1 Tax=Medicago truncatula RepID=Q2HTL8_MEDTR	1e-114	69.34	97.95	UniRef100_Q9FZ42 Glucose and ribitol dehydrogenase Sequence Match 1 n=2 Tax=Arabidopsis thaliana RepID=GRDH1_ARATH	1e-113	67.01	102.08	GO:0008152	metabolic_process	GO:0016491	oxidoreductase_activity			PTHR19410	SHORT-CHAIN DEHYDROGENASES/REDUCTASE	PF00106	short chain dehydrogenase	KOG0725	Reductases with broad range of substrate specificities
Gma.2505.1.S1_a_at	2463.01	112324	45.6043	1e-142	Cluster: Ferritin-2, chloroplast precursor; n=1; Glycine max|Rep: Ferritin-2, chloroplast precursor - Glycine max (Soybean)	AT5G01600.1	3e-89	ATFER1 (ferretin 1); ferric iron binding	AC143338_18.4	1e-113	Rubrerythrin; Ferritin-like F EGN_Mt060719 20060904 TIGR 2496.m00021	Gma.2505.1.S1_a_at	Affymetrix Soybean Target Sequence	Glyma01g31300.1	0	99.45	31.66	AT5G01600.1	2e-89	UniRef100_Q94IC4 Ferritin-2, chloroplastic n=1 Tax=Glycine max RepID=FRI2_SOYBN	1e-125	87.16	100	UniRef100_O65100 Ferritin-3, chloroplastic n=1 Tax=Vigna unguiculata RepID=FRI3_VIGUN	1e-102	75.78	98.83	UniRef100_Q9ZP90 Ferritin n=1 Tax=Medicago sativa RepID=Q9ZP90_MEDSA	2e-92	71.43	100.8	GO:0009409 GO:0006879 GO:0006826 GO:0015979 GO:0009617 GO:0000302 GO:0009908 GO:0042542 GO:0042542 GO:0048366 GO:0055072	response_to_cold cellular_iron_ion_homeostasis iron_ion_transport photosynthesis response_to_bacterium response_to_reactive_oxygen_species flower_development response_to_hydrogen_peroxide response_to_hydrogen_peroxide leaf_development iron_ion_homeostasis	GO:0008199 GO:0005506	ferric_iron_binding iron_ion_binding			PTHR11431	FERRITIN	PF00210	Ferritin-like domain	KOG2332	Ferritin
Gma.10.1.S1_at	3515.52	141501	40.2504	7e-54	Cluster: Late embryogenesis-abundant protein; n=1; Glycine max|Rep: Late embryogenesis-abundant protein - Glycine max (Soybean)	AT2G40170.1	1e-36	ATEM6 (ARABIDOPSIS EARLY METHIONINE-LABELLED 6)	AC140721_5.4	9e-43	Small hydrophilic plant seed protein F EGN_Mt060719 20060904 TIGR 2450.m00004	Gma.10.1.S1_at	Affymetrix Soybean Target Sequence	Glyma03g07470.1	0	98.42	70.54	AT2G40170.1	8e-37	UniRef100_P93165 Late embryogenesis-abundant protein (Em protein) n=1 Tax=Glycine max RepID=P93165_SOYBN	1e-43	98.91	87.62	UniRef100_Q41685 Em protein n=1 Tax=Vigna radiata var. radiata RepID=Q41685_PHAAU	9e-39	91.21	91.92	UniRef100_Q2Q4Y5 Em6 n=1 Tax=Medicago truncatula RepID=Q2Q4Y5_MEDTR	4e-37	86.96	91.09	GO:0009737 GO:0048316	response_to_abscisic_acid_stimulus seed_development	GO:0003674	molecular_function					PF00477	Small hydrophilic plant seed protein
Gma.2505.1.S1_at	5640.17	215422	38.1942	1e-142	Cluster: Ferritin-2, chloroplast precursor; n=1; Glycine max|Rep: Ferritin-2, chloroplast precursor - Glycine max (Soybean)	AT5G01600.1	2e-88	ATFER1 (ferretin 1); ferric iron binding	AC143338_18.4	1e-106	Rubrerythrin; Ferritin-like F EGN_Mt060719 20060904 TIGR 2496.m00021	Gma.2505.1.S1_at	Affymetrix Soybean Target Sequence	Glyma01g31300.1	5e-163	99.25	23.18	AT5G01600.1	2e-89	UniRef100_Q94IC4 Ferritin-2, chloroplastic n=1 Tax=Glycine max RepID=FRI2_SOYBN	1e-125	87.16	100	UniRef100_O65100 Ferritin-3, chloroplastic n=1 Tax=Vigna unguiculata RepID=FRI3_VIGUN	1e-102	75.78	98.83	UniRef100_Q9ZP90 Ferritin n=1 Tax=Medicago sativa RepID=Q9ZP90_MEDSA	2e-92	71.43	100.8	GO:0009409 GO:0006879 GO:0006826 GO:0015979 GO:0009617 GO:0000302 GO:0009908 GO:0042542 GO:0042542 GO:0048366 GO:0055072	response_to_cold cellular_iron_ion_homeostasis iron_ion_transport photosynthesis response_to_bacterium response_to_reactive_oxygen_species flower_development response_to_hydrogen_peroxide response_to_hydrogen_peroxide leaf_development iron_ion_homeostasis	GO:0008199 GO:0005506	ferric_iron_binding iron_ion_binding			PTHR11431	FERRITIN	PF00210	Ferritin-like domain	KOG2332	Ferritin
GmaAffx.8078.1.S1_at	7346.62	277493	37.7715	1e-19	Cluster: Expressed protein; n=1; Oryza sativa (japonica cultivar-group)|Rep: Expressed protein - Oryza sativa (japonica cultivar-group)	AT5G42290.1	1e-18	transcription activator-related				GmaAffx.8078.1.S1_at	Affymetrix Soybean Target Sequence	Glyma06g02160.1	1e-129	100	48.24	AT5G42290.1	3e-19	UniRef100_A7NVT4 Chromosome chr18 scaffold_1, whole genome shotgun sequence n=1 Tax=Vitis vinifera RepID=A7NVT4_VITVI	1e-18	61.36	64.71	UniRef100_A2XC50 Putative uncharacterized protein n=2 Tax=Oryza sativa RepID=A2XC50_ORYSI	7e-18	62.03	68.7	UniRef100_Q9FH00 Arabidopsis thaliana genomic DNA, chromosome 5, TAC clone:K5J14 (At5g42290) n=1 Tax=Arabidopsis thaliana RepID=Q9FH00_ARATH	9e-15	54.02	66.36	GO:0008150	biological_process	GO:0003674	molecular_function
GmaAffx.24413.1.A1_at	3559.35	117894	33.1225	1e-14	Rep: Pv42p - Phaseolus vulgaris (Kidney bean) (French bean)	AT1G15330.1	5e-09	CBS domain-containing protein	AC159141_4.3	1e-14	CBS E EGN_Mt060719 20060904 TIGR 3282.m00006	GmaAffx.24413.1.A1_at	Affymetrix Soybean Target Sequence	Glyma15g01000.1	0	99.34	25.24	AT1G15330.1	1e-114	UniRef100_Q41108 Pv42p n=1 Tax=Phaseolus vulgaris RepID=Q41108_PHAVU	1e-171	79.79	101.06	UniRef100_Q7XYX9 SNF4b n=1 Tax=Medicago truncatula RepID=Q7XYX9_MEDTR	1e-168	78.99	97.12	UniRef100_A7QIM1 Chromosome chr9 scaffold_104, whole genome shotgun sequence n=1 Tax=Vitis vinifera RepID=A7QIM1_VITVI	1e-116	61.22	100	GO:0008150	biological_process	GO:0003674	molecular_function			PTHR13780	AMP-ACTIVATED PROTEIN KINASE, GAMMA REGULATORY SUBUNIT	PF00571|PF00571	CBS domain pair|CBS domain pair	KOG1764	5'-AMP-activated protein kinase, gamma subunit
Gma.8445.1.S1_at	1066.47	34009.9	31.8902	0	Cluster: Basic 7S globulin 2 precursor (Bg) (SBg7S) [Contains: Basic 7S globulin 2 high kDa subunit; Basic 7S globulin 2 low kDa subunit]; n=2; Glycine max|Rep:	AT1G03220.1	6e-59	extracellular dermal glycoprotein, putative / EDGP, putative	AC150244_11.4	1e-147	Peptidase A1, pepsin E EGN_Mt060719 20060904 TIGR 2963.m00014	Gma.8445.1.S1_at	Affymetrix Soybean Consensus Sequence	No Soybean Match Identified, E<10E-30, Perecent ID>95%		0	0	AT1G03220.1	5e-54	UniRef100_Q8RVH5 Basic 7S globulin 2 low kDa subunit n=1 Tax=Glycine max RepID=7SBG2_SOYBN	0	86.9	100.46	UniRef100_P13917 Basic 7S globulin low kDa subunit n=1 Tax=Glycine max RepID=7SB1_SOYBN	0	80.96	101.87	UniRef100_Q2HTN2 Peptidase A1, pepsin n=1 Tax=Medicago truncatula RepID=Q2HTN2_MEDTR	1e-136	59.71	93.14	GO:0009651	response_to_salt_stress					NA	NA	NA	NA	NA	NA
Gma.2073.1.S1_at	410.122	12170.1	29.6742									Gma.2073.1.S1_at	Affymetrix Soybean Consensus Sequence	No Soybean Match Identified, E<10E-30, Perecent ID>95%		0	0	NO BLASTX HIT (E<10-6)		UniRef100_Q8W0V9 24 kDa protein SC24 (24 kDa seed coat protein) n=1 Tax=Glycine max RepID=Q8W0V9_SOYBN	1e-115	91.78	100	UniRef100_Q8H9C1 Citrate binding protein n=1 Tax=Solanum tuberosum RepID=Q8H9C1_SOLTU	4e-66	62.69	88.53	UniRef100_Q94CJ4 21 kDa extracellular calmodulin-binding protein n=1 Tax=Angelica dahurica RepID=Q94CJ4_9APIA	8e-59	56.7	89.81							NA	NA	NA	NA	NA	NA
Gma.953.1.S1_at	34988.6	887412	25.3629	4e-45	Cluster: Os01g0613300 protein; n=2; Oryza sativa (japonica cultivar-group)|Rep: Os01g0613300 protein - Oryza sativa (japonica cultivar-group)	AT1G29040.1	1e-46	similar to unknown protein [Oryza sativa (japonica cultivar-group)] (GB:BAD61226.1); similar to Os01g0613300 [Oryza sativa				Gma.953.1.S1_at	Affymetrix Soybean Target Sequence	Glyma13g23980.1	0	100	67.26	AT1G29040.1	3e-47	UniRef100_A7QDM3 Chromosome chr10 scaffold_81, whole genome shotgun sequence n=1 Tax=Vitis vinifera RepID=A7QDM3_VITVI	8e-53	75.19	64.43	UniRef100_Q0JLA3 Os01g0613300 protein n=4 Tax=Oryza sativa RepID=Q0JLA3_ORYSJ	3e-47	67.18	61.06	UniRef100_Q8LDL9 Putative uncharacterized protein (Putative uncharacterized protein At1g29040) n=2 Tax=Arabidopsis thaliana RepID=Q8LDL9_ARATH	8e-47	71.07	59.09
Gma.168.1.S1_at	14142.7	352544	24.9277	3e-44	Cluster: Seed maturation protein PM28; n=11; Glycine|Rep: Seed maturation protein PM28 - Glycine max (Soybean)	AT3G12960.1	1e-20	similar to seed maturation protein [Glycine tomentella] (GB:ABB72392.1)				Gma.168.1.S1_at	Affymetrix Soybean Target Sequence	Glyma08g18400.1	1e-177	100	65.21	AT3G12960.1	6e-21	UniRef100_Q2XSH9 Seed maturation protein n=2 Tax=Glycine RepID=Q2XSH9_GLYSO	3e-45	100	100	UniRef100_Q2XSH1 Seed maturation protein n=1 Tax=Glycine tomentella RepID=Q2XSH1_GLYTO	2e-44	97.75	100	UniRef100_Q2XSG8 Seed maturation protein n=2 Tax=Glycine RepID=Q2XSG8_GLYTO	4e-44	97.75	100	GO:0008150	biological_process	GO:0003674	molecular_function
GmaAffx.91648.1.S1_s_at	2452.63	57905.1	23.6094	1e-127	Rep: 24 kDa protein SC24 - Glycine max (Soybean)				AC155100_9.3	3e-54	Citrate-binding protein precursor, putative E EGN_Mt060719 20060904 TIGR 3168.m00016	GmaAffx.91648.1.S1_s_at	Affymetrix Soybean Target Sequence	Glyma06g15410.1	0	98.24	50.39	NO BLASTP HIT (E<10-6)		UniRef100_Q8W0V9 24 kDa protein SC24 (24 kDa seed coat protein) n=1 Tax=Glycine max RepID=Q8W0V9_SOYBN	1e-113	91.78	100	UniRef100_Q8H9C1 Citrate binding protein n=1 Tax=Solanum tuberosum RepID=Q8H9C1_SOLTU	1e-65	62.69	88.53	UniRef100_A7QWM6 Chromosome chr4 scaffold_205, whole genome shotgun sequence n=1 Tax=Vitis vinifera RepID=A7QWM6_VITVI	1e-58	56.99	87.27
GmaAffx.63272.1.S1_at	2311.29	53046.2	22.9509	2e-27	Rep: Cystatin - Malus domestica (Apple) (Malus sylvestris)	AT2G31980.1	6e-23	cysteine proteinase inhibitor-related	AC147484_9.5	2e-31	Proteinase inhibitor I25, cystatin H EGN_Mt060719 20060904 TIGR 2758.m00007	GmaAffx.63272.1.S1_at	Affymetrix Soybean Target Sequence	Glyma18g00690.1	0	100	42.76	AT2G31980.1	2e-22	UniRef100_Q84XY6 Cystatin n=1 Tax=Malus x domestica RepID=Q84XY6_MALDO	2e-20	54	81.3	UniRef100_B3GND2 Cystcine proteinase inhibitor n=1 Tax=Gossypium hirsutum RepID=B3GND2_GOSHI	1e-16	44.12	80	UniRef100_A7L2Z3 Cysteine proteinase inhibitor n=1 Tax=Gossypium hirsutum RepID=A7L2Z3_GOSHI	2e-16	44.12	80	GO:0008150	biological_process	GO:0004869	cysteine_protease_inhibitor_activity					PF00031	Cystatin domain
Gma.17327.1.S1_at	18006.5	397956	22.1006									Gma.17327.1.S1_at	Affymetrix Soybean Consensus Sequence	No Soybean Match Identified, E<10E-30, Perecent ID>95%		0	0	NO BLASTX HIT (E<10-6)		NO BLASTX HIT (E<10-6)		0	0			0	0			0	0							NA	NA	NA	NA	NA	NA
GmaAffx.72203.1.A1_x_at	4481.1	95198	21.2443	2e-35	Cluster: Putative cytochrome P450 monooxygenase; n=1; Cicer arietinum|Rep: Putative cytochrome P450 monooxygenase - Cicer arietinum (Chickpea) (Garbanzo)	AT5G25120.1	2e-25	CYP71B11 (cytochrome P450, family 71, subfamily B, polypeptide 11); oxygen binding	CT033764_13.4	8e-37	E-class P450, group I F EGN_Mt060719 20060904 TIGR 3876.m00033	GmaAffx.72203.1.A1_x_at	Affymetrix Soybean Target Sequence	Glyma18g11820.1	1e-115	100	13.68	AT4G31500.1	1e-126	UniRef100_Q1WCN7 Cytochrome P450 monooxygenase CYP83G2 n=1 Tax=Medicago truncatula RepID=Q1WCN7_MEDTR	0	70.21	93.43	UniRef100_Q2MJ12 Cytochrome P450 monooxygenase CYP83G1 n=1 Tax=Medicago truncatula RepID=Q2MJ12_MEDTR	0	68.94	92.69	UniRef100_A7NSZ2 Chromosome chr18 scaffold_1, whole genome shotgun sequence n=1 Tax=Vitis vinifera RepID=A7NSZ2_VITVI	1e-172	61.66	92.54	GO:0009684 GO:0009641 GO:0000162 GO:0009759 GO:0010114 GO:0048830	indoleacetic_acid_biosynthetic_process shade_avoidance tryptophan_biosynthetic_process indole_glucosinolate_biosynthetic_process response_to_red_light adventitious_root_development	GO:0016709 GO:0019825	oxidoreductase_activity,_acting_on_paired_donors,_with_incorporation_or_reduction_of_molecular_oxygen,_NADH_or_NADPH_as_one_donor,_and_incorporation_of_one_atom_of_oxygen oxygen_binding	PWY-601	glucosinolate biosynthesis from tryptophan	PTHR19383	CYTOCHROME P450	PF00067	Cytochrome P450	KOG0156	Cytochrome P450 CYP2 subfamily
Gma.8486.1.S1_s_at	39774.5	833925	20.9663	0	Cluster: Sucrose-binding protein 2; n=2; Glycine max|Rep: Sucrose-binding protein 2 - Glycine max (Soybean)	AT3G22640.1	9e-49	cupin family protein	AC150981_15.4	1e-159	Cupin, RmlC-type F EGN_Mt060719 20060904 TIGR 3016.m00015	Gma.8486.1.S1_s_at	Affymetrix Soybean Target Sequence	Glyma02g16440.1	0	100	26.59	AT3G22640.1	8e-49	UniRef100_Q9SP11 Sucrose binding protein Sequence Match S-64 n=1 Tax=Glycine max RepID=Q9SP11_SOYBN	0	84.87	100	UniRef100_Q84V19 Sucrose-binding protein 2 n=1 Tax=Glycine max RepID=Q84V19_SOYBN	0	84.87	100	UniRef100_Q04672 Sucrose-binding protein n=1 Tax=Glycine max RepID=SBP_SOYBN	0	76.29	86.07	GO:0008150	biological_process	GO:0045735	nutrient_reservoir_activity					PF00190|PF07883|PF00190	Cupin|Cupin domain|Cupin
GmaAffx.72203.1.A1_at	3647.5	73843.1	20.2448	2e-35	Cluster: Putative cytochrome P450 monooxygenase; n=1; Cicer arietinum|Rep: Putative cytochrome P450 monooxygenase - Cicer arietinum (Chickpea) (Garbanzo)	AT5G25120.1	2e-25	CYP71B11 (cytochrome P450, family 71, subfamily B, polypeptide 11); oxygen binding	CT033764_13.4	8e-37	E-class P450, group I F EGN_Mt060719 20060904 TIGR 3876.m00033	GmaAffx.72203.1.A1_at	Affymetrix Soybean Target Sequence	Glyma18g11820.1	1e-115	100	13.68	AT4G31500.1	1e-126	UniRef100_Q1WCN7 Cytochrome P450 monooxygenase CYP83G2 n=1 Tax=Medicago truncatula RepID=Q1WCN7_MEDTR	0	70.21	93.43	UniRef100_Q2MJ12 Cytochrome P450 monooxygenase CYP83G1 n=1 Tax=Medicago truncatula RepID=Q2MJ12_MEDTR	0	68.94	92.69	UniRef100_A7NSZ2 Chromosome chr18 scaffold_1, whole genome shotgun sequence n=1 Tax=Vitis vinifera RepID=A7NSZ2_VITVI	1e-172	61.66	92.54	GO:0009684 GO:0009641 GO:0000162 GO:0009759 GO:0010114 GO:0048830	indoleacetic_acid_biosynthetic_process shade_avoidance tryptophan_biosynthetic_process indole_glucosinolate_biosynthetic_process response_to_red_light adventitious_root_development	GO:0016709 GO:0019825	oxidoreductase_activity,_acting_on_paired_donors,_with_incorporation_or_reduction_of_molecular_oxygen,_NADH_or_NADPH_as_one_donor,_and_incorporation_of_one_atom_of_oxygen oxygen_binding	PWY-601	glucosinolate biosynthesis from tryptophan	PTHR19383	CYTOCHROME P450	PF00067	Cytochrome P450	KOG0156	Cytochrome P450 CYP2 subfamily
Gma.17937.1.S1_at	2204.96	44149.8	20.023	2e-17	Cluster: cytochrome-c oxidase; n=1; Arabidopsis thaliana|Rep: cytochrome-c oxidase - Arabidopsis thaliana	AT1G32710.1	4e-19	cytochrome c oxidase subunit VIb family	CR931737_13.4	5e-47	Cytochrome oxidase c, subunit VIb H EGN_Mt060719 20060904 TIGR 3707.m00018	Gma.17937.1.S1_at	Affymetrix Soybean Target Sequence	Glyma11g04320.1	0	100	72.17	AT1G32710.1	2e-25	UniRef100_UPI0000162F59 cytochrome c oxidase subunit VIb family n=1 Tax=Arabidopsis thaliana RepID=UPI0000162F59	2e-19	40.98	90.3	UniRef100_Q9LPJ2 F6N18.10 n=1 Tax=Arabidopsis thaliana RepID=Q9LPJ2_ARATH	5e-19	41.74	37.83	UniRef100_A2YNT4 Putative uncharacterized protein n=1 Tax=Oryza sativa Indica Group RepID=A2YNT4_ORYSI	9e-15	44.3	35.16			GO:0004129	cytochrome-c_oxidase_activity	PWY-3781	aerobic respiration	PTHR11387	CYTOCHROME C OXIDASE POLYPEPTIDE VIB	PF02297	Cytochrome oxidase c subunit VIb	KOG3057	Cytochrome c oxidase, subunit VIb/COX12
Gma.664.1.S1_at	3025.2	55826	18.4537	6e-59	Cluster: Hypothetical protein; n=1; Medicago truncatula|Rep: Hypothetical protein - Medicago truncatula (Barrel medic)	AT3G54510.1	4e-39	early-responsive to dehydration protein-related / ERD protein-related	AC130808_42.5	8e-61	Protein of unknown function DUF221 H EGN_Mt060719 20060904 TIGR 2210.m00007	Gma.664.1.S1_at	Affymetrix Soybean Target Sequence	Glyma11g21310.1	0	100	15.63	AT3G54510.2	0	UniRef100_A7QRT9 Chromosome chr13 scaffold_152, whole genome shotgun sequence n=1 Tax=Vitis vinifera RepID=A7QRT9_VITVI	0	58.77	93.32	UniRef100_Q9M1H6 Putative uncharacterized protein T14E10_80 n=1 Tax=Arabidopsis thaliana RepID=Q9M1H6_ARATH	0	55.95	91.27	UniRef100_UPI000173933F early-responsive to dehydration protein-related / ERD protein-related n=1 Tax=Arabidopsis thaliana RepID=UPI000173933F	0	55.78	91.01							PTHR13018	PROBABLE MEMBRANE PROTEIN DUF221-RELATED	PF02714	Domain of unknown function DUF221	KOG1134	Uncharacterized conserved protein
Gma.14567.1.S1_at	14916.5	266119	17.8406	7e-80	Cluster: Harpin-induced 1; n=1; Medicago truncatula|Rep: Harpin-induced 1 - Medicago truncatula (Barrel medic)	AT4G01410.1	6e-59	harpin-induced family protein / HIN1 family protein / harpin-responsive family protein	AC150443_21.5	8e-82	Harpin-induced 1 F EGN_Mt060719 20060904 TIGR 2974.m00019	Gma.14567.1.S1_at	Affymetrix Soybean Target Sequence	Glyma19g44980.1	0	98.14	35.19	AT4G01410.1	4e-61	UniRef100_Q2HTB8 Harpin-induced 1 n=1 Tax=Medicago truncatula RepID=Q2HTB8_MEDTR	2e-74	70.43	81.22	UniRef100_A5BJJ5 Putative uncharacterized protein n=1 Tax=Vitis vinifera RepID=A5BJJ5_VITVI	3e-63	62.96	19.07	UniRef100_A7PXU0 Chromosome chr15 scaffold_37, whole genome shotgun sequence n=1 Tax=Vitis vinifera RepID=A7PXU0_VITVI	8e-59	61.38	95.94	GO:0008150	biological_process	GO:0003674	molecular_function					PF07320	Harpin-induced protein 1 (Hin1)
GmaAffx.22552.1.S1_at	1844.85	32848.7	17.8056	2e-55	Cluster: Putative peptide transporter; 37139-33250; n=1; Arabidopsis thaliana|Rep: Putative peptide transporter; 37139-33250 - Arabidopsis thaliana (Mouse-ear c	AT1G69870.1	3e-57	proton-dependent oligopeptide transport (POT) family protein	CT025842_2.4	1e-81	TGF-beta receptor, type I/II extracellular region F EGN_Mt060719 20060904 TIGR 3851.m00003	GmaAffx.22552.1.S1_at	Affymetrix Soybean Target Sequence	Glyma01g04830.1	0	100	15.57	AT1G69870.1	0	UniRef100_A7Q2Q4 Chromosome chr1 scaffold_46, whole genome shotgun sequence n=1 Tax=Vitis vinifera RepID=A7Q2Q4_VITVI	0	62.46	90.47	UniRef100_Q8RX77 At1g69870/T17F3_10 n=1 Tax=Arabidopsis thaliana RepID=Q8RX77_ARATH	0	58.1	90.81	UniRef100_Q9CAS0 Putative peptide transporter; 37139-33250 n=1 Tax=Arabidopsis thaliana RepID=Q9CAS0_ARATH	0	55.74	87.42	GO:0006857	oligopeptide_transport	GO:0005215	transporter_activity			PTHR11654	OLIGOPEPTIDE TRANSPORTER-RELATED	PF07690|PF00854	Major Facilitator Superfamily|POT family	KOG1237	H+/oligopeptide symporter
Gma.2505.2.S1_x_at	4068.18	68157.1	16.7537	1e-125	Cluster: Ferritin-2, chloroplast precursor; n=1; Glycine max|Rep: Ferritin-2, chloroplast precursor - Glycine max (Soybean)	AT5G01600.1	3e-89	ATFER1 (ferretin 1); ferric iron binding	AC143338_18.4	1e-113	Rubrerythrin; Ferritin-like F EGN_Mt060719 20060904 TIGR 2496.m00021	Gma.2505.2.S1_x_at	Affymetrix Soybean Target Sequence	Glyma03g06420.1	0	100	42.18	AT5G01600.1	3e-90	UniRef100_Q94IC4 Ferritin-2, chloroplastic n=1 Tax=Glycine max RepID=FRI2_SOYBN	2e-97	72.48	100.39	UniRef100_O65100 Ferritin-3, chloroplastic n=1 Tax=Vigna unguiculata RepID=FRI3_VIGUN	7e-96	70.7	100	UniRef100_A5HKJ9 Ferritin n=1 Tax=Medicago sativa subsp. falcata RepID=A5HKJ9_MEDFA	3e-90	77	84.86	GO:0009409 GO:0006879 GO:0006826 GO:0015979 GO:0009617 GO:0000302 GO:0009908 GO:0042542 GO:0042542 GO:0048366 GO:0055072	response_to_cold cellular_iron_ion_homeostasis iron_ion_transport photosynthesis response_to_bacterium response_to_reactive_oxygen_species flower_development response_to_hydrogen_peroxide response_to_hydrogen_peroxide leaf_development iron_ion_homeostasis	GO:0008199 GO:0005506	ferric_iron_binding iron_ion_binding			PTHR11431	FERRITIN	PF00210	Ferritin-like domain	KOG2332	Ferritin
GmaAffx.91479.1.S1_s_at	2790.04	44174.5	15.8329	2e-06	Rep: F21J9.26 - Arabidopsis thaliana (Mouse-ear cress)	AT1G24600.1	3e-08	similar to unknown protein [Arabidopsis thaliana] (TAIR:AT1G67920.1)	AC140035_32.4	4e-12	hypothetical protein E EGN_Mt060719 20060904 TIGR 2433.m00021	GmaAffx.91479.1.S1_s_at	Affymetrix Soybean Target Sequence	Glyma08g05010.1	5e-30	100	13.92	AT1G24600.1	3e-08	NO BLASTP HIT (E<10-6)		0	0			0	0			0	0	GO:0008150	biological_process	GO:0003674	molecular_function
Gma.8616.1.A1_at	844.068	13116.9	15.5401	2e-08	Rep: Transferase - Medicago truncatula (Barrel medic)	AT5G48930.1	1e-08	transferase family protein	AC122170_12.3	1e-17	Transferase E EGN_Mt060719 20060904 TIGR 2087.m00016	Gma.8616.1.A1_at	Affymetrix Soybean Target Sequence	Glyma18g12180.1	1e-173	99.68	17.52	AT2G19070.1	3e-74	UniRef100_B6D7P2 Malate O-hydroxycinnamoyl transferase n=1 Tax=Trifolium pratense RepID=B6D7P2_TRIPR	1e-119	49.24	98.02	UniRef100_A7QLD4 Chromosome chr11 scaffold_118, whole genome shotgun sequence n=1 Tax=Vitis vinifera RepID=A7QLD4_VITVI	1e-86	40.04	51.49	UniRef100_A7PFN7 Chromosome chr11 scaffold_14, whole genome shotgun sequence n=1 Tax=Vitis vinifera RepID=A7PFN7_VITVI	5e-81	38.65	94.08	GO:0010584	pollen_exine_formation	GO:0050734	hydroxycinnamoyltransferase_activity					PF02458	Transferase family
GmaAffx.83954.1.S1_at	3449.48	51407.5	14.9029	7e-52	Cluster: Cytochrome P450 monooxygenase CYP83G1; n=1; Medicago truncatula|Rep: Cytochrome P450 monooxygenase CYP83G1 - Medicago truncatula (Barrel	AT3G26280.1	2e-29	CYP71B4 (cytochrome P450, family 71, subfamily B, polypeptide 4); oxygen binding	CT033764_4.4	4e-52	E-class P450, group I F EGN_Mt060719 20060904 TIGR 3876.m00023	GmaAffx.83954.1.S1_at	Affymetrix Soybean Target Sequence	Glyma18g11820.1	0	100	22.51	AT4G31500.1	1e-126	UniRef100_Q1WCN7 Cytochrome P450 monooxygenase CYP83G2 n=1 Tax=Medicago truncatula RepID=Q1WCN7_MEDTR	0	70.21	93.43	UniRef100_Q2MJ12 Cytochrome P450 monooxygenase CYP83G1 n=1 Tax=Medicago truncatula RepID=Q2MJ12_MEDTR	0	68.94	92.69	UniRef100_A7NSZ2 Chromosome chr18 scaffold_1, whole genome shotgun sequence n=1 Tax=Vitis vinifera RepID=A7NSZ2_VITVI	1e-172	61.66	92.54	GO:0009684 GO:0009641 GO:0000162 GO:0009759 GO:0010114 GO:0048830	indoleacetic_acid_biosynthetic_process shade_avoidance tryptophan_biosynthetic_process indole_glucosinolate_biosynthetic_process response_to_red_light adventitious_root_development	GO:0016709 GO:0019825	oxidoreductase_activity,_acting_on_paired_donors,_with_incorporation_or_reduction_of_molecular_oxygen,_NADH_or_NADPH_as_one_donor,_and_incorporation_of_one_atom_of_oxygen oxygen_binding	PWY-601	glucosinolate biosynthesis from tryptophan	PTHR19383	CYTOCHROME P450	PF00067	Cytochrome P450	KOG0156	Cytochrome P450 CYP2 subfamily
Gma.707.1.A1_at	5048.8	74752.9	14.8061									Gma.707.1.A1_at	Affymetrix Soybean Target Sequence	Glyma08g43620.1	1e-134	100	12.43	AT5G55470.1	1e-168	UniRef100_Q8S397 Sodium/hydrogen exchanger 4 n=1 Tax=Arabidopsis thaliana RepID=NHX4_ARATH	1e-161	69.31	75.43	UniRef100_A7P0G9 Sodium/hydrogen exchanger n=1 Tax=Vitis vinifera RepID=A7P0G9_VITVI	2.33e-156	69.65	79.09	UniRef100_A7X9Z5 Sodium/hydrogen exchanger n=1 Tax=Triticum aestivum RepID=A7X9Z5_WHEAT	1e-144	63.25	74.95	GO:0006814	sodium_ion_transport	GO:0015081 GO:0015385	sodium_ion_transmembrane_transporter_activity sodium:hydrogen_antiporter_activity			PTHR10110	SODIUM/HYDROGEN EXCHANGER	PF00999	Sodium/hydrogen exchanger family	KOG1965	Sodium/hydrogen exchanger protein
Gma.2505.2.S1_at	1908.21	28028.3	14.6883	1e-125	Cluster: Ferritin-2, chloroplast precursor; n=1; Glycine max|Rep: Ferritin-2, chloroplast precursor - Glycine max (Soybean)	AT5G01600.1	3e-89	ATFER1 (ferretin 1); ferric iron binding	AC143338_18.4	1e-113	Rubrerythrin; Ferritin-like F EGN_Mt060719 20060904 TIGR 2496.m00021	Gma.2505.2.S1_at	Affymetrix Soybean Target Sequence	Glyma03g06420.2	1e-136	100	14.41	AT5G01600.1	1e-74	UniRef100_Q94IC4 Ferritin-2, chloroplastic n=1 Tax=Glycine max RepID=FRI2_SOYBN	2e-77	69.33	87.55	UniRef100_O65100 Ferritin-3, chloroplastic n=1 Tax=Vigna unguiculata RepID=FRI3_VIGUN	9e-76	77.84	72.27	UniRef100_Q9ZP90 Ferritin n=1 Tax=Medicago sativa RepID=Q9ZP90_MEDSA	4e-72	75.27	72.8	GO:0009409 GO:0006879 GO:0006826 GO:0015979 GO:0009617 GO:0000302 GO:0009908 GO:0042542 GO:0042542 GO:0048366 GO:0055072	response_to_cold cellular_iron_ion_homeostasis iron_ion_transport photosynthesis response_to_bacterium response_to_reactive_oxygen_species flower_development response_to_hydrogen_peroxide response_to_hydrogen_peroxide leaf_development iron_ion_homeostasis	GO:0008199 GO:0005506	ferric_iron_binding iron_ion_binding
GmaAffx.56257.1.S1_at	38662.6	521686	13.4933	4e-20	Cluster: Beta-conglycinin, alpha' chain precursor; n=8; Glycine max|Rep: Beta-conglycinin, alpha' chain precursor - Glycine max (Soybean)	AT5G03710.1	4e-06	similar to unknown protein [Arabidopsis thaliana] (TAIR:AT4G08710.1); similar to PREDICTED: hypothetical protein [Rattus norve	AC147178_6.4	2e-06	Cupin, RmlC-type H EGN_Mt060719 20060904 TIGR 2737.m00008	GmaAffx.56257.1.S1_at	Affymetrix Soybean Target Sequence	Glyma10g39170.2	1e-142	100	12.05	AT3G22640.1	7e-56	UniRef100_Q198W3 8S globulin beta isoform (8S globulin beta subunit) n=1 Tax=Vigna radiata RepID=Q198W3_9FABA	1e-136	67.79	77.26	UniRef100_O22121 Beta subunit of beta conglycinin (Fragment) n=1 Tax=Glycine max RepID=O22121_SOYBN	1e-136	73.99	81.73	UniRef100_Q50JD8 Beta-conglycinin beta subunit (Fragment) n=1 Tax=Glycine max RepID=Q50JD8_SOYBN	1e-135	73.7	80.95	GO:0008150	biological_process	GO:0045735	nutrient_reservoir_activity
GmaAffx.50725.2.S1_s_at	32684.5	440752	13.4851	5e-25	Cluster: Hypothetical protein T2I1_40; n=1; Arabidopsis thaliana|Rep: Hypothetical protein T2I1_40 - Arabidopsis thaliana (Mouse-ear cress)	AT5G07330.1	9e-27	similar to unknown protein [Arabidopsis thaliana] (TAIR:AT1G63060.1); similar to unknown [Xerophyta humilis] (GB:AAT45004.1)	AC146852_21.4	3e-25	hypothetical protein H EGN_Mt060719 20060904 TIGR 2707.m00023	GmaAffx.50725.2.S1_s_at	Affymetrix Soybean Target Sequence	Glyma05g33340.1	0	100	43.52	AT5G07330.1	5e-27	UniRef100_A7PHS9 Chromosome chr17 scaffold_16, whole genome shotgun sequence n=1 Tax=Vitis vinifera RepID=A7PHS9_VITVI	5e-24	52.29	83.72	UniRef100_Q9LY27 Putative uncharacterized protein T2I1_40 n=1 Tax=Arabidopsis thaliana RepID=Q9LY27_ARATH	1e-22	47.71	66.06	UniRef100_B6SJ01 Putative uncharacterized protein n=1 Tax=Zea mays RepID=B6SJ01_MAIZE	1e-19	45.38	67.43	GO:0008150	biological_process	GO:0003674	molecular_function
Gma.8434.1.S1_s_at	3936.87	51612.2	13.11	0	Cluster: 51 kDa seed maturation protein precursor; n=2; Glycine max|Rep: 51 kDa seed maturation protein precursor - Glycine max (Soybean)	AT2G18340.1	3e-42	late embryogenesis abundant domain-containing protein / LEA domain-containing protein	AC174352_11.5	1e-135	Late embryogenesis abundant protein F EGN_Mt060719 20060904 TIGR 3586.m00005	Gma.8434.1.S1_s_at	Affymetrix Soybean Target Sequence	Glyma17g04550.1	0	100	32.04	AT2G18340.1	2e-42	UniRef100_Q39873 Lea protein n=1 Tax=Glycine max RepID=Q39873_SOYBN	0	83.41	100	UniRef100_Q39801 51 kDa seed maturation protein n=1 Tax=Glycine max RepID=Q39801_SOYBN	0	74	96.83	UniRef100_B2ZHC8 Group 3 LEA protein n=1 Tax=Medicago sativa RepID=B2ZHC8_MEDSA	4e-79	42.56	105.05	GO:0009793	embryonic_development_ending_in_seed_dormancy	GO:0003674	molecular_function			PTHR23241	LATE EMBRYOGENESIS ABUNDANT (PLANTS) LEA-RELATED	PF02987|PF02987|PF02987|PF02987|PF02987|PF02987	Late embryogenesis abundant protein|Late embryogenesis abundant protein|Late embryogenesis abundant protein|Late embryogenesis abundant protein|Late embryogenesis abundant protein|Late embryogenesis abundant protein
Gma.1250.1.S1_at	6070.24	76516.2	12.6051	3e-17	Cluster: Hypothetical protein At1g19530; n=1; Arabidopsis thaliana|Rep: Hypothetical protein At1g19530 - Arabidopsis thaliana (Mouse-ear cress)	AT1G19530.1	5e-19	unknown protein	CR932965_12.5	3e-07	hypothetical protein F EGN_Mt060719 20060904 TIGR 3729.m00010	Gma.1250.1.S1_at	Affymetrix Soybean Target Sequence	Glyma04g03330.1	0	98.1	66.12	AT1G19530.1	2e-19	UniRef100_A7NTA8 Chromosome chr18 scaffold_1, whole genome shotgun sequence n=1 Tax=Vitis vinifera RepID=A7NTA8_VITVI	3e-32	50.35	91.16	UniRef100_A9P036 Putative uncharacterized protein n=1 Tax=Picea sitchensis RepID=A9P036_PICSI	7e-19	40.54	94.74	UniRef100_A9NTS3 Putative uncharacterized protein n=1 Tax=Picea sitchensis RepID=A9NTS3_PICSI	1e-18	39.86	94.74	GO:0006499	N-terminal_protein_myristoylation	GO:0003674	molecular_function
GmaAffx.12935.1.S1_at	24632.9	294558	11.9579	9e-35	Rep: OLE-5 - Coffea canephora (Robusta coffee)	AT1G48990.1	5e-27	glycine-rich protein / oleosin	AC166707_17.4	5e-15	Oleosin F EGN_Mt060719 20060904 TIGR 3399.m00016	GmaAffx.12935.1.S1_at	Affymetrix Soybean Target Sequence	Glyma06g23340.1	0	99.36	80.14	AT1G48990.1	1e-27	UniRef100_A6MGW7 Pollen oleosin n=1 Tax=Lilium longiflorum RepID=A6MGW7_LILLO	1e-17	52.08	50.3	UniRef100_A7PGN4 Chromosome chr17 scaffold_16, whole genome shotgun sequence n=1 Tax=Vitis vinifera RepID=A7PGN4_VITVI	2e-17	52.08	52.8	UniRef100_Q2TM27 OLE-5 n=1 Tax=Coffea canephora RepID=Q2TM27_COFCA	2e-16	50	50.9	GO:0019915	sequestering_of_lipid	GO:0003674	molecular_function					PF01277	Oleosin
GmaAffx.43703.1.S1_at	4489.37	53631.8	11.9464									GmaAffx.43703.1.S1_at	Affymetrix Soybean Target Sequence	Glyma09g03040.1	1e-117	99.54	60.17	NO BLASTP HIT (E<10-6)		NO BLASTP HIT (E<10-6)		0	0			0	0			0	0
Gma.947.1.S1_at	76927.2	910162	11.8315	0	Rep: Seed lipoxygenase-1 - Glycine max (Soybean)	AT1G55020.1	0	LOX1 (Lipoxygenase 1); lipoxygenase	AC137554_13.4	0	Lipoxygenase E EGN_Mt060719 20060904 TIGR 2332.m00013	Gma.947.1.S1_at	Affymetrix Soybean Target Sequence	Glyma13g42320.1	0	99.2	12.85	AT1G55020.1	0	UniRef100_B3TDK4 Lipoxygenase L-1 n=1 Tax=Glycine max RepID=B3TDK4_SOYBN	0	95.41	76.64	UniRef100_P08170 Seed lipoxygenase-1 n=1 Tax=Glycine max RepID=LOX1_SOYBN	0	95.26	76.64	UniRef100_P09439 Seed lipoxygenase-2 n=1 Tax=Glycine max RepID=LOX2_SOYBN	0	78.03	73.99	GO:0006952 GO:0009695 GO:0009611 GO:0009816 GO:0030397 GO:0040007 GO:0009737 GO:0009753 GO:0009753	defense_response jasmonic_acid_biosynthetic_process response_to_wounding defense_response_to_bacterium,_incompatible_interaction membrane_disassembly growth response_to_abscisic_acid_stimulus response_to_jasmonic_acid_stimulus response_to_jasmonic_acid_stimulus	GO:0016165	lipoxygenase_activity	PWY-5410	13-LOX and 13-HPL pathway	PTHR11771	LIPOXYGENASE	PF01477|PF00305	PLAT/LH2 domain|Lipoxygenase
GmaAffx.87317.1.S1_s_at	5815.52	68402.5	11.7621	6e-33	Cluster: Glycine rich; n=1; Medicago truncatula|Rep: Glycine rich - Medicago truncatula (Barrel medic)	AT2G05540.1	2e-25	glycine-rich protein	AC138451_30.4	7e-35	Glycine rich F EGN_Mt060719 20060904 TIGR 2384.m00026	GmaAffx.87317.1.S1_s_at	Affymetrix Soybean Target Sequence	Glyma14g05650.1	4e-44	100	12.61	AT2G05540.1	4e-26	NO BLASTP HIT (E<10-6)		0	0			0	0			0	0									PF07172	Glycine rich protein family
GmaAffx.50725.1.S1_at	24319	281021	11.5556	5e-25	Cluster: Hypothetical protein T2I1_40; n=1; Arabidopsis thaliana|Rep: Hypothetical protein T2I1_40 - Arabidopsis thaliana (Mouse-ear cress)	AT5G07330.1	9e-27	similar to unknown protein [Arabidopsis thaliana] (TAIR:AT1G63060.1); similar to unknown [Xerophyta humilis] (GB:AAT45004.1)	AC146852_21.4	3e-25	hypothetical protein H EGN_Mt060719 20060904 TIGR 2707.m00023	GmaAffx.50725.1.S1_at	Affymetrix Soybean Target Sequence	Glyma05g33340.1	0	100	64.09	AT5G07330.1	5e-27	UniRef100_A7PHS9 Chromosome chr17 scaffold_16, whole genome shotgun sequence n=1 Tax=Vitis vinifera RepID=A7PHS9_VITVI	5e-24	52.29	83.72	UniRef100_Q9LY27 Putative uncharacterized protein T2I1_40 n=1 Tax=Arabidopsis thaliana RepID=Q9LY27_ARATH	1e-22	47.71	66.06	UniRef100_B6SJ01 Putative uncharacterized protein n=1 Tax=Zea mays RepID=B6SJ01_MAIZE	1e-19	45.38	67.43	GO:0008150	biological_process	GO:0003674	molecular_function
Gma.4624.1.S1_s_at	1099.87	12519.4	11.3827	1e-45	Cluster: Specific tissue protein 1; n=1; Cicer arietinum|Rep: Specific tissue protein 1 - Cicer arietinum (Chickpea) (Garbanzo)	AT2G43900.1	0.0003	endonuclease/exonuclease/phosphatase family protein	AC146744_16.4	1e-43	Organ-specific protein S2, putative H EGN_Mt060719 20060904 TIGR 2671.m00019	Gma.4624.1.S1_s_at	Affymetrix Soybean Target Sequence	Glyma11g12650.5	0	100	42.96	NO BLASTP HIT (E<10-6)		UniRef100_Q39449 Specific tissue protein 1 n=1 Tax=Cicer arietinum RepID=Q39449_CICAR	3e-33	38.52	69.23	UniRef100_Q39449 Specific tissue protein 1 n=1 Tax=Cicer arietinum RepID=Q39449_CICAR	4e-14	48.94	28.85	UniRef100_Q39448 Specific tissue protein 2 (Fragment) n=1 Tax=Cicer arietinum RepID=Q39448_CICAR	5e-32	38.58	62.64
Gma.38.1.S1_at	22763.1	254778	11.1926	2e-97	Cluster: 18 kDa seed maturation protein; n=24; Glycine|Rep: 18 kDa seed maturation protein - Glycine max (Soybean)	AT5G06760.1	3e-45	late embryogenesis abundant group 1 domain-containing protein / LEA group 1 domain-containing protein	AC186676_6.3	5e-78	Late embryogenesis abundant (LEA) group 1 F EGN_Mt060719 20060904 TIGR 3671.m00024	Gma.38.1.S1_at	Affymetrix Soybean Target Sequence	Glyma19g32920.1	0	100	58.62	AT5G06760.1	1e-45	UniRef100_Q01417 18 kDa seed maturation protein n=2 Tax=Glycine max RepID=PM1_SOYBN	1e-73	84.39	100	UniRef100_Q39919 Late embryogenesis abundant protein (Fragment) n=1 Tax=Glycine soja RepID=Q39919_GLYSO	1e-72	83.24	100	UniRef100_Q9FT31 Seed maturation protein n=1 Tax=Glycine tabacina RepID=Q9FT31_GLYTA	7e-69	80.92	102.98	GO:0009793	embryonic_development_ending_in_seed_dormancy	GO:0003674	molecular_function					PF03760	Late embryogenesis abundant (LEA) group 1
GmaAffx.85813.1.A1_at	4347.08	47356	10.8937	2e-08	Rep: At5g25330 - Arabidopsis thaliana (Mouse-ear cress)	AT5G25330.1	3e-10	similar to unknown protein [Arabidopsis thaliana] (TAIR:AT4G32290.1); similar to Os12g0618800 [Oryza sativa (japonica	AC151482_17.3	1e-10	Protein of unknown function DUF266, plant H EGN_Mt060719 20060904 TIGR 3028.m00011	GmaAffx.85813.1.A1_at	Affymetrix Soybean Target Sequence	Glyma14g14370.1	1e-160	97.7	20.09	AT4G32290.1	1e-110	UniRef100_A7P5U3 Chromosome chr4 scaffold_6, whole genome shotgun sequence n=1 Tax=Vitis vinifera RepID=A7P5U3_VITVI	1e-105	61.41	79.84	UniRef100_O49362 Putative uncharacterized protein F10M6.70 (At4g32290) (Putative uncharacterized protein At4g32290) n=1 Tax=Arabidopsis thaliana RepID=O49362_ARATH	1e-93	56.13	78.39	UniRef100_Q494P1 At5g25330 n=1 Tax=Arabidopsis thaliana RepID=Q494P1_ARATH	3e-91	55.26	82.24	GO:0008150	biological_process	GO:0003674	molecular_function					PF03267	Arabidopsis protein of unknown function, DUF266
Gma.8215.1.S1_at	1116.01	12057.5	10.8041	6e-09	Cluster: Cytochrome P450 78A4; n=1; Pinus radiata|Rep: Cytochrome P450 78A4 - Pinus radiata (Monterey pine)	AT1G13710.1	5e-09	CYP78A5 (cytochrome P450, family 78, subfamily A, polypeptide 5); oxygen binding	AC174358_15.3	3e-06	E-class P450, group I F EGN_Mt060719 20060904 TIGR 3592.m00015	Gma.8215.1.S1_at	Affymetrix Soybean Target Sequence	Glyma08g10950.1	0	100	18.73	AT1G13710.1	1e-139	UniRef100_A5BES1 Putative uncharacterized protein n=1 Tax=Vitis vinifera RepID=A5BES1_VITVI	0	70.35	92.05	UniRef100_A7QP67 Chromosome chr1 scaffold_136, whole genome shotgun sequence n=1 Tax=Vitis vinifera RepID=A7QP67_VITVI	1e-176	71.88	98.8	UniRef100_A7P2E4 Chromosome chr1 scaffold_5, whole genome shotgun sequence n=1 Tax=Vitis vinifera RepID=A7P2E4_VITVI	1e-143	55.33	91.7			GO:0019825	oxygen_binding			PTHR19383	CYTOCHROME P450	PF00067	Cytochrome P450	KOG0156	Cytochrome P450 CYP2 subfamily
Gma.728.1.A1_at	3607.88	38978.5	10.8037	2e-06	Rep: F21J9.26 - Arabidopsis thaliana (Mouse-ear cress)	AT1G24600.1	3e-08	similar to unknown protein [Arabidopsis thaliana] (TAIR:AT1G67920.1)	AC140035_32.4	4e-12	hypothetical protein E EGN_Mt060719 20060904 TIGR 2433.m00021	Gma.728.1.A1_at	Affymetrix Soybean Target Sequence	Glyma08g05010.1	2e-55	100	23.13	AT1G24600.1	3e-08	NO BLASTP HIT (E<10-6)		0	0			0	0			0	0	GO:0008150	biological_process	GO:0003674	molecular_function
Gma.173.1.S1_at	27752.3	296776	10.6938	1e-83	Rep: Maturation protein - Glycine max (Soybean)	AT5G06760.1	2e-40	late embryogenesis abundant group 1 domain-containing protein / LEA group 1 domain-containing protein	AC186676_6.3	4e-64	Late embryogenesis abundant (LEA) group 1 F EGN_Mt060719 20060904 TIGR 3671.m00024	Gma.173.1.S1_at	Affymetrix Soybean Target Sequence	Glyma03g30040.1	1e-164	100	38.22	AT5G06760.1	8e-41	UniRef100_Q01527 Maturation protein n=3 Tax=Glycine RepID=Q01527_SOYBN	1e-69	100	89.47	UniRef100_Q9FNW9 Seed maturation protein LEA 4 n=1 Tax=Glycine tabacina RepID=Q9FNW9_GLYTA	1e-65	87.66	80.95	UniRef100_Q9FT31 Seed maturation protein n=1 Tax=Glycine tabacina RepID=Q9FT31_GLYTA	1e-65	87.66	80.95	GO:0009793	embryonic_development_ending_in_seed_dormancy	GO:0003674	molecular_function					PF03760	Late embryogenesis abundant (LEA) group 1
GmaAffx.17295.1.S1_at	4789.34	51073.9	10.6641	2e-20	Cluster: Oleosin isoform; n=3; Arachis hypogaea|Rep: Oleosin isoform - Arachis hypogaea (Peanut)	AT3G01570.1	1e-16	glycine-rich protein / oleosin	AC174342_6.3	8e-20	Oleosin E EGN_Mt060719 20060904 TIGR 3576.m00007	GmaAffx.17295.1.S1_at	Affymetrix Soybean Target Sequence	Glyma19g00400.1	1e-117	99.54	21.47	AT3G01570.1	5e-34	UniRef100_Q6J1J8 Oleosin n=1 Tax=Arachis hypogaea RepID=Q6J1J8_ARAHY	4e-17	33.15	102.84	UniRef100_Q9AXI0 Oleosin variant B n=1 Tax=Arachis hypogaea RepID=Q9AXI0_ARAHY	3e-16	32.6	102.84	UniRef100_Q9AXI1 Oleosin variant A n=1 Tax=Arachis hypogaea RepID=Q9AXI1_ARAHY	4e-16	32.6	102.84	GO:0019915	sequestering_of_lipid	GO:0003674	molecular_function					PF01277	Oleosin
Gma.8467.1.S1_at	4786.42	50313.3	10.5117	0	Cluster: 51 kDa seed maturation protein precursor; n=2; Glycine max|Rep: 51 kDa seed maturation protein precursor - Glycine max (Soybean)	AT2G18340.1	5e-39	late embryogenesis abundant domain-containing protein / LEA domain-containing protein	AC174352_11.5	1e-135	Late embryogenesis abundant protein F EGN_Mt060719 20060904 TIGR 3586.m00005	Gma.8467.1.S1_at	Affymetrix Soybean Target Sequence	Glyma13g17980.1	0	100	20.88	AT2G18340.1	4e-39	UniRef100_Q39801 51 kDa seed maturation protein n=1 Tax=Glycine max RepID=Q39801_SOYBN	0	91.12	100	UniRef100_Q39873 Lea protein n=1 Tax=Glycine max RepID=Q39873_SOYBN	0	79.92	103.28	UniRef100_B2ZHC8 Group 3 LEA protein n=1 Tax=Medicago sativa RepID=B2ZHC8_MEDSA	1e-95	48.19	108.49	GO:0009793	embryonic_development_ending_in_seed_dormancy	GO:0003674	molecular_function			PTHR23241	LATE EMBRYOGENESIS ABUNDANT (PLANTS) LEA-RELATED	PF02987|PF02987|PF02987|PF02987|PF02987|PF02987	Late embryogenesis abundant protein|Late embryogenesis abundant protein|Late embryogenesis abundant protein|Late embryogenesis abundant protein|Late embryogenesis abundant protein|Late embryogenesis abundant protein
Gma.1248.1.S1_s_at	9645.33	100957	10.467	1e-146	Cluster: Putative phosphatase; n=2; Glycine max|Rep: Putative phosphatase - Glycine max (Soybean)	AT2G32150.1	2e-86	haloacid dehalogenase-like hydrolase family protein	AC161569_22.3	1e-105	Epoxide hydrolase N-terminal domain-like phosphatase F EGN_Mt060719 20060904 TIGR 3340.m00018	Gma.1248.1.S1_s_at	Affymetrix Soybean Target Sequence	Glyma10g39450.1	0	100	23.59	AT2G32150.1	2e-40	UniRef100_Q8GT55 Putative phosphatase n=1 Tax=Glycine max RepID=Q8GT55_SOYBN	2e-77	100	53.26	UniRef100_Q8LJU2 Putative hydrolase n=1 Tax=Glycine max RepID=Q8LJU2_SOYBN	6e-70	92.09	53.26	UniRef100_Q8GT38 Putative phosphatase n=1 Tax=Phaseolus vulgaris RepID=Q8GT38_PHAVU	1e-59	80.71	53.05	GO:0008152	metabolic_process	GO:0016787	hydrolase_activity			PTHR18901	2-DEOXYGLUCOSE-6-PHOSPHATE PHOSPHATASE 2
soybean_rRNA_114_RC_at	12575.4	130798	10.4011									soybean_rRNA_114_RC_at not in the database
Gma.16410.1.S1_at	60403.3	620261	10.2687	1e-151	Cluster: Beta-conglycinin, beta chain precursor; n=6; Glycine max|Rep: Beta-conglycinin, beta chain precursor - Glycine max (Soybean)	AT3G22640.1	1e-24	cupin family protein	AC148289_5.5	2e-71	Cupin, RmlC-type F EGN_Mt060719 20060904 TIGR 2802.m00003	Gma.16410.1.S1_at	Affymetrix Soybean Target Sequence	Glyma10g39170.1	0	99.44	27.22	AT3G22640.1	5e-60	UniRef100_O22121 Beta subunit of beta conglycinin (Fragment) n=1 Tax=Glycine max RepID=O22121_SOYBN	1e-159	74.12	94.23	UniRef100_Q50JD8 Beta-conglycinin beta subunit (Fragment) n=1 Tax=Glycine max RepID=Q50JD8_SOYBN	1e-158	73.87	93.33	UniRef100_P25974 Beta-conglycinin, beta chain n=1 Tax=Glycine max RepID=GLCB_SOYBN	1e-158	73.87	89.29	GO:0008150	biological_process	GO:0045735	nutrient_reservoir_activity					PF00190|PF00190	Cupin|Cupin
Gma.3.1.S1_at	9230.19	94573	10.2461	1e-102	Rep: PGmPM3 - Glycine max (Soybean)	AT1G04560.1	8e-73	AWPM-19-like membrane family protein	AC144727_29.4	7e-27	AWPM-19-like F EGN_Mt060719 20060904 TIGR 2555.m00015	Gma.3.1.S1_at	Affymetrix Soybean Target Sequence	Glyma10g35010.2	0	100	26.93	AT1G04560.1	2e-46	UniRef100_Q39872 PGmPM3 n=1 Tax=Glycine max RepID=Q39872_SOYBN	1e-52	83.21	72.38	UniRef100_A7NXK7 Chromosome chr5 scaffold_2, whole genome shotgun sequence n=1 Tax=Vitis vinifera RepID=A7NXK7_VITVI	4e-38	60.31	74.01	UniRef100_A5AWL2 Putative uncharacterized protein n=1 Tax=Vitis vinifera RepID=A5AWL2_VITVI	4e-38	60.31	74.01	GO:0008150	biological_process	GO:0003674	molecular_function
Gma.17250.1.A1_at	4537.47	46440.7	10.2349	3e-12	Cluster: Glucosyltransferase IS5a (EC 2.4.1.-), salicylate-induced-common tobacco-related; n=1; Medicago truncatula|Rep: Glucosyltransferase IS5a (EC 2.4.1.-),	AT2G36800.1	1e-06	DOGT1 (DON-GLUCOSYLTRANSFERASE); UDP-glycosyltransferase/ transferase, transferring glycosyl groups	CT025837_14.4	2e-18	UDP-glucuronosyl/UDP-glucosyltransferase F EGN_Mt060719 20060904 TIGR 3845.m00008	Gma.17250.1.A1_at	Affymetrix Soybean Target Sequence	Glyma01g05500.1	1e-148	98.65	17.03	AT2G15480.1	6e-97	UniRef100_A6XNC7 (Iso)flavonoid glycosyltransferase n=1 Tax=Medicago truncatula RepID=A6XNC7_MEDTR	1e-164	58.3	94.82	UniRef100_A7NU03 Chromosome chr18 scaffold_1, whole genome shotgun sequence n=1 Tax=Vitis vinifera RepID=A7NU03_VITVI	1e-114	44.07	97.3	UniRef100_A5BR78 Putative uncharacterized protein n=1 Tax=Vitis vinifera RepID=A5BR78_VITVI	1e-106	41.15	96.06	GO:0051707	response_to_other_organism	GO:0008194 GO:0016757 GO:0035251	UDP-glycosyltransferase_activity transferase_activity,_transferring_glycosyl_groups UDP-glucosyltransferase_activity	PWY-2902	cytokinins-O-glucoside biosynthesis	PTHR11926	GLUCOSYL/GLUCURONOSYL TRANSFERASES			KOG1192	UDP-glucuronosyl and UDP-glucosyl transferase
GmaAffx.89772.13.S1_s_at	1466.74	14859.4	10.1309	2e-79	Cluster: G.max mRNA from stress-induced gene; n=1; Glycine max|Rep: G.max mRNA from stress-induced gene - Glycine max (Soybean)	AT1G24020.1	1e-05	Bet v I allergen family protein	AC121240_44.3	1e-33	hypothetical protein I EGN_Mt060719 20060904 TIGR 2071.m00058	GmaAffx.89772.13.S1_s_at	Affymetrix Soybean Target Sequence	Glyma07g37270.1	1e-121	99.55	27.1	AT1G24020.1	6e-06	UniRef100_P26987 Stress-induced protein SAM22 n=1 Tax=Glycine max RepID=SAM22_SOYBN	7e-76	87.97	100	UniRef100_Q43453 G.max mRNA from stress-induced gene (H4) n=1 Tax=Glycine max RepID=Q43453_SOYBN	4e-73	92.41	100	UniRef100_Q43634 Intracellular pathogenesis related protein n=1 Tax=Phaseolus vulgaris RepID=Q43634_PHAVU	7e-65	77.92	99.35	GO:0006952 GO:0009607	defense_response response_to_biotic_stimulus							PF00407	Pathogenesis-related protein Bet v I family
GmaAffx.80347.1.S1_at	2654.86	26776.5	10.0858									GmaAffx.80347.1.S1_at	Affymetrix Soybean Target Sequence	Glyma19g39840.1	1e-154	97.07	18.71	AT2G47710.1	2e-56	UniRef100_B4UW73 Universal stress protein n=1 Tax=Arachis hypogaea RepID=B4UW73_ARAHY	1e-60	65.06	90.06	UniRef100_A7Q0B5 Chromosome chr7 scaffold_42, whole genome shotgun sequence n=1 Tax=Vitis vinifera RepID=A7Q0B5_VITVI	7e-58	67.3	98.14	UniRef100_Q6T7D1 Fiber protein Fb19 (Fragment) n=1 Tax=Gossypium barbadense RepID=Q6T7D1_GOSBA	2e-56	69.54	99.34	GO:0006950	response_to_stress	GO:0003674	molecular_function					PF00582	Universal stress protein family
Gma.10999.1.S1_at	1951.43	19515.7	10.0007	4e-34	Cluster: Serine proteinase inhibitor; n=2; Medicago sativa|Rep: Serine proteinase inhibitor - Medicago sativa (Alfalfa)				AC161750_19.4	5e-34	Proteinase inhibitor I12, Bowman-Birk F EGN_Mt060719 20060904 TIGR 3342.m00017	Gma.10999.1.S1_at	Affymetrix Soybean Target Sequence	Glyma18g46550.1	1e-111	100	38.19	NO BLASTP HIT (E<10-6)		UniRef100_B1ACD1 Putative serine protease inhibitor n=1 Tax=Glycine max RepID=B1ACD1_SOYBN	1e-62	100	100	UniRef100_B1ACD4 Putative Bowman-Birk type protease inhibitor n=1 Tax=Glycine max RepID=B1ACD4_SOYBN	1e-45	77.97	100.85	UniRef100_A4PIB8 Trypsin inhibitor n=1 Tax=Apios americana RepID=A4PIB8_9FABA	6e-33	63.87	101.72									PF00228|PF00228	Bowman-Birk serine protease inhibitor family|Bowman-Birk serine protease inhibitor family
Gma.79.1.S1_x_at	25589.3	251767	9.83877	1e-137	Cluster: Repetitive proline-rich cell wall protein 2 precursor; n=1; Glycine max|Rep: Repetitive proline-rich cell wall protein 2 precursor - Glycine max	AT3G22142.1	2e-64	Encodes a Protease inhibitor/seed storage/LTP family protein	CT954251_5.3	6e-39	Pistil-specific extensin-like protein H EGN_Mt060719 20060904 TIGR 3943.m00017	Gma.79.1.S1_x_at	Affymetrix Soybean Target Sequence	Glyma09g12260.1	1e-156	99.31	18.27	AT3G22142.1	1e-61	NO BLASTP HIT (E<10-6)		0	0			0	0			0	0	GO:0006869	lipid_transport	GO:0005199	structural_constituent_of_cell_wall			PTHR23201	EXTENSIN, PROLINE-RICH PROTEIN	PF02095|PF02095|PF02095|PF02095|PF02095|PF02095|PF02095|PF02	Extensin-like protein repeat|Extensin-like protein repeat|Extensin-like protein repeat|Extensin-like protein repeat|Extensin-like protein repeat|Extensin-like protein repeat|Extensin-like protein repeat|Extensin-like protein repeat|Extensin-like protein repeat|Extensin-like protein repeat|Extensin-like protein repeat|Extensin-like protein repeat|Extensin-like protein repeat|Extensin-like protein …
GmaAffx.93554.1.S1_at	5169.77	50224	9.71495	2e-64	Cluster: Hypothetical protein; n=1; Medicago truncatula|Rep: Hypothetical protein - Medicago truncatula (Barrel medic)	AT2G45900.1	8e-31	similar to unknown protein [Arabidopsis thaliana] (TAIR:AT3G61380.1); similar to conserved hypothetical protein [Medicago	AC146341_47.4	3e-66	{, related E EGN_Mt060719 20060904 TIGR 2607.m00010	GmaAffx.93554.1.S1_at	Affymetrix Soybean Target Sequence	Glyma07g07680.1	1e-135	99.59	9.01	AT4G00440.3	2e-98	UniRef100_Q2HTJ8 (, related) n=1 Tax=Medicago truncatula RepID=Q2HTJ8_MEDTR	0	47.62	98.25	UniRef100_A7PZG7 Chromosome chr15 scaffold_40, whole genome shotgun sequence n=1 Tax=Vitis vinifera RepID=A7PZG7_VITVI	1e-134	35.12	101.45	UniRef100_A8MQI6 Uncharacterized protein At4g00440.2 n=1 Tax=Arabidopsis thaliana RepID=A8MQI6_ARATH	7e-43	28.52	64.67							PTHR21726	PHOSPHATIDYLINOSITOL N-ACETYLGLUCOSAMINYLTRANSFERASE SUBUNIT P (DOWN SYNDROME CRITICAL REGION PROTEIN 5)-RELATED
Gma.17489.1.S1_at	4577.72	43000.1	9.39334	6e-33	Cluster: Glycine rich; n=1; Medicago truncatula|Rep: Glycine rich - Medicago truncatula (Barrel medic)	AT2G05540.1	2e-25	glycine-rich protein	AC138451_30.4	7e-35	Glycine rich F EGN_Mt060719 20060904 TIGR 2384.m00026	Gma.17489.1.S1_at	Affymetrix Soybean Target Sequence	Glyma14g05650.1	0	100	47.03	AT2G05540.1	4e-26	NO BLASTP HIT (E<10-6)		0	0			0	0			0	0									PF07172	Glycine rich protein family
GmaAffx.90956.1.S1_s_at	15878.9	149130	9.39171	5e-07	Rep: At5g54075 - Arabidopsis thaliana (Mouse-ear cress)				AC167711_44.5	9e-15	hypothetical protein H EGN_Mt060719 20060904 TIGR 3412.m00006	GmaAffx.90956.1.S1_s_at	Affymetrix Soybean Consensus Sequence	No Soybean Match Identified, E<10E-30, Perecent ID>95%		0	0	NO BLASTX HIT (E<10-6)		UniRef100_A2Q5P0 Putative uncharacterized protein n=1 Tax=Medicago truncatula RepID=A2Q5P0_MEDTR	6e-10	52.38	75.9			0	0			0	0							NA	NA	NA	NA	NA	NA
Gma.8528.1.S1_at	15677.3	144367	9.20868	1e-136	Cluster: Seed maturation protein PM26; n=2; Glycine max|Rep: Seed maturation protein PM26 - Glycine max (Soybean)	AT3G22490.1	3e-79	late embryogenesis abundant protein, putative / LEA protein, putative	AC135317_16.3	2e-67	Seed maturation protein F EGN_Mt060719 20060904 TIGR 2259.m00031	Gma.8528.1.S1_at	Affymetrix Soybean Target Sequence	Glyma20g28550.1	0	98.98	56.61	AT3G22490.1	2e-85	UniRef100_Q9SEK9 Seed maturation protein PM25 n=1 Tax=Glycine max RepID=Q9SEK9_SOYBN	1e-108	81.64	101.19	UniRef100_Q9SEK8 Seed maturation protein PM26 n=1 Tax=Glycine max RepID=Q9SEK8_SOYBN	1e-105	79.77	99.61	UniRef100_Q9SEL0 Seed maturation protein PM24 n=1 Tax=Glycine max RepID=Q9SEL0_SOYBN	4e-89	69.11	98.84	GO:0009793	embryonic_development_ending_in_seed_dormancy	GO:0003674	molecular_function					PF04927|PF04927|PF04927	Seed maturation protein|Seed maturation protein|Seed maturation protein
GmaAffx.16549.1.S1_at	61795.1	561962	9.09397	7e-45	Rep: PreproMP73 - Cucurbita maxima (Pumpkin) (Winter squash)	AT2G18540.1	1e-34	cupin family protein	AC147178_6.4	3e-60	Cupin, RmlC-type H EGN_Mt060719 20060904 TIGR 2737.m00008	GmaAffx.16549.1.S1_at	Affymetrix Soybean Target Sequence	Glyma01g38340.1	0	100	18.26	AT2G18540.1	1e-125	UniRef100_A9XLF3 Putative uncharacterized protein n=1 Tax=Petunia integrifolia subsp. inflata RepID=A9XLF3_PETIN	2e-95	50.61	42.4	UniRef100_A9XLG8 Putative uncharacterized protein n=1 Tax=Solanum bulbocastanum RepID=A9XLG8_SOLBU	2e-89	49.55	43.46	UniRef100_A9XLD3 Putative uncharacterized protein n=1 Tax=Solanum melongena RepID=A9XLD3_SOLME	7e-89	48.2	39.19	GO:0008150	biological_process	GO:0045735	nutrient_reservoir_activity					PF00190	Cupin
Gma.8516.1.S1_at	2880.18	25628.9	8.89837	1e-124	Cluster: Glutathione S-transferase GST 11; n=1; Glycine max|Rep: Glutathione S-transferase GST 11 - Glycine max (Soybean)	AT3G09270.1	1e-58	ATGSTU8 (Arabidopsis thaliana Glutathione S-transferase (class tau) 8); glutathione transferase	AC170582_16.4	1e-80	Glutathione S-transferase, C-terminal; Thioredoxin-like fold F EGN_Mt060719 20060904 TIGR 3458.m00025	Gma.8516.1.S1_at	Affymetrix Soybean Target Sequence	Glyma18g41350.1	0	100	41.81	AT3G09270.1	6e-59	UniRef100_Q9FQE7 Glutathione S-transferase GST 11 n=1 Tax=Glycine max RepID=Q9FQE7_SOYBN	4e-95	80.63	100	UniRef100_P32110 Probable glutathione S-transferase n=1 Tax=Glycine max RepID=GSTX6_SOYBN	6e-66	60	97.78	UniRef100_Q9FQF1 Glutathione S-transferase GST 7 n=1 Tax=Glycine max RepID=Q9FQF1_SOYBN	3e-65	57.78	97.78	GO:0046686 GO:0009407	response_to_cadmium_ion toxin_catabolic_process	GO:0004364	glutathione_transferase_activity			PTHR11260	GLUTATHIONE S-TRANSFERASE, GST, SUPERFAMILY, GST DOMAIN CONTAINING	PF02798|PF00043	Glutathione S-transferase, N-terminal domain|Glutathione S-transferase, C-terminal domain	KOG0406	Glutathione S-transferase
GmaAffx.8099.1.S1_at	2386.1	21151.3	8.86441	1e-102	Cluster: Hypothetical protein; n=1; Medicago truncatula|Rep: Hypothetical protein - Medicago truncatula (Barrel medic)	AT2G28500.1	1e-60	LBD11 (LOB DOMAIN-CONTAINING PROTEIN 11)	AC152818_19.3	1e-104	Protein of unknown function DUF260 H EGN_Mt060719 20060904 TIGR 3123.m00015	GmaAffx.8099.1.S1_at	Affymetrix Soybean Target Sequence	Glyma20g31780.1	0	99.54	50.71	AT2G28500.1	1e-62	UniRef100_A7NZE1 Chromosome chr6 scaffold_3, whole genome shotgun sequence n=1 Tax=Vitis vinifera RepID=A7NZE1_VITVI	6e-61	72.05	75	UniRef100_A5B6E3 Putative uncharacterized protein n=1 Tax=Vitis vinifera RepID=A5B6E3_VITVI	9e-61	72.05	75	UniRef100_A7NZE3 Chromosome chr6 scaffold_3, whole genome shotgun sequence n=1 Tax=Vitis vinifera RepID=A7NZE3_VITVI	4e-59	68.52	75.74	GO:0008150	biological_process							PF03195	Protein of unknown function DUF260
GmaAffx.51131.1.S1_s_at	13560.9	119505	8.81241	1e-102	Rep: PGmPM3 - Glycine max (Soybean)	AT1G04560.1	8e-73	AWPM-19-like membrane family protein	AC144727_29.4	7e-27	AWPM-19-like F EGN_Mt060719 20060904 TIGR 2555.m00015	GmaAffx.51131.1.S1_s_at	Affymetrix Soybean Target Sequence	Glyma10g35010.2	4e-47	100	7.11	AT1G04560.1	2e-46	UniRef100_Q39872 PGmPM3 n=1 Tax=Glycine max RepID=Q39872_SOYBN	1e-52	83.21	72.38	UniRef100_A7NXK7 Chromosome chr5 scaffold_2, whole genome shotgun sequence n=1 Tax=Vitis vinifera RepID=A7NXK7_VITVI	4e-38	60.31	74.01	UniRef100_A5AWL2 Putative uncharacterized protein n=1 Tax=Vitis vinifera RepID=A5AWL2_VITVI	4e-38	60.31	74.01	GO:0008150	biological_process	GO:0003674	molecular_function
GmaAffx.15904.1.S1_at	8130.76	71395.8	8.78095	4e-51	Cluster: Hypothetical protein T10O8_10; n=1; Arabidopsis thaliana|Rep: Hypothetical protein T10O8_10 - Arabidopsis thaliana (Mouse-ear cress)	AT5G01300.1	8e-53	phosphatidylethanolamine-binding family protein				GmaAffx.15904.1.S1_at	Affymetrix Soybean Consensus Sequence	No Soybean Match Identified, E<10E-30, Perecent ID>95%		0	0	AT5G01300.1	2e-47	UniRef100_A7QKX6 Chromosome chr8 scaffold_115, whole genome shotgun sequence n=1 Tax=Vitis vinifera RepID=A7QKX6_VITVI	1e-50	60	99.4	UniRef100_A2Y5L6 Putative uncharacterized protein n=2 Tax=Oryza sativa RepID=A2Y5L6_ORYSI	3e-46	57.58	101.86	UniRef100_Q9M042 Putative uncharacterized protein T10O8_10 n=1 Tax=Arabidopsis thaliana RepID=Q9M042_ARATH	3e-45	57.93	101.23	GO:0008150	biological_process	GO:0008429	phosphatidylethanolamine_binding			NA	NA	NA	NA	NA	NA
Gma.17917.1.S1_at	1362.54	11922	8.74985	5e-23	Cluster: Suspensor-specific protein; n=1; Phaseolus coccineus|Rep: Suspensor-specific protein - Phaseolus coccineus (Scarlet runner bean)	AT1G49310.1	1e-06	unknown protein	CR931742_31.5	1e-21	hypothetical protein H EGN_Mt060719 20060904 TIGR 3712.m00011	Gma.17917.1.S1_at	Affymetrix Soybean Target Sequence	Glyma12g04850.1	0	97.76	69.2	AT1G49310.1	4e-07	UniRef100_Q9FUP6 Suspensor-specific protein n=1 Tax=Phaseolus coccineus RepID=Q9FUP6_PHACN	3e-17	69.49	65.56			0	0			0	0	GO:0008150	biological_process	GO:0003674	molecular_function
GmaAffx.87730.1.S1_at	4699.79	41100.8	8.74525	1e-12	Cluster: Expressed protein; n=1; Arabidopsis thaliana|Rep: Expressed protein - Arabidopsis thaliana (Mouse-ear cress)	AT2G35880.1	2e-14	similar to unknown protein [Arabidopsis thaliana] (TAIR:AT4G32330.1); similar to putative BRI1-KD interacting protein [Oryza				GmaAffx.87730.1.S1_at	Affymetrix Soybean Target Sequence	Glyma10g10530.1	0	100	21.96	AT2G35880.1	6e-59	UniRef100_B6TK06 Putative uncharacterized protein n=1 Tax=Zea mays RepID=B6TK06_MAIZE	4e-36	61.18	32.75	UniRef100_Q9SJ62 Expressed protein (Putative uncharacterized protein) (At2g35880/F11F19.21) n=1 Tax=Arabidopsis thaliana RepID=Q9SJ62_ARATH	3e-34	61.31	31.71	UniRef100_Q2R2B9 Targeting protein for Xklp2 containing protein, expressed (Os11g0571900 protein) n=1 Tax=Oryza sativa Japonica Group RepID=Q2R2B9_ORYSJ	6e-34	58.78	33.72			GO:0003674	molecular_function					PF06886	Targeting protein for Xklp2 (TPX2)
GmaAffx.81444.1.S1_at	28695.5	250389	8.72572	3e-16	Cluster: 11-beta-hydroxysteroid dehydrogenase-like; n=2; Arabidopsis thaliana|Rep: 11-beta-hydroxysteroid dehydrogenase-like - Arabidopsis thaliana (Mouse-ear	AT5G50600.1	6e-18	short-chain dehydrogenase/reductase (SDR) family protein				GmaAffx.81444.1.S1_at	Affymetrix Soybean Target Sequence	Glyma05g38250.1	2e-82	100	15.42	AT5G50700.1	1e-35	UniRef100_A7LB60 Steroleosin-A n=1 Tax=Arachis hypogaea RepID=A7LB60_ARAHY	4e-45	36.5	95.13	UniRef100_Q93W57 Steroleosin n=1 Tax=Sesamum indicum RepID=Q93W57_SESIN	9e-35	31.86	95.4	UniRef100_A4US35 Short-chain dehydrogenase reductase n=1 Tax=Brassica napus RepID=A4US35_BRANA	9e-32	30.77	95.13	GO:0008152	metabolic_process	GO:0016491	oxidoreductase_activity			PTHR19410:SF34	gb def: 3-oxoacyl-(acyl-carrier-protein) reductase [bacillus halodurans]
GmaAffx.38793.1.S1_at	15866.7	135645	8.54905	5e-98	Cluster: IMP dehydrogenase/GMP reductase; n=1; Medicago truncatula|Rep: IMP dehydrogenase/GMP reductase - Medicago truncatula (Barrel medic)	AT5G62520.1	1e-45	SRO5 (SIMILAR TO RCD ONE 5); NAD+ ADP-ribosyltransferase	AC141106_38.5	5e-30	Poly(ADP-ribose) polymerase, catalytic region H EGN_Mt060719 20060904 TIGR 2461.m00004	GmaAffx.38793.1.S1_at	Affymetrix Soybean Target Sequence	Glyma04g35560.1	0	100	22.37	AT5G62520.1	1e-50	UniRef100_A5BFU2 Putative uncharacterized protein n=1 Tax=Vitis vinifera RepID=A5BFU2_VITVI	1e-61	44.52	83.87	UniRef100_A7PD06 Chromosome chr17 scaffold_12, whole genome shotgun sequence n=1 Tax=Vitis vinifera RepID=A7PD06_VITVI	3e-61	46.84	85.48	UniRef100_Q9ZUD9 F5O8.11 (At1g23550) n=1 Tax=Arabidopsis thaliana RepID=Q9ZUD9_ARATH	4e-46	36.65	83.28	GO:0006800 GO:0009651	oxygen_and_reactive_oxygen_species_metabolic_process response_to_salt_stress	GO:0003950	NAD+_ADP-ribosyltransferase_activity
GmaAffx.71222.1.S1_at	24283.2	204943	8.43971	2e-43	Rep: SNF4b - Medicago truncatula (Barrel medic)	AT1G15330.1	1e-30	CBS domain-containing protein	AC159141_4.3	3e-45	CBS E EGN_Mt060719 20060904 TIGR 3282.m00006	GmaAffx.71222.1.S1_at	Affymetrix Soybean Consensus Sequence	No Soybean Match Identified, E<10E-30, Perecent ID>95%		0	0	AT1G15330.1	1e-23	UniRef100_Q7XYX9 SNF4b n=1 Tax=Medicago truncatula RepID=Q7XYX9_MEDTR	5e-35	74.76	26.96	UniRef100_Q41108 Pv42p n=1 Tax=Phaseolus vulgaris RepID=Q41108_PHAVU	2e-33	71.3	28.5	UniRef100_Q9M727 SNF4 n=1 Tax=Solanum lycopersicum RepID=Q9M727_SOLLC	5e-28	55.37	32.44	GO:0008150	biological_process	GO:0003674	molecular_function			NA	NA	NA	NA	NA	NA
GmaAffx.789.1.A1_at	19284.6	160554	8.32547	2e-11	Cluster: Vesicle transport v-SNARE 11-like; n=2; Solanum tuberosum|Rep: Vesicle transport v-SNARE 11-like - Solanum tuberosum (Potato)	AT1G26670.1	5e-12	VTI12 (VESICAL TRANSPORT V-SNARE 12, vesical transport v-SNARE 12); SNARE binding / receptor	AC155888_15.4	2e-13	Vesicle transport v-SNARE; t-snare F EGN_Mt060719 20060904 TIGR 3183.m00012	GmaAffx.789.1.A1_at	Affymetrix Soybean Target Sequence	Glyma09g36940.2	3e-66	100	14.51	AT5G39510.1	4e-63	UniRef100_A2Q3R8 Vesicle transport v-SNARE; t-snare n=1 Tax=Medicago truncatula RepID=A2Q3R8_MEDTR	8e-62	51.11	122.17	UniRef100_Q307Y3 Vesicle transport v-SNARE 11-like n=1 Tax=Solanum tuberosum RepID=Q307Y3_SOLTU	5e-60	49.26	122.17	UniRef100_Q3HVM2 Putative uncharacterized protein n=1 Tax=Solanum tuberosum RepID=Q3HVM2_SOLTU	2e-59	48.89	122.17	GO:0006896 GO:0009630 GO:0006623	Golgi_to_vacuole_transport gravitropism protein_targeting_to_vacuole	GO:0004872	receptor_activity
GmaAffx.39349.1.S1_at	18614.2	154925	8.32294	2e-17	Cluster: Os12g0514100 protein; n=1; Oryza sativa (japonica cultivar-group)|Rep: Os12g0514100 protein - Oryza sativa (japonica cultivar-group)	AT1G27350.1	2e-18	similar to unknown protein [Arabidopsis thaliana] (TAIR:AT1G27330.1); similar to membrane protein [Brassica juncea]				GmaAffx.39349.1.S1_at	Affymetrix Soybean Consensus Sequence	Ambiguous Hit		0	0	AT1G27330.1	5e-06	NO BLASTX HIT (E<10-6)		0	0			0	0			0	0	GO:0006979	response_to_oxidative_stress	GO:0003674	molecular_function			NA	NA	NA	NA	NA	NA
GmaAffx.75247.1.S1_at	3469.35	28597.2	8.24281									GmaAffx.75247.1.S1_at	Affymetrix Soybean Consensus Sequence	No Soybean Match Identified, E<10E-30, Perecent ID>95%		0	0	NO BLASTX HIT (E<10-6)		NO BLASTX HIT (E<10-6)		0	0			0	0			0	0							NA	NA	NA	NA	NA	NA
Gma.14653.2.S1_a_at	42163.7	345290	8.18928	1e-170	Cluster: UDP-glucose 4-epimerase; n=1; Pisum sativum|Rep: UDP-glucose 4-epimerase - Pisum sativum (Garden pea)	AT1G12780.1	1e-163	UGE1 (UDP-D-glucose/UDP-D-galactose 4-epimerase 1); UDP-glucose 4-epimerase/ protein dimerization	AC142526_7.4	1e-119	NAD-dependent epimerase/dehydratase F EGN_Mt060719 20060904 TIGR 2494.m00011	Gma.14653.2.S1_a_at	Affymetrix Soybean Target Sequence	Glyma05g38120.6	0	100	28.27	AT1G12780.1	1e-123	UniRef100_Q43070 UDP-glucose 4-epimerase n=1 Tax=Pisum sativum RepID=GALE1_PEA	1e-130	93.94	66	UniRef100_B0M3E8 UDP-galactose 4-epimerase (Fragment) n=1 Tax=Pisum sativum RepID=B0M3E8_PEA	1e-130	93.94	66.19	UniRef100_A7QKH3 Chromosome chr2 scaffold_112, whole genome shotgun sequence n=1 Tax=Vitis vinifera RepID=A7QKH3_VITVI	1e-125	90.91	66	GO:0006950 GO:0046369	response_to_stress galactose_biosynthetic_process	GO:0003978 GO:0046983	UDP-glucose_4-epimerase_activity protein_dimerization_activity	PWYQT-4436	UDP-galactose biosynthesis
Gma.8215.2.S1_at	879.219	7159.89	8.14347	2e-72	Cluster: Cytochrome P450 family protein, expressed; n=1; Oryza sativa (japonica cultivar-group)|Rep: Cytochrome P450 family protein, expressed - Oryza sativa (j	AT1G13710.1	5e-71	CYP78A5 (cytochrome P450, family 78, subfamily A, polypeptide 5); oxygen binding	AC174358_15.3	2e-61	E-class P450, group I F EGN_Mt060719 20060904 TIGR 3592.m00015	Gma.8215.2.S1_at	Affymetrix Soybean Target Sequence	Glyma08g10950.1	0	99.41	26.53	AT1G13710.1	1e-139	UniRef100_A5BES1 Putative uncharacterized protein n=1 Tax=Vitis vinifera RepID=A5BES1_VITVI	0	70.35	92.05	UniRef100_A7QP67 Chromosome chr1 scaffold_136, whole genome shotgun sequence n=1 Tax=Vitis vinifera RepID=A7QP67_VITVI	1e-176	71.88	98.8	UniRef100_A7P2E4 Chromosome chr1 scaffold_5, whole genome shotgun sequence n=1 Tax=Vitis vinifera RepID=A7P2E4_VITVI	1e-143	55.33	91.7			GO:0019825	oxygen_binding			PTHR19383	CYTOCHROME P450	PF00067	Cytochrome P450	KOG0156	Cytochrome P450 CYP2 subfamily
GmaAffx.7345.2.S1_at	20470.4	165020	8.06141	9e-20	Cluster: Mitochondrial import inner membrane translocase, subunit Tim17/22; n=1; Medicago truncatula|Rep: Mitochondrial import inner membrane	AT4G16160.2	1e-16	ATOEP16-2/ATOEP16-S; protein translocase	AC126780_19.5	2e-21	Mitochondrial import inner membrane translocase, subunit Tim17/22 H EGN_Mt060719 20060904 TIGR 2166.m00027	GmaAffx.7345.2.S1_at	Affymetrix Soybean Target Sequence	Glyma07g37030.1	4e-88	100	23.73	AT4G16160.2	1e-57	UniRef100_Q2HU23 Mitochondrial import inner membrane translocase, subunit Tim17/22 n=1 Tax=Medicago truncatula RepID=Q2HU23_MEDTR	3e-70	75.29	95.05	UniRef100_A7Q8N5 Chromosome chr5 scaffold_64, whole genome shotgun sequence n=1 Tax=Vitis vinifera RepID=A7Q8N5_VITVI	1e-68	72.99	98.31	UniRef100_Q3EA11 Uncharacterized protein At4g16160.2 (Pore protein Sequence Match) n=1 Tax=Arabidopsis thaliana RepID=Q3EA11_ARATH	2e-57	65.9	95.51	GO:0015031	protein_transport	GO:0015450	P-P-bond-hydrolysis-driven_protein_transmembrane_transporter_activity					PF02466	Tim17/Tim22/Tim23 family
GmaAffx.82263.1.S1_s_at	3939.26	31353.9	7.95934									GmaAffx.82263.1.S1_s_at	Affymetrix Soybean Target Sequence	Glyma02g12360.1	5e-42	100	18.3	NO BLASTP HIT (E<10-6)		NO BLASTP HIT (E<10-6)		0	0			0	0			0	0
GmaAffx.21514.1.A1_at	4390.28	34688.6	7.90123			AT1G07985.1	1e-05	similar to expressed protein [Oryza sativa (japonica cultivar-group)] (GB:ABF97687.1); similar to hypothetical protein [Oryza				GmaAffx.21514.1.A1_at	Affymetrix Soybean Target Sequence	Glyma12g36580.1	1e-167	99.02	37.9	AT1G07985.1	3e-22	UniRef100_Q9LN08 T6D22.8 n=1 Tax=Arabidopsis thaliana RepID=Q9LN08_ARATH	3e-09	45.05	8.99	UniRef100_Q3EDG6 Uncharacterized protein At1g07985.1 (Putative uncharacterized protein) n=1 Tax=Arabidopsis thaliana RepID=Q3EDG6_ARATH	4e-09	45.05	61.81			0	0	GO:0008150	biological_process	GO:0003674	molecular_function
Gma.15113.1.S1_a_at	18290.1	143519	7.84685	9e-79	Cluster: Putative Glucan 1,3-beta-glucosidase; n=1; Oryza sativa (japonica cultivar-group)|Rep: Putative Glucan 1,3-beta-glucosidase - Oryza sativa (japonica				AC147959_10.3	2e-96	Glycoside hydrolase, family 5; N-6 Adenine-specific DNA methylase E EGN_Mt060719 20060904 TIGR 2778.m00005	Gma.15113.1.S1_a_at	Affymetrix Soybean Target Sequence	Glyma08g14680.2	5e-50	100	5.25	NO BLASTP HIT (E<10-6)		UniRef100_A7R1E3 Chromosome undetermined scaffold_349, whole genome shotgun sequence n=1 Tax=Vitis vinifera RepID=A7R1E3_VITVI	4e-99	65.58	55.97	UniRef100_A5B782 Putative uncharacterized protein n=1 Tax=Vitis vinifera RepID=A5B782_VITVI	3e-95	66.67	40.82	UniRef100_A7R1E4 Chromosome undetermined scaffold_349, whole genome shotgun sequence n=1 Tax=Vitis vinifera RepID=A7R1E4_VITVI	4e-91	61.37	55.49
Gma.8318.1.A1_at	5461.54	42736.1	7.82492						AC124217_6.4	1e-13	hypothetical protein H EGN_Mt060719 20060904 TIGR 2115.m00015	Gma.8318.1.A1_at	Affymetrix Soybean Target Sequence	Glyma08g45840.2	0	96.73	45	AT3G56500.1	3e-06	NO BLASTP HIT (E<10-6)		0	0			0	0			0	0	GO:0008150	biological_process	GO:0003674	molecular_function
Gma.16820.1.S1_s_at	155171	1.21136e+06	7.80657	0	Cluster: Glycinin G4 precursor [Contains: Glycinin A5 subunit; Glycinin A4 subunit; Glycinin B3 subunit]; n=7; Glycine|Rep: Glycinin G4 precursor [Contains:	AT5G44120.3	9e-51	CRA1 (CRUCIFERINA); nutrient reservoir	AC158374_17.4	0	Cupin region F EGN_Mt060719 20060904 TIGR 3263.m00009	Gma.16820.1.S1_s_at	Affymetrix Soybean Target Sequence	Glyma10g04280.1	1e-144	100	13.41	AT5G44120.3	2e-51	UniRef100_Q9SB11 Glycinin (Glycinin A5A4B3) n=1 Tax=Glycine max RepID=Q9SB11_SOYBN	0	80.82	100	UniRef100_Q39921 A5A4B3 subunit n=1 Tax=Glycine soja RepID=Q39921_GLYSO	0	80.64	100	UniRef100_A3KEY9 Glycinin A5A4B3 subunit n=1 Tax=Glycine soja RepID=A3KEY9_GLYSO	0	80.46	100			GO:0045735	nutrient_reservoir_activity					PF00190|PF00190	Cupin|Cupin
Gma.17355.1.A1_at	80546.5	627442	7.78981	5e-06	Cluster: Oleosin isoform; n=3; Arachis hypogaea|Rep: Oleosin isoform - Arachis hypogaea (Peanut)	AT3G01570.1	4e-06	glycine-rich protein / oleosin	AC174342_6.3	1e-05	Oleosin E EGN_Mt060719 20060904 TIGR 3576.m00007	Gma.17355.1.A1_at	Affymetrix Soybean Target Sequence	Glyma05g08880.1	1e-134	100	28.71	AT3G01570.1	5e-34	UniRef100_Q6J1J8 Oleosin n=1 Tax=Arachis hypogaea RepID=Q6J1J8_ARAHY	5e-15	34.51	80.68	UniRef100_Q9AXI0 Oleosin variant B n=1 Tax=Arachis hypogaea RepID=Q9AXI0_ARAHY	1e-14	44.09	52.84	UniRef100_Q84T21 Oleosin n=1 Tax=Corylus avellana RepID=Q84T21_CORAV	2e-14	43.43	59.75	GO:0019915	sequestering_of_lipid	GO:0003674	molecular_function					PF01277	Oleosin
Gma.3000.2.S1_a_at	21652.5	167552	7.73822									Gma.3000.2.S1_a_at	Affymetrix Soybean Consensus Sequence	No Soybean Match Identified, E<10E-30, Perecent ID>95%		0	0	NO BLASTX HIT (E<10-6)		NO BLASTX HIT (E<10-6)		0	0			0	0			0	0							NA	NA	NA	NA	NA	NA
Gma.12082.1.S1_at	5506.77	42007	7.62824	2e-38	Cluster: Expressed protein; n=1; Arabidopsis thaliana|Rep: Expressed protein - Arabidopsis thaliana (Mouse-ear cress)	AT2G35880.1	5e-40	similar to unknown protein [Arabidopsis thaliana] (TAIR:AT4G32330.1); similar to putative BRI1-KD interacting protein [Oryza	AC151482_22.3	3e-27	Targeting for Xklp2 E EGN_Mt060719 20060904 TIGR 3028.m00020	Gma.12082.1.S1_at	Affymetrix Soybean Target Sequence	Glyma02g34870.1	0	97.39	21.61	AT2G35880.1	3e-61	UniRef100_B6TK06 Putative uncharacterized protein n=1 Tax=Zea mays RepID=B6TK06_MAIZE	3e-38	55.44	40.44	UniRef100_B4FRD7 Putative uncharacterized protein n=1 Tax=Zea mays RepID=B4FRD7_MAIZE	1e-36	67.72	26.14	UniRef100_Q2R2B9 Targeting protein for Xklp2 containing protein, expressed (Os11g0571900 protein) n=1 Tax=Oryza sativa Japonica Group RepID=Q2R2B9_ORYSJ	2e-36	54.89	40.47			GO:0003674	molecular_function					PF06886	Targeting protein for Xklp2 (TPX2)
Gma.7549.1.S1_at	4887.37	36909.2	7.55195	2e-57	Cluster: Universal stress protein family; n=1; Medicago truncatula|Rep: Universal stress protein family - Medicago truncatula (Barrel medic)	AT3G62550.1	2e-42	universal stress protein (USP) family protein	AC152921_18.5	3e-59	Universal stress protein (Usp) F EGN_Mt060719 20060904 TIGR 3129.m00018	Gma.7549.1.S1_at	Affymetrix Soybean Target Sequence	Glyma10g01690.1	0	99.18	47.42	AT3G62550.1	1e-44	UniRef100_A7Q0L6 Chromosome chr7 scaffold_42, whole genome shotgun sequence n=1 Tax=Vitis vinifera RepID=A7Q0L6_VITVI	1e-55	65.29	95.32	UniRef100_A5BGX7 Putative uncharacterized protein n=1 Tax=Vitis vinifera RepID=A5BGX7_VITVI	7e-53	67.32	86.55	UniRef100_A9PK69 Putative uncharacterized protein n=1 Tax=Populus trichocarpa x Populus deltoides RepID=A9PK69_POPJC	4e-50	63.64	84.36	GO:0006950	response_to_stress	GO:0003674	molecular_function					PF00582	Universal stress protein family
GmaAffx.75384.1.S1_at	4424.57	33383.6	7.54505			AT1G24340.1	0.0001	EMB2421 (EMBRYO DEFECTIVE 2421); monooxygenase	CT963131_10.3	3e-08	Aromatic-ring hydroxylase; Thioredoxin-like fold E EGN_Mt060719 20060904 TIGR 3984.m00020 IMGA|CT967303_23.3	GmaAffx.75384.1.S1_at	Affymetrix Soybean Consensus Sequence	No Soybean Match Identified, E<10E-30, Perecent ID>95%		0	0	NO BLASTX HIT (E<10-6)		NO BLASTX HIT (E<10-6)		0	0			0	0			0	0							NA	NA	NA	NA	NA	NA
GmaAffx.16271.1.S1_at	2061.95	15445	7.49045	1e-128	Cluster: Peroxidase 21 precursor; n=2; Arabidopsis thaliana|Rep: Peroxidase 21 precursor - Arabidopsis thaliana (Mouse-ear cress)	AT2G37130.1	1e-129	peroxidase 21 (PER21) (P21) (PRXR5)	AC154090_1.3	1e-100	Haem peroxidase, plant/fungal/bacterial F EGN_Mt060719 20060904 TIGR 3163.m00006	GmaAffx.16271.1.S1_at	Affymetrix Soybean Target Sequence	Glyma10g05800.1	0	97.12	36.32	AT2G37130.1	1e-137	UniRef100_Q42580 Peroxidase 21 n=2 Tax=Arabidopsis thaliana RepID=PER21_ARATH	1e-138	75.08	92.97	UniRef100_A7PT11 Chromosome chr8 scaffold_29, whole genome shotgun sequence n=1 Tax=Vitis vinifera RepID=A7PT11_VITVI	1e-114	76.38	99.61	UniRef100_Q9FXL6 Secretory peroxidase n=1 Tax=Avicennia marina RepID=Q9FXL6_AVIMR	1e-110	62.63	89.73	GO:0050832	defense_response_to_fungus	GO:0004601	peroxidase_activity					PF00141	Peroxidase
Gma.15113.3.S1_at	6350.44	47460.8	7.47363	7e-77	Cluster: Putataive glucan 1,3-beta-glucosidase; n=2; Oryza sativa (japonica cultivar-group)|Rep: Putataive glucan 1,3-beta-glucosidase - Oryza sativa				AC147959_24.3	1e-98	Glycoside hydrolase, family 5 H EGN_Mt060719 20060904 TIGR 2778.m00004	Gma.15113.3.S1_at	Affymetrix Soybean Target Sequence	Glyma08g14680.2	0	100	27.43	NO BLASTP HIT (E<10-6)		UniRef100_A7R1E3 Chromosome undetermined scaffold_349, whole genome shotgun sequence n=1 Tax=Vitis vinifera RepID=A7R1E3_VITVI	4e-99	65.58	55.97	UniRef100_A5B782 Putative uncharacterized protein n=1 Tax=Vitis vinifera RepID=A5B782_VITVI	3e-95	66.67	40.82	UniRef100_A7R1E4 Chromosome undetermined scaffold_349, whole genome shotgun sequence n=1 Tax=Vitis vinifera RepID=A7R1E4_VITVI	4e-91	61.37	55.49
GmaAffx.32622.1.S1_at	1795.78	13370.5	7.44553	1e-24	Cluster: Expressed protein; n=2; Arabidopsis thaliana|Rep: Expressed protein - Arabidopsis thaliana (Mouse-ear cress)	AT4G12680.1	3e-26	similar to unknown protein [Arabidopsis thaliana] (TAIR:AT5G40640.1); similar to Steroid nuclear receptor, ligand-binding	AC144618_33.4	2e-24	Steroid nuclear receptor, ligand-binding H EGN_Mt060719 20060904 TIGR 2542.m00012	GmaAffx.32622.1.S1_at	Affymetrix Soybean Target Sequence	Glyma20g06750.1	0	99.71	17.48	AT4G12680.1	0	UniRef100_A7Q2W4 Chromosome chr12 scaffold_47, whole genome shotgun sequence n=1 Tax=Vitis vinifera RepID=A7Q2W4_VITVI	1e-174	62.35	87.18	UniRef100_Q45GJ7 Expressed protein n=1 Tax=Arabidopsis thaliana RepID=Q45GJ7_ARATH	1e-173	58.72	92.52	UniRef100_Q9SU18 Putative uncharacterized protein T20K18.30 (Putative uncharacterized protein AT4g12680) n=1 Tax=Arabidopsis thaliana RepID=Q9SU18_ARATH	1e-163	54.27	90.17
Gma.8534.1.S1_at	818.109	6039.44	7.3822	0	Cluster: 2'-hydroxy isoflavone/dihydroflavonol reductase homolog; n=1; Glycine max|Rep: 2'-hydroxy isoflavone/dihydroflavonol reductase homolog - Glycine	AT2G45400.1	1e-81	dihydroflavonol 4-reductase family / dihydrokaempferol 4-reductase family	AC155890_26.5	1e-125	NAD-dependent epimerase/dehydratase E EGN_Mt060719 20060904 TIGR 3185.m00028	Gma.8534.1.S1_at	Affymetrix Soybean Target Sequence	Glyma13g27390.1	1e-122	99.12	23.31	AT2G45400.1	1e-81	UniRef100_Q9SDZ2 2'-hydroxy isoflavone/dihydroflavonol reductase Sequence Match (Fragment) n=1 Tax=Glycine max RepID=Q9SDZ2_SOYBN	1e-179	96.27	95.09	UniRef100_A2Q3Y3 NAD-dependent epimerase/dehydratase n=1 Tax=Medicago truncatula RepID=A2Q3Y3_MEDTR	1e-125	67.18	96.01	UniRef100_A2Q3W6 NAD-dependent epimerase/dehydratase n=1 Tax=Medicago truncatula RepID=A2Q3W6_MEDTR	1e-125	67.17	95.14	GO:0016131 GO:0009813 GO:0010422	brassinosteroid_metabolic_process flavonoid_biosynthetic_process regulation_of_brassinosteroid_biosynthetic_process	GO:0016614	oxidoreductase_activity,_acting_on_CH-OH_group_of_donors			PTHR10366	NAD DEPENDENT EPIMERASE/DEHYDRATASE	PF01370	NAD dependent epimerase/dehydratase family	KOG1502	Flavonol reductase/cinnamoyl-CoA reductase
Gma.79.1.S1_s_at	27176.5	200183	7.36603									Gma.79.1.S1_s_at	Affymetrix Soybean Consensus Sequence	No Soybean Match Identified, E<10E-30, Perecent ID>95%		0	0	NO BLASTX HIT (E<10-6)		UniRef100_Q39887 Proline-rich protein n=1 Tax=Glycine max RepID=Q39887_SOYBN	1e-35	53.76	92.43	UniRef100_Q39887 Proline-rich protein n=1 Tax=Glycine max RepID=Q39887_SOYBN	4e-24	50.34	75.68	UniRef100_Q39863 Soybean (G.max) hydroproline-rich protein (Fragment) n=1 Tax=Glycine max RepID=Q39863_SOYBN	6e-24	57.02	94.21							NA	NA	NA	NA	NA	NA
GmaAffx.92499.1.S1_s_at	5940.87	43730.7	7.36099	8e-97	Cluster: Hevein-like; n=1; Populus tremula x Populus alba|Rep: Hevein-like - Populus tremula x Populus alba	AT3G04720.1	4e-87	PR4 (PATHOGENESIS-RELATED 4)	CT025534_17.3	9e-15	Glycoside hydrolase, family 19; Chitin-binding, type 1 F EGN_Mt060719 20060904 TIGR 3844.m00022	GmaAffx.92499.1.S1_s_at	Affymetrix Soybean Target Sequence	Glyma19g43460.1	0	100	49.13	AT3G04720.1	2e-87	UniRef100_A0SWV6 Hevein-like n=1 Tax=Populus tremula x Populus alba RepID=A0SWV6_9ROSI	1e-85	77.23	98.54	UniRef100_Q6JYQ9 HEV1.2 n=1 Tax=Hevea brasiliensis RepID=Q6JYQ9_HEVBR	2e-80	72.91	98.54	UniRef100_Q6JYR0 HEV1.1 n=1 Tax=Hevea brasiliensis RepID=Q6JYR0_HEVBR	7e-79	70.24	100.49	GO:0009651 GO:0009615 GO:0009627 GO:0009723	response_to_salt_stress response_to_virus systemic_acquired_resistance response_to_ethylene_stimulus	GO:0008061	chitin_binding			PTHR22595	CHITINASE-RELATED	PF00187|PF00967	Chitin recognition protein|Barwin family
Gma.7419.1.A1_at	1351.79	9791.51	7.24339									Gma.7419.1.A1_at	Affymetrix Soybean Target Sequence	Glyma14g12020.1	0	100	24.85	NO BLASTP HIT (E<10-6)		NO BLASTP HIT (E<10-6)		0	0			0	0			0	0
Gma.2986.1.S1_at	62794.9	451812	7.19504	2e-49	Rep: Pv42p - Phaseolus vulgaris (Kidney bean) (French bean)	AT1G80090.1	7e-30	CBS domain-containing protein	AC159141_4.3	2e-43	CBS E EGN_Mt060719 20060904 TIGR 3282.m00006	Gma.2986.1.S1_at	Affymetrix Soybean Target Sequence	Glyma13g44260.1	1e-178	99.68	33.69	AT1G15330.1	2e-61	UniRef100_Q41108 Pv42p n=1 Tax=Phaseolus vulgaris RepID=Q41108_PHAVU	5e-96	80.53	59.37	UniRef100_Q7XYX9 SNF4b n=1 Tax=Medicago truncatula RepID=Q7XYX9_MEDTR	5e-93	76.32	58.9	UniRef100_A5AL17 Putative uncharacterized protein n=1 Tax=Vitis vinifera RepID=A5AL17_VITVI	2e-65	58.48	62.05	GO:0008150	biological_process	GO:0003674	molecular_function			PTHR13780	AMP-ACTIVATED PROTEIN KINASE, GAMMA REGULATORY SUBUNIT	PF00571	CBS domain pair
Gma.8205.1.S1_at	187565	1.32868e+06	7.08382	0	Cluster: Glycinin precursor [Contains: Glycinin A3 subunit; Glycinin B4 subunit]; n=11; Glycine|Rep: Glycinin precursor [Contains: Glycinin A3 subunit;	AT5G44120.3	6e-84	CRA1 (CRUCIFERINA); nutrient reservoir	AC158374_4.4	1e-179	Cupin region F EGN_Mt060719 20060904 TIGR 3263.m00008	Gma.8205.1.S1_at	Affymetrix Soybean Target Sequence	Glyma13g18450.1	4e-42	100	7.08	AT5G44120.3	2e-71	UniRef100_Q39922 Gy5 protein n=3 Tax=Glycine RepID=Q39922_GLYSO	1e-178	77.51	79.11	UniRef100_Q9SB12 Glycinin n=1 Tax=Glycine max RepID=Q9SB12_SOYBN	1e-178	77.51	79.11	UniRef100_A3KEY8 Glycinin A3B4 subunit n=1 Tax=Glycine soja RepID=A3KEY8_GLYSO	1e-177	77.51	79.73			GO:0045735	nutrient_reservoir_activity					PF00190|PF07883|PF00190	Cupin|Cupin domain|Cupin
Gma.14567.2.S1_at	2489.4	17505	7.03181									Gma.14567.2.S1_at	Affymetrix Soybean Consensus Sequence	Ambiguous Hit		0	0	NO BLASTX HIT (E<10-6)		NO BLASTX HIT (E<10-6)		0	0			0	0			0	0							NA	NA	NA	NA	NA	NA
GmaAffx.11399.1.S1_at	1006.56	7069.17	7.02307			AT1G70780.1	4e-05	similar to unknown protein [Arabidopsis thaliana] (TAIR:AT1G23150.1); similar to putative senescence-associated protein [Pisum				GmaAffx.11399.1.S1_at	Affymetrix Soybean Target Sequence	Glyma18g04490.1	1e-136	100	40.13	AT1G70780.1	2e-33	UniRef100_A7R4Z1 Chromosome undetermined scaffold_816, whole genome shotgun sequence n=1 Tax=Vitis vinifera RepID=A7R4Z1_VITVI	8e-42	57.45	97.24	UniRef100_A7P3Q6 Chromosome chr1 scaffold_5, whole genome shotgun sequence n=1 Tax=Vitis vinifera RepID=A7P3Q6_VITVI	4e-37	62.9	87.05	UniRef100_A9PIX6 Putative uncharacterized protein n=1 Tax=Populus trichocarpa x Populus deltoides RepID=A9PIX6_POPJC	2e-34	57.85	88.72	GO:0008150	biological_process	GO:0003674	molecular_function
Gma.6864.1.A1_at	3317.59	23070.7	6.95405									Gma.6864.1.A1_at	Affymetrix Soybean Consensus Sequence	No Soybean Match Identified, E<10E-30, Perecent ID>95%		0	0	NO BLASTX HIT (E<10-6)		NO BLASTX HIT (E<10-6)		0	0			0	0			0	0							NA	NA	NA	NA	NA	NA
Gma.5760.2.S1_at	26448.1	181613	6.86675	9e-67	Cluster: Pathogenesis-related protein-like protein; n=2; Medicago truncatula|Rep: Pathogenesis-related protein-like protein - Medicago truncatula (Barrel	AT1G78780.2	3e-67	pathogenesis-related family protein	AC151598_16.5	1e-68	Pathogen-related protein, related F EGN_Mt060719 20060904 TIGR 3040.m00009	Gma.5760.2.S1_at	Affymetrix Soybean Consensus Sequence	No Soybean Match Identified, E<10E-30, Perecent ID>95%		0	0	AT1G78780.2	3e-67	UniRef100_A7NSI9 Chromosome chr18 scaffold_1, whole genome shotgun sequence n=1 Tax=Vitis vinifera RepID=A7NSI9_VITVI	1e-100	72.57	100	UniRef100_A5BRQ4 Putative uncharacterized protein n=1 Tax=Vitis vinifera RepID=A5BRQ4_VITVI	3e-99	70.29	49.07	UniRef100_A5BRQ4 Putative uncharacterized protein n=1 Tax=Vitis vinifera RepID=A5BRQ4_VITVI	3e-97	71.43	48.87	GO:0008150	biological_process	GO:0003674	molecular_function			NA	NA	NA	NA	NA	NA
GmaAffx.19467.1.S1_at	10577.6	72534	6.85734	1e-36	Cluster: Hypothetical protein At5g18910/F17K4_160; n=1; Arabidopsis thaliana|Rep: Hypothetical protein At5g18910/F17K4_160 - Arabidopsis thaliana (Mouse-ear	AT5G18910.1	3e-40	protein kinase family protein	AC146553_43.5	3e-35	Protein kinase H EGN_Mt060719 20060904 TIGR 2615.m00022	GmaAffx.19467.1.S1_at	Affymetrix Soybean Consensus Sequence	No Soybean Match Identified, E<10E-30, Perecent ID>95%		0	0	AT5G18910.1	9e-41	UniRef100_Q8GXZ5 Putative uncharacterized protein At5g18910/F17K4_160 (At5g18910) n=1 Tax=Arabidopsis thaliana RepID=Q8GXZ5_ARATH	9e-39	67.52	22.9	UniRef100_Q8GXZ5 Putative uncharacterized protein At5g18910/F17K4_160 (At5g18910) n=1 Tax=Arabidopsis thaliana RepID=Q8GXZ5_ARATH	9e-39	55	3.91	UniRef100_Q9MAA5 Putative serine/threonine protein kinase n=1 Tax=Arabidopsis thaliana RepID=Q9MAA5_ARATH	3e-30	58.97	24.58	GO:0006468	protein_amino_acid_phosphorylation	GO:0016301	kinase_activity			NA	NA	NA	NA	NA	NA
GmaAffx.70969.1.S1_at	11480.7	77549.4	6.75474	3e-49	Cluster: F24B9.26 protein; n=1; Arabidopsis thaliana|Rep: F24B9.26 protein - Arabidopsis thaliana (Mouse-ear cress)	AT1G07645.1	7e-51	lactoylglutathione lyase family protein / glyoxalase I family protein				GmaAffx.70969.1.S1_at	Affymetrix Soybean Target Sequence	Glyma12g06970.1	0	97.9	78.18	AT1G07645.1	4e-54	UniRef100_A7NZ40 Chromosome chr6 scaffold_3, whole genome shotgun sequence n=1 Tax=Vitis vinifera RepID=A7NZ40_VITVI	3e-59	78.42	96.53	UniRef100_Q9LQP1 F24B9.26 protein (Putative uncharacterized protein At1g07645/F24B9_23) (Putative receptor serine/threonine kinase) n=1 Tax=Arabidopsis thaliana RepID=Q9LQP1_ARATH	4e-53	73.72	99.27	UniRef100_Q0DT04 Os03g0277500 protein n=3 Tax=Oryza sativa RepID=Q0DT04_ORYSJ	2e-49	70	93.53			GO:0003824	catalytic_activity					PF00903	Glyoxalase/Bleomycin resistance protein/Dioxygenase superfamily
GmaAffx.70659.1.A1_at	2034.26	13501.3	6.63692									GmaAffx.70659.1.A1_at	Affymetrix Soybean Target Sequence	Glyma13g01610.1	1e-156	100	32.74	AT4G30460.1	5e-52	NO BLASTP HIT (E<10-6)		0	0			0	0			0	0	GO:0008150	biological_process	GO:0003674	molecular_function
GmaAffx.73698.1.S1_at	58850.2	388192	6.59626	7e-60	Rep: SNF4b - Medicago truncatula (Barrel medic)	AT1G15330.1	1e-43	CBS domain-containing protein	AC159141_4.3	3e-53	CBS E EGN_Mt060719 20060904 TIGR 3282.m00006	GmaAffx.73698.1.S1_at	Affymetrix Soybean Target Sequence	Glyma13g44260.1	0	98.03	48.46	AT1G15330.1	2e-61	UniRef100_Q41108 Pv42p n=1 Tax=Phaseolus vulgaris RepID=Q41108_PHAVU	5e-96	80.53	59.37	UniRef100_Q7XYX9 SNF4b n=1 Tax=Medicago truncatula RepID=Q7XYX9_MEDTR	5e-93	76.32	58.9	UniRef100_A5AL17 Putative uncharacterized protein n=1 Tax=Vitis vinifera RepID=A5AL17_VITVI	2e-65	58.48	62.05	GO:0008150	biological_process	GO:0003674	molecular_function			PTHR13780	AMP-ACTIVATED PROTEIN KINASE, GAMMA REGULATORY SUBUNIT	PF00571	CBS domain pair
GmaAffx.79221.1.S1_at	6320.76	41645.3	6.58866	4e-98	Cluster: At1g64110/F22C12_22; n=3; Arabidopsis thaliana|Rep: At1g64110/F22C12_22 - Arabidopsis thaliana (Mouse-ear cress)	AT1G64110.2	1e-100	AAA-type ATPase family protein	AC140913_27.4	2e-99	AAA ATPase, central region E EGN_Mt060719 20060904 TIGR 2457.m00013	GmaAffx.79221.1.S1_at	Affymetrix Soybean Target Sequence	Glyma08g02260.1	0	100	16.57	AT1G64110.3	1e-169	UniRef100_B3H7I9 Uncharacterized protein At1g64110.3 n=1 Tax=Arabidopsis thaliana RepID=B3H7I9_ARATH	1e-173	84.08	43.29	UniRef100_B3H7I9 Uncharacterized protein At1g64110.3 n=1 Tax=Arabidopsis thaliana RepID=B3H7I9_ARATH	1e-133	56.64	51.75	UniRef100_Q940D1 At1g64110/F22C12_22 n=2 Tax=Arabidopsis thaliana RepID=Q940D1_ARATH	1e-173	84.08	43.45			GO:0016887	ATPase_activity			PTHR23074	AAA ATPASE	PF00004|PF07728	ATPase family associated with various cellular activities (AAA)|ATPase family associated with various cellular activities (AAA)	KOG0737	AAA+-type ATPase
GmaAffx.34293.1.S1_at	521.509	3431.53	6.58001									GmaAffx.34293.1.S1_at	Affymetrix Soybean Consensus Sequence	No Soybean Match Identified, E<10E-30, Perecent ID>95%		0	0	NO BLASTX HIT (E<10-6)		NO BLASTX HIT (E<10-6)		0	0			0	0			0	0							NA	NA	NA	NA	NA	NA
Gma.15113.1.S1_at	12515.1	82008.6	6.55276	9e-79	Cluster: Putative Glucan 1,3-beta-glucosidase; n=1; Oryza sativa (japonica cultivar-group)|Rep: Putative Glucan 1,3-beta-glucosidase - Oryza sativa (japonica				AC147959_10.3	2e-96	Glycoside hydrolase, family 5; N-6 Adenine-specific DNA methylase E EGN_Mt060719 20060904 TIGR 2778.m00005	Gma.15113.1.S1_at	Affymetrix Soybean Target Sequence	Glyma08g14680.2	1e-133	100	12.68	NO BLASTP HIT (E<10-6)		UniRef100_A7R1E3 Chromosome undetermined scaffold_349, whole genome shotgun sequence n=1 Tax=Vitis vinifera RepID=A7R1E3_VITVI	4e-99	65.58	55.97	UniRef100_A5B782 Putative uncharacterized protein n=1 Tax=Vitis vinifera RepID=A5B782_VITVI	3e-95	66.67	40.82	UniRef100_A7R1E4 Chromosome undetermined scaffold_349, whole genome shotgun sequence n=1 Tax=Vitis vinifera RepID=A7R1E4_VITVI	4e-91	61.37	55.49
Gma.3000.1.S1_at	36184.2	229440	6.34088									Gma.3000.1.S1_at	Affymetrix Soybean Consensus Sequence	No Soybean Match Identified, E<10E-30, Perecent ID>95%		0	0	NO BLASTX HIT (E<10-6)		NO BLASTX HIT (E<10-6)		0	0			0	0			0	0							NA	NA	NA	NA	NA	NA
Gma.6632.2.S1_at	27096.3	171432	6.32676	1e-139	Cluster: Lanthionine synthetase C-like; Glycoside transferase, six- hairpin; n=1; Medicago truncatula|Rep: Lanthionine synthetase C-like; Glycoside transferase,	AT2G20770.1	1e-115	lanthionine synthetase C-like family protein	AC126008_25.4	1e-141	Lanthionine synthetase C-like; Glycoside transferase, six-hairpin E EGN_Mt060719 20060904 TIGR 2154.m00014	Gma.6632.2.S1_at	Affymetrix Soybean Target Sequence	Glyma12g12330.2	0	99.82	27.46	AT2G20770.1	1e-120	UniRef100_A7PWY6 Chromosome chr12 scaffold_36, whole genome shotgun sequence n=1 Tax=Vitis vinifera RepID=A7PWY6_VITVI	1e-124	71.24	74.27	UniRef100_A5AP09 Putative uncharacterized protein n=1 Tax=Vitis vinifera RepID=A5AP09_VITVI	1e-124	71.24	74.27	UniRef100_Q8VZQ6 Putative uncharacterized protein At2g20770 n=1 Tax=Arabidopsis thaliana RepID=Q8VZQ6_ARATH	1e-118	66.78	75.06	GO:0008150	biological_process	GO:0003824	catalytic_activity
Gma.1747.2.S1_at	19102.7	120501	6.30805	1e-25	Cluster: Nicotinate phosphoribosyltransferase related; n=1; Medicago truncatula|Rep: Nicotinate phosphoribosyltransferase related - Medicago truncatula	AT2G23420.1	3e-26	nicotinate phosphoribosyltransferase family protein / NAPRTase family protein	AC144431_10.4	1e-27	Nicotinate phosphoribosyltransferase related E EGN_Mt060719 20060904 TIGR 2513.m00011	Gma.1747.2.S1_at	Affymetrix Soybean Consensus Sequence	Ambiguous Hit		0	0	AT2G23420.1	3e-26	UniRef100_Q6XQM5 Nicotinate phosphoribosyltransferase-like protein n=1 Tax=Medicago truncatula RepID=Q6XQM5_MEDTR	1e-24	85.71	11.31	UniRef100_Q84WV8 Putative uncharacterized protein At2g23420 n=1 Tax=Arabidopsis thaliana RepID=Q84WV8_ARATH	4e-24	76.81	12.39	UniRef100_O80459 Putative uncharacterized protein At2g23420 n=1 Tax=Arabidopsis thaliana RepID=O80459_ARATH	4e-24	76.81	12.02	GO:0019358	nicotinate_nucleotide_salvage	GO:0004516	nicotinate_phosphoribosyltransferase_activity	PWY-5381	pyridine nucleotide cycling (plants)	NA	NA	NA	NA	NA	NA
GmaAffx.80898.1.S1_at	2234.69	14049.3	6.2869	3e-41	Cluster: Hypothetical protein; n=1; Medicago truncatula|Rep: Hypothetical protein - Medicago truncatula (Barrel medic)	AT1G68170.1	8e-28	nodulin MtN21 family protein	AC136472_20.3	2e-45	Protein of unknown function DUF6, transmembrane E EGN_Mt060719 20060904 TIGR 2301.m00008	GmaAffx.80898.1.S1_at	Affymetrix Soybean Target Sequence	Glyma08g19480.1	1e-171	100	19.06	AT1G68170.1	7e-87	UniRef100_A7QBC8 Chromosome chr4 scaffold_73, whole genome shotgun sequence n=1 Tax=Vitis vinifera RepID=A7QBC8_VITVI	1e-106	52.02	38.24	UniRef100_A7QBC8 Chromosome chr4 scaffold_73, whole genome shotgun sequence n=1 Tax=Vitis vinifera RepID=A7QBC8_VITVI	4e-79	49.19	31.81	UniRef100_A7QBC8 Chromosome chr4 scaffold_73, whole genome shotgun sequence n=1 Tax=Vitis vinifera RepID=A7QBC8_VITVI	7e-46	52.66	17.51									PF00892|PF00892	Integral membrane protein DUF6|Integral membrane protein DUF6	KOG1443	Predicted integral membrane protein
Gma.17311.1.A1_s_at	7818.96	48588.4	6.21418	2e-32	Cluster: Prephenate dehydratase with ACT region; n=1; Medicago truncatula|Rep: Prephenate dehydratase with ACT region - Medicago truncatula (Barrel medic)	AT3G07630.1	3e-33	prephenate dehydratase family protein	AC137668_9.4	6e-35	Prephenate dehydratase with ACT region E EGN_Mt060719 20060904 TIGR 2337.m00014	Gma.17311.1.A1_s_at	Affymetrix Soybean Target Sequence	Glyma12g07720.5	1e-128	98.74	23.27	AT3G07630.2	2e-59	UniRef100_A7NZD3 Chromosome chr6 scaffold_3, whole genome shotgun sequence n=1 Tax=Vitis vinifera RepID=A7NZD3_VITVI	4e-57	81.48	34.79	UniRef100_Q8LFI1 Putative P-protein: chorismate mutase, prephenate dehydratase n=1 Tax=Arabidopsis thaliana RepID=Q8LFI1_ARATH	6e-56	78.52	35.43	UniRef100_Q9SSE7 Putative P-protein: chorismate mutase, prephenate dehydratase (Arogenate dehydratase isoform 2) (Putative P-protein) n=1 Tax=Arabidopsis thaliana RepID=Q9SSE7_ARATH	6e-56	78.52	35.43	GO:0009094	L-phenylalanine_biosynthetic_process	GO:0004664 GO:0047769	prephenate_dehydratase_activity arogenate_dehydratase_activity	PWY-3462	phenylalanine biosynthesis
GmaAffx.23289.1.S1_at	5137.71	31839.4	6.19721									GmaAffx.23289.1.S1_at	Affymetrix Soybean Target Sequence	Glyma20g36990.1	0	99.24	72.51	NO BLASTP HIT (E<10-6)		NO BLASTP HIT (E<10-6)		0	0			0	0			0	0
Gma.9511.1.S1_at	10146	62728.8	6.18262									Gma.9511.1.S1_at	Affymetrix Soybean Target Sequence	Glyma13g24800.1	0	100	17.5	NO BLASTP HIT (E<10-6)		NO BLASTP HIT (E<10-6)		0	0			0	0			0	0
GmaAffx.71814.1.S1_at	5879.27	36296.5	6.17365									GmaAffx.71814.1.S1_at	Affymetrix Soybean Consensus Sequence	No Soybean Match Identified, E<10E-30, Perecent ID>95%		0	0	NO BLASTX HIT (E<10-6)		NO BLASTX HIT (E<10-6)		0	0			0	0			0	0							NA	NA	NA	NA	NA	NA
Gma.6632.1.A1_at	62778.7	385334	6.13797	5e-45	Cluster: Lanthionine synthetase C-like; Glycoside transferase, six- hairpin; n=1; Medicago truncatula|Rep: Lanthionine synthetase C-like; Glycoside transferase,	AT2G20770.1	4e-42	lanthionine synthetase C-like family protein	AC126008_25.4	8e-47	Lanthionine synthetase C-like; Glycoside transferase, six-hairpin E EGN_Mt060719 20060904 TIGR 2154.m00014	Gma.6632.1.A1_at	Affymetrix Soybean Target Sequence	Glyma12g12330.2	0	100	19.01	AT2G20770.1	1e-120	UniRef100_A7PWY6 Chromosome chr12 scaffold_36, whole genome shotgun sequence n=1 Tax=Vitis vinifera RepID=A7PWY6_VITVI	1e-124	71.24	74.27	UniRef100_A5AP09 Putative uncharacterized protein n=1 Tax=Vitis vinifera RepID=A5AP09_VITVI	1e-124	71.24	74.27	UniRef100_Q8VZQ6 Putative uncharacterized protein At2g20770 n=1 Tax=Arabidopsis thaliana RepID=Q8VZQ6_ARATH	1e-118	66.78	75.06	GO:0008150	biological_process	GO:0003824	catalytic_activity
GmaAffx.65802.1.S1_at	13186.9	79011.9	5.9917	3e-42	Cluster: Hypothetical protein; n=1; Medicago truncatula|Rep: Hypothetical protein - Medicago truncatula (Barrel medic)				AC151425_6.5	2e-44	hypothetical protein I EGN_Mt060719 20060904 TIGR 3020.m00010	GmaAffx.65802.1.S1_at	Affymetrix Soybean Target Sequence	Glyma09g32780.1	0	97.99	56.22	NO BLASTP HIT (E<10-6)		NO BLASTP HIT (E<10-6)		0	0			0	0			0	0
Gma.1135.1.A1_at	3776.33	22554.8	5.97267			AT2G23250.1	0.0001	UGT84B2 (UDP-glucosyl transferase 84B2); UDP-glycosyltransferase/ abscisic acid glucosyltransferase/ transferase, transferring				Gma.1135.1.A1_at	Affymetrix Soybean Target Sequence	Glyma10g40900.1	0	98.39	20.47	AT2G23260.1	1e-108	UniRef100_A7P9Q8 Chromosome chr3 scaffold_8, whole genome shotgun sequence n=1 Tax=Vitis vinifera RepID=A7P9Q8_VITVI	1e-156	57.35	97.35	UniRef100_O22182 Putative glucosyltransferase (At2g23260) n=1 Tax=Arabidopsis thaliana RepID=O22182_ARATH	2e-95	39.87	101.54	UniRef100_O22183 Putative glucosyltransferase n=1 Tax=Arabidopsis thaliana RepID=O22183_ARATH	1e-93	40.13	104.34	GO:0008152	metabolic_process	GO:0008194 GO:0016757 GO:0047215 GO:0010294	UDP-glycosyltransferase_activity transferase_activity,_transferring_glycosyl_groups indole-3-acetate_beta-glucosyltransferase_activity abscisic_acid_glucosyltransferase_activity	PWY-1782	IAA conjugate biosynthesis	PTHR11926	GLUCOSYL/GLUCURONOSYL TRANSFERASES			KOG1192	UDP-glucuronosyl and UDP-glucosyl transferase
Gma.17649.1.S1_at	63405.6	376238	5.93384	1e-30	Cluster: UDP-glucose 4-epimerase GEPI42; n=1; Cyamopsis tetragonoloba|Rep: UDP-glucose 4-epimerase GEPI42 - Cyamopsis tetragonoloba (Guar) (Cluster bean)	AT1G12780.1	1e-27	UGE1 (UDP-D-glucose/UDP-D-galactose 4-epimerase 1); UDP-glucose 4-epimerase/ protein dimerization	AC151725_7.5	6e-23	TGF-beta receptor, type I/II extracellular region; Gamma-crystallin related E EGN_Mt060719 20060904 TIGR 3054.m00004	Gma.17649.1.S1_at	Affymetrix Soybean Target Sequence	Glyma10g07150.1	5e-163	100	100	AT5G46040.1	1e-18	UniRef100_O22305 Peptide transporter n=1 Tax=Lotus japonicus RepID=O22305_LOTJA	2e-21	71.21	11.5	UniRef100_A7Q3S9 Chromosome chr13 scaffold_48, whole genome shotgun sequence n=1 Tax=Vitis vinifera RepID=A7Q3S9_VITVI	8e-18	67.19	10.94	UniRef100_A7Q1N4 Chromosome chr7 scaffold_44, whole genome shotgun sequence n=1 Tax=Vitis vinifera RepID=A7Q1N4_VITVI	2e-16	59.38	10.58	GO:0006857 GO:0009624	oligopeptide_transport response_to_nematode	GO:0005215	transporter_activity			PTHR11654	OLIGOPEPTIDE TRANSPORTER-RELATED
GmaAffx.71386.1.S1_at	2487.98	14575.5	5.85835	8e-40	Cluster: Heat shock protein DnaJ; n=1; Medicago truncatula|Rep: Heat shock protein DnaJ - Medicago truncatula (Barrel medic)	AT2G20560.1	7e-41	DNAJ heat shock family protein	AC151527_31.4	8e-42	Heat shock protein DnaJ E EGN_Mt060719 20060904 TIGR 3037.m00030	GmaAffx.71386.1.S1_at	Affymetrix Soybean Target Sequence	Glyma15g08420.1	1e-135	100	18.13	AT2G20560.1	1e-153	UniRef100_A2Q505 Heat shock protein DnaJ n=1 Tax=Medicago truncatula RepID=A2Q505_MEDTR	1e-142	74.71	99.12	UniRef100_A7QPS1 Chromosome chr10 scaffold_138, whole genome shotgun sequence n=1 Tax=Vitis vinifera RepID=A7QPS1_VITVI	1e-141	74.49	98.54	UniRef100_Q9SIL3 Putative heat shock protein (At2g20560/T13C7.15) n=1 Tax=Arabidopsis thaliana RepID=Q9SIL3_ARATH	1e-134	69.73	100	GO:0006457	protein_folding	GO:0051082 GO:0031072	unfolded_protein_binding heat_shock_protein_binding			PTHR11821	DNAJ/HSP40	PF00226|PF01556	DnaJ domain|DnaJ C terminal region	KOG0714	Molecular chaperone (DnaJ superfamily)
Gma.2523.1.S1_s_at	1953.7	11386.8	5.82833	5e-91	Rep: R 14 protein - Glycine max (Soybean)	AT2G15220.1	2e-74	secretory protein, putative	AC147496_30.3	2e-08	Plant Basic Secretory Protein E EGN_Mt060719 20060904 TIGR 2759.m00004	Gma.2523.1.S1_s_at	Affymetrix Soybean Target Sequence	Glyma20g26610.1	0	97.83	50.49	AT2G15220.1	2e-79	UniRef100_Q84ZV0 R 14 protein n=1 Tax=Glycine max RepID=Q84ZV0_SOYBN	2e-97	77.31	33.54	UniRef100_A5BS35 Putative uncharacterized protein n=1 Tax=Vitis vinifera RepID=A5BS35_VITVI	2e-90	70.97	96.02	UniRef100_Q84ZU9 R 13 protein n=1 Tax=Glycine max RepID=Q84ZU9_SOYBN	5e-90	72.48	33.85	GO:0006952	defense_response							PF04450	Plant Basic Secretory Protein
GmaAffx.8314.1.A1_at	35099	203430	5.7959						AC147178_6.4	1e-06	Cupin, RmlC-type H EGN_Mt060719 20060904 TIGR 2737.m00008	GmaAffx.8314.1.A1_at	Affymetrix Soybean Target Sequence	Glyma01g38340.1	4e-74	100	7.56	AT2G18540.1	1e-125	UniRef100_A9XLF3 Putative uncharacterized protein n=1 Tax=Petunia integrifolia subsp. inflata RepID=A9XLF3_PETIN	2e-95	50.61	42.4	UniRef100_A9XLG8 Putative uncharacterized protein n=1 Tax=Solanum bulbocastanum RepID=A9XLG8_SOLBU	2e-89	49.55	43.46	UniRef100_A9XLD3 Putative uncharacterized protein n=1 Tax=Solanum melongena RepID=A9XLD3_SOLME	7e-89	48.2	39.19	GO:0008150	biological_process	GO:0045735	nutrient_reservoir_activity					PF00190	Cupin
Gma.13580.3.S1_at	4273.31	24749.2	5.79156	4e-28	Cluster: Glycine-rich protein; n=1; Arabidopsis thaliana|Rep: Glycine-rich protein - Arabidopsis thaliana (Mouse-ear cress)	AT4G30450.1	9e-30	glycine-rich protein	CT867975_6.3	1e-12	Loricrin, putative E EGN_Mt060719 20060904 TIGR 3931.m00001	Gma.13580.3.S1_at	Affymetrix Soybean Target Sequence	Glyma13g01610.1	3e-88	100	19.39	AT4G30460.1	5e-52	NO BLASTP HIT (E<10-6)		0	0			0	0			0	0	GO:0008150	biological_process	GO:0003674	molecular_function
GmaAffx.74648.1.S1_at	705.459	4012.61	5.68794	2e-66	Cluster: Trehalose-6-phosphate synthase, putative; n=1; Musa balbisiana|Rep: Trehalose-6-phosphate synthase, putative - Musa balbisiana (Banana)	AT1G78580.1	7e-67	ATTPS1 (TREHALOSE-6-PHOSPHATE SYNTHASE); transferase, transferring glycosyl groups	AC153460_26.4	3e-63	Glycosyl transferase, family 20; Trehalose-phosphatase E EGN_Mt060719 20060904 TIGR 3156.m00028	GmaAffx.74648.1.S1_at	Affymetrix Soybean Target Sequence	Glyma15g27480.1	0	100	11.46	AT1G78580.1	0	UniRef100_A7P284 Chromosome chr19 scaffold_4, whole genome shotgun sequence n=1 Tax=Vitis vinifera RepID=A7P284_VITVI	0	82.35	91.05	UniRef100_A6MIZ0 Trehalose-phosphate synthase 1 n=1 Tax=Solanum lycopersicum RepID=A6MIZ0_SOLLC	0	82.86	90.93	UniRef100_Q9SYM4 Alpha,alpha-trehalose-phosphate synthase [UDP-forming] 1 n=1 Tax=Arabidopsis thaliana RepID=TPS1_ARATH	0	80.7	89.6	GO:0005991 GO:0009832 GO:0009790 GO:0009793 GO:0010182 GO:0051301	trehalose_metabolic_process plant-type_cell_wall_biogenesis embryonic_development embryonic_development_ending_in_seed_dormancy sugar_mediated_signaling cell_division	GO:0003825	alpha,alpha-trehalose-phosphate_synthase_(UDP-forming)_activity	TRESYN-PWY	trehalose biosynthesis	PTHR10788	TREHALOSE-6-PHOSPHATE SYNTHASE	PF00982|PF02358	Glycosyltransferase family 20|Trehalose-phosphatase	KOG1050	Trehalose-6-phosphate synthase component TPS1 and related subunits
Gma.1880.2.S1_at	167737	950933	5.66919	2e-40	Rep: Oleosin 1 - Prunus dulcis (Almond) (Prunus amygdalus)	AT4G25140.1	3e-35	OLEO1 (OLEOSIN1)	AC166707_17.4	6e-43	Oleosin F EGN_Mt060719 20060904 TIGR 3399.m00016	Gma.1880.2.S1_at	Affymetrix Soybean Target Sequence	Glyma20g33850.1	0	100	46.24	AT4G25140.1	1e-39	UniRef100_Q45W86 Oleosin 2 n=1 Tax=Arachis hypogaea RepID=Q45W86_ARAHY	8e-25	65.12	62.77	UniRef100_Q45W87 Oleosin 1 n=1 Tax=Arachis hypogaea RepID=Q45W87_ARAHY	1e-24	63.95	62.77	UniRef100_Q1G349 Oleosin n=1 Tax=Camellia oleifera RepID=Q1G349_9ERIC	6e-20	57.3	60.71	GO:0019915 GO:0009845 GO:0050826 GO:0010344	sequestering_of_lipid seed_germination response_to_freezing seed_oilbody_biogenesis	GO:0003674	molecular_function					PF01277	Oleosin
Gma.4093.1.S1_at	4016.77	22666.4	5.64295	1e-114	Cluster: Putative vacuolar sorting receptor protein; n=1; Oryza sativa (japonica cultivar-group)|Rep: Putative vacuolar sorting receptor	AT1G30900.1	1e-119	vacuolar sorting receptor, putative	CR931730_14.4	1e-103	Protease-associated PA E EGN_Mt060719 20060904 TIGR 3700.m00005	Gma.4093.1.S1_at	Affymetrix Soybean Target Sequence	Glyma09g05490.2	0	99.76	17.57	AT1G30900.1	0	UniRef100_A7P2L1 Chromosome chr1 scaffold_5, whole genome shotgun sequence n=1 Tax=Vitis vinifera RepID=A7P2L1_VITVI	0	75.95	95.4	UniRef100_UPI000004830B vacuolar sorting receptor, putative n=1 Tax=Arabidopsis thaliana RepID=UPI000004830B	0	70.57	94.77	UniRef100_Q9FYH7 Vacuolar-sorting receptor 6 n=1 Tax=Arabidopsis thaliana RepID=VSR6_ARATH	0	69.4	96.14	GO:0006623	protein_targeting_to_vacuole	GO:0005509	calcium_ion_binding
GmaAffx.54955.1.S1_at	105000	591115	5.62965	7e-07	Rep: At5g12210 - Arabidopsis thaliana (Mouse-ear cress)	AT5G12210.1	1e-08	geranylgeranyl transferase type II beta subunit, putative / RAB geranylgeranyltransferase beta subunit, putative	AC145021_29.4	2e-08	Polynucleotidyl transferase, Ribonuclease H fold H EGN_Mt060719 20060904 TIGR 2572.m00005	GmaAffx.54955.1.S1_at	Affymetrix Soybean Consensus Sequence	No Soybean Match Identified, E<10E-30, Perecent ID>95%		0	0	AT5G12210.2	1e-08	NO BLASTX HIT (E<10-6)		0	0			0	0			0	0			GO:0003824	catalytic_activity			NA	NA	NA	NA	NA	NA
GmaAffx.21087.1.S1_at	16485.7	91824.3	5.56993									GmaAffx.21087.1.S1_at	Affymetrix Soybean Target Sequence	Glyma10g42470.1	4e-75	100	9.05	AT3G12120.2	1e-165	UniRef100_P48630 Omega-6 fatty acid desaturase, endoplasmic reticulum isozyme 1 n=2 Tax=Glycine max RepID=FD6E1_SOYBN	0	100	100	UniRef100_Q5BLK5 Microsomal omega-6-desaturase n=1 Tax=Glycine max RepID=Q5BLK5_SOYBN	0	99.74	100	UniRef100_Q19AK8 Microsomal oleate desaturase FAD2-1B n=1 Tax=Glycine max RepID=Q19AK8_SOYBN	0	93.8	100	GO:0006629	lipid_metabolic_process	GO:0016720 GO:0045485	delta12-fatty_acid_dehydrogenase_activity omega-6_fatty_acid_desaturase_activity	PWY-762	phospholipid desaturation			PF00487	Fatty acid desaturase
GmaAffx.42525.1.A1_at	19054	104386	5.47845	9e-37	Cluster: Epsin, N-terminal; ENTH/VHS; n=1; Medicago truncatula|Rep: Epsin, N-terminal; ENTH/VHS - Medicago truncatula (Barrel medic)	AT3G16270.1	3e-25	binding	AC144721_46.4	1e-38	ENTH/VHS E EGN_Mt060719 20060904 TIGR 2549.m00026	GmaAffx.42525.1.A1_at	Affymetrix Soybean Target Sequence	Glyma13g43220.1	0	100	19.78	AT3G16270.1	0	UniRef100_A7P771 Chromosome chr9 scaffold_7, whole genome shotgun sequence n=1 Tax=Vitis vinifera RepID=A7P771_VITVI	0	56.29	97.88	UniRef100_A5BML7 Putative uncharacterized protein n=1 Tax=Vitis vinifera RepID=A5BML7_VITVI	0	56.29	40.97	UniRef100_Q9C5H4 VHS domain-containing protein At3g16270 n=1 Tax=Arabidopsis thaliana RepID=Y3627_ARATH	0	52.1	100.43	GO:0006886	intracellular_protein_transport					PTHR21514	UNCHARACTERIZED
GmaAffx.53185.1.S1_at	56289.9	306867	5.45156	8e-14	Cluster: Hypothetical protein; n=1; Medicago truncatula|Rep: Hypothetical protein - Medicago truncatula (Barrel medic)				AC143341_5.4	1e-15	hypothetical protein F EGN_Mt060719 20060904 TIGR 2499.m00005	GmaAffx.53185.1.S1_at	Affymetrix Soybean Target Sequence	Glyma10g12400.1	1e-153	100	40.36	NO BLASTP HIT (E<10-6)		NO BLASTP HIT (E<10-6)		0	0			0	0			0	0
GmaAffx.22687.1.S1_at	6283.35	34241	5.44948									GmaAffx.22687.1.S1_at	Affymetrix Soybean Consensus Sequence	No Soybean Match Identified, E<10E-30, Perecent ID>95%		0	0	NO BLASTX HIT (E<10-6)		NO BLASTX HIT (E<10-6)		0	0			0	0			0	0							NA	NA	NA	NA	NA	NA
GmaAffx.82956.1.S1_at	2320.13	12625.4	5.44167									GmaAffx.82956.1.S1_at	Affymetrix Soybean Consensus Sequence	No Soybean Match Identified, E<10E-30, Perecent ID>95%		0	0	NO BLASTX HIT (E<10-6)		NO BLASTX HIT (E<10-6)		0	0			0	0			0	0							NA	NA	NA	NA	NA	NA
GmaAffx.67937.1.S1_at	3708.27	20021.5	5.39914	1e-36	Cluster: Cytochrome P450 monooxygenase CYP76X3; n=1; Medicago truncatula|Rep: Cytochrome P450 monooxygenase CYP76X3 - Medicago truncatula (Barrel	AT3G61040.1	2e-26	CYP76C7 (cytochrome P450, family 76, subfamily C, polypeptide 7); oxygen binding	CT027663_43.5	9e-39	E-class P450, group I E EGN_Mt060719 20060904 TIGR 3857.m00025	GmaAffx.67937.1.S1_at	Affymetrix Soybean Target Sequence	Glyma11g11560.1	1e-144	100	14.18	AT2G45570.1	1e-116	UniRef100_Q9SML3 Cytochrome P450 monooxygenase (Fragment) n=1 Tax=Cicer arietinum RepID=Q9SML3_CICAR	1e-135	58.01	99.08	UniRef100_A7QKA9 Chromosome chr2 scaffold_112, whole genome shotgun sequence n=1 Tax=Vitis vinifera RepID=A7QKA9_VITVI	1e-135	50.39	100.2	UniRef100_Q9M4G8 Putative ripening-related P-450 enzyme n=1 Tax=Vitis vinifera RepID=Q9M4G8_VITVI	1e-133	50	100.2			GO:0019825	oxygen_binding			PTHR19383	CYTOCHROME P450	PF00067	Cytochrome P450	KOG0156	Cytochrome P450 CYP2 subfamily
Gma.7163.2.S1_at	13703	73948	5.39648	2e-62	Cluster: Hypothetical protein F27G19.50; n=2; Arabidopsis thaliana|Rep: Hypothetical protein F27G19.50 - Arabidopsis thaliana (Mouse-ear cress)	AT4G27450.1	5e-64	similar to unknown protein [Arabidopsis thaliana] (TAIR:AT3G15450.1); similar to unknown [Glycine max] (GB:AAG00940.1);	AC129091_3.5	5e-46	aluminum-induced protein-like protein, related F EGN_Mt060719 20060904 TIGR 2193.m00005	Gma.7163.2.S1_at	Affymetrix Soybean Target Sequence	Glyma12g23150.1	0	100	37.33	AT4G27450.1	1e-119	UniRef100_Q93V62 Putative uncharacterized protein At4g27450 (Putative uncharacterized protein) (AT4g27450/F27G19_50) n=1 Tax=Arabidopsis thaliana RepID=Q93V62_ARATH	1e-118	80.65	99.2	UniRef100_A7P1J2 Chromosome chr19 scaffold_4, whole genome shotgun sequence n=1 Tax=Vitis vinifera RepID=A7P1J2_VITVI	1e-118	77.17	99.61	UniRef100_A5BPK4 Putative uncharacterized protein n=1 Tax=Vitis vinifera RepID=A5BPK4_VITVI	1e-116	76.77	99.61	GO:0008150	biological_process	GO:0003674	molecular_function
GmaAffx.40114.1.A1_at	15454.2	81206	5.25462	9e-12	Cluster: AT5g45310/K9E15_9; n=2; Arabidopsis thaliana|Rep: AT5g45310/K9E15_9 - Arabidopsis thaliana (Mouse-ear cress)	AT5G45310.1	2e-13	similar to Os01g0962100 [Oryza sativa (japonica cultivar-group)] (GB:NP_001045475.1); similar to hypothetical protein				GmaAffx.40114.1.A1_at	Affymetrix Soybean Target Sequence	Glyma09g35170.2	1e-158	99.65	19.97	AT5G45310.1	4e-54	UniRef100_A7QKN7 Chromosome chr2 scaffold_113, whole genome shotgun sequence n=1 Tax=Vitis vinifera RepID=A7QKN7_VITVI	7e-85	52.57	86.74	UniRef100_Q94JR2 AT5g45310/K9E15_9 n=1 Tax=Arabidopsis thaliana RepID=Q94JR2_ARATH	3e-51	37.24	93.18	UniRef100_Q9FH79 Arabidopsis thaliana genomic DNA, chromosome 5, TAC clone:K9E15 n=1 Tax=Arabidopsis thaliana RepID=Q9FH79_ARATH	3e-34	41.67	95.63
GmaAffx.62958.1.S1_at	1040.32	5458.97	5.24738									GmaAffx.62958.1.S1_at	Affymetrix Soybean Target Sequence	Glyma12g34570.2	1e-133	95.42	10.14	AT5G25610.1	9e-29	UniRef100_O24482 Sali3-2 n=1 Tax=Glycine max RepID=O24482_SOYBN	1e-127	98.18	79.71	UniRef100_Q06765 ADR6 protein (Sali5-4a protein) n=1 Tax=Glycine max RepID=Q06765_SOYBN	1e-114	88.53	80.15	UniRef100_P21747 Embryonic abundant protein USP92 n=1 Tax=Vicia faba RepID=EA92_VICFA	2e-44	46.08	77.24	GO:0009269 GO:0009651 GO:0009737	response_to_desiccation response_to_salt_stress response_to_abscisic_acid_stimulus	GO:0045735	nutrient_reservoir_activity
Gma.13046.1.S1_at	2848.6	14922.3	5.23849	7e-47	Cluster: Universal stress protein; n=1; Medicago truncatula|Rep: Universal stress protein - Medicago truncatula (Barrel medic)	AT3G03270.2	8e-39	universal stress protein (USP) family protein / early nodulin ENOD18 family protein	AC126787_2.5	8e-49	Universal stress protein (Usp) E EGN_Mt060719 20060904 TIGR 2173.m00002 IMGA|AC149209_28.4 Universal stress protein (Usp)	Gma.13046.1.S1_at	Affymetrix Soybean Target Sequence	Glyma14g39190.1	0	97.67	56.58	AT3G03270.2	2e-63	UniRef100_A8IXR1 Universal stress protein family protein n=1 Tax=Brassica rapa RepID=A8IXR1_BRACM	4e-60	71.07	100	UniRef100_Q9M9P5 T17B22.4 protein n=1 Tax=Arabidopsis thaliana RepID=Q9M9P5_ARATH	1e-59	71.07	100	UniRef100_A7PTR6 Chromosome undetermined scaffold_30, whole genome shotgun sequence n=1 Tax=Vitis vinifera RepID=A7PTR6_VITVI	2e-59	66.67	98.78	GO:0006950	response_to_stress							PF00582	Universal stress protein family
GmaAffx.12937.1.A1_at	11177.4	58339.4	5.2194	2e-11	Cluster: BAG domain containing protein-like; n=1; Oryza sativa (japonica cultivar-group)|Rep: BAG domain containing protein-like - Oryza sativa (japonica	AT3G51780.1	3e-10	ATBAG4 (ARABIDOPSIS THALIANA BCL-2-ASSOCIATED ATHANOGENE 4); protein binding				GmaAffx.12937.1.A1_at	Affymetrix Soybean Target Sequence	Glyma02g39440.1	1e-148	100	23.53	AT3G51780.1	1e-52	UniRef100_A7NYB8 Chromosome chr6 scaffold_3, whole genome shotgun sequence n=1 Tax=Vitis vinifera RepID=A7NYB8_VITVI	5e-83	67.61	93.18	UniRef100_A7QKX5 Chromosome chr8 scaffold_115, whole genome shotgun sequence n=1 Tax=Vitis vinifera RepID=A7QKX5_VITVI	2e-79	61.13	97.23	UniRef100_B4FV61 Putative uncharacterized protein n=1 Tax=Zea mays RepID=B4FV61_MAIZE	1e-64	53.23	94.59	GO:0006915 GO:0009409 GO:0009651 GO:0042981 GO:0010228	apoptosis response_to_cold response_to_salt_stress regulation_of_apoptosis vegetative_to_reproductive_phase_transition	GO:0005515	protein_binding			PTHR10666	UBIQUITIN	PF00240|PF02179	Ubiquitin family|BAG domain	KOG4361	BCL2-associated athanogene-like proteins and related BAG family chaperone regulators
Gma.17556.1.S1_at	3049.03	15884.7	5.20975									Gma.17556.1.S1_at	Affymetrix Soybean Target Sequence	Glyma11g01120.4	2e-97	99.45	10.6	AT1G11755.1	2e-37	UniRef100_A7P939 Chromosome chr3 scaffold_8, whole genome shotgun sequence n=1 Tax=Vitis vinifera RepID=A7P939_VITVI	2e-42	57.43	58.04	UniRef100_Q9SAA1 F25C20.9 n=1 Tax=Arabidopsis thaliana RepID=Q9SAA1_ARATH	4e-36	51.61	35.97	UniRef100_Q8H0V2 Putative uncharacterized protein At1g11760 n=1 Tax=Arabidopsis thaliana RepID=Q8H0V2_ARATH	5e-36	51.61	59.06	GO:0006487 GO:0009414 GO:0009645 GO:0019408 GO:0030968	protein_amino_acid_N-linked_glycosylation response_to_water_deprivation response_to_low_light_intensity_stimulus dolichol_biosynthetic_process endoplasmic_reticulum_unfolded_protein_response	GO:0045547	dehydrodolichyl_diphosphate_synthase_activity
Gma.15787.1.A1_at	4991.36	25974.7	5.20393	2e-15	Cluster: Hypothetical protein; n=1; Medicago truncatula|Rep: Hypothetical protein - Medicago truncatula (Barrel medic)	AT2G37100.1	9e-11	protamine P1 family protein	AC124963_19.5	3e-17	hypothetical protein E EGN_Mt060719 20060904 TIGR 2129.m00021	Gma.15787.1.A1_at	Affymetrix Soybean Target Sequence	Glyma10g05770.1	0	98.15	32.27	AT2G37100.1	1e-36	UniRef100_A7PT04 Chromosome chr8 scaffold_29, whole genome shotgun sequence n=1 Tax=Vitis vinifera RepID=A7PT04_VITVI	7e-38	41.87	90.94	UniRef100_A5C568 Putative uncharacterized protein n=1 Tax=Vitis vinifera RepID=A5C568_VITVI	1e-37	41.57	39.17	UniRef100_Q9LYX4 Putative uncharacterized protein F15A17_140 (At5g03110) (Arabidopsis thaliana genomic DNA, chromosome 5, P1 clone:MOK16) n=1 Tax=Arabidopsis thaliana RepID=Q9LYX4_ARATH	1e-22	32.98	95.05	GO:0051276	chromosome_organization	GO:0003677	DNA_binding
Gma.13356.1.S1_at	168831	876103	5.18922	0	Cluster: Allergen Gly m Bd 28K; n=1; Glycine max|Rep: Allergen Gly m Bd 28K - Glycine max (Soybean)	AT2G28490.1	1e-122	cupin family protein	AC152176_46.4	1e-177	Cupin region E EGN_Mt060719 20060904 TIGR 3089.m00039	Gma.13356.1.S1_at	Affymetrix Soybean Target Sequence	Glyma11g15870.1	0	100	20.67	AT2G28490.1	1e-124	UniRef100_Q9AVK8 Allergen Gly m Bd 28K (Fragment) n=1 Tax=Glycine max RepID=Q9AVK8_SOYBN	0	93.98	98.31	UniRef100_B2YDR0 Gly m Bd 28K allergen (Fragment) n=1 Tax=Glycine max RepID=B2YDR0_SOYBN	0	92.17	98.24	UniRef100_B2YDQ7 Gly m Bd 28K allergen (Fragment) n=1 Tax=Glycine max RepID=B2YDQ7_SOYBN	0	92.76	100	GO:0008150	biological_process	GO:0045735	nutrient_reservoir_activity					PF00190|PF07883|PF00190|PF07883	Cupin|Cupin domain|Cupin|Cupin domain
Gma.16832.1.S1_s_at	3196.79	16566.7	5.1823	1e-149	Rep: Extensin - Glycine max (Soybean)	AT1G26240.1	1e-100	proline-rich extensin-like family protein	AC149471_20.4	8e-78	Extensin-like region E EGN_Mt060719 20060904 TIGR 2916.m00012	Gma.16832.1.S1_s_at	Affymetrix Soybean Target Sequence	Glyma02g09210.1	1e-139	100	51.13	NO BLASTP HIT (E<10-6)		NO BLASTP HIT (E<10-6)		0	0			0	0			0	0
Gma.2863.1.S1_at	160725	832123	5.17731	3e-85	Cluster: Hypothetical protein P0456A01.21; n=1; Oryza sativa (japonica cultivar-group)|Rep: Hypothetical protein P0456A01.21 - Oryza sativa (japonica	AT5G45690.1	6e-82	similar to unknown protein [Arabidopsis thaliana] (TAIR:AT4G18920.1); similar to Os01g0749000 [Oryza sativa (japonica	AC140547_32.5	2e-47	Protein of unknown function DUF1264 - 3prime partial H EGN_Mt060719 20060904 TIGR 2442.m00001	Gma.2863.1.S1_at	Affymetrix Soybean Target Sequence	Glyma13g29550.1	0	98.93	55.31	AT5G45690.1	5e-82	UniRef100_A7QDC9 Chromosome chr10 scaffold_81, whole genome shotgun sequence n=1 Tax=Vitis vinifera RepID=A7QDC9_VITVI	2e-99	69.92	100	UniRef100_Q9AX20 Putative uncharacterized protein P0456A01.21 (Os01g0728700 protein) (Putative uncharacterized protein P0435H01.4) n=1 Tax=Oryza sativa Japonica Group RepID=Q9AX20_ORYSJ	9e-86	58.8	98	UniRef100_A2WUQ2 Putative uncharacterized protein n=1 Tax=Oryza sativa Indica Group RepID=A2WUQ2_ORYSI	7e-83	56.37	94.59	GO:0008150	biological_process	GO:0003674	molecular_function					PF06884	Protein of unknown function (DUF1264)
Gma.6617.1.S1_at	3066.04	15680.4	5.11422									Gma.6617.1.S1_at	Affymetrix Soybean Consensus Sequence	No Soybean Match Identified, E<10E-30, Perecent ID>95%		0	0	NO BLASTX HIT (E<10-6)		NO BLASTX HIT (E<10-6)		0	0			0	0			0	0							NA	NA	NA	NA	NA	NA
GmaAffx.63925.1.S1_at	2923.21	14925.6	5.1059									GmaAffx.63925.1.S1_at	Affymetrix Soybean Consensus Sequence	No Soybean Match Identified, E<10E-30, Perecent ID>95%		0	0	NO BLASTX HIT (E<10-6)		NO BLASTX HIT (E<10-6)		0	0			0	0			0	0							NA	NA	NA	NA	NA	NA
GmaAffx.70235.1.S1_at	760.56	3863.58	5.07992	7e-31	Cluster: Arabidopsis thaliana genomic DNA, chromosome 5, TAC clone:K15C23; n=1; Arabidopsis thaliana|Rep: Arabidopsis thaliana genomic DNA,	AT5G44670.1	2e-32	similar to unknown protein [Arabidopsis thaliana] (TAIR:AT4G20170.1); similar to Os06g0328800 [Oryza sativa (japonica	AC174355_1.3	2e-46	Protein of unknown function DUF23 E EGN_Mt060719 20060904 TIGR 3589.m00019	GmaAffx.70235.1.S1_at	Affymetrix Soybean Target Sequence	Glyma16g14690.1	0	99.7	19.62	AT4G20170.1	1e-178	UniRef100_Q9LTZ9 Genomic DNA, chromosome 5, TAC clone:K15C23 (At5g44670/K15C23_12) n=1 Tax=Arabidopsis thaliana RepID=Q9LTZ9_ARATH	1e-171	57.63	96.34	UniRef100_O65431 Putative uncharacterized protein AT4g20170 n=1 Tax=Arabidopsis thaliana RepID=O65431_ARATH	1e-171	58.17	100.2	UniRef100_Q93Z06 AT4g20170/F1C12_90 n=1 Tax=Arabidopsis thaliana RepID=Q93Z06_ARATH	1e-151	65.06	100.52	GO:0008150	biological_process					PTHR21461	UNCHARACTERIZED	PF01697	Domain of unknown function
GmaAffx.93286.1.S1_at	11844.1	60103	5.07451	8e-51	Cluster: L-asparaginase 2; n=1; Phaseolus vulgaris|Rep: L-asparaginase 2 - Phaseolus vulgaris (Kidney bean) (French bean)	AT3G16150.1	4e-48	L-asparaginase, putative / L-asparagine amidohydrolase, putative	AC150207_4.4	1e-50	Peptidase T2, asparaginase 2 F EGN_Mt060719 20060904 TIGR 2962.m00005	GmaAffx.93286.1.S1_at	Affymetrix Soybean Target Sequence	Glyma06g04590.2	1e-95	100	13.91	AT3G16150.1	1e-139	UniRef100_Q2PW34 L-asparaginase 2 n=1 Tax=Phaseolus vulgaris RepID=Q2PW34_PHAVU	1e-135	85.71	83.74	UniRef100_Q2HTR7 Peptidase T2, asparaginase 2 n=1 Tax=Medicago truncatula RepID=Q2HTR7_MEDTR	1e-133	73.31	96.92	UniRef100_Q8H2A9 L-asparaginase n=1 Tax=Glycine max RepID=Q8H2A9_SOYBN	1e-132	82.33	86.81	GO:0006516	glycoprotein_catabolic_process	GO:0004067	asparaginase_activity	PWY-4001	asparagine degradation
GmaAffx.82344.1.S1_at	1531.87	7755.04	5.06248	5e-06	Cluster: Hypothetical protein; n=1; Schistosoma japonicum|Rep: Hypothetical protein - Schistosoma japonicum (Blood fluke)	AT4G11385.1	0.0001	unknown protein				GmaAffx.82344.1.S1_at	Affymetrix Soybean Target Sequence	Glyma12g34570.2	5e-50	100	3.53	AT5G25610.1	9e-29	UniRef100_O24482 Sali3-2 n=1 Tax=Glycine max RepID=O24482_SOYBN	1e-127	98.18	79.71	UniRef100_Q06765 ADR6 protein (Sali5-4a protein) n=1 Tax=Glycine max RepID=Q06765_SOYBN	1e-114	88.53	80.15	UniRef100_P21747 Embryonic abundant protein USP92 n=1 Tax=Vicia faba RepID=EA92_VICFA	2e-44	46.08	77.24	GO:0009269 GO:0009651 GO:0009737	response_to_desiccation response_to_salt_stress response_to_abscisic_acid_stimulus	GO:0045735	nutrient_reservoir_activity
GmaAffx.65448.1.S1_at	39016.2	194722	4.99081	5e-10	Cluster: Hypothetical protein; n=1; Geobacter uraniumreducens Rf4|Rep: Hypothetical protein - Geobacter uraniumreducens Rf4	AT4G11385.1	1e-05	unknown protein	AC148291_50.4	1e-09	ZF-HD homeobox protein Cys/His-rich dimerisation region E EGN_Mt060719 20060904 TIGR 2804.m00009	GmaAffx.65448.1.S1_at	Affymetrix Soybean Target Sequence	Glyma13g22300.1	2e-71	100	15.38	AT5G58070.1	6e-83	UniRef100_Q38JC8 Temperature-induced lipocalin n=1 Tax=Medicago truncatula RepID=Q38JC8_MEDTR	1e-87	79.89	100	UniRef100_Q38JC7 Temperature-induced lipocalin n=1 Tax=Solanum tuberosum RepID=Q38JC7_SOLTU	7e-86	80.54	99.46	UniRef100_Q38JD4 Temperature-induced lipocalin n=1 Tax=Solanum lycopersicum RepID=Q38JD4_SOLLC	2e-85	80	99.46	GO:0009409 GO:0009416 GO:0006810	response_to_cold response_to_light_stimulus transport	GO:0005215	transporter_activity			PTHR10612:SF7	OUTER MEMBRANE LIPOPROTEIN BLC	PF08212	Lipocalin-like domain	KOG4824	Apolipoprotein D/Lipocalin
GmaAffx.79221.2.S1_at	3990.67	19799.3	4.96139	7e-55	Cluster: At1g64110/F22C12_22; n=3; Arabidopsis thaliana|Rep: At1g64110/F22C12_22 - Arabidopsis thaliana (Mouse-ear cress)	AT1G64110.2	1e-56	AAA-type ATPase family protein	AC140913_27.4	8e-56	AAA ATPase, central region E EGN_Mt060719 20060904 TIGR 2457.m00013	GmaAffx.79221.2.S1_at	Affymetrix Soybean Target Sequence	Glyma08g02260.1	1e-172	99.68	9.78	AT1G64110.3	1e-169	UniRef100_B3H7I9 Uncharacterized protein At1g64110.3 n=1 Tax=Arabidopsis thaliana RepID=B3H7I9_ARATH	1e-173	84.08	43.29	UniRef100_B3H7I9 Uncharacterized protein At1g64110.3 n=1 Tax=Arabidopsis thaliana RepID=B3H7I9_ARATH	1e-133	56.64	51.75	UniRef100_Q940D1 At1g64110/F22C12_22 n=2 Tax=Arabidopsis thaliana RepID=Q940D1_ARATH	1e-173	84.08	43.45			GO:0016887	ATPase_activity			PTHR23074	AAA ATPASE	PF00004|PF07728	ATPase family associated with various cellular activities (AAA)|ATPase family associated with various cellular activities (AAA)	KOG0737	AAA+-type ATPase
GmaAffx.41380.1.S1_at	1540.1	7628.62	4.95333	9e-30	Cluster: Disease resistance protein; AAA ATPase; n=1; Medicago truncatula|Rep: Disease resistance protein; AAA ATPase - Medicago truncatula (Barrel medic)	AT5G66910.1	1e-25	disease resistance protein (CC-NBS-LRR class), putative	CU013515_31.4	2e-20	Disease resistance protein E EGN_Mt060719 20060904 TIGR 4014.m00010	GmaAffx.41380.1.S1_at	Affymetrix Soybean Target Sequence	Glyma17g21470.1	1e-147	99.27	10.26	AT5G66900.1	1e-121	UniRef100_A7R3R8 Chromosome undetermined scaffold_560, whole genome shotgun sequence n=1 Tax=Vitis vinifera RepID=A7R3R8_VITVI	1e-152	40.8	94.51	UniRef100_A7R7K5 Chromosome undetermined scaffold_1841, whole genome shotgun sequence n=1 Tax=Vitis vinifera RepID=A7R7K5_VITVI	1e-151	40.59	93	UniRef100_A7QQ02 Chromosome undetermined scaffold_139, whole genome shotgun sequence n=1 Tax=Vitis vinifera RepID=A7QQ02_VITVI	1e-145	39.59	91.62	GO:0006952	defense_response	GO:0005524 GO:0005515	ATP_binding protein_binding			PTHR23155	LEUCINE-RICH REPEAT-CONTAINING PROTEIN	PF00560|PF00560|PF00560|PF00560|PF00560	Leucine Rich Repeat|Leucine Rich Repeat|Leucine Rich Repeat|Leucine Rich Repeat|Leucine Rich Repeat	KOG4658	Apoptotic ATPase
GmaAffx.16569.1.S1_at	3726.96	18340.7	4.92109						AC151482_17.3	5e-12	Protein of unknown function DUF266, plant H EGN_Mt060719 20060904 TIGR 3028.m00011	GmaAffx.16569.1.S1_at	Affymetrix Soybean Target Sequence	Glyma14g14370.1	0	100	23.19	AT4G32290.1	1e-110	UniRef100_A7P5U3 Chromosome chr4 scaffold_6, whole genome shotgun sequence n=1 Tax=Vitis vinifera RepID=A7P5U3_VITVI	1e-105	61.41	79.84	UniRef100_O49362 Putative uncharacterized protein F10M6.70 (At4g32290) (Putative uncharacterized protein At4g32290) n=1 Tax=Arabidopsis thaliana RepID=O49362_ARATH	1e-93	56.13	78.39	UniRef100_Q494P1 At5g25330 n=1 Tax=Arabidopsis thaliana RepID=Q494P1_ARATH	3e-91	55.26	82.24	GO:0008150	biological_process	GO:0003674	molecular_function					PF03267	Arabidopsis protein of unknown function, DUF266
Gma.2744.2.S1_a_at	2135.05	10461.7	4.89998									Gma.2744.2.S1_a_at	Affymetrix Soybean Target Sequence	Glyma06g41890.1	1e-120	100	7.35	AT5G36930.2	3e-89	UniRef100_Q9FVK4 Resistance protein LM17 (Fragment) n=1 Tax=Glycine max RepID=Q9FVK4_SOYBN	0	98.77	90.35	UniRef100_Q9FVK4 Resistance protein LM17 (Fragment) n=1 Tax=Glycine max RepID=Q9FVK4_SOYBN	1e-08	56.92	10.28	UniRef100_Q84ZV8 R 3 protein n=1 Tax=Glycine max RepID=Q84ZV8_SOYBN	0	59.52	68.45	GO:0006952	defense_response	GO:0005524 GO:0005515 GO:0004888	ATP_binding protein_binding transmembrane_receptor_activity					PF01582|PF00931	TIR domain|NB-ARC domain
GmaAffx.71277.1.S1_at	2590.76	12667.4	4.88946									GmaAffx.71277.1.S1_at	Affymetrix Soybean Consensus Sequence	No Soybean Match Identified, E<10E-30, Perecent ID>95%		0	0	NO BLASTX HIT (E<10-6)		NO BLASTX HIT (E<10-6)		0	0			0	0			0	0							NA	NA	NA	NA	NA	NA
GmaAffx.55953.1.S1_at	1403.7	6805.63	4.84835	1e-21	Cluster: RING-H2 finger protein ATL4J precursor; n=3; Arabidopsis thaliana|Rep: RING-H2 finger protein ATL4J precursor - Arabidopsis thaliana (Mouse-ear cress)	AT4G28890.1	3e-23	zinc finger (C3HC4-type RING finger) family protein				GmaAffx.55953.1.S1_at	Affymetrix Soybean Target Sequence	Glyma09g32670.1	0	100	19.9	AT4G28890.1	1e-98	UniRef100_A7PEJ8 Chromosome chr11 scaffold_13, whole genome shotgun sequence n=1 Tax=Vitis vinifera RepID=A7PEJ8_VITVI	1e-115	55.42	94.09	UniRef100_A5ANK5 Putative uncharacterized protein n=1 Tax=Vitis vinifera RepID=A5ANK5_VITVI	1e-87	44.15	43.83	UniRef100_Q5XF85 RING-H2 finger protein ATL4J n=2 Tax=Arabidopsis thaliana RepID=ATL4J_ARATH	1e-85	47.09	92.59			GO:0005515 GO:0004842 GO:0008270	protein_binding ubiquitin-protein_ligase_activity zinc_ion_binding			PTHR22764	RING FINGER PROTEIN 11 (SID 1669) (NEDD4 WW DOMAIN-BINDING PROTEIN 2).	PF00097	Zinc finger, C3HC4 type (RING finger)
GmaAffx.68962.1.S1_at	3086.37	14704.4	4.76432	9e-16	Rep: F9L1.38 - Arabidopsis thaliana (Mouse-ear cress)	AT1G15420.1	3e-18	similar to transducin family protein / WD-40 repeat family protein [Arabidopsis thaliana] (TAIR:AT5G11240.1); similar to				GmaAffx.68962.1.S1_at	Affymetrix Soybean Target Sequence	Glyma15g01330.1	1e-127	98.35	29.02	AT1G15420.1	2e-40	UniRef100_A7P7R4 Chromosome chr9 scaffold_7, whole genome shotgun sequence n=1 Tax=Vitis vinifera RepID=A7P7R4_VITVI	2e-47	51.08	64.15	UniRef100_Q8L403 Putative uncharacterized protein At1g15425 (Putative uncharacterized protein) n=1 Tax=Arabidopsis thaliana RepID=Q8L403_ARATH	6e-32	46.7	64.75	UniRef100_Q9XI26 F9L1.38 n=1 Tax=Arabidopsis thaliana RepID=Q9XI26_ARATH	3e-28	43.41	68.44	GO:0008150	biological_process	GO:0003674	molecular_function					PF08162	NUC189 domain
Gma.1747.1.S1_a_at	24697.6	116607	4.72138	1e-76	Cluster: Nicotinate phosphoribosyltransferase-like protein; n=1; Medicago truncatula|Rep: Nicotinate phosphoribosyltransferase-like protein - Medicago	AT2G23420.1	4e-76	nicotinate phosphoribosyltransferase family protein / NAPRTase family protein	AC144431_10.4	6e-74	Nicotinate phosphoribosyltransferase related E EGN_Mt060719 20060904 TIGR 2513.m00011	Gma.1747.1.S1_a_at	Affymetrix Soybean Target Sequence	Glyma05g19580.1	1e-79	99.35	6.95	AT2G23420.1	0	UniRef100_Q6XQM5 Nicotinate phosphoribosyltransferase-like protein n=1 Tax=Medicago truncatula RepID=Q6XQM5_MEDTR	0	89.23	100	UniRef100_A7PLB7 Chromosome chr7 scaffold_20, whole genome shotgun sequence n=1 Tax=Vitis vinifera RepID=A7PLB7_VITVI	0	84.05	100	UniRef100_Q84WV8 Putative uncharacterized protein At2g23420 n=1 Tax=Arabidopsis thaliana RepID=Q84WV8_ARATH	0	82.32	100	GO:0019358	nicotinate_nucleotide_salvage	GO:0004516	nicotinate_phosphoribosyltransferase_activity	PWY-5381	pyridine nucleotide cycling (plants)	PTHR11098	NICOTINATE PHOSPHORIBOSYLTRANSFERASE	PF04095	Nicotinate phosphoribosyltransferase (NAPRTase) family	KOG2511	Nicotinic acid phosphoribosyltransferase
GmaAffx.47228.1.S1_at	5355.31	25253.8	4.71567	5e-30	Cluster: Vacuolar sorting receptor 7 precursor; n=1; Arabidopsis thaliana|Rep: Vacuolar sorting receptor 7 precursor - Arabidopsis thaliana (Mouse-ear cress)	AT4G20110.1	1e-31	vacuolar sorting receptor, putative	CR931730_14.4	1e-26	Protease-associated PA E EGN_Mt060719 20060904 TIGR 3700.m00005	GmaAffx.47228.1.S1_at	Affymetrix Soybean Target Sequence	Glyma15g16810.1	1e-125	100	8.6	AT1G30900.1	0	UniRef100_A7P2L1 Chromosome chr1 scaffold_5, whole genome shotgun sequence n=1 Tax=Vitis vinifera RepID=A7P2L1_VITVI	0	75.99	96.19	UniRef100_UPI000004830B vacuolar sorting receptor, putative n=1 Tax=Arabidopsis thaliana RepID=UPI000004830B	0	70.65	95.56	UniRef100_Q9FYH7 Vacuolar-sorting receptor 6 n=1 Tax=Arabidopsis thaliana RepID=VSR6_ARATH	0	69.49	96.95	GO:0006623	protein_targeting_to_vacuole	GO:0005509	calcium_ion_binding			PTHR22765	RING FINGER AND PROTEASE ASSOCIATED DOMAIN-CONTAINING	PF02225|PF07645	PA domain|Calcium binding EGF domain
GmaAffx.84877.1.S1_at	16519.5	77867.2	4.71365	1e-18	Rep: F17L21.26 - Arabidopsis thaliana (Mouse-ear cress)				AC125482_15.4	2e-49	hypothetical protein F EGN_Mt060719 20060904 TIGR 2151.m00024	GmaAffx.84877.1.S1_at	Affymetrix Soybean Target Sequence	Glyma17g35260.1	4e-79	99.34	13.04	AT1G27461.1	1e-82	UniRef100_A7NUA0 Chromosome chr18 scaffold_1, whole genome shotgun sequence n=1 Tax=Vitis vinifera RepID=A7NUA0_VITVI	2e-76	49.61	99.45	UniRef100_A0MDN5 Putative uncharacterized protein (Fragment) n=2 Tax=Arabidopsis thaliana RepID=A0MDN5_ARATH	2e-65	42.39	100.56	UniRef100_Q9FZI9 F17L21.26 n=1 Tax=Arabidopsis thaliana RepID=Q9FZI9_ARATH	2e-59	41.81	32.5
Gma.16043.1.S1_at	243067	1.14381e+06	4.70576	1e-101	Cluster: Kunitz-type trypsin inhibitor KTI2 precursor; n=2; Glycine max|Rep: Kunitz-type trypsin inhibitor KTI2 precursor - Glycine max (Soybean)	AT1G73260.1	2e-20	trypsin and protease inhibitor family protein / Kunitz family protein	AC149806_39.4	6e-17	Kunitz inhibitor ST1-like F EGN_Mt060719 20060904 TIGR 2953.m00014	Gma.16043.1.S1_at	Affymetrix Soybean Target Sequence	Glyma01g10900.1	0	100	39.3	AT1G73260.1	1e-20	UniRef100_P25272 Kunitz-type trypsin inhibitor KTI1 n=1 Tax=Glycine max RepID=KTI1_SOYBN	1e-107	94.09	100	UniRef100_P25273 Kunitz-type trypsin inhibitor KTI2 n=1 Tax=Glycine max RepID=KTI2_SOYBN	1e-96	86.27	99.51	UniRef100_P01070 Trypsin inhibitor A n=1 Tax=Glycine max RepID=ITRA_SOYBN	8e-61	63.05	91.67	GO:0009651	response_to_salt_stress	GO:0004866	endopeptidase_inhibitor_activity					PF00197	Trypsin and protease inhibitor
GmaAffx.80463.1.S1_at	2216.61	10425.3	4.70327									GmaAffx.80463.1.S1_at	Affymetrix Soybean Target Sequence	Glyma08g00950.1	1e-125	99.56	30.78	NO BLASTP HIT (E<10-6)		NO BLASTP HIT (E<10-6)		0	0			0	0			0	0
GmaAffx.7338.1.S1_at	56155.9	262699	4.67803	2e-27	Cluster: Hypothetical protein; n=1; Medicago truncatula|Rep: Hypothetical protein - Medicago truncatula (Barrel medic)	AT4G31830.1	5e-22	similar to conserved hypothetical protein [Medicago truncatula] (GB:ABE93904.1)	AC174311_22.3	3e-29	hypothetical protein F EGN_Mt060719 20060904 TIGR 3546.m00024	GmaAffx.7338.1.S1_at	Affymetrix Soybean Target Sequence	Glyma17g34030.1	1e-167	100	55.2	AT4G31830.1	2e-22	UniRef100_Q9SZ50 Putative uncharacterized protein AT4g31830 (At4g31830) n=1 Tax=Arabidopsis thaliana RepID=Q9SZ50_ARATH	2e-20	58.44	77	UniRef100_A7P651 Chromosome chr4 scaffold_6, whole genome shotgun sequence n=1 Tax=Vitis vinifera RepID=A7P651_VITVI	1e-19	60.81	74	UniRef100_A5ASM1 Putative uncharacterized protein n=1 Tax=Vitis vinifera RepID=A5ASM1_VITVI	5e-14	54.22	10.48	GO:0008150	biological_process	GO:0003674	molecular_function
Gma.2744.1.S1_at	1738.44	7999.74	4.60169	1e-108	Cluster: Resistance protein LM17; n=1; Glycine max|Rep: Resistance protein LM17 - Glycine max (Soybean)	AT4G08450.1	3e-13	disease resistance protein (TIR-NBS-LRR class), putative	CT025842_9.4	1e-40	TIR; Disease resistance protein; AAA ATPase H EGN_Mt060719 20060904 TIGR 3851.m00019	Gma.2744.1.S1_at	Affymetrix Soybean Consensus Sequence	Ambiguous Hit		0	0	AT4G08450.1	3e-13	UniRef100_Q9FVK4 Resistance protein LM17 (Fragment) n=1 Tax=Glycine max RepID=Q9FVK4_SOYBN	1e-108	92.98	27.06	UniRef100_Q9FVK4 Resistance protein LM17 (Fragment) n=1 Tax=Glycine max RepID=Q9FVK4_SOYBN	1e-108	73.21	8.86	UniRef100_Q84ZU7 R 5 protein n=1 Tax=Glycine max RepID=Q84ZU7_SOYBN	3e-43	51.14	19.4	GO:0006952	defense_response	GO:0005524 GO:0000166 GO:0005515 GO:0004888 GO:0017111	ATP_binding nucleotide_binding protein_binding transmembrane_receptor_activity nucleoside-triphosphatase_activity			NA	NA	NA	NA	NA	NA
Gma.432.1.S1_at	117295	537974	4.58649	0	Cluster: Embryo-specific urease; n=2; Glycine max|Rep: Embryo-specific urease - Glycine max (Soybean)	AT1G67550.1	0	URE (UREASE); urease	CT963131_7.3	0	Urease, beta subunit; TonB box, N-terminal; Urease alpha-subunit, N-terminal E EGN_Mt060719 20060904 TIGR 3984.m00016	Gma.432.1.S1_at	Affymetrix Soybean Target Sequence	Glyma05g27840.1	0	100	14.97	AT1G67550.1	0	UniRef100_Q7XAC5 Embryo-specific urease n=1 Tax=Glycine max RepID=Q7XAC5_SOYBN	0	90.58	100.12	UniRef100_P07374 Urease n=1 Tax=Canavalia ensiformis RepID=UREA_CANEN	0	81.43	99.88	UniRef100_Q949H4 Urease (Leaf ubiquitous urease) n=1 Tax=Glycine max RepID=Q949H4_SOYBN	0	77.95	100.24	GO:0006807	nitrogen_compound_metabolic_process	GO:0009039	urease_activity	URDEGR-PWY	ureide degradation			PF00547|PF00699|PF00449|PF01979	Urease, gamma subunit|Urease beta subunit|Urease alpha-subunit, N-terminal domain|Amidohydrolase family
Gma.1560.1.S1_s_at	3894.88	17780.9	4.56521	1e-125	Cluster: Lactoylglutathione lyase; n=1; Glycine max|Rep: Lactoylglutathione lyase - Glycine max (Soybean)	AT1G17180.1	2e-80	ATGSTU25 (Arabidopsis thaliana Glutathione S-transferase (class tau) 25); glutathione transferase	AC174332_10.3	1e-62	Glutathione S-transferase, C-terminal; Thioredoxin-like fold H EGN_Mt060719 20060904 TIGR 3566.m00007	Gma.1560.1.S1_s_at	Affymetrix Soybean Consensus Sequence	Ambiguous Hit		0	0	AT1G78380.1	4e-74	UniRef100_P46417 Lactoylglutathione lyase n=1 Tax=Glycine max RepID=LGUL_SOYBN	1e-116	94.06	100	UniRef100_Q9FQE9 Glutathione S-transferase GST 9 n=1 Tax=Glycine max RepID=Q9FQE9_SOYBN	6e-90	78.39	99.5	UniRef100_A7QU21 Chromosome undetermined scaffold_175, whole genome shotgun sequence n=1 Tax=Vitis vinifera RepID=A7QU21_VITVI	2e-80	63.08	97.72	GO:0046686 GO:0006979 GO:0009407 GO:0042631	response_to_cadmium_ion response_to_oxidative_stress toxin_catabolic_process cellular_response_to_water_deprivation	GO:0043295 GO:0004364	glutathione_binding glutathione_transferase_activity			NA	NA	NA	NA	NA	NA
Gma.8687.1.A1_at	20208.1	92146.6	4.55988	9e-36	Cluster: Ca2+/H+ exchanger; n=1; Vigna radiata var. radiata|Rep: Ca2+/H+ exchanger - Phaseolus aureus (Mung bean) (Vigna radiata)	AT5G01490.1	1e-30	CAX4 (cation exchanger 4); cation:cation antiporter	CT009479_9.4	3e-33	Bacterial extracellular solute-binding protein, family 3; Calcium/proton exchanger superfamily E EGN_Mt060719	Gma.8687.1.A1_at	Affymetrix Soybean Target Sequence	Glyma03g07910.1	0	98.16	26.19	AT3G51860.1	1e-169	UniRef100_Q6R2R4 CAX n=1 Tax=Suaeda salsa RepID=Q6R2R4_SUASA	1e-157	64.14	93.42	UniRef100_O64455 Ca2+/H+ exchanger n=1 Tax=Vigna radiata var. radiata RepID=O64455_PHAAU	1e-155	67.8	95.05	UniRef100_A7PP44 Chromosome chr8 scaffold_23, whole genome shotgun sequence n=1 Tax=Vitis vinifera RepID=A7PP44_VITVI	1e-154	67.22	91.24	GO:0006874 GO:0006812 GO:0006793 GO:0009624 GO:0006814 GO:0006882 GO:0030026 GO:0051592 GO:0051592	cellular_calcium_ion_homeostasis cation_transport phosphorus_metabolic_process response_to_nematode sodium_ion_transport cellular_zinc_ion_homeostasis cellular_manganese_ion_homeostasis response_to_calcium_ion response_to_calcium_ion	GO:0015368 GO:0015369 GO:0015491	calcium:cation_antiporter_activity calcium:hydrogen_antiporter_activity cation:cation_antiporter_activity					PF01699|PF01699	Sodium/calcium exchanger protein|Sodium/calcium exchanger protein	KOG1397	Ca2+/H+ antiporter VCX1 and related proteins
GmaAffx.30301.1.S1_at	80510.1	366819	4.55619	3e-73	Cluster: Cell division control protein 48 homolog E; n=13; Magnoliophyta|Rep: Cell division control protein 48 homolog E - Arabidopsis thaliana (Mouse-ear	AT3G53230.1	1e-75	cell division cycle protein 48, putative / CDC48, putative	AC159089_1.3	3e-76	AAA ATPase, central region F EGN_Mt060719 20060904 TIGR 3277.m00009	GmaAffx.30301.1.S1_at	Affymetrix Soybean Target Sequence	Glyma04g35950.1	0	100	12.66	AT5G50150.1	1e-101	UniRef100_A5BY47 Putative uncharacterized protein n=1 Tax=Vitis vinifera RepID=A5BY47_VITVI	0	90.6	97.88	UniRef100_A7PCV3 Chromosome chr17 scaffold_12, whole genome shotgun sequence n=1 Tax=Vitis vinifera RepID=A7PCV3_VITVI	0	90.13	97.65	UniRef100_P54774 Cell division cycle protein 48 Sequence Match n=2 Tax=Glycine max RepID=CDC48_SOYBN	0	87.53	99.13							PTHR23077	AAA-FAMILY ATPASE	PF02359|PF00004|PF07728|PF00004	Cell division protein 48 (CDC48), N-terminal domain|ATPase family associated with various cellular activities (AAA)|ATPase family associated with various cellular activities (AAA)|ATPase family associated with various cellular activities (AAA)	KOG0730	AAA+-type ATPase
Gma.15511.1.S1_s_at	24604.5	111848	4.54584	6e-29	Cluster: Hypothetical protein T6G15.90; n=1; Arabidopsis thaliana|Rep: Hypothetical protein T6G15.90 - Arabidopsis thaliana (Mouse-ear cress)	AT4G13540.1	1e-30	similar to unknown protein [Arabidopsis thaliana] (TAIR:AT3G23930.1); similar to PREDICTED: hypothetical protein	AC158498_40.4	6e-07	gene 11-1 protein precursor , putative I EGN_Mt060719 20060904 TIGR 3270.m00009	Gma.15511.1.S1_s_at	Affymetrix Soybean Consensus Sequence	No Soybean Match Identified, E<10E-30, Perecent ID>95%		0	0	AT4G13540.1	1e-22	UniRef100_A5ATI2 Putative uncharacterized protein n=1 Tax=Vitis vinifera RepID=A5ATI2_VITVI	4e-40	47.47	88.39	UniRef100_A7NXM9 Chromosome chr5 scaffold_2, whole genome shotgun sequence n=1 Tax=Vitis vinifera RepID=A7NXM9_VITVI	7e-39	47.47	88.79	UniRef100_Q9T0H4 Putative uncharacterized protein T6G15.90 (Putative uncharacterized protein At4g13540) n=1 Tax=Arabidopsis thaliana RepID=Q9T0H4_ARATH	2e-20	43.48	76.19	GO:0006499	N-terminal_protein_myristoylation					NA	NA	NA	NA	NA	NA
AFFX-Gm_P450_5_s_at	12678.6	57530.3	4.53761	0	Cluster: Isoflavone synthase 2; n=27; core eudicotyledons|Rep: Isoflavone synthase 2 - Glycine max (Soybean)	AT4G15350.1	4e-86	CYP705A2 (cytochrome P450, family 705, subfamily A, polypeptide 2); oxygen binding	AC146789_19.4	1e-150	E-class P450, group I F EGN_Mt060719 20060904 TIGR 2694.m00018	AFFX-Gm_P450_5_s_at not in the database
GmaAffx.42593.1.A1_at	5568.98	25159.5	4.5178	2e-07	Cluster: Genomic DNA, chromosome 5, P1 clone:MTI20; n=3; Arabidopsis thaliana|Rep: Genomic DNA, chromosome 5, P1 clone:MTI20 - Arabidopsis thaliana (Mouse-ear	AT5G57790.1	4e-10	unknown protein				GmaAffx.42593.1.A1_at	Affymetrix Soybean Target Sequence	Glyma13g01550.1	0	100	47.96	AT5G57790.2	6e-11	NO BLASTP HIT (E<10-6)		0	0			0	0			0	0	GO:0008150	biological_process	GO:0003674	molecular_function
Gma.17993.1.S1_s_at	1483.32	6604.5	4.45251	1e-124	Rep: Protein P21 - Glycine max (Soybean)	AT4G11650.1	3e-89	ATOSM34 (OSMOTIN 34)	AC174144_20.4	4e-48	Thaumatin, pathogenesis-related H EGN_Mt060719 20060904 TIGR 3508.m00015	Gma.17993.1.S1_s_at	Affymetrix Soybean Target Sequence	Glyma05g38130.1	1e-134	99.59	28.08	AT4G11650.1	5e-90	UniRef100_P25096 Protein P21 n=1 Tax=Glycine max RepID=P21_SOYBN	1e-102	92.08	100	UniRef100_A5AHJ5 Putative uncharacterized protein (Chromosome chr2 scaffold_112, whole genome shotgun sequence) n=1 Tax=Vitis vinifera RepID=A5AHJ5_VITVI	1e-83	72.09	95.56	UniRef100_A5B4P9 Putative uncharacterized protein (Chromosome chr2 scaffold_112, whole genome shotgun sequence) n=1 Tax=Vitis vinifera RepID=A5B4P9_VITVI	2e-83	72.09	95.56	GO:0009651 GO:0009816 GO:0051707	response_to_salt_stress defense_response_to_bacterium,_incompatible_interaction response_to_other_organism							PF00314	Thaumatin family
GmaAffx.33714.2.S1_at	1709.28	7546.26	4.41488	1e-16	Cluster: COP1-Interacting Protein 7; n=4; Brassicaceae|Rep: COP1-Interacting Protein 7 - Arabidopsis thaliana (Mouse-ear cress)	AT4G27430.1	2e-18	CIP7 (COP1-INTERACTING PROTEIN 7)	AC157507_10.5	5e-07	CIP7 , related E EGN_Mt060719 20060904 TIGR 3227.m00014	GmaAffx.33714.2.S1_at	Affymetrix Soybean Target Sequence	Glyma13g35520.1	0	98.85	10.79	AT4G27430.2	0	UniRef100_A7P1I6 Chromosome chr19 scaffold_4, whole genome shotgun sequence n=1 Tax=Vitis vinifera RepID=A7P1I6_VITVI	0	44.59	105.16	UniRef100_O80386 COP1-Interacting Protein 7 (CIP7) n=1 Tax=Arabidopsis thaliana RepID=O80386_ARATH	1e-176	37.35	109.74	UniRef100_A5B6C1 Putative uncharacterized protein n=1 Tax=Vitis vinifera RepID=A5B6C1_VITVI	1e-125	41.59	67.32	GO:0015995 GO:0009416 GO:0009718	chlorophyll_biosynthetic_process response_to_light_stimulus anthocyanin_biosynthetic_process	GO:0016563	transcription_activator_activity
GmaAffx.1518.1.S1_at	27190	119852	4.40794	4e-32	Cluster: Gibberellin regulated protein; n=1; Medicago truncatula|Rep: Gibberellin regulated protein - Medicago truncatula (Barrel medic)	AT1G75750.1	1e-18	GASA1 (GAST1 PROTEIN HOMOLOG 1)	AC174365_18.3	5e-34	Gibberellin regulated protein F EGN_Mt060719 20060904 TIGR 3598.m00030 IMGA|AC146588_26.5 Gibberellin regulated	GmaAffx.1518.1.S1_at	Affymetrix Soybean Target Sequence	Glyma18g17490.1	1e-144	95.35	54.93	AT5G14920.1	3e-22	UniRef100_A7Q2H4 Chromosome chr1 scaffold_46, whole genome shotgun sequence n=1 Tax=Vitis vinifera RepID=A7Q2H4_VITVI	2e-27	71.08	75.93	UniRef100_A7PD64 Chromosome chr17 scaffold_12, whole genome shotgun sequence n=1 Tax=Vitis vinifera RepID=A7PD64_VITVI	2e-26	70	71.43	UniRef100_A9PAA8 Putative uncharacterized protein n=1 Tax=Populus trichocarpa RepID=A9PAA8_POPTR	2e-25	69.62	71.56	GO:0009739	response_to_gibberellin_stimulus	GO:0005199	structural_constituent_of_cell_wall					PF02704	Gibberellin regulated protein
GmaAffx.55450.1.S1_at	9066.97	39752	4.38427	7e-09	Cluster: Putative transporter-like protein; n=1; Trifolium pratense|Rep: Putative transporter-like protein - Trifolium pratense (Red clover)	AT5G13750.1	1e-07	ZIFL1 (ZINC INDUCED FACILITATOR-LIKE 1); tetracycline:hydrogen antiporter/ transporter	AC141435_23.5	3e-12	Major facilitator superfamily MFS_1 H EGN_Mt060719 20060904 TIGR 2473.m00010	GmaAffx.55450.1.S1_at	Affymetrix Soybean Target Sequence	Glyma13g25600.3	1e-123	99.15	13.43	AT5G13750.1	1e-161	UniRef100_Q2PF04 Putative transporter-like protein n=1 Tax=Trifolium pratense RepID=Q2PF04_TRIPR	0	68.9	97.97	UniRef100_A7QAK9 Chromosome undetermined scaffold_71, whole genome shotgun sequence n=1 Tax=Vitis vinifera RepID=A7QAK9_VITVI	1e-155	56.12	87.23	UniRef100_A7QAL1 Chromosome undetermined scaffold_71, whole genome shotgun sequence n=1 Tax=Vitis vinifera RepID=A7QAL1_VITVI	1e-150	57.26	96.51	GO:0015904 GO:0006810 GO:0046677	tetracycline_transport transport response_to_antibiotic	GO:0015520 GO:0005215	tetracycline:hydrogen_antiporter_activity transporter_activity
GmaAffx.88548.1.S1_at	4195.72	18266.2	4.35354									GmaAffx.88548.1.S1_at	Affymetrix Soybean Consensus Sequence	No Soybean Match Identified, E<10E-30, Perecent ID>95%		0	0	NO BLASTX HIT (E<10-6)		NO BLASTX HIT (E<10-6)		0	0			0	0			0	0							NA	NA	NA	NA	NA	NA
Gma.5084.1.S1_at	17128	74219.2	4.33321	2e-76	Cluster: Globulin-like protein; n=2; Arabidopsis thaliana|Rep: Globulin-like protein - Arabidopsis thaliana (Mouse-ear cress)	AT1G07750.1	3e-78	cupin family protein	AC151674_14.3	1e-143	Cupin region E EGN_Mt060719 20060904 TIGR 3049.m00018	Gma.5084.1.S1_at	Affymetrix Soybean Target Sequence	Glyma08g13440.1	0	99.53	30.54	AT1G07750.1	2e-78	UniRef100_A7PYN6 Chromosome chr12 scaffold_38, whole genome shotgun sequence n=1 Tax=Vitis vinifera RepID=A7PYN6_VITVI	1e-116	55.87	100	UniRef100_A7PYN0 Chromosome chr12 scaffold_38, whole genome shotgun sequence n=1 Tax=Vitis vinifera RepID=A7PYN0_VITVI	1e-115	55.03	100	UniRef100_A5B7S5 Putative uncharacterized protein n=1 Tax=Vitis vinifera RepID=A5B7S5_VITVI	1e-115	54.75	100	GO:0008150	biological_process	GO:0045735	nutrient_reservoir_activity					PF00190|PF07883|PF00190	Cupin|Cupin domain|Cupin
Gma.1495.1.S1_at	29890	127733	4.27343									Gma.1495.1.S1_at	Affymetrix Soybean Target Sequence	Glyma10g08370.1	1e-56	100	6.32	AT2G36270.1	1e-108	UniRef100_B3U2B5 Abscisic acid insensitive n=1 Tax=Cucumis sativus RepID=B3U2B5_CUCSA	1e-102	52.6	55.56	UniRef100_A5B2U1 Putative uncharacterized protein n=1 Tax=Vitis vinifera RepID=A5B2U1_VITVI	5e-91	50.6	105.87	UniRef100_Q9SJN0 Abscisic acid insensitive 5 (ABI5) (At2g36270) (BZIP protein) n=1 Tax=Arabidopsis thaliana RepID=Q9SJN0_ARATH	9e-83	45.25	96.61	GO:0009414 GO:0009651 GO:0006950 GO:0006355 GO:0009845 GO:0009737 GO:0009739 GO:0010182 GO:0010182 GO:0010200 GO:0048316	response_to_water_deprivation response_to_salt_stress response_to_stress regulation_of_transcription,_DNA-dependent seed_germination response_to_abscisic_acid_stimulus response_to_gibberellin_stimulus sugar_mediated_signaling sugar_mediated_signaling response_to_chitin seed_development	GO:0003677 GO:0003700 GO:0016563	DNA_binding transcription_factor_activity transcription_activator_activity			PTHR22952	CAMP-RESPONSE ELEMENT BINDING PROTEIN-RELATED	PF07716|PF00170	Basic region leucine zipper|bZIP transcription factor
GmaAffx.22804.1.S1_at	673.151	2857.27	4.24461	1e-53	Cluster: Hypothetical protein; n=1; Medicago truncatula|Rep: Hypothetical protein - Medicago truncatula (Barrel medic)				AC144478_9.4	2e-55	hypothetical protein F EGN_Mt060719 20060904 TIGR 2519.m00011	GmaAffx.22804.1.S1_at	Affymetrix Soybean Target Sequence	Glyma13g29350.5	0	97.74	30.76	NO BLASTP HIT (E<10-6)		UniRef100_A5AQ74 Putative uncharacterized protein n=1 Tax=Vitis vinifera RepID=A5AQ74_VITVI	3e-44	51.59	95.73			0	0			0	0
GmaAffx.10582.1.S1_at	5820.24	24634	4.23247	9e-48	Cluster: Nuclear transcription factor Y subunit B-3; n=1; Arabidopsis thaliana|Rep: Nuclear transcription factor Y subunit B-3 - Arabidopsis	AT4G14540.1	2e-49	CCAAT-box binding transcription factor subunit B (NF-YB) (HAP3 ) (AHAP3) family	AC122165_30.3	1e-47	Histone-like transcription factor CBF/NF-Y/archaeal histone, subunit A F EGN_Mt060719 20060904 TIGR 2082.m00026	GmaAffx.10582.1.S1_at	Affymetrix Soybean Target Sequence	Glyma15g12570.1	1e-136	100	28.5	AT4G14540.1	3e-56	UniRef100_A7Q300 Chromosome chr12 scaffold_47, whole genome shotgun sequence n=1 Tax=Vitis vinifera RepID=A7Q300_VITVI	5e-58	82.44	60.93	UniRef100_A5B7N5 Putative uncharacterized protein n=1 Tax=Vitis vinifera RepID=A5B7N5_VITVI	6e-58	82.44	28.54	UniRef100_A7Q978 Chromosome chr19 scaffold_66, whole genome shotgun sequence n=1 Tax=Vitis vinifera RepID=A7Q978_VITVI	7e-56	81.68	62.38	GO:0006355	regulation_of_transcription,_DNA-dependent	GO:0003700	transcription_factor_activity			PTHR11064	TATA-BINDING PROTEIN-ASSOCIATED PHOSPHOPROTEIN	PF00808	Histone-like transcription factor (CBF/NF-Y) and archaeal histone	KOG0869	CCAAT-binding factor, subunit A (HAP3)
GmaAffx.80376.1.S1_at	1682.5	7107.47	4.22436	8e-80	Cluster: Ribulose bisphosphate carboxylase, small chain; n=1; Medicago truncatula|Rep: Ribulose bisphosphate carboxylase, small chain - Medicago	AT1G67090.1	2e-47	ribulose bisphosphate carboxylase small chain 1A / RuBisCO small subunit 1A (RBCS-1A) (ATS1A)	AC159873_5.5	9e-82	Ribulose bisphosphate carboxylase, small chain F EGN_Mt060719 20060904 TIGR 3300.m00007	GmaAffx.80376.1.S1_at	Affymetrix Soybean Target Sequence	Glyma13g00910.1	0	98.34	46.38	AT5G38420.1	1e-47	UniRef100_A7Q6D7 Ribulose bisphosphate carboxylase small chain n=1 Tax=Vitis vinifera RepID=A7Q6D7_VITVI	1e-66	76.16	89.35	UniRef100_A9PI67 Ribulose bisphosphate carboxylase small chain n=1 Tax=Populus trichocarpa RepID=A9PI67_POPTR	4e-62	77.21	80	UniRef100_A9NXP2 Ribulose bisphosphate carboxylase small chain n=1 Tax=Picea sitchensis RepID=A9NXP2_PICSI	5e-55	61.44	80.85	GO:0015977	carbon_utilization_by_fixation_of_carbon_dioxide	GO:0016984	ribulose-bisphosphate_carboxylase_activity	PWY-181	photorespiration			PF00101	Ribulose bisphosphate carboxylase, small chain
Gma.9.1.S1_s_at	198667	833252	4.19422	4e-92	Rep: Dehydrin - Glycine max (Soybean)	AT2G21490.1	4e-34	dehydrin family protein	CU019606_20.3	3e-10	Dehydrin F EGN_Mt060719 20060904 TIGR 4030.m00020	Gma.9.1.S1_s_at	Affymetrix Soybean Target Sequence	Glyma04g01190.2	1e-149	100	8.9	AT4G39140.5	1e-102	UniRef100_A7P8W6 Chromosome chr3 scaffold_8, whole genome shotgun sequence n=1 Tax=Vitis vinifera RepID=A7P8W6_VITVI	1e-101	49.43	118.53	UniRef100_Q9T023 Putative uncharacterized protein AT4g39140 n=1 Tax=Arabidopsis thaliana RepID=Q9T023_ARATH	6e-81	42.32	101.17	UniRef100_A7NT69 Chromosome chr18 scaffold_1, whole genome shotgun sequence n=1 Tax=Vitis vinifera RepID=A7NT69_VITVI	6e-81	43.92	101.64	GO:0006499	N-terminal_protein_myristoylation	GO:0005515 GO:0008270	protein_binding zinc_ion_binding
GmaAffx.1852.1.A1_at	1585.82	6626.95	4.17888									GmaAffx.1852.1.A1_at	Affymetrix Soybean Consensus Sequence	Ambiguous Hit		0	0	NO BLASTX HIT (E<10-6)		NO BLASTX HIT (E<10-6)		0	0			0	0			0	0							NA	NA	NA	NA	NA	NA
GmaAffx.70235.2.S1_at	2724.76	11365.9	4.17134	5e-71	Cluster: Arabidopsis thaliana genomic DNA, chromosome 5, TAC clone:K15C23; n=1; Arabidopsis thaliana|Rep: Arabidopsis thaliana genomic DNA,	AT4G20170.1	8e-74	similar to unknown protein [Arabidopsis thaliana] (TAIR:AT5G44670.1); similar to Os06g0328800 [Oryza sativa (japonica	AC174355_1.3	1e-85	Protein of unknown function DUF23 E EGN_Mt060719 20060904 TIGR 3589.m00019	GmaAffx.70235.2.S1_at	Affymetrix Soybean Target Sequence	Glyma16g14690.1	0	99.51	23.68	AT4G20170.1	1e-178	UniRef100_Q9LTZ9 Genomic DNA, chromosome 5, TAC clone:K15C23 (At5g44670/K15C23_12) n=1 Tax=Arabidopsis thaliana RepID=Q9LTZ9_ARATH	1e-171	57.63	96.34	UniRef100_O65431 Putative uncharacterized protein AT4g20170 n=1 Tax=Arabidopsis thaliana RepID=O65431_ARATH	1e-171	58.17	100.2	UniRef100_Q93Z06 AT4g20170/F1C12_90 n=1 Tax=Arabidopsis thaliana RepID=Q93Z06_ARATH	1e-151	65.06	100.52	GO:0008150	biological_process					PTHR21461	UNCHARACTERIZED	PF01697	Domain of unknown function
GmaAffx.21180.1.S1_at	3497.79	14569.7	4.16542	5e-23	Cluster: Galactoside 2-alpha-L-fucosyltransferase (EC 2.4.1.69) (Xyloglucan alpha-(1,2)-fucosyltransferase); n=1; Arabidopsis	AT2G03220.1	1e-24	FT1 (FUCOSYLTRANSFERASE 1); fucosyltransferase/ transferase, transferring glycosyl groups	AC146553_8.5	3e-36	Xyloglucan fucosyltransferase H EGN_Mt060719 20060904 TIGR 2615.m00009	GmaAffx.21180.1.S1_at	Affymetrix Soybean Target Sequence	Glyma08g23480.1	0	100	15.86	AT2G03220.1	1e-129	UniRef100_A7LIE5 Alpha-1,2-fucosyltransferase n=1 Tax=Populus tremula x Populus alba RepID=A7LIE5_9ROSI	1e-145	45.71	94.64	UniRef100_A7LIE8 Alpha-1,2-fucosyltransferase n=1 Tax=Populus tremula x Populus alba RepID=A7LIE8_9ROSI	1e-134	49.56	73.18	UniRef100_A7LIE6 Alpha-1,2-fucosyltransferase n=1 Tax=Populus tremula x Populus alba RepID=A7LIE6_9ROSI	1e-132	51.52	79.4	GO:0009832 GO:0009969	plant-type_cell_wall_biogenesis xyloglucan_biosynthetic_process	GO:0008417 GO:0016757	fucosyltransferase_activity transferase_activity,_transferring_glycosyl_groups					PF03254	Xyloglucan fucosyltransferase
Gma.7056.1.S1_at	64275.6	264632	4.11714	1e-18	Cluster: Hypothetical protein; n=1; Medicago truncatula|Rep: Hypothetical protein - Medicago truncatula (Barrel medic)				AC143341_5.4	1e-20	hypothetical protein F EGN_Mt060719 20060904 TIGR 2499.m00005	Gma.7056.1.S1_at	Affymetrix Soybean Target Sequence	Glyma02g31140.1	0	99.76	64.69	NO BLASTP HIT (E<10-6)		NO BLASTP HIT (E<10-6)		0	0			0	0			0	0
Gma.11944.1.S1_at	2829.63	11592.7	4.09688	1e-143	Rep: H0515C11.4 protein - Oryza sativa (Rice)	AT1G19250.1	4e-99	FMO1 (FLAVIN-DEPENDENT MONOOXYGENASE 1); monooxygenase	AC186199_16.3	2e-96	Flavin-containing monooxygenase FMO; Flavin-containing amine oxidase H EGN_Mt060719 20060904 TIGR 3667.m00001	Gma.11944.1.S1_at	Affymetrix Soybean Consensus Sequence	No Soybean Match Identified, E<10E-30, Perecent ID>95%		0	0	AT1G19250.1	3e-95	UniRef100_A7P8J3 Chromosome chr3 scaffold_8, whole genome shotgun sequence n=1 Tax=Vitis vinifera RepID=A7P8J3_VITVI	1e-160	51.97	88.59	UniRef100_A7P8J3 Chromosome chr3 scaffold_8, whole genome shotgun sequence n=1 Tax=Vitis vinifera RepID=A7P8J3_VITVI	1e-160	53.33	11.61	UniRef100_A7P8I9 Chromosome chr3 scaffold_8, whole genome shotgun sequence n=1 Tax=Vitis vinifera RepID=A7P8I9_VITVI	1e-156	51.75	88.59	GO:0009626 GO:0009627 GO:0009870 GO:0042742 GO:0010204 GO:0050832 GO:0051707	plant-type_hypersensitive_response systemic_acquired_resistance defense_response_signaling_pathway,_resistance_gene-dependent defense_response_to_bacterium defense_response_signaling_pathway,_resistance_gene-independent defense_response_to_fungus response_to_other_organism	GO:0004497	monooxygenase_activity			NA	NA	NA	NA	NA	NA
GmaAffx.19977.1.S1_at	19966.5	81782.7	4.09599	1e-43	Cluster: Ubiquitin-like protein SMT3-like; n=2; Arabidopsis thaliana|Rep: Ubiquitin-like protein SMT3-like - Arabidopsis thaliana (Mouse-ear cress)	AT5G55160.1	3e-45	SUM2 (SMALL UBIQUITIN-LIKE MODIFIER 2)	AC130798_22.4	2e-16	Ubiquitin H EGN_Mt060719 20060904 TIGR 2200.m00007	GmaAffx.19977.1.S1_at	Affymetrix Soybean Target Sequence	Glyma18g35450.1	0	100	53.21	AT5G55160.1	2e-45	UniRef100_A7QZ01 Chromosome undetermined scaffold_260, whole genome shotgun sequence n=1 Tax=Vitis vinifera RepID=A7QZ01_VITVI	2e-44	87.88	95.15	UniRef100_A5BU70 Putative uncharacterized protein n=1 Tax=Vitis vinifera RepID=A5BU70_VITVI	3e-44	87.88	94.23	UniRef100_A9NN85 Putative uncharacterized protein n=1 Tax=Picea sitchensis RepID=A9NN85_PICSI	4e-44	92.47	88.57	GO:0009408 GO:0016925	response_to_heat protein_sumoylation	GO:0005515 GO:0031386	protein_binding protein_tag			PTHR10562	UBIQUITIN-LIKE PROTEIN SUMO/SMT3-RELATED	PF00240	Ubiquitin family	KOG1769	Ubiquitin-like proteins
Gma.2308.1.S1_s_at	27700.5	113136	4.08427	0	Cluster: Isoflavone synthase 2; n=27; core eudicotyledons|Rep: Isoflavone synthase 2 - Glycine max (Soybean)	AT4G15350.1	4e-86	CYP705A2 (cytochrome P450, family 705, subfamily A, polypeptide 2); oxygen binding	AC146789_19.4	1e-150	E-class P450, group I F EGN_Mt060719 20060904 TIGR 2694.m00018	Gma.2308.1.S1_s_at	Affymetrix Soybean Target Sequence	Glyma13g24200.1	0	99.78	21.95	AT4G15350.1	3e-86	UniRef100_Q9SWR5 Cytochrome P450 monooxygenase CYP93C1v2p n=1 Tax=Glycine max RepID=Q9SWR5_SOYBN	0	90.06	96.55	UniRef100_B5L5H4 Isoflavone synthase 2 n=1 Tax=Glycine max RepID=B5L5H4_SOYBN	0	89.86	96.55	UniRef100_B5L5F6 Isoflavone synthase 2 n=2 Tax=Glycine RepID=B5L5F6_SOYBN	0	89.86	96.55			GO:0019825	oxygen_binding			PTHR19383	CYTOCHROME P450	PF00067	Cytochrome P450	KOG0156	Cytochrome P450 CYP2 subfamily
Gma.8540.1.S1_at	45602.1	186143	4.08189	1e-123	Cluster: Seed maturation protein PM36; n=1; Glycine max|Rep: Seed maturation protein PM36 - Glycine max (Soybean)	AT3G16990.1	8e-71	TENA/THI-4 family protein	AC126780_53.5	1e-101	TENA/THI-4 protein E EGN_Mt060719 20060904 TIGR 2166.m00016	Gma.8540.1.S1_at	Affymetrix Soybean Target Sequence	Glyma17g03600.1	0	98.77	52.08	AT3G16990.1	4e-77	UniRef100_Q9SWB6 Seed maturation protein PM36 n=1 Tax=Glycine max RepID=PM36_SOYBN	1e-133	100	100	UniRef100_A7Q8P1 Chromosome chr5 scaffold_64, whole genome shotgun sequence n=1 Tax=Vitis vinifera RepID=A7Q8P1_VITVI	4e-90	73.02	97.73	UniRef100_Q9ASY9 Seed maturation protein PM36 Sequence Match n=1 Tax=Arabidopsis thaliana RepID=PM36_ARATH	2e-76	60.27	99.1			GO:0003674	molecular_function			PTHR20858	PHOSPHOMETHYLPYRIMIDINE KINASE	PF03070	TENA/THI-4/PQQC family
GmaAffx.38765.1.S1_at	107274	437523	4.07857	3e-31	Cluster: Cell division control protein 48 homolog E; n=13; Magnoliophyta|Rep: Cell division control protein 48 homolog E - Arabidopsis thaliana (Mouse-ear	AT3G09840.1	2e-34	CDC48 (CELL DIVISION CYCLE 48); ATPase	AC159089_1.3	1e-37	AAA ATPase, central region F EGN_Mt060719 20060904 TIGR 3277.m00009	GmaAffx.38765.1.S1_at	Affymetrix Soybean Target Sequence	Glyma04g35950.1	0	100	13.48	AT5G50150.1	1e-101	UniRef100_A5BY47 Putative uncharacterized protein n=1 Tax=Vitis vinifera RepID=A5BY47_VITVI	0	90.6	97.88	UniRef100_A7PCV3 Chromosome chr17 scaffold_12, whole genome shotgun sequence n=1 Tax=Vitis vinifera RepID=A7PCV3_VITVI	0	90.13	97.65	UniRef100_P54774 Cell division cycle protein 48 Sequence Match n=2 Tax=Glycine max RepID=CDC48_SOYBN	0	87.53	99.13							PTHR23077	AAA-FAMILY ATPASE	PF02359|PF00004|PF07728|PF00004	Cell division protein 48 (CDC48), N-terminal domain|ATPase family associated with various cellular activities (AAA)|ATPase family associated with various cellular activities (AAA)|ATPase family associated with various cellular activities (AAA)	KOG0730	AAA+-type ATPase
Gma.15534.1.S1_at	218572	890049	4.07211	0	Rep: Seed lipoxygenase-3 - Glycine max (Soybean)	AT1G55020.1	0	LOX1 (Lipoxygenase 1); lipoxygenase	AC137554_38.4	0	Lipoxygenase E EGN_Mt060719 20060904 TIGR 2332.m00012	Gma.15534.1.S1_at	Affymetrix Soybean Target Sequence	Glyma15g03030.2	1e-147	99.63	8.14	AT1G55020.1	0	UniRef100_B3TDK6 Lipoxygenase L-3 n=1 Tax=Glycine max RepID=B3TDK6_SOYBN	0	98.24	86	UniRef100_P09186 Seed lipoxygenase-3 n=1 Tax=Glycine max RepID=LOX3_SOYBN	0	97.83	86	UniRef100_P09918 Seed lipoxygenase-3 n=1 Tax=Pisum sativum RepID=LOX3_PEA	0	84.55	85.6	GO:0006952 GO:0009695 GO:0009611 GO:0009816 GO:0030397 GO:0040007 GO:0009737 GO:0009753 GO:0009753	defense_response jasmonic_acid_biosynthetic_process response_to_wounding defense_response_to_bacterium,_incompatible_interaction membrane_disassembly growth response_to_abscisic_acid_stimulus response_to_jasmonic_acid_stimulus response_to_jasmonic_acid_stimulus	GO:0016165	lipoxygenase_activity	PWY-5410	13-LOX and 13-HPL pathway
Gma.9206.1.A1_at	50153.3	203869	4.06493									Gma.9206.1.A1_at	Affymetrix Soybean Target Sequence	Glyma16g23180.1	1e-116	96.97	22.45	NO BLASTP HIT (E<10-6)		NO BLASTP HIT (E<10-6)		0	0			0	0			0	0
GmaAffx.8316.1.S1_at	149142	605536	4.06013	5e-47	Rep: OLE-5 - Coffea canephora (Robusta coffee)	AT3G18570.1	4e-40	glycine-rich protein / oleosin	CR940307_16.4	5e-22	Oleosin F EGN_Mt060719 20060904 TIGR 3750.m00012	GmaAffx.8316.1.S1_at	Affymetrix Soybean Target Sequence	Glyma17g13120.1	1e-138	96.09	38.18	AT3G18570.1	4e-44	UniRef100_A7PGN4 Chromosome chr17 scaffold_16, whole genome shotgun sequence n=1 Tax=Vitis vinifera RepID=A7PGN4_VITVI	3e-44	58.39	96.89	UniRef100_Q2TM27 OLE-5 n=1 Tax=Coffea canephora RepID=Q2TM27_COFCA	5e-40	58.99	83.23	UniRef100_A6MGW7 Pollen oleosin n=1 Tax=Lilium longiflorum RepID=A6MGW7_LILLO	1e-37	52.94	89.94	GO:0019915	sequestering_of_lipid	GO:0003674	molecular_function					PF01277	Oleosin
GmaAffx.40114.1.S1_at	33529.9	136021	4.05672	9e-12	Cluster: AT5g45310/K9E15_9; n=2; Arabidopsis thaliana|Rep: AT5g45310/K9E15_9 - Arabidopsis thaliana (Mouse-ear cress)	AT5G45310.1	2e-13	similar to Os01g0962100 [Oryza sativa (japonica cultivar-group)] (GB:NP_001045475.1); similar to hypothetical protein				GmaAffx.40114.1.S1_at	Affymetrix Soybean Target Sequence	Glyma09g35170.2	0	99.72	24.82	AT5G45310.1	4e-54	UniRef100_A7QKN7 Chromosome chr2 scaffold_113, whole genome shotgun sequence n=1 Tax=Vitis vinifera RepID=A7QKN7_VITVI	7e-85	52.57	86.74	UniRef100_Q94JR2 AT5g45310/K9E15_9 n=1 Tax=Arabidopsis thaliana RepID=Q94JR2_ARATH	3e-51	37.24	93.18	UniRef100_Q9FH79 Arabidopsis thaliana genomic DNA, chromosome 5, TAC clone:K9E15 n=1 Tax=Arabidopsis thaliana RepID=Q9FH79_ARATH	3e-34	41.67	95.63
GmaAffx.78677.1.S1_at	3234.92	13006.7	4.02072									GmaAffx.78677.1.S1_at	Affymetrix Soybean Consensus Sequence	No Soybean Match Identified, E<10E-30, Perecent ID>95%		0	0	NO BLASTX HIT (E<10-6)		NO BLASTX HIT (E<10-6)		0	0			0	0			0	0							NA	NA	NA	NA	NA	NA
GmaAffx.2356.1.S1_at	22579.4	5621.03	0.248945	3e-70	Cluster: Hypothetical protein; n=1; Medicago truncatula|Rep: Hypothetical protein - Medicago truncatula (Barrel medic)	AT1G61260.1	3e-24	similar to unknown protein [Arabidopsis thaliana] (TAIR:AT1G11220.1); similar to cotton fiber expressed protein 1 [Gossypium	AC126013_25.4	6e-72	Protein of unknown function DUF761, plant H EGN_Mt060719 20060904 TIGR 2159.m00006	GmaAffx.2356.1.S1_at	Affymetrix Soybean Target Sequence	Glyma13g35750.1	3e-91	100	15.81	AT1G61260.1	5e-47	UniRef100_A7P1F7 Chromosome chr19 scaffold_4, whole genome shotgun sequence n=1 Tax=Vitis vinifera RepID=A7P1F7_VITVI	1e-58	42.17	101.88	UniRef100_Q4JLV7 Fiber expressed protein n=1 Tax=Gossypium hirsutum RepID=Q4JLV7_GOSHI	8e-54	40.46	98.19	UniRef100_O81373 Cotton fiber expressed protein 1 n=1 Tax=Gossypium hirsutum RepID=O81373_GOSHI	2e-49	39.47	95.47	GO:0008150	biological_process	GO:0003674	molecular_function					PF05553	Cotton fibre expressed protein
GmaAffx.89113.1.S1_x_at	660110	163601	0.24784	3e-97	Rep: Nodulin-26 - Glycine max (Soybean)	AT2G36830.1	1e-80	GAMMA-TIP (Tonoplast intrinsic protein (TIP) gamma); water channel	AC139841_25.3	4e-63	Major intrinsic protein F EGN_Mt060719 20060904 TIGR 2414.m00012	GmaAffx.89113.1.S1_x_at	Affymetrix Soybean Target Sequence	Glyma03g34310.2	1e-141	98.49	24.79	AT2G36830.1	1e-86	UniRef100_Q39882 Nodulin-26 n=1 Tax=Glycine max RepID=Q39882_SOYBN	5e-89	73.09	79.12	UniRef100_Q9LKJ6 Water-selective transport intrinsic membrane protein 1 n=1 Tax=Lotus japonicus RepID=Q9LKJ6_LOTJA	7e-80	66.53	78.49	UniRef100_Q9XGG6 Putative tonoplast intrinsic protein n=1 Tax=Pisum sativum RepID=Q9XGG6_PEA	4e-75	66.8	78.8	GO:0009651 GO:0006810 GO:0009740	response_to_salt_stress transport gibberellic_acid_mediated_signaling	GO:0015250	water_channel_activity
Gma.4374.1.S1_at	3681.14	912.292	0.247829	1e-78	Cluster: Cytochrome P450 monooxygenase CYP92A29; n=1; Medicago truncatula|Rep: Cytochrome P450 monooxygenase CYP92A29 - Medicago truncatula (Barrel	AT2G45550.1	2e-53	CYP76C4 (cytochrome P450, family 76, subfamily C, polypeptide 4); oxygen binding	CT027663_20.5	9e-47	E-class P450, group I F EGN_Mt060719 20060904 TIGR 3857.m00026	Gma.4374.1.S1_at	Affymetrix Soybean Target Sequence	Glyma07g04470.1	0	99.74	18.51	AT5G07990.1	1e-115	UniRef100_Q2MJ15 Cytochrome P450 monooxygenase CYP92A29 n=1 Tax=Medicago truncatula RepID=Q2MJ15_MEDTR	0	82.46	93.55	UniRef100_Q9FQL9 Cytochrome P450 n=1 Tax=Pisum sativum RepID=Q9FQL9_PEA	0	78.36	100.81	UniRef100_Q94FM3 Elicitor-inducible cytochrome P450 n=1 Tax=Nicotiana tabacum RepID=Q94FM3_TOBAC	0	75.73	93.91	GO:0009411 GO:0009813	response_to_UV flavonoid_biosynthetic_process	GO:0016711 GO:0019825	flavonoid_3'-monooxygenase_activity oxygen_binding	PWY1F-823	leucopelargonidin and leucocyanidin biosynthesis	PTHR19383	CYTOCHROME P450	PF00067	Cytochrome P450	KOG0156	Cytochrome P450 CYP2 subfamily
Gma.13293.1.S1_at	132964	32949.9	0.24781	4e-59	Cluster: Hypothetical protein; n=1; Solanum bulbocastanum|Rep: Hypothetical protein - Solanum bulbocastanum (Wild potato)							Gma.13293.1.S1_at	Affymetrix Soybean Target Sequence	Glyma01g01310.2	0	100	45.18	NO BLASTP HIT (E<10-6)		UniRef100_Q7XA33 Putative uncharacterized protein n=1 Tax=Solanum bulbocastanum RepID=Q7XA33_SOLBU	3e-63	48.52	48.28	UniRef100_A7PZ53 Chromosome chr4 scaffold_39, whole genome shotgun sequence n=1 Tax=Vitis vinifera RepID=A7PZ53_VITVI	4e-58	44.4	49.91	UniRef100_B6TZS3 Putative uncharacterized protein n=1 Tax=Zea mays RepID=B6TZS3_MAIZE	5e-45	37.83	43.51
Gma.896.1.S1_at	202523	50105.9	0.247409	2e-17	Cluster: Nonspecific lipid-transfer protein A; n=1; Ricinus communis|Rep: Nonspecific lipid-transfer protein A - Ricinus communis (Castor bean)	AT4G33355.1	3e-14	lipid binding	AC141322_8.4	3e-16	Plant lipid transfer protein/Par allergen H EGN_Mt060719 20060904 TIGR 2471.m00008	Gma.896.1.S1_at	Affymetrix Soybean Target Sequence	Glyma14g03660.1	0	100	68.32	AT4G33355.1	9e-15	UniRef100_P10973 Non-specific lipid-transfer protein A n=1 Tax=Ricinus communis RepID=NLTPA_RICCO	1e-15	43.96	97.83	UniRef100_A5C154 Non-specific lipid-transfer protein n=1 Tax=Vitis vinifera RepID=A5C154_VITVI	2e-13	40.21	84.96	UniRef100_Q1KL62 Non-specific lipid-transfer protein n=1 Tax=Prosopis juliflora RepID=Q1KL62_PROJU	1e-12	41.67	81.2	GO:0006869	lipid_transport	GO:0008289	lipid_binding					PF00234	Protease inhibitor/seed storage/LTP family
GmaAffx.55352.1.S1_at	3969.4	980.067	0.246906	6e-33	Cluster: F16B3.7 protein; n=1; Arabidopsis thaliana|Rep: F16B3.7 protein - Arabidopsis thaliana (Mouse-ear cress)	AT3G02440.1	1e-34	similar to unknown protein [Arabidopsis thaliana] (TAIR:AT5G15900.1); similar to hypothetical protein [Cleome spinosa] (GB:ABD96951	AC126785_11.4	5e-29	Protein of unknown function DUF231, plant E EGN_Mt060719 20060904 TIGR 2171.m00012	GmaAffx.55352.1.S1_at	Affymetrix Soybean Target Sequence	Glyma18g51490.1	1e-154	100	25.87	AT5G15900.1	1e-108	UniRef100_A7PAJ8 Chromosome chr14 scaffold_9, whole genome shotgun sequence n=1 Tax=Vitis vinifera RepID=A7PAJ8_VITVI	1e-122	56.62	63.34	UniRef100_A7PAJ7 Chromosome chr14 scaffold_9, whole genome shotgun sequence n=1 Tax=Vitis vinifera RepID=A7PAJ7_VITVI	1e-116	55.18	68.76	UniRef100_Q9LFT0 Putative uncharacterized protein F1N13_40 n=1 Tax=Arabidopsis thaliana RepID=Q9LFT0_ARATH	1e-105	51.12	81.92	GO:0008150	biological_process							PF03005	Arabidopsis proteins of unknown function
GmaAffx.26584.2.S1_at	9988.65	2461.74	0.246454	2e-62	Cluster: Putative phospholipase; n=1; Arabidopsis thaliana|Rep: Putative phospholipase - Arabidopsis thaliana (Mouse-ear cress)	AT5G19290.1	3e-64	esterase/lipase/thioesterase family protein	AC146563_11.3	3e-15	Alpha/beta hydrolase E EGN_Mt060719 20060904 TIGR 2625.m00021 IMGA|AC186200_3.3 Alpha/beta hydrolase	GmaAffx.26584.2.S1_at	Affymetrix Soybean Target Sequence	Glyma10g35540.1	5e-163	100	18.62	AT5G19290.1	2.33e-156	UniRef100_A5AN90 Putative uncharacterized protein n=1 Tax=Vitis vinifera RepID=A5AN90_VITVI	1e-147	76.42	22.72	UniRef100_A7PI48 Chromosome chr13 scaffold_17, whole genome shotgun sequence n=1 Tax=Vitis vinifera RepID=A7PI48_VITVI	1e-143	76.58	95.74	UniRef100_Q8VZV6 Putative phospholipase n=1 Tax=Arabidopsis thaliana RepID=Q8VZV6_ARATH	1e-135	70.06	97.88			GO:0003824	catalytic_activity			PTHR11614	PHOSPHOLIPASE-RELATED			KOG1455	Lysophospholipase
GmaAffx.51683.1.A1_at	7081.78	1741.49	0.245912	3e-22	Cluster: Kinesin-like protein; n=1; Arabidopsis thaliana|Rep: Kinesin-like protein - Arabidopsis thaliana (Mouse-ear cress)	AT3G10310.1	6e-24	kinesin motor protein-related				GmaAffx.51683.1.A1_at	Affymetrix Soybean Target Sequence	Glyma03g29100.1	0	100	16.15	AT3G10310.1	0	UniRef100_A5APK4 Putative uncharacterized protein n=1 Tax=Vitis vinifera RepID=A5APK4_VITVI	0	51.27	90.95	UniRef100_Q9SS42 Kinesin-like protein n=1 Tax=Arabidopsis thaliana RepID=Q9SS42_ARATH	0	53.94	100.33	UniRef100_A7PWI0 Chromosome chr8 scaffold_34, whole genome shotgun sequence n=1 Tax=Vitis vinifera RepID=A7PWI0_VITVI	0	59.31	85.48	GO:0007018	microtubule-based_movement	GO:0003777	microtubule_motor_activity			PTHR16012	KINESIN HEAVY CHAIN	PF00307|PF00225	Calponin Sequence Matchy (CH) domain|Kinesin motor domain	KOG0239	Kinesin (KAR3 subfamily)
Gma.1883.1.S1_at	73006.5	17902.8	0.245222	5e-45	Cluster: Expressed protein; n=2; Arabidopsis thaliana|Rep: Expressed protein - Arabidopsis thaliana (Mouse-ear cress)	AT2G41190.1	1e-46	amino acid transporter family protein	AC122169_26.5	2e-41	Amino acid/polyamine transporter II E EGN_Mt060719 20060904 TIGR 2086.m00002	Gma.1883.1.S1_at	Affymetrix Soybean Target Sequence	Glyma10g12290.1	0	100	21.73	AT2G41190.1	1e-160	UniRef100_A7QJI3 Chromosome chr8 scaffold_106, whole genome shotgun sequence n=1 Tax=Vitis vinifera RepID=A7QJI3_VITVI	1e-161	57.25	94.81	UniRef100_O80668 Expressed protein (Putative uncharacterized protein At2g41190) n=2 Tax=Arabidopsis thaliana RepID=O80668_ARATH	1e-159	58.55	93.1	UniRef100_A3AC49 Putative uncharacterized protein n=1 Tax=Oryza sativa Japonica Group RepID=A3AC49_ORYSJ	1e-138	52.18	93.25	GO:0006865	amino_acid_transport	GO:0015171	amino_acid_transmembrane_transporter_activity			PTHR22950	AMINO ACID TRANSPORTER	PF01490	Transmembrane amino acid transporter protein	KOG1303	Amino acid transporters
GmaAffx.3697.1.S1_at	7026.97	1721.97	0.245051	1e-100	Cluster: Pathogenesis-related protein-like protein; n=2; Medicago truncatula|Rep: Pathogenesis-related protein-like protein - Medicago truncatula (Barrel	AT1G78780.2	1e-88	pathogenesis-related family protein	AC151598_16.5	1e-102	Pathogen-related protein, related F EGN_Mt060719 20060904 TIGR 3040.m00009	GmaAffx.3697.1.S1_at	Affymetrix Soybean Target Sequence	Glyma13g34420.1	0	99.57	33.03	AT1G78780.2	2e-94	UniRef100_Q2HSC5 Pathogen-related protein, related n=1 Tax=Medicago truncatula RepID=Q2HSC5_MEDTR	1e-105	79.49	103.08	UniRef100_Q8L9B0 Pathogenesis-related protein-like protein n=2 Tax=Arabidopsis thaliana RepID=Q8L9B0_ARATH	3e-91	69.4	97.48	UniRef100_Q9ZV96 F9K20.18 protein n=1 Tax=Arabidopsis thaliana RepID=Q9ZV96_ARATH	1e-90	64.09	84.78	GO:0008150	biological_process	GO:0003674	molecular_function
GmaAffx.9844.1.S1_at	8005.68	1952.19	0.24385	4e-11	Cluster: Hypothetical protein; n=1; Arabidopsis thaliana|Rep: Hypothetical protein - Arabidopsis thaliana (Mouse-ear cress)	AT5G24105.1	7e-13	AGP41	CT963079_14.3	3e-09	Protein of unknown function DUF1070 H EGN_Mt060719 20060904 TIGR 3966.m00015	GmaAffx.9844.1.S1_at	Affymetrix Soybean Target Sequence	Glyma07g15280.1	9e-93	100	37.5	AT5G24105.1	5e-13	UniRef100_A5AM00 Putative uncharacterized protein (Chromosome undetermined scaffold_171, whole genome shotgun sequence) n=1 Tax=Vitis vinifera RepID=A5AM00_VITVI	2e-12	63.49	94.03	UniRef100_Q9M373 Arabinogalactan peptide 20 n=1 Tax=Arabidopsis thaliana RepID=AGP20_ARATH	6e-10	52.54	79.73	UniRef100_Q8S344 Putative uncharacterized protein upa9 n=1 Tax=Capsicum annuum RepID=Q8S344_CAPAN	2e-09	72.5	59.7	GO:0008150	biological_process	GO:0003674	molecular_function					PF06376	Protein of unknown function (DUF1070)
GmaAffx.71051.1.S1_at	9140.38	2197.68	0.240436	9e-36	Cluster: Disease resistance protein-like; n=1; Arabidopsis thaliana|Rep: Disease resistance protein-like - Arabidopsis thaliana (Mouse-ear cress)	AT5G23400.1	2e-37	disease resistance family protein / LRR family protein	AC146720_15.5	2e-24	Leucine-rich repeat; Leucine-rich repeat, cysteine-containing type H EGN_Mt060719 20060904 TIGR 2666.m00014	GmaAffx.71051.1.S1_at	Affymetrix Soybean Target Sequence	Glyma10g43450.1	1e-170	99.67	14.37	AT5G23400.1	0	UniRef100_Q9FHL8 Disease resistance protein-like (Putative uncharacterized protein At5g23400) n=1 Tax=Arabidopsis thaliana RepID=Q9FHL8_ARATH	0	57	100.68	UniRef100_A7QNM9 Chromosome undetermined scaffold_133, whole genome shotgun sequence n=1 Tax=Vitis vinifera RepID=A7QNM9_VITVI	1e-121	44.63	126.11	UniRef100_Q259J2 H0402C08.6 protein n=2 Tax=Oryza sativa RepID=Q259J2_ORYSA	1e-107	42.76	107.33	GO:0006952 GO:0007165	defense_response signal_transduction	GO:0005515	protein_binding			PTHR23258	SERINE-THREONINE PROTEIN KINASE, PLANT-TYPE	PF08263|PF00560|PF00560|PF00560|PF00560|PF00560|PF00560|PF00	Leucine rich repeat N-terminal domain|Leucine Rich Repeat|Leucine Rich Repeat|Leucine Rich Repeat|Leucine Rich Repeat|Leucine Rich Repeat|Leucine Rich Repeat|Leucine Rich Repeat|Leucine Rich Repeat|Leucine Rich Repeat|Leucine Rich Repeat|Leucine Rich Repeat|Leucine Rich Repeat|Leucine Rich Repeat|Leucine Rich Repeat|Leucine Rich Repeat|Leucine Rich Repeat|Leucine Rich Repeat	KOG0472	Leucine-rich repeat protein
Gma.17838.1.S1_at	249836	59835.2	0.239498	4e-10	Cluster: Suspensor-specific protein; n=1; Phaseolus coccineus|Rep: Suspensor-specific protein - Phaseolus coccineus (Scarlet runner bean)	AT1G04645.1	4e-10	self-incompatibility protein-related	AC174141_6.4	4e-12	Plant self-incompatibility S1 H EGN_Mt060719 20060904 TIGR 3505.m00002	Gma.17838.1.S1_at	Affymetrix Soybean Target Sequence	Glyma18g46680.1	0	100	79.85	AT1G04645.1	2e-10	UniRef100_Q8LD41 Putative uncharacterized protein n=1 Tax=Arabidopsis thaliana RepID=Q8LD41_ARATH	7e-08	34.58	80.47	UniRef100_O23020 T1G11.10 protein (At1g04645) (Self-incompatibility protein-like protein) n=2 Tax=Arabidopsis thaliana RepID=O23020_ARATH	2e-07	35.51	80.47	UniRef100_Q9AXI6 Suspensor-specific protein n=1 Tax=Phaseolus coccineus RepID=Q9AXI6_PHACN	1e-06	30.08	98.48	GO:0008150	biological_process	GO:0003674	molecular_function					PF05938	Plant self-incompatibility protein S1
Gma.1910.1.S1_at	96300.5	23034.1	0.23919	1e-123	Cluster: Putative thaumatin-like protein; n=3; Arabidopsis thaliana|Rep: Putative thaumatin-like protein - Arabidopsis thaliana (Mouse-ear cress)	AT4G38660.1	1e-125	thaumatin, putative	AC147013_10.5	1e-106	Thaumatin, pathogenesis-related E EGN_Mt060719 20060904 TIGR 2735.m00013	Gma.1910.1.S1_at	Affymetrix Soybean Target Sequence	Glyma12g03510.1	0	100	30.33	AT4G38660.1	1e-125	UniRef100_A9P812 Putative uncharacterized protein n=1 Tax=Populus trichocarpa RepID=A9P812_POPTR	1e-114	65.78	96.8	UniRef100_A9PDU0 Putative uncharacterized protein n=1 Tax=Populus trichocarpa RepID=A9PDU0_POPTR	1e-111	65.13	98.25	UniRef100_Q8LBL4 Putative thaumatin-like protein n=1 Tax=Arabidopsis thaliana RepID=Q8LBL4_ARATH	1e-106	59.94	98.55	GO:0051707	response_to_other_organism	GO:0003674	molecular_function					PF00314	Thaumatin family
GmaAffx.35130.1.S1_at	15719.3	3753.06	0.238755	5e-76	Cluster: Ubiquitin activating enzyme E1; n=3; Nicotiana tabacum|Rep: Ubiquitin activating enzyme E1 - Nicotiana tabacum (Common tobacco)	AT2G30110.1	4e-74	ATUBA1 (Arabidopsis thaliana ubiquitin-activating enzyme 1); ubiquitin activating enzyme				GmaAffx.35130.1.S1_at	Affymetrix Soybean Target Sequence	Glyma18g06620.1	2e-83	99.37	5.2	AT2G30110.1	0	UniRef100_A7NYA8 Ubiquitin-activating enzyme E1 n=1 Tax=Vitis vinifera RepID=A7NYA8_VITVI	0	86.86	93.39	UniRef100_Q75VJ8 Ubiquitin-activating enzyme E1 n=1 Tax=Nicotiana tabacum RepID=Q75VJ8_TOBAC	0	83.7	93.7	UniRef100_Q75VJ9 Ubiquitin-activating enzyme E1 n=1 Tax=Nicotiana tabacum RepID=Q75VJ9_TOBAC	0	83.4	93.7	GO:0046686 GO:0016567 GO:0006511 GO:0051707	response_to_cadmium_ion protein_ubiquitination ubiquitin-dependent_protein_catabolic_process response_to_other_organism	GO:0004839 GO:0004842	ubiquitin_activating_enzyme_activity ubiquitin-protein_ligase_activity			PTHR10953	UBIQUITIN-ACTIVATING ENZYME E1	PF00899|PF00899|PF02134|PF02134	ThiF family|ThiF family|Repeat in ubiquitin-activating (UBA) protein|Repeat in ubiquitin-activating (UBA) protein	KOG2012	Ubiquitin activating enzyme UBA1
GmaAffx.39169.1.S1_at	4695.15	1108.56	0.236107	2e-60	Cluster: Cellular retinaldehyde-binding/triple function, C-terminal; n=1; Medicago truncatula|Rep: Cellular retinaldehyde-binding/triple function,	AT2G33560.1	2e-54	spindle checkpoint protein-related	AC140774_9.4	2e-62	Cellular retinaldehyde-binding/triple function, C-terminal E EGN_Mt060719 20060904 TIGR 2454.m00008	GmaAffx.39169.1.S1_at	Affymetrix Soybean Target Sequence	Glyma20g00930.1	0	96.87	26.86	AT2G33560.1	1e-115	UniRef100_A7QPI4 Chromosome chr18 scaffold_137, whole genome shotgun sequence n=1 Tax=Vitis vinifera RepID=A7QPI4_VITVI	1e-126	66.57	98.51	UniRef100_O22806 Expressed protein n=1 Tax=Arabidopsis thaliana RepID=O22806_ARATH	1e-109	57.14	82.53	UniRef100_Q8L9V1 Putative uncharacterized protein n=1 Tax=Arabidopsis thaliana RepID=Q8L9V1_ARATH	1e-108	57.14	82.53	GO:0008150	biological_process	GO:0003674	molecular_function			PTHR14030	MITOTIC CHECKPOINT SERINE/THREONINE-PROTEIN KINASE BUB1 AND BUBR1	PF08311	Mad3/BUB1 Sequence Matchy region 1
GmaAffx.87798.1.S1_at	25220.3	5942.97	0.235643	2e-55	Rep: Cyclin d3 - Glycine max (Soybean)	AT4G34160.1	2e-14	CYCD3;1 (CYCLIN D3;1); cyclin-dependent protein kinase regulator				GmaAffx.87798.1.S1_at	Affymetrix Soybean Target Sequence	Glyma10g40990.1	1e-136	98.08	17.96	AT4G34160.1	9e-98	UniRef100_Q6T2Z6 Cyclin d3 n=1 Tax=Glycine max RepID=Q6T2Z6_SOYBN	1e-176	78.36	101.52	UniRef100_Q9XG63 Cyclin D3 n=1 Tax=Medicago sativa RepID=Q9XG63_MEDSA	1e-129	60.93	106.08	UniRef100_Q40338 Cyclin n=1 Tax=Medicago sativa RepID=Q40338_MEDSA	1e-128	70.73	84.46	GO:0000080 GO:0042127 GO:0009744 GO:0009741 GO:0009735 GO:0051726	G1_phase_of_mitotic_cell_cycle regulation_of_cell_proliferation response_to_sucrose_stimulus response_to_brassinosteroid_stimulus response_to_cytokinin_stimulus regulation_of_cell_cycle	GO:0016538 GO:0005515	cyclin-dependent_protein_kinase_regulator_activity protein_binding			PTHR10177	CYCLINS	PF00134|PF02984	Cyclin, N-terminal domain|Cyclin, C-terminal domain	KOG0656	G1/S-specific cyclin D
GmaAffx.8113.1.S1_at	49371.1	11568.6	0.23432	7e-56	Cluster: Disease resistance-responsive family protein; n=1; Arachis hypogaea|Rep: Disease resistance-responsive family protein - Arachis hypogaea	AT1G22900.1	2e-46	similar to disease resistance-responsive family protein [Arabidopsis thaliana] (TAIR:AT5G42500.1); similar to dirigent-like	CR962136_7.5	1e-35	Plant disease resistance response protein H EGN_Mt060719 20060904 TIGR 3801.m00005	GmaAffx.8113.1.S1_at	Affymetrix Soybean Target Sequence	Glyma02g26610.1	0	99.78	54.99	AT1G22900.1	2e-46	UniRef100_A7PW07 Chromosome chr8 scaffold_34, whole genome shotgun sequence n=2 Tax=Vitis vinifera RepID=A7PW07_VITVI	2e-64	68.24	89.95	UniRef100_A7PW05 Chromosome chr8 scaffold_34, whole genome shotgun sequence n=2 Tax=Vitis vinifera RepID=A7PW05_VITVI	7e-64	68.02	88.54	UniRef100_A7PW04 Chromosome chr8 scaffold_34, whole genome shotgun sequence n=2 Tax=Vitis vinifera RepID=A7PW04_VITVI	1e-62	67.44	88.54	GO:0006952	defense_response	GO:0003674	molecular_function			PTHR21495	NUCLEOPORIN-RELATED	PF03018	Dirigent-like protein
GmaAffx.19499.1.S1_at	12053.2	2818.69	0.233854	2e-33	Cluster: Hypothetical protein; n=1; Medicago truncatula|Rep: Hypothetical protein - Medicago truncatula (Barrel medic)	AT3G50190.1	4e-12	similar to unknown protein [Arabidopsis thaliana] (TAIR:AT3G50140.1); similar to unknown protein [Arabidopsis thaliana]	AC138016_16.4	2e-35	Plant protein of unknown function H EGN_Mt060719 20060904 TIGR 2370.m00017	GmaAffx.19499.1.S1_at	Affymetrix Soybean Target Sequence	Glyma07g17830.1	1e-148	100	18.11	AT4G31980.1	2e-40	UniRef100_A7PP25 Chromosome chr8 scaffold_23, whole genome shotgun sequence n=1 Tax=Vitis vinifera RepID=A7PP25_VITVI	2e-51	34.14	107.99	UniRef100_O49393 Putative uncharacterized protein F10N7.210 (Putative uncharacterized protein AT4g31980) n=1 Tax=Arabidopsis thaliana RepID=O49393_ARATH	7e-30	27.39	64.41	UniRef100_A7P7S0 Chromosome chr9 scaffold_7, whole genome shotgun sequence n=1 Tax=Vitis vinifera RepID=A7P7S0_VITVI	1e-28	29.53	60.06									PF03140	Plant protein of unknown function
GmaAffx.60849.1.A1_at	10503.7	2449.71	0.233223	4e-49	Cluster: Glucosyltransferase-14; n=1; Vigna angularis|Rep: Glucosyltransferase-14 - Phaseolus angularis (Adzuki bean) (Vigna angularis)	AT2G36800.1	2e-47	DOGT1 (DON-GLUCOSYLTRANSFERASE); UDP-glycosyltransferase/ transferase, transferring glycosyl groups	AC151461_21.3	5e-49	UDP-glucuronosyl/UDP-glucosyltransferase E EGN_Mt060719 20060904 TIGR 3025.m00021	GmaAffx.60849.1.A1_at	Affymetrix Soybean Target Sequence	Glyma19g37140.1	0	100	23.86	AT2G36780.1	1e-131	UniRef100_A5BA40 Putative uncharacterized protein n=1 Tax=Vitis vinifera RepID=A5BA40_VITVI	1e-155	59.01	97.17	UniRef100_A7QJC4 Chromosome chr8 scaffold_106, whole genome shotgun sequence n=1 Tax=Vitis vinifera RepID=A7QJC4_VITVI	1e-143	53.15	95.75	UniRef100_Q589Y3 Glucosyltransferase n=1 Tax=Nicotiana tabacum RepID=Q589Y3_TOBAC	1e-143	50.61	96.98	GO:0008152	metabolic_process	GO:0008194 GO:0016757	UDP-glycosyltransferase_activity transferase_activity,_transferring_glycosyl_groups	PWY-2902	cytokinins-O-glucoside biosynthesis	PTHR11926	GLUCOSYL/GLUCURONOSYL TRANSFERASES			KOG1192	UDP-glucuronosyl and UDP-glucosyl transferase
GmaAffx.81641.1.S1_s_at	8778.48	2040.97	0.232497	3e-91	Cluster: Extensin-like protein; n=1; Glycine max|Rep: Extensin-like protein - Glycine max (Soybean)	AT1G62510.1	5e-47	protease inhibitor/seed storage/lipid transfer protein (LTP) family protein	AC161862_22.4	2e-68	Plant lipid transfer/seed storage/trypsin-alpha amylase inhibitor F EGN_Mt060719 20060904 TIGR 3345.m00015	GmaAffx.81641.1.S1_s_at	Affymetrix Soybean Target Sequence	Glyma17g14850.1	1e-44	100	10.14	AT1G62510.1	2e-47	UniRef100_Q8LK71 Extensin-like protein n=1 Tax=Glycine max RepID=Q8LK71_SOYBN	3e-40	55.31	94.97	UniRef100_A7QYA3 Chromosome chr2 scaffold_241, whole genome shotgun sequence n=1 Tax=Vitis vinifera RepID=A7QYA3_VITVI	9e-19	35.67	127.82	UniRef100_Q9ZTW2 HyPRP n=1 Tax=Fragaria x ananassa RepID=Q9ZTW2_FRAAN	2e-16	32.64	108.97	GO:0006869	lipid_transport	GO:0008289	lipid_binding					PF00234	Protease inhibitor/seed storage/LTP family
GmaAffx.89772.6.S1_s_at	17202.2	3992.48	0.232091	1e-157	Cluster: Stem 31 kDa glycoprotein precursor; n=2; Glycine max|Rep: Stem 31 kDa glycoprotein precursor - Glycine max (Soybean)	AT4G25150.1	5e-52	acid phosphatase, putative	AC162161_23.5	3e-74	Plant acid phosphatase F EGN_Mt060719 20060904 TIGR 3351.m00010	GmaAffx.89772.6.S1_s_at	Affymetrix Soybean Target Sequence	Glyma07g01730.1	2e-42	100	8.59	AT4G25150.1	7e-54	UniRef100_P15490 Stem 28 kDa glycoprotein n=1 Tax=Glycine max RepID=VSPA_SOYBN	1e-150	100	100	UniRef100_P10742 Stem 31 kDa glycoprotein (Fragment) n=1 Tax=Glycine max RepID=S25K_SOYBN	2.33e-156	100	84.54	UniRef100_Q6QWF7 Vegetative storage protein n=1 Tax=Glycine tomentella RepID=Q6QWF7_GLYTO	1e-121	80.71	100.4	GO:0008150	biological_process	GO:0003993	acid_phosphatase_activity					PF03767	HAD superfamily, subfamily IIIB (Acid phosphatase)
GmaAffx.21668.1.A1_at	4697.4	1084.68	0.230911	1e-57	Cluster: Phytochelatin synthetase-like protein; n=1; Phaseolus vulgaris|Rep: Phytochelatin synthetase-like protein - Phaseolus vulgaris (Kidney	AT5G60920.1	1e-56	COB (COBRA)	CU024876_9.3	7e-35	Phytochelatin synthetase-like conserved region; Carbohydrate-binding H EGN_Mt060719 20060904 TIGR 4035.m00016	GmaAffx.21668.1.A1_at	Affymetrix Soybean Target Sequence	Glyma18g50750.1	0	98.26	23.68	AT5G60920.1	1e-174	UniRef100_Q69F98 Phytochelatin synthetase-like protein n=1 Tax=Phaseolus vulgaris RepID=Q69F98_PHAVU	0	77.21	90.18	UniRef100_A7QHY5 Chromosome chr17 scaffold_101, whole genome shotgun sequence n=1 Tax=Vitis vinifera RepID=A7QHY5_VITVI	1e-177	73.05	86.18	UniRef100_A5BRW4 Putative uncharacterized protein n=1 Tax=Vitis vinifera RepID=A5BRW4_VITVI	1e-174	73.96	81.02	GO:0009651 GO:0009825 GO:0010215	response_to_salt_stress multidimensional_cell_growth cellulose_microfibril_organization	GO:0003674	molecular_function					PF04833	Phytochelatin synthetase-like conserved region
Gma.9106.1.S1_at	26763.8	6172.2	0.230618	5e-89	Rep: At5g45920 - Arabidopsis thaliana (Mouse-ear cress)	AT5G45920.1	9e-91	carboxylic ester hydrolase	CT009565_34.3	1e-28	Lipolytic enzyme, G-D-S-L F EGN_Mt060719 20060904 TIGR 3821.m00017	Gma.9106.1.S1_at	Affymetrix Soybean Target Sequence	Glyma15g08700.2	1e-140	98.13	25.31	AT5G45920.1	3e-92	UniRef100_A7QDN8 Chromosome chr10 scaffold_81, whole genome shotgun sequence n=1 Tax=Vitis vinifera RepID=A7QDN8_VITVI	3e-84	58.36	82.8	UniRef100_Q6NMR9 At5g45920 n=2 Tax=Arabidopsis thaliana RepID=Q6NMR9_ARATH	6e-84	65.56	96.68	UniRef100_A9PJE1 Putative uncharacterized protein n=1 Tax=Populus trichocarpa x Populus deltoides RepID=A9PJE1_POPJC	4e-82	62.92	96.65	GO:0006629	lipid_metabolic_process	GO:0004091	carboxylesterase_activity
GmaAffx.53934.1.S1_at	26898.5	6190.71	0.230151	6e-35	Cluster: Unnamed protein product; contains similarity to elicitor-inducible receptor EIR gene_id:T5M7.12; n=1; Medicago truncatula|Rep: Unnamed	AT1G13230.1	5e-20	leucine-rich repeat family protein	AC146570_29.4	3e-34	Leucine-rich repeat, plant specific E EGN_Mt060719 20060904 TIGR 2632.m00023	GmaAffx.53934.1.S1_at	Affymetrix Soybean Target Sequence	Glyma01g22730.1	1e-105	100	15.73	AT3G25670.1	1e-133	UniRef100_A5BQF0 Putative uncharacterized protein n=1 Tax=Vitis vinifera RepID=A5BQF0_VITVI	2.33e-156	67.45	65.75	UniRef100_A7P314 Chromosome chr1 scaffold_5, whole genome shotgun sequence n=1 Tax=Vitis vinifera RepID=A7P314_VITVI	1e-145	67.45	85.43	UniRef100_Q9CA41 Putative uncharacterized protein F14K14.11 (At1g68780) (At1g68780/F14K14_11) n=1 Tax=Arabidopsis thaliana RepID=Q9CA41_ARATH	1e-120	57.51	88.66	GO:0007165	signal_transduction	GO:0005515	protein_binding			PTHR23258	SERINE-THREONINE PROTEIN KINASE, PLANT-TYPE	PF00560|PF00560|PF00560|PF00560|PF00560|PF00560|PF00560|PF00	Leucine Rich Repeat|Leucine Rich Repeat|Leucine Rich Repeat|Leucine Rich Repeat|Leucine Rich Repeat|Leucine Rich Repeat|Leucine Rich Repeat|Leucine Rich Repeat|Leucine Rich Repeat|Leucine Rich Repeat
GmaAffx.68853.1.S1_at	37708.4	8640.66	0.229144	1e-12	Cluster: Hypothetical protein At1g15260; n=2; Arabidopsis thaliana|Rep: Hypothetical protein At1g15260 - Arabidopsis thaliana (Mouse-ear cress)	AT1G15260.1	3e-14	similar to unknown protein [Arabidopsis thaliana] (TAIR:AT3G16070.1)	AC155101_26.4	2e-14	hypothetical protein H EGN_Mt060719 20060904 TIGR 3169.m00013	GmaAffx.68853.1.S1_at	Affymetrix Soybean Target Sequence	Glyma15g01850.1	9e-71	99.27	13.77	AT3G16070.1	3e-17	UniRef100_Q9LW80 Arabidopsis thaliana genomic DNA, chromosome 3, P1 clone: MSL1 n=1 Tax=Arabidopsis thaliana RepID=Q9LW80_ARATH	3e-15	31.91	124	UniRef100_Q9XI43 F9L1.20 protein n=2 Tax=Arabidopsis thaliana RepID=Q9XI43_ARATH	4e-15	56	42.37			0	0	GO:0008150	biological_process	GO:0003674	molecular_function
GmaAffx.59986.2.S1_at	49705.5	11367.1	0.228689	1e-158	Cluster: At1g05230/YUP8H12_16; n=1; Arabidopsis thaliana|Rep: At1g05230/YUP8H12_16 - Arabidopsis thaliana (Mouse-ear cress)	AT1G05230.1	1e-160	homeobox-leucine zipper family protein / lipid-binding START domain-containing protein	AC148764_26.5	1e-111	Lipid-binding START; Homeodomain-related E EGN_Mt060719 20060904 TIGR 2859.m00008	GmaAffx.59986.2.S1_at	Affymetrix Soybean Target Sequence	Glyma12g32050.1	1e-176	97.89	10	AT1G05230.2	0	UniRef100_A5C0J7 Putative uncharacterized protein n=1 Tax=Vitis vinifera RepID=A5C0J7_VITVI	0	79.34	103.58	UniRef100_A7PXH2 Chromosome chr12 scaffold_36, whole genome shotgun sequence n=1 Tax=Vitis vinifera RepID=A7PXH2_VITVI	0	82.18	100.97	UniRef100_A7QUM2 Chromosome chr10 scaffold_179, whole genome shotgun sequence n=1 Tax=Vitis vinifera RepID=A7QUM2_VITVI	0	75.72	100.55	GO:0006355	regulation_of_transcription,_DNA-dependent	GO:0003677 GO:0003700	DNA_binding transcription_factor_activity			PTHR19418	HOMEOBOX PROTEIN	PF00046|PF01852	Homeobox domain|START domain	KOG0491	Transcription factor BSH, contains HOX domain
GmaAffx.87361.1.S1_at	19661.7	4495.81	0.228658	1e-51	Cluster: Cyclic peptide transporter; n=1; Medicago truncatula|Rep: Cyclic peptide transporter - Medicago truncatula (Barrel medic)	AT4G25960.1	2e-49	PGP2 (P-GLYCOPROTEIN 2); ATPase, coupled to transmembrane movement of substances	CR954195_19.4	2e-57	Cyclic peptide transporter E EGN_Mt060719 20060904 TIGR 3765.m00006	GmaAffx.87361.1.S1_at	Affymetrix Soybean Target Sequence	Glyma01g02060.1	0	100	8.06	AT4G25960.1	0	UniRef100_Q9SDM5 P-glycoprotein n=1 Tax=Gossypium hirsutum RepID=Q9SDM5_GOSHI	0	80.69	98.88	UniRef100_Q9SDM5 P-glycoprotein n=1 Tax=Gossypium hirsutum RepID=Q9SDM5_GOSHI	1e-105	38.18	48.2	UniRef100_Q8LPK2 Multidrug resistance protein 2 n=2 Tax=Arabidopsis thaliana RepID=MDR2_ARATH	0	76.96	100.32	GO:0006810	transport	GO:0042626	ATPase_activity,_coupled_to_transmembrane_movement_of_substances			PTHR19242	ATP-BINDING CASSETTE TRANSPORTER	PF00664|PF00005|PF00664|PF00005	ABC transporter transmembrane region|ABC transporter|ABC transporter transmembrane region|ABC transporter	KOG0055	Multidrug/pheromone exporter, ABC superfamily
GmaAffx.51133.1.S1_at	24789.3	5647.96	0.227838			AT1G67040.1	2e-05	similar to unknown protein [Arabidopsis thaliana] (TAIR:AT5G26910.2); similar to Os03g0302900 [Oryza sativa (japonica				GmaAffx.51133.1.S1_at	Affymetrix Soybean Target Sequence	Glyma18g53330.1	0	95.41	13.14	AT1G67040.1	3e-74	UniRef100_A7PAS7 Chromosome chr14 scaffold_9, whole genome shotgun sequence n=1 Tax=Vitis vinifera RepID=A7PAS7_VITVI	1e-167	39.86	95.09	UniRef100_A5BVN6 Putative uncharacterized protein n=1 Tax=Vitis vinifera RepID=A5BVN6_VITVI	1e-108	39.53	62.4	UniRef100_A5BVN6 Putative uncharacterized protein n=1 Tax=Vitis vinifera RepID=A5BVN6_VITVI	2e-54	44.12	24.25
GmaAffx.31212.1.A1_at	4208.76	958.906	0.227836									GmaAffx.31212.1.A1_at	Affymetrix Soybean Target Sequence	Glyma10g10890.1	1e-145	98.21	39.16	NO BLASTP HIT (E<10-6)		NO BLASTP HIT (E<10-6)		0	0			0	0			0	0
GmaAffx.713.1.S1_at	44052.2	9988.03	0.226732	5e-69	Cluster: Putative phospholipase; n=1; Arabidopsis thaliana|Rep: Putative phospholipase - Arabidopsis thaliana (Mouse-ear cress)	AT5G19290.1	1e-70	esterase/lipase/thioesterase family protein	AC152937_18.4	9e-28	Alpha/beta hydrolase E EGN_Mt060719 20060904 TIGR 3131.m00008	GmaAffx.713.1.S1_at	Affymetrix Soybean Target Sequence	Glyma10g35540.1	1e-168	99.67	21.47	AT5G19290.1	2.33e-156	UniRef100_A5AN90 Putative uncharacterized protein n=1 Tax=Vitis vinifera RepID=A5AN90_VITVI	1e-147	76.42	22.72	UniRef100_A7PI48 Chromosome chr13 scaffold_17, whole genome shotgun sequence n=1 Tax=Vitis vinifera RepID=A7PI48_VITVI	1e-143	76.58	95.74	UniRef100_Q8VZV6 Putative phospholipase n=1 Tax=Arabidopsis thaliana RepID=Q8VZV6_ARATH	1e-135	70.06	97.88			GO:0003824	catalytic_activity			PTHR11614	PHOSPHOLIPASE-RELATED			KOG1455	Lysophospholipase
[truncated: 334 more rows]
