# Supplementary material for: Complementary genetic and genomic approaches help characterize the linkage group I seed protein QTL in soybean
Source: BMC Plant Biol. 2010 Mar 3;10:41. doi: 10.1186/1471-2229-10-41 (PMC2848761; doi:10.1186/1471-2229-10-41)
Supplement: Additional file 8 — Overrepresented gene categories with transcript accumulation changes during seed fill. Gene ontology (GO) categories that are overrepresented in the NIL genotypes LoPro and HiPro are shown next to the stages compared and the direction of trend changes. For Stage comparison: 1 to 4 and Trend: decrease, the trend of transcript accumulation decreases from stage one to stage four. The GO term identifier is indicated along with the functional categorization. BP = biological process. MF = molecular function. # of genes = number of genes represented by the Affymetrix® Soy GeneChip with transcript accumulation changes. [file 1471-2229-10-41-S8.XLS]

## Sheet: Sheet1
Additional file 8: Overrepresented gene categories with transcript accumulation changes during seed fill.
Gene ontology (GO) categories that are overrepresented in the NIL genotypes LoPro and HiPro are shown next to the stages compared and the direction of trend changes.
For Stage comparison: 1 to 4 and Trend: decrease, the trend of transcript accumulation decreases from stage one to stage four. The GO term identifier is indicated along with the functional categorization.
BP = biological process. MF = molecular function. # of genes = number of genes represented by the Affymetrix® Soy GeneChip with transcript accumulation changes.
Genotype	Stage comparison	Trend	GO term	GO description	# of genes	P-value
LoPro	1 to 4	Decrease	GO:0009773 BP	photosynthetic electron transport in photosystem I	7	0.000875
LoPro	1 to 4	Decrease	GO:0015979 BP	photosynthesis	12	0.00382
LoPro	1 to 4	Decrease	GO:0016168 MF	chlorophyll binding	7	0.00528
HiPro	1 to 4	Increase	GO:0009250 BP	glucan biosynthetic process	5	1.9e-05
HiPro	1 to 3	Decrease	GO:0003777 MF	microtubule motor activity	9	0.00322
HiPro	1 to 3	Increase	GO:0045735 MF	nutrient reservoir activity	9	3.81e-06
HiPro	1 to 4	Decrease	GO:0007018 BP	microtubule-based movement	17	1.07e-07
HiPro	1 to 4	Decrease	GO:0005975 BP	carbohydrate metabolic process	31	0.0112
HiPro	1 to 4	Decrease	GO:0003777 MF	microtubule motor activity	22	0
HiPro	1 to 4	Decrease	GO:0016538 MF	cyclin-dependent protein kinase regulator activity	9	0.000352
HiPro	1 to 4	Decrease	GO:0004356 MF	glutamate-ammonia ligase activity	5	0.00133
HiPro	1 to 4	Decrease	GO:0004553 MF	hydrolase activity, hydrolyzing O-glycosyl compounds	18	0.00676
HiPro	1 to 4	Increase	GO:0019915 BP	sequestering of lipid	6	0.00279
HiPro	1 to 4	Increase	GO:0045735 MF	nutrient reservoir activity	12	0.00055
