# Supplementary material for: Complementary genetic and genomic approaches help characterize the linkage group I seed protein QTL in soybean
Source: BMC Plant Biol. 2010 Mar 3;10:41. doi: 10.1186/1471-2229-10-41 (PMC2848761; doi:10.1186/1471-2229-10-41)
Supplement: Additional file 9 — Differentially accumulating transcripts between NILs identified by N-way ANOVA analysis of Affymetrix® Soy GeneChip microarray data. Affymetrix® Soy Genechip probesets with differential expression values between NILs detected by N-way ANOVA analysis are listed with Uniprot alignment descriptions. [file 1471-2229-10-41-S9.XLS]

## Sheet: Sheet1
Additional file 9: Differentially accumulating transcripts between NILs identified by N-way ANOVA analysis of Affymetrix® Soy GeneChip microarray data.
Affymetrix® Soy Genechip probesets with differential expression values between NILs detected by N-way ANOVA analysis are listed with Uniprot alignment descriptions.
Affy ID	Uniprot E-value	Uniprot Desc
GmaAffx.49130.1.S1_at
Gma.7719.1.A1_at	1e-19	Cluster: Mov34/MPN/PAD-1; n=1; Medicago truncatula|Rep: Mov34/MPN/PAD-1 - Medicago truncatula (Barrel medic)
GmaAffx.67113.1.S1_at
GmaAffx.74372.1.S1_at
Gma.1680.1.S1_x_at	6e-24	Cluster: Hypothetical protein; n=1; Medicago truncatula|Rep: Hypothetical protein - Medicago truncatula (Barrel medic)
GmaAffx.55722.1.S1_at	2e-27	Cluster: Hypothetical protein; n=1; Medicago truncatula|Rep: Hypothetical protein - Medicago truncatula (Barrel medic)
Gma.1680.1.S1_at	6e-24	Cluster: Hypothetical protein; n=1; Medicago truncatula|Rep: Hypothetical protein - Medicago truncatula (Barrel medic)
GmaAffx.65278.1.A1_at
Gma.926.1.A1_at
GmaAffx.31065.1.S1_at	3e-85	Cluster: Lipolytic enzyme, G-D-S-L; n=1; Medicago truncatula|Rep: Lipolytic enzyme, G-D-S-L - Medicago truncatula (Barrel medic)
Gma.13123.1.S1_at	7e-40	Cluster: Hypothetical protein T8L23.1; n=1; Arabidopsis thaliana|Rep: Hypothetical protein T8L23.1 - Arabidopsis thaliana (Mouse-ear cress)
GmaAffx.47978.1.S1_at	3e-75	Cluster: Putative phosphatase; n=4; Solanum lycopersicum|Rep: Putative phosphatase - Solanum lycopersicum (Tomato) (Lycopersicon esculentum)
Gma.4938.1.S1_a_at	9e-93	Cluster: Hypothetical protein At4g13720; n=2; Arabidopsis thaliana|Rep: Hypothetical protein At4g13720 - Arabidopsis thaliana (Mouse-ear cress)
GmaAffx.61958.1.S1_at	1e-11	Cluster: F26K24.21 protein; n=1; Arabidopsis thaliana|Rep: F26K24.21 protein - Arabidopsis thaliana (Mouse-ear cress)
Gma.10034.1.A1_at
GmaAffx.83908.1.S1_at	4e-11	Cluster: Vacuolar cation/proton exchanger 2 (Ca(2+)/H(+) exchanger 2); n=3; Oryza sativa|Rep: Vacuolar cation/proton exchanger 2 (Ca(2+)/H(+)
Gma.9781.1.S1_at	1e-13	Cluster: Suspensor-specific protein; n=1; Phaseolus coccineus|Rep: Suspensor-specific protein - Phaseolus coccineus (Scarlet runner bean)
GmaAffx.69807.1.A1_at	3e-23	Cluster: Hypothetical protein F4H6.15; n=3; Arabidopsis thaliana|Rep: Hypothetical protein F4H6.15 - Arabidopsis thaliana (Mouse-ear cress)
Gma.2763.3.S1_s_at
GmaAffx.42487.1.S1_at
GmaAffx.89772.6.A1_s_at	1e-157	Cluster: Stem 31 kDa glycoprotein precursor; n=2; Glycine max|Rep: Stem 31 kDa glycoprotein precursor - Glycine max (Soybean)
GmaAffx.89772.17.S1_s_at	1e-157	Cluster: Stem 31 kDa glycoprotein precursor; n=2; Glycine max|Rep: Stem 31 kDa glycoprotein precursor - Glycine max (Soybean)
Gma.2564.1.S1_at	4e-88	Cluster: Non-intrinsic ABC protein 9; n=1; Arabidopsis thaliana|Rep: Non-intrinsic ABC protein 9 - Arabidopsis thaliana (Mouse-ear cress)
GmaAffx.2412.1.S1_at	6e-45	Cluster: 2OG-Fe(II) oxygenase; n=1; Medicago truncatula|Rep: 2OG-Fe(II) oxygenase - Medicago truncatula (Barrel medic)
Gma.2249.1.S1_at	3e-18	Cluster: Ribonuclease H; n=1; Medicago truncatula|Rep: Ribonuclease H - Medicago truncatula (Barrel medic)
GmaAffx.50006.1.S1_at	7e-36	Cluster: U-box domain containing protein, expressed; n=3; Oryza sativa|Rep: U-box domain containing protein, expressed - Oryza sativa (japonica
Gma.9442.1.S1_at	3e-09	Cluster: 2OG-Fe(II) oxygenase; n=1; Medicago truncatula|Rep: 2OG-Fe(II) oxygenase - Medicago truncatula (Barrel medic)
Gma.3082.2.S1_a_at	6e-51	Cluster: Ribose-phosphate pyrophosphokinase; n=1; Medicago truncatula|Rep: Ribose-phosphate pyrophosphokinase - Medicago truncatula (Barrel medic)
GmaAffx.80328.1.S1_at	2e-58	Cluster: Farnesyltransferase beta subunit; n=1; Catharanthus roseus|Rep: Farnesyltransferase beta subunit - Catharanthus roseus (Rosy periwinkle)
Gma.5793.1.S1_s_at	1e-157	Cluster: Stem 31 kDa glycoprotein precursor; n=2; Glycine max|Rep: Stem 31 kDa glycoprotein precursor - Glycine max (Soybean)
GmaAffx.25692.1.S1_at
Gma.2763.2.S1_at	2e-38	Cluster: Beta 1,2 xylosyltransferase; n=1; Medicago sativa|Rep: Beta 1,2 xylosyltransferase - Medicago sativa (Alfalfa)
GmaAffx.70536.1.A1_at	2e-19	Cluster: Hypothetical protein; n=2; Arabidopsis thaliana|Rep: Hypothetical protein - Arabidopsis thaliana (Mouse-ear cress)
GmaAffx.85989.1.S1_at	4e-68	Cluster: Expressed protein; n=1; Arabidopsis thaliana|Rep: Expressed protein - Arabidopsis thaliana (Mouse-ear cress)
GmaAffx.82505.1.S1_at	6e-32	Rep: At4g32960 - Arabidopsis thaliana (Mouse-ear cress)
Gma.10062.1.S1_at	2e-20	Cluster: Hypothetical protein At1g06500; n=2; Arabidopsis thaliana|Rep: Hypothetical protein At1g06500 - Arabidopsis thaliana (Mouse-ear cress)
Gma.12669.1.A1_at	2e-26	Cluster: Os10g0135600 protein; n=3; Oryza sativa (japonica cultivar-group)|Rep: Os10g0135600 protein - Oryza sativa (japonica cultivar-group)
Gma.1031.1.S1_at	1e-131	Cluster: Aldehyde dehydrogenase; n=1; Nicotiana tabacum|Rep: Aldehyde dehydrogenase - Nicotiana tabacum (Common tobacco)
GmaAffx.89772.6.S1_s_at	1e-157	Cluster: Stem 31 kDa glycoprotein precursor; n=2; Glycine max|Rep: Stem 31 kDa glycoprotein precursor - Glycine max (Soybean)
GmaAffx.79390.3.S1_at	1e-78	Cluster: BZIP transcription factor bZIP90; n=1; Glycine max|Rep: BZIP transcription factor bZIP90 - Glycine max (Soybean)
Gma.6924.1.S1_at	1e-82	Cluster: AT-rich element binding factor 2; n=1; Pisum sativum|Rep: AT-rich element binding factor 2 - Pisum sativum (Garden pea)
GmaAffx.92702.1.S1_at	2e-40	Cluster: Syntaxin of plants; n=1; Medicago sativa|Rep: Syntaxin of plants - Medicago sativa (Alfalfa)
GmaAffx.82414.1.S1_at
Gma.734.1.A1_at	2e-10	Cluster: Protein At5g26600; n=1; Arabidopsis thaliana|Rep: Protein At5g26600 - Arabidopsis thaliana (Mouse-ear cress)
GmaAffx.11842.1.A1_at
GmaAffx.8396.1.A1_at
Gma.6299.2.S1_at	5e-44	Cluster: Clone MS26 unknown mRNA; n=1; Medicago sativa|Rep: Clone MS26 unknown mRNA - Medicago sativa (Alfalfa)
GmaAffx.54083.1.S1_at	9e-92	Cluster: Multi antimicrobial extrusion protein MatE; n=1; Medicago truncatula|Rep: Multi antimicrobial extrusion protein MatE - Medicago truncatula (Barrel
Gma.924.1.S1_at
GmaAffx.85351.1.S1_at	7e-45	Cluster: Hypothetical protein; n=1; Medicago truncatula|Rep: Hypothetical protein - Medicago truncatula (Barrel medic)
Gma.30.1.S1_at	0	Cluster: Heat shock transcription factor; n=3; Glycine max|Rep: Heat shock transcription factor - Glycine max (Soybean)
Gma.3975.1.S1_s_at	0	Cluster: Heat shock transcription factor; n=3; Glycine max|Rep: Heat shock transcription factor - Glycine max (Soybean)
Gma.3082.3.S1_at	1e-119	Cluster: Ribose-phosphate pyrophosphokinase; n=1; Medicago truncatula|Rep: Ribose-phosphate pyrophosphokinase - Medicago truncatula (Barrel medic)
Gma.17917.1.S1_at	5e-23	Cluster: Suspensor-specific protein; n=1; Phaseolus coccineus|Rep: Suspensor-specific protein - Phaseolus coccineus (Scarlet runner bean)
Gma.6924.2.S1_a_at	1e-82	Cluster: AT-rich element binding factor 2; n=1; Pisum sativum|Rep: AT-rich element binding factor 2 - Pisum sativum (Garden pea)
Gma.11201.2.S1_at	7e-47	Cluster: Xaa-Pro aminopeptidase 2; n=1; Solanum lycopersicum|Rep: Xaa-Pro aminopeptidase 2 - Solanum lycopersicum (Tomato) (Lycopersicon esculentum)
GmaAffx.45074.3.S1_at	6e-06	Cluster: Amino acid/polyamine transporter II; n=1; Medicago truncatula|Rep: Amino acid/polyamine transporter II - Medicago truncatula (Barrel medic)
GmaAffx.40090.1.S1_at	2e-26	Cluster: Hypothetical protein F18E5.160; n=1; Arabidopsis thaliana|Rep: Hypothetical protein F18E5.160 - Arabidopsis thaliana (Mouse-ear cress)
GmaAffx.69746.1.S1_at	6e-12	CAB41081.1; n=3; Arabidopsis thaliana|Rep: Emb|CAB41081.1 - Arabidopsis thaliana (Mouse-ear cress)
GmaAffx.91484.1.S1_at	4e-60	Cluster: Similarity to protein phosphatase-2c; n=2; Arabidopsis thaliana|Rep: Similarity to protein phosphatase-2c - Arabidopsis thaliana (Mouse-ear cress)
GmaAffx.89772.7.A1_at	1e-157	Cluster: Stem 31 kDa glycoprotein precursor; n=2; Glycine max|Rep: Stem 31 kDa glycoprotein precursor - Glycine max (Soybean)
GmaAffx.36156.1.S1_at	1e-89	Cluster: Plasma membrane sulphate transporter; n=2; Brassicaceae|Rep: Plasma membrane sulphate transporter - Brassica oleracea var. acephala (Flowering kale)
Gma.7972.1.S1_at	1e-46	Cluster: 30S ribosomal protein S20, chloroplast precursor; n=1; Arabidopsis thaliana|Rep: 30S ribosomal protein S20, chloroplast precursor - Arabidopsis
Gma.8702.1.S1_s_at	1e-08	Cluster: Pseudorabies virus ORF1, ORF2, and ORF3; n=4; Suid herpesvirus 1|Rep: Pseudorabies virus ORF1, ORF2, and ORF3 - Suid herpesvirus 1 (Pseudorabies virus)
GmaAffx.40313.1.S1_at	2e-63	Cluster: YUP8H12.24 protein; n=3; Arabidopsis thaliana|Rep: YUP8H12.24 protein - Arabidopsis thaliana (Mouse-ear cress)
GmaAffx.38311.1.S1_at	4e-05	Cluster: Tetratricopeptide-like helical; n=1; Medicago truncatula|Rep: Tetratricopeptide-like helical - Medicago truncatula (Barrel medic)
