# Supplementary material for: Complementary genetic and genomic approaches help characterize the linkage group I seed protein QTL in soybean
Source: BMC Plant Biol. 2010 Mar 3;10:41. doi: 10.1186/1471-2229-10-41 (PMC2848761; doi:10.1186/1471-2229-10-41)
Supplement: Additional file 11 — HTTS read counts for genes within the LG I protein QTL region. Genes within the LG I protein QTL region on chromosome 20 are listed in order of those with the greatest to least number of total read count evidence from Illumina HTTS of seed tissue at four seed stages in both genotypes. Read counts are normalized, and genes with transposon-related annotations have been removed from this list. [file 1471-2229-10-41-S11.XLS]

## Sheet: Sheet1
Additional file 11 (Suppl.Table 10): HTTS read counts for genes within the LG I protein QTL region.
Genes within the LG I protein QTL region on chromosome 20 are listed in order of those with the greatest to least number of total read count evidence from Illumina HTTS of seed tissue at four seed stages in both genotypes.
Read counts are normalized, and genes with transposon-related annotations have been removed from this list.
Sequence ID	strand	start	stop	A1	A2	A3	A4	B1	B2	B3	B4	Total reads	Top informative Uniprot match	Expect value	Description	Affymetrix Soybean Genome Array ID(1)	A1	A2	A3	A4	B1	B2	B3	B4	Sequences Used for Functional Analyses(2)	Matching Soybean Gene(3)	BLASTN Glyma1 E-value(4)	BLASTN Glyma1 Percent Identity(5)	BLASTN Glyma1 Percent Overlap(6)	Best Arabidopsis TAIR8 Sequence Match(7)	At E-value(8)	Best Uniref Sequence Match(9)	Best Uniref E-value(10)	Best Uniref Percent Identity(11)	Best Uniref Percent Overlap(12)	2nd Best Uniref Sequence Match(13)	2nd Best Uniref E-value(14)	2nd Best Uniref Percent Identity(15)	2nd Best Uniref Percent Overlap(16)	3rd Best Uniref Sequence Match(17)	3rd Best Uniref E-value(18)	3rd Best Uniref Percent Identity(19)	3rd Best Uniref Percent Overlap(20)	Gene Ontology Biological Process Terms(21)	Gene Ontology Biological Process Descriptions(22)	Gene Ontology Molecular Function Terms (23)	Gene Ontology Molecular Function Descriptions (24)	AraCyc Pathway (25)	AraCyc Pathway Description (26)
Glyma20g19510.1	1	27301033	27301656	1301	575	810	535	1335	1012	404	296	6268			no hits
Glyma20g21190.1	1	30239601	30241733	290	210	339	212	407	175	225	190	2048	Q94LL1	e-112	Putative 40S ribosomal protein	Gma.9006.3.S1_s_at	214635	275161	274234	279993	220621	241436	284437	291245	Affymetrix Soybean Target Sequence	Glyma20g21190.1	1e-107	100	17.15	AT5G35530.1	1e-113	UniRef100_A7PDZ8 Chromosome chr11 scaffold_13, whole genome shotgun sequence n=1 Tax=Vitis vinifera RepID=A7PDZ8_VITVI	1e-126	94.49	100.85	UniRef100_A7P6K3 Chromosome chr9 scaffold_7, whole genome shotgun sequence n=1 Tax=Vitis vinifera RepID=A7P6K3_VITVI	1e-125	94.92	100.85	UniRef100_B3TLR8 Ribosomal protein n=1 Tax=Elaeis guineensis RepID=B3TLR8_ELAGV	1e-123	91.95	100.43	GO:0009651 GO:0006412	response_to_salt_stress translation	GO:0003735	structural_constituent_of_ribosome
Glyma20g22430.1	1	32447769	32449767	240	136	201	194	385	227	156	156	1695	Q6L417	e-153	Putative isopenicillin N epimerase	Gma.734.1.A1_at	83097.4	82364.5	67325.9	62262.4	87693.8	95962.2	79700.2	82348.2	Affymetrix Soybean Target Sequence	Glyma20g22430.1	0	98.17	19.95	AT5G26600.1	1e-171	UniRef100_Q3E6S9 Uncharacterized protein At5g26600.1 (Putative uncharacterized protein At5g26600) (Uncharacterized protein At5g26600.2) n=1 Tax=Arabidopsis thaliana RepID=Q3E6S9_ARATH	1e-169	67.32	85.26	UniRef100_A7Q0Z6 Chromosome chr7 scaffold_42, whole genome shotgun sequence n=1 Tax=Vitis vinifera RepID=A7Q0Z6_VITVI	1e-166	62.16	99.1	UniRef100_Q9M1R1 Putative uncharacterized protein T17J13.90 n=1 Tax=Arabidopsis thaliana RepID=Q9M1R1_ARATH	1e-158	59.57	90.97	GO:0008152	metabolic_process	GO:0003824 GO:0030170	catalytic_activity pyridoxal_phosphate_binding
Glyma20g22680.1	1	32606778	32610170	245	187	274	146	347	133	132	114	1578	Q38JU3	e-100	ADP ribosylation factor 002
Glyma20g21230.1	-1	30345305	30346033	305	118	234	48	509	185	111	52	1562	Q7G823	5e-39	Histone H4	Gma.14873.1.S1_at	419304	315818	229529	145564	496943	320638	241075	145744	Affymetrix Soybean Target Sequence	Glyma20g21230.1	0	100	50.48	AT5G59970.1	3e-54	UniRef100_A3BZ47 Histone H4 n=1 Tax=Oryza sativa Japonica Group RepID=A3BZ47_ORYSJ	4e-41	100	28.77	UniRef100_UPI00005A5829 PREDICTED: similar to germinal histone H4 gene n=1 Tax=Canis lupus familiaris RepID=UPI00005A5829	2e-40	97.56	17.26	UniRef100_B6T0P4 Putative uncharacterized protein n=1 Tax=Zea mays RepID=B6T0P4_MAIZE	6e-40	100	55.03	GO:0006334	nucleosome_assembly	GO:0003677	DNA_binding
Glyma20g22090.1	1	31989263	31993579	222	147	243	142	304	133	241	112	1544	Q307Y2	e-159	Putative uncharacterized protein	Gma.3771.1.S1_at	142284	143728	121040	140364	144013	133174	157369	145048	Affymetrix Soybean Target Sequence	Glyma20g22090.1	1e-103	98	12.17	AT5G15610.2	1e-160	UniRef100_A7PAB0 Chromosome chr14 scaffold_9, whole genome shotgun sequence n=1 Tax=Vitis vinifera RepID=A7PAB0_VITVI	0	72.68	100	UniRef100_A9PHS3 Putative uncharacterized protein n=1 Tax=Populus trichocarpa RepID=A9PHS3_POPTR	1e-172	69.66	99.51	UniRef100_Q307Y2 Putative uncharacterized protein n=1 Tax=Solanum tuberosum RepID=Q307Y2_SOLTU	1e-165	66.1	100	GO:0008150	biological_process	GO:0003674	molecular_function
Glyma20g21970.1	-1	31790681	31793219	140	130	165	121	297	160	229	181	1423	Q9LSW5	5e-39	Nicotiana lesion-inducing like
Glyma20g22600.1	1	32546273	32550838	224	121	247	171	213	103	131	127	1337	Q53VM0	0	Ser/Thr protein kinase - Lotus japonicus
Glyma20g17960.1	-1	25068695	25074232	205	103	236	106	190	136	158	122	1256	Q9M8Z5	0	Putative GTPase
Glyma20g20010.1	1	28403441	28407180	254	103	148	109	266	124	130	92	1226	Q8VXK6	1e-47	F6 protein	GmaAffx.92133.1.S1_s_at	93483.8	109547	91772.7	96291.5	90116.8	102235	101360	108929	Affymetrix Soybean Target Sequence	Glyma20g20010.1	1e-171	99.37	35.26	AT2G33220.1	2e-48	UniRef100_A9PHT8 Putative uncharacterized protein n=1 Tax=Populus trichocarpa RepID=A9PHT8_POPTR	1e-47	90.2	71.33	UniRef100_Q8VXK6 F6 protein n=1 Tax=Gossypium hirsutum RepID=Q8VXK6_GOSHI	9e-47	88.24	68.92	UniRef100_Q10QL6 GRIM-19 protein, expressed (Os03g0192400 protein) n=1 Tax=Oryza sativa Japonica Group RepID=Q10QL6_ORYSJ	4e-46	86.14	71.13	GO:0009853	photorespiration	GO:0003674	molecular_function	PWY-3781	aerobic respiration
Glyma20g22400.1	-1	32416409	32421485	190	146	228	90	228	113	104	87	1186	Q948P0	0	Aspartic proteinase 2 - Glycine max
Glyma20g20630.1	1	29295450	29296716	115	75	231	182	109	99	179	184	1174	A5ATI2	4e-60	Putative uncharacterized protein	Gma.15511.1.S1_at	5802.89	7855.25	10873.8	13613.9	4484.73	6074	11048.4	11390.6	Affymetrix Soybean Target Sequence	Glyma20g20630.1	2e-84	98.2	17.52	AT4G13540.1	1e-34	UniRef100_A5ATI2 Putative uncharacterized protein n=1 Tax=Vitis vinifera RepID=A5ATI2_VITVI	3e-50	54.87	100	UniRef100_A7NXM9 Chromosome chr5 scaffold_2, whole genome shotgun sequence n=1 Tax=Vitis vinifera RepID=A7NXM9_VITVI	6e-49	54.87	100.45	UniRef100_Q9T0H4 Putative uncharacterized protein T6G15.90 (Putative uncharacterized protein At4g13540) n=1 Tax=Arabidopsis thaliana RepID=Q9T0H4_ARATH	3e-26	48.78	77.62	GO:0006499	N-terminal_protein_myristoylation
Glyma20g21250.1	1	30398783	30401373	122	78	179	97	174	91	168	88	997	Q2R066	3e-41	Small nuclear ribonucleoprotein F
Glyma20g21660.1	1	31109062	31125991	135	73	173	137	127	75	97	132	949	A8MR11	0	Uncharacterized protein
Glyma20g22850.1	1	32750158	32752137	120	84	107	41	201	66	122	60	801	A5AME9	2e-29	Putative uncharacterized protein
Glyma20g19000.1	-1	26702308	26707310	136	73	99	96	134	69	60	51	718	O82064	e-174	Putative beta-subunit of K+ channels	Gma.1382.1.S1_at	87106.4	82225.6	71743.8	73307.4	83791.2	78811	69513.1	67863.9	Affymetrix Soybean Target Sequence	Glyma20g19000.1	0	100	24.4	AT1G04690.1	1e-174	UniRef100_A7NXT0 Chromosome chr5 scaffold_2, whole genome shotgun sequence n=1 Tax=Vitis vinifera RepID=A7NXT0_VITVI	0	92.07	100	UniRef100_A9PDE6 Putative uncharacterized protein n=1 Tax=Populus trichocarpa RepID=A9PDE6_POPTR	1e-180	90.85	100	UniRef100_O82064 Putative beta-subunit of K+ channels n=1 Tax=Solanum tuberosum RepID=O82064_SOLTU	1e-178	89.94	99.39	GO:0006813	potassium_ion_transport	GO:0005267	potassium_channel_activity
Glyma20g18980.1	-1	26658169	26668370	97	87	94	104	126	94	49	48	699	Q08375	0	Acetyl-CoA acyltransferase
Glyma20g22170.1	1	32098751	32103750	128	79	142	71	119	69	46	44	698	O82462	0	Glutamyl-tRNA synthetase
Glyma20g21270.1	-1	30450830	30453450	111	49	126	59	94	69	87	46	641	O23052	0	Uncharacterized TPR repeat-containing protein	GmaAffx.40313.1.S1_at	40793.5	41091.4	38633.7	40705.1	41377.5	45121.1	42082.5	46265.6	Affymetrix Soybean Target Sequence	Glyma20g21270.1	0	98.14	20.83	AT1G05150.1	0	UniRef100_A5B7X4 Putative uncharacterized protein n=1 Tax=Vitis vinifera RepID=A5B7X4_VITVI	0	75.94	94.99	UniRef100_O23052 Uncharacterized TPR repeat-containing protein At1g05150 n=1 Tax=Arabidopsis thaliana RepID=Y1515_ARATH	0	72.09	93.69	UniRef100_Q8S8L9 Uncharacterized TPR repeat-containing protein At2g32450 n=1 Tax=Arabidopsis thaliana RepID=Y2245_ARATH	0	72.11	94.39	GO:0008150	biological_process	GO:0005509	calcium_ion_binding
Glyma20g19620.1	1	27706435	27707431	36	29	69	268	28	41	47	106	624			no hits
Glyma20g22290.1	1	32331094	32331431	117	80	105	45	103	52	56	58	616	Q5MJ27	1e-12	Low temperature and salt responsive protein
Glyma20g21780.1	1	31386550	31389333	94	67	121	38	125	66	36	38	585	Q949H5	0	Ethylene receptor	GmaAffx.80358.1.S1_s_at	27234.4	28656.9	38358.5	36286.9	29713.3	40055.1	31257.4	36456.1	Affymetrix Soybean Target Sequence	Glyma20g21780.1	0	99.72	17.72	AT3G23150.1	1e-166	UniRef100_Q949H5 Ethylene receptor n=1 Tax=Fragaria x ananassa RepID=Q949H5_FRAAN	0	76.52	57.39	UniRef100_Q949H5 Ethylene receptor n=1 Tax=Fragaria x ananassa RepID=Q949H5_FRAAN	5e-76	62.67	29.28	UniRef100_Q60I94 Ethylene receptor n=1 Tax=Pyrus pyrifolia RepID=Q60I94_PYRPY	0	73.1	58.67	GO:0010105	negative_regulation_of_ethylene_mediated_signaling_pathway	GO:0004696 GO:0004673 GO:0004872 GO:0051740	glycogen_synthase_kinase_3_activity protein_histidine_kinase_activity receptor_activity ethylene_binding
Glyma20g19630.1	-1	27706477	27706935	36	27	62	259	26	36	39	95	580			no hits
Glyma20g22550.1	1	32507633	32511570	110	66	98	26	133	53	33	37	556	Q49N13	0	Putative receptor-like protein kinase 3
Glyma20g21330.1	-1	30528613	30537422	106	60	84	46	104	58	31	50	539	Q9AV81	0	Putative WD-repeat containing protein	GmaAffx.21224.1.S1_at	99818.1	102058	93329.1	91198.1	111662	96986.8	93081.1	85732	Affymetrix Soybean Target Sequence	Glyma20g21330.1	0	100	14.97	AT1G04510.2	0	UniRef100_B6TRQ7 Putative uncharacterized protein n=1 Tax=Zea mays RepID=B6TRQ7_MAIZE	0	75.43	99.81	UniRef100_Q9AV81 Putative WD-repeat containing protein (Os10g0466300 protein) (PRP19/PSO4, putative, expressed) n=1 Tax=Oryza sativa Japonica Group RepID=Q9AV81_ORYSJ	0	75.58	98.67	UniRef100_B4FAF0 Putative uncharacterized protein n=1 Tax=Zea mays RepID=B4FAF0_MAIZE	0	74.86	99.81	GO:0046686	response_to_cadmium_ion	GO:0000166	nucleotide_binding
Glyma20g20900.1	-1	29628314	29628879	42	41	83	60	108	47	99	33	513			no hits	Gma.2944.1.S1_at	159756	162714	154220	160498	163830	156316	177856	163480	Affymetrix Soybean Target Sequence	Glyma20g20900.1	1e-135	99.6	44.35	AT4G13520.1	6e-17	NO BLASTP HIT (E<10-6)												GO:0040029 GO:0009733	regulation_of_gene_expression,_epigenetic response_to_auxin_stimulus	GO:0003674	molecular_function
Glyma20g20920.1	1	29666306	29670282	76	53	49	55	115	61	46	38	493	A5BDH3	e-103	Putative uncharacterized protein	GmaAffx.33687.1.S1_at	22067.9	21182.8	21613.8	20312.2	23514.1	19438.8	21388	18792.2	Affymetrix Soybean Target Sequence	Glyma20g20920.1	1e-157	100	15.64	AT5G43960.1	1e-112	UniRef100_A7NXI7 Chromosome chr5 scaffold_2, whole genome shotgun sequence n=1 Tax=Vitis vinifera RepID=A7NXI7_VITVI	1e-144	55.89	96.53	UniRef100_B3U2A1 Nuclear transport family protein n=1 Tax=Cucumis sativus RepID=B3U2A1_CUCSA	1e-116	56.83	71.5	UniRef100_A5BDH3 Putative uncharacterized protein n=1 Tax=Vitis vinifera RepID=A5BDH3_VITVI	1e-103	54.86	70.66	GO:0006913	nucleocytoplasmic_transport	GO:0003723	RNA_binding
Glyma20g21510.1	1	30848706	30852371	65	35	93	63	79	49	43	46	473	A0EXV1	2e-86	Eukaryotic translation initiation factor
Glyma20g22760.1	1	32655764	32660055	83	46	61	59	70	61	39	46	465	A7L4B1	0	Phosphoglucosamine mutase
Glyma20g19980.1	-1	28288043	28292745	62	33	80	29	99	72	47	23	445	Q1RSH3	0	GroEL-like chaperone, ATPase	Gma.2903.1.S1_at	30487	30690.9	25939.4	25865	35009.2	32092.2	33131.8	27859.4	Affymetrix Soybean Target Sequence	Glyma20g19980.1	1e-177	95.82	18.7	AT3G23990.1	0	UniRef100_Q1RSH3 GroEL-like chaperone, ATPase n=1 Tax=Medicago truncatula RepID=Q1RSH3_MEDTR	0	92.02	98.26	UniRef100_Q05046 Chaperonin CPN60-2, mitochondrial n=1 Tax=Cucurbita maxima RepID=CH62_CUCMA	0	91.49	98.09	UniRef100_Q1RSH4 GroEL-like chaperone, ATPase n=1 Tax=Medicago truncatula RepID=Q1RSH4_MEDTR	0	90.04	97.57	GO:0046686 GO:0009408 GO:0007005 GO:0051131	response_to_cadmium_ion response_to_heat mitochondrion_organization chaperone-mediated_protein_complex_assembly	GO:0005524	ATP_binding
Glyma20g22280.1	-1	32310377	32313402	39	35	76	74	49	52	44	68	437	Q2HRT7	e-100	Helix-loop-helix DNA-binding	GmaAffx.71966.1.A1_at	21290.8	29254.6	44215.3	61493.7	20745.5	36140.4	50375.1	58371.9	Affymetrix Soybean Target Sequence	Glyma20g22280.1	1e-130	100	14.26	AT1G09530.2	2e-55	UniRef100_Q2HRT7 Helix-loop-helix DNA-binding n=1 Tax=Medicago truncatula RepID=Q2HRT7_MEDTR	2e-96	51.52	59.94	UniRef100_A7PRH3 Chromosome chr14 scaffold_27, whole genome shotgun sequence n=1 Tax=Vitis vinifera RepID=A7PRH3_VITVI	2e-73	53.22	51.85	UniRef100_A5AZT1 Putative uncharacterized protein n=1 Tax=Vitis vinifera RepID=A5AZT1_VITVI	1e-66	50.16	48.64	GO:0009639 GO:0007165 GO:0009704 GO:0009740 GO:0010017 GO:0031539	response_to_red_or_far_red_light signal_transduction de-etiolation gibberellic_acid_mediated_signaling red_or_far_red_light_signaling_pathway positive_regulation_of_anthocyanin_metabolic_process	GO:0003677 GO:0005515 GO:0003700 GO:0030528	DNA_binding protein_binding transcription_factor_activity transcription_regulator_activity
Glyma20g22160.1	1	32087661	32093266	95	27	70	41	65	39	35	53	425	P42500	0	Phytochrome A - Glycine max (Soybean)
Glyma20g22120.1	-1	32004711	32010473	63	40	68	41	60	42	55	55	424	Q2HUZ8	0	Helicase
Glyma20g20950.1	1	29702905	29707431	59	47	80	31	64	25	43	43	392	A5BSY7	2e-47	Putative uncharacterized protein	Gma.1429.1.S1_at	17399.1	19021.9	22482.7	22649.5	13967.3	16061.9	20029.6	20488.9	Affymetrix Soybean Target Sequence	Glyma20g20950.1	0	100	54.93	AT1G04555.1	3e-44	UniRef100_A0MDV6 Putative uncharacterized protein (Fragment) n=3 Tax=Arabidopsis thaliana RepID=A0MDV6_ARATH	3e-42	63.38	92.16	UniRef100_B4FFN9 Putative uncharacterized protein n=2 Tax=Zea mays RepID=B4FFN9_MAIZE	4e-39	58.28	95.42	UniRef100_B6U4P3 Putative uncharacterized protein n=1 Tax=Zea mays RepID=B6U4P3_MAIZE	3e-38	58.39	97.3
Glyma20g22130.1	1	32027830	32031625	54	35	63	46	79	39	35	41	392	Q2HUZ5	0	Putative uncharacterized protein	GmaAffx.85470.1.S1_at	49391.7	44432.8	52633.7	47348.5	45776.7	40220.6	44529.2	50474.4	Affymetrix Soybean Target Sequence	Glyma20g22130.1	2e-72	98.6	7.41	AT3G05940.1	0	UniRef100_Q2HUZ5 Putative uncharacterized protein n=1 Tax=Medicago truncatula RepID=Q2HUZ5_MEDTR	0	80.62	99.52	UniRef100_A9PG96 Putative uncharacterized protein n=1 Tax=Populus trichocarpa RepID=A9PG96_POPTR	0	74.58	99.05	UniRef100_Q9SFF8 F2O10.10 protein (Putative uncharacterized protein At3g05940) (At3g05940) n=1 Tax=Arabidopsis thaliana RepID=Q9SFF8_ARATH	0	73.8	98.58	GO:0008150	biological_process
Glyma20g19670.1	1	27876759	27880585	72	22	59	38	62	33	42	29	357	O23339	6e-39	Putative uncharacterized protein
Glyma20g22740.1	1	32644931	32648969	62	33	68	40	50	28	28	43	352	Q1SN04	e-119	Tetratricopeptide-like helical
Glyma20g21100.1	-1	30090281	30098733	56	38	45	15	90	44	31	14	333	O04240	3e-86	RNA- or ssDNA-binding protein
Glyma20g22810.1	1	32710215	32714358	38	31	40	38	59	47	33	40	326	Q67YH5	4e-67	Putative uncharacterized protein
Glyma20g22010.1	-1	31836807	31842259	49	21	50	34	65	27	35	25	306	Q8S3E8	5e-29	Putative bHLH transcription factor	GmaAffx.4951.1.S1_s_at	28459	29913.1	32357.8	33306.8	32045	33556.2	32879.8	35095.4	Affymetrix Soybean Target Sequence	Glyma20g22010.1	1e-95	99.44	18.03	AT4G14410.2	9e-60	UniRef100_Q8L467-2 Isoform 2 of Transcription factor bHLH104 n=1 Tax=Arabidopsis thaliana RepID=Q8L467-2	5e-41	53.8	61.37	UniRef100_Q8L467 Transcription factor bHLH104 n=1 Tax=Arabidopsis thaliana RepID=BH104_ARATH	5e-41	53.8	60.07	UniRef100_A5B706 Putative uncharacterized protein n=1 Tax=Vitis vinifera RepID=A5B706_VITVI	2e-34	42.08	115.79	GO:0045449	regulation_of_transcription	GO:0003677 GO:0003700	DNA_binding transcription_factor_activity
Glyma20g20860.1	-1	29525688	29525808	23	33	52	33	44	11	67	23	286	Q9XFI6	5e-13	Peroxidase
Glyma20g18890.1	1	26540200	26546510	48	32	35	19	64	25	23	20	266	A5ARQ5	0	Putative uncharacterized protein
Glyma20g22270.1	1	32303407	32309223	54	17	47	19	37	28	30	24	256	A7TJN8	5e-13	Putative uncharacterized protein
Glyma20g21220.1	-1	30340090	30341578	41	24	31	20	58	20	25	24	243	Q9SUM1	3e-20	Putative uncharacterized protein	GmaAffx.21537.1.S1_at	1726.57	1881.11	1996.69	2101.75	1891.02	1936.27	2078.52	2090.58	Affymetrix Soybean Target Sequence	Glyma20g21220.1	0	100	27.3	AT4G30230.1	3e-31	UniRef100_Q9SUM1 Putative uncharacterized protein F9N11.80 (Putative uncharacterized protein) (Putative uncharacterized protein AT4g30230) n=1 Tax=Arabidopsis thaliana RepID=Q9SUM1_ARATH	6e-19	31.3	89.62									GO:0008150	biological_process	GO:0003674	molecular_function
Glyma20g22420.1	1	32436459	32440215	47	35	40	11	58	14	17	20	242	Q9FVU7	6e-40	Putative uncharacterized protein
Glyma20g22630.1	-1	32559595	32562872	40	22	36	23	49	19	29	14	232	Q8GVF6	2e-88	Pyrrolidone carboxyl peptidase-like
Glyma20g22070.1	-1	31959886	31976577	50	14	36	33	31	16	19	18	217	A2Q1S2	0	[2Fe-2S]-binding - Medicago truncatula	GmaAffx.7027.1.S1_at	1329.42	1161.98	1515.66	1345.12	1346.58	873.539	1074.04	917.468	Affymetrix Soybean Target Sequence	Glyma20g22070.1	0	100	9.79	AT3G62010.1	0	UniRef100_A2Q1S2 [2Fe-2S]-binding (Fragment) n=1 Tax=Medicago truncatula RepID=A2Q1S2_MEDTR	0	84.54	100.26	UniRef100_A2Q1S2 [2Fe-2S]-binding (Fragment) n=1 Tax=Medicago truncatula RepID=A2Q1S2_MEDTR	1e-136	36.31	70.46	UniRef100_A2Q1S2 [2Fe-2S]-binding (Fragment) n=1 Tax=Medicago truncatula RepID=A2Q1S2_MEDTR	2e-49	35.48	33.3
Glyma20g22720.1	1	32638902	32641609	35	25	34	18	46	20	21	18	217	Q0WRM9	6e-86	Putative uncharacterized protein
Glyma20g22230.1	-1	32207323	32209127	35	47	41	16	34	17	15	9	214	Q2HRU1	e-102	homeodomain-related - Medicago truncatula	Gma.6679.1.A1_at	6322.49	13577.3	4831.99	3744.54	8202.45	11300.8	6493.78	4348	Affymetrix Soybean Target Sequence	Glyma20g22230.1	3e-54	100	6.75	AT1G09540.1	1e-97	UniRef100_A5C8P8 Putative uncharacterized protein n=1 Tax=Vitis vinifera RepID=A5C8P8_VITVI	1e-117	53.83	97.04	UniRef100_A7PRH1 Chromosome chr14 scaffold_27, whole genome shotgun sequence n=1 Tax=Vitis vinifera RepID=A7PRH1_VITVI	1e-103	51.73	118.33	UniRef100_Q0PJF2 MYB transcription factor MYB89 (Fragment) n=1 Tax=Glycine max RepID=Q0PJF2_SOYBN	1e-100	95.68	100	GO:0006355 GO:0009733 GO:0010119 GO:0010214	regulation_of_transcription,_DNA-dependent response_to_auxin_stimulus regulation_of_stomatal_movement seed_coat_development	GO:0003677 GO:0003700	DNA_binding transcription_factor_activity
Glyma20g22560.1	-1	32514022	32514642	49	18	9	1	113	11	0	0	201			no hits	GmaAffx.29461.1.S1_at	54722.8	48465.9	10686.9	6826.24	99624.8	28530.6	10179.6	6427.32	Affymetrix Soybean Target Sequence	Glyma20g22560.1	1e-121	100	35.27	NO BLASTP HIT (E<10-6)		NO BLASTP HIT (E<10-6)
Glyma20g22190.1	-1	32108700	32114376	42	21	30	14	53	17	11	7	195	Q9SXQ6	e-172	Flap endonuclease 1a - Oryza sativa
Glyma20g18870.1	1	26485448	26495566	26	21	26	22	32	19	23	19	188	Q6K6A6	0	ABC1-like	Gma.1378.1.A1_at	4596.26	4756.24	4728.68	4765.02	4446.28	4492.85	5134.32	4605.87	Affymetrix Soybean Target Sequence	Glyma20g18870.1	0	100	15.48	AT3G24190.1	0	UniRef100_Q9LRN0 Genomic DNA, chromosome 3, P1 clone:MUJ8 (AT3g24190/MUJ8_17) n=1 Tax=Arabidopsis thaliana RepID=Q9LRN0_ARATH	0	80	93.95	UniRef100_A2XB08 Putative uncharacterized protein n=2 Tax=Oryza sativa RepID=A2XB08_ORYSI	0	78.48	95.03	UniRef100_A7QTH8 Chromosome undetermined scaffold_168, whole genome shotgun sequence n=1 Tax=Vitis vinifera RepID=A7QTH8_VITVI	0	73.92	98.37	GO:0006468	protein_amino_acid_phosphorylation	GO:0005524 GO:0004672	ATP_binding protein_kinase_activity
Glyma20g21200.1	1	30312811	30316725	28	20	34	18	33	20	14	18	185	Q501A1	1e-65	At2g18860 - Arabidopsis thaliana
Glyma20g22660.1	1	32594315	32597382	32	20	12	4	57	27	16	7	175	Q84TV1	e-118	Nodulin-like protein	Gma.11088.1.S1_at	43248.2	39119.2	26391.6	24159.2	42697.8	27102.4	21812.1	18474.4	Affymetrix Soybean Target Sequence	Glyma20g22660.1	1e-178	95.36	33.12	AT1G09380.1	1e-116	UniRef100_Q84TV0 Putative nodulin protein n=1 Tax=Gossypium hirsutum RepID=Q84TV0_GOSHI	1e-115	57.88	96.26	UniRef100_Q84TV1 Nodulin-like protein n=1 Tax=Gossypium hirsutum RepID=Q84TV1_GOSHI	1e-115	57.57	95.74	UniRef100_Q8GXB4 Putative nodulin protein N21 n=1 Tax=Arabidopsis thaliana RepID=Q8GXB4_ARATH	1e-114	55.19	97.86
Glyma20g17990.1	1	25179398	25182183	14	18	28	48	17	11	16	19	171	Q8H1P5	e-146	Urease accessory protein UreD	Gma.8606.1.S1_at	28892.3	42819.9	72396	88187.7	27913.4	44060.3	61519.7	86563.5	Affymetrix Soybean Target Sequence	Glyma20g17990.1	1e-151	99.63	35.55	AT2G35035.1	2e-95	UniRef100_Q8H1P5 Urease accessory protein UreD n=1 Tax=Glycine max RepID=Q8H1P5_SOYBN	1e-150	98.83	87.37	UniRef100_A7P2P3 Chromosome chr1 scaffold_5, whole genome shotgun sequence n=1 Tax=Vitis vinifera RepID=A7P2P3_VITVI	1e-105	70.7	87.97	UniRef100_Q7Y0R8 Putative urease accessory protein D n=1 Tax=Solanum lycopersicum RepID=Q7Y0R8_SOLLC	1e-97	63.04	86.2	GO:0006807 GO:0048554	nitrogen_compound_metabolic_process positive_regulation_of_metalloenzyme_activity	GO:0016151	nickel_ion_binding
Glyma20g19210.1	-1	26867123	26878979	32	9	27	18	34	14	21	13	168	Q8L968	2e-82	Putative HAM1 protein	Gma.4938.1.S1_a_at	28942.5	32103.9	38532.8	37272.9	21904.5	25066.2	28319.4	29722.3	Affymetrix Soybean Target Sequence	Glyma20g19210.1	6e-94	100	18.25	AT4G13720.1	2e-84	UniRef100_A5AZ69 Putative uncharacterized protein n=1 Tax=Vitis vinifera RepID=A5AZ69_VITVI	2e-87	77.14	89.29	UniRef100_A7NXS6 Chromosome chr5 scaffold_2, whole genome shotgun sequence n=1 Tax=Vitis vinifera RepID=A7NXS6_VITVI	5e-87	79	96.15	UniRef100_Q8L968 Putative HAM1 protein (At4g13720) (Putative uncharacterized protein At4g13720) n=1 Tax=Arabidopsis thaliana RepID=Q8L968_ARATH	1e-82	75.25	98.06	GO:0008150	biological_process	GO:0016462	pyrophosphatase_activity
Glyma20g22830.1	-1	32732847	32736448	36	21	30	20	25	14	8	9	163	Q3E7D8	e-175	Uncharacterized protein At1g09280.2
Glyma20g22870.1	1	32791059	32794671	22	7	26	19	21	16	12	28	151	A5AS54	3e-70	Putative uncharacterized protein
Glyma20g22210.1	1	32141457	32146580	30	14	34	5	28	13	9	7	140	Q2HRU2	0	Pectinacetylesterase - Medicago truncatul	GmaAffx.4935.1.S1_at	11015.9	13465	7977.65	7987.48	17038.9	10386.4	9817.77	8064.21	Affymetrix Soybean Target Sequence	Glyma20g22210.1	1e-108	95.34	11.58	AT5G26670.1	0	UniRef100_Q2HRU2 Pectinacetylesterase n=1 Tax=Medicago truncatula RepID=Q2HRU2_MEDTR	0	76.25	99.76	UniRef100_A5C8P7 Putative uncharacterized protein n=1 Tax=Vitis vinifera RepID=A5C8P7_VITVI	0	75.49	96.45	UniRef100_A7PRH0 Chromosome chr14 scaffold_27, whole genome shotgun sequence n=1 Tax=Vitis vinifera RepID=A7PRH0_VITVI	0	75.49	96.45			GO:0004091	carboxylesterase_activity
Glyma20g18010.1	-1	25220416	25231235	22	16	22	19	31	8	6	15	139	Q0WMY5	0	Membrane-associated salt-inducible protein-like
Glyma20g22530.1	-1	32494765	32496254	19	12	15	11	32	16	8	14	127	Q75LH8	6e-27	Putative glucanase - Oryza sativa
Glyma20g22780.1	1	32686309	32690081	20	8	19	8	31	13	15	10	124	A7LH71	0	Neutral invertase	GmaAffx.11786.1.S1_at	11090	10330.2	10053.9	9128.04	10157.9	9452.05	9295.29	8280.82	Affymetrix Soybean Target Sequence	Glyma20g22780.1	0	100	14.86	AT1G56560.1	0	UniRef100_A9IVY1 Putative neutral invertase n=1 Tax=Vitis vinifera RepID=A9IVY1_VITVI	0	70.89	96.74	UniRef100_A9IVZ2 Putative neutral invertase n=1 Tax=Vitis vinifera RepID=A9IVZ2_VITVI	0	70.45	96.74	UniRef100_A7Q8U5 Chromosome chr5 scaffold_64, whole genome shotgun sequence n=1 Tax=Vitis vinifera RepID=A7Q8U5_VITVI	0	71.07	96.88	GO:0008150	biological_process	GO:0004564	beta-fructofuranosidase_activity	PWY-5454	superpathway of sucrose degradation to pyruvate
Glyma20g19200.1	1	26831485	26837371	27	11	15	7	43	9	5	5	122	A1IIA8	0	Pectate lyase	Gma.11298.3.S1_a_at	3038.87	2371.9	1366.67	1284.69	4685.88	3234.31	1693.44	1245.65	Affymetrix Soybean Target Sequence	Glyma20g19200.1	6e-85	96.09	8.2	AT1G04680.1	0	UniRef100_A9PIK2 Putative uncharacterized protein n=1 Tax=Populus trichocarpa RepID=A9PIK2_POPTR	0	78.94	99.56	UniRef100_A9PHX7 Putative uncharacterized protein n=1 Tax=Populus trichocarpa RepID=A9PHX7_POPTR	0	79.19	97.12	UniRef100_A1IIA8 Pectate lyase (Fragment) n=1 Tax=Prunus persica RepID=A1IIA8_PRUPE	0	81.52	99.29	GO:0008150	biological_process	GO:0016829 GO:0030570	lyase_activity pectate_lyase_activity
Glyma20g17600.1	-1	24655736	24656701	7	11	27	29	7	5	15	16	117	A7LB59	7e-30	Steroleosin-B
Glyma20g21130.1	-1	30138096	30139653	13	12	21	18	13	8	19	12	116	Q6NM73	e-100	Cysteine-rich repeat secretory protein	Gma.13908.2.S1_s_at	17470.8	20149.3	24537	24899.7	15981.6	19293.5	22633	24947.6	Affymetrix Soybean Target Sequence	Glyma20g21130.1	0	96.43	44.87	AT1G04520.1	1e-117	UniRef100_A5C7Y0 Putative uncharacterized protein n=1 Tax=Vitis vinifera RepID=A5C7Y0_VITVI	1e-101	71.03	48.18	UniRef100_A7NXI1 Chromosome chr5 scaffold_2, whole genome shotgun sequence n=1 Tax=Vitis vinifera RepID=A7NXI1_VITVI	1e-100	62.14	103.73	UniRef100_Q6NM73 Cysteine-rich repeat secretory protein 3 n=1 Tax=Arabidopsis thaliana RepID=CRR3_ARATH	9e-94	70.37	78.5	GO:0006499	N-terminal_protein_myristoylation	GO:0003674	molecular_function
Glyma20g20280.1	1	28763533	28765545	26	11	20	10	10	14	9	13	113	Q599H9	e-174	Beta 1,2 N-acetylglucosaminyltransferase	Gma.13116.1.S1_at	6625.15	7570.83	7338.66	7907.48	6416.12	7365.55	7043.29	7143.88	Affymetrix Soybean Target Sequence	Glyma20g20280.1	1e-171	99.35	22.69	AT2G05320.1	1e-167	UniRef100_A7Q304 Chromosome chr12 scaffold_47, whole genome shotgun sequence n=1 Tax=Vitis vinifera RepID=A7Q304_VITVI	1e-171	66.74	91.04	UniRef100_Q599H9 Beta 1,2 N-acetylglucosaminyltransferase n=1 Tax=Populus tremula x Populus alba RepID=Q599H9_9ROSI	1e-168	78.92	79.73	UniRef100_A5B7N3 Putative uncharacterized protein n=1 Tax=Vitis vinifera RepID=A5B7N3_VITVI	1e-168	69.07	94.51	GO:0009312 GO:0009252	oligosaccharide_biosynthetic_process peptidoglycan_biosynthetic_process	GO:0008375	acetylglucosaminyltransferase_activity
Glyma20g22790.1	1	32691355	32693530	25	18	9	12	26	6	7	9	112	Q9FPC6	e-119	Rad1-like protein - Oryza sativa
Glyma20g22610.1	1	32551540	32554513	27	7	17	16	18	5	13	7	110			no hits
Glyma20g22650.1	1	32589230	32589715	9	10	12	5	42	14	16	2	110			no hits
Glyma20g17500.1	1	24545316	24561963	15	7	15	15	18	14	8	9	101	Q2RAC2	e-137	Exocyst subunit EXO70 family protein
Glyma20g18440.1	-1	25993689	26000205	8	7	15	16	25	13	6	9	99	Q6EUK2	2e-95	Putative U2 snRNP protein A'	GmaAffx.80429.1.S1_at	13488.9	15273	16398.4	15283.6	15144.1	12136	15654.2	16666.2	Affymetrix Soybean Target Sequence	Glyma20g18440.1	7e-65	100	9.53	AT1G09760.1	1e-102	UniRef100_A7QTC6 Chromosome chr1 scaffold_166, whole genome shotgun sequence n=1 Tax=Vitis vinifera RepID=A7QTC6_VITVI	1e-113	72.73	89.38	UniRef100_Q38M62 Putative uncharacterized protein n=1 Tax=Solanum tuberosum RepID=Q38M62_SOLTU	2e-97	65.51	100.35	UniRef100_Q6EUK2 Putative U2 snRNP protein A' (Os02g0234800 protein) n=1 Tax=Oryza sativa Japonica Group RepID=Q6EUK2_ORYSJ	2e-97	63.07	101.06	GO:0009409 GO:0000398	response_to_cold nuclear_mRNA_splicing,_via_spliceosome	GO:0005515	protein_binding
Glyma20g22470.1	1	32463040	32465410	21	9	14	8	20	14	8	5	99			no hits
Glyma20g19970.1	1	28227644	28241298	20	5	9	8	13	28	9	6	98	Q84J54	5e-67	Putative PHD-finger protein	Gma.3192.1.A1_at	17198.6	14988.1	14258.8	16214.6	15796.4	16366.7	16830.6	17102.2	Affymetrix Soybean Target Sequence	Glyma20g19970.1	0	98.83	38.5	AT3G24010.1	5e-88	UniRef100_Q9LIQ6 Genomic DNA, chromosome 3, BAC clone:F14O13 (At3g24010) (PHD-finger protein, putative) n=1 Tax=Arabidopsis thaliana RepID=Q9LIQ6_ARATH	3e-75	59.83	102.14	UniRef100_Q84J54 Putative PHD-finger protein (Putative uncharacterized protein) (Os03g0143600 protein) (PHD-finger family protein, expressed) n=1 Tax=Oryza sativa Japonica Group RepID=Q84J54_ORYSJ	2e-67	49.01	94.47	UniRef100_A2XCE0 Putative uncharacterized protein n=1 Tax=Oryza sativa Indica Group RepID=A2XCE0_ORYSI	4e-67	48.63	93.73	GO:0006355	regulation_of_transcription,_DNA-dependent	GO:0003677	DNA_binding
Glyma20g20890.1	1	29604918	29625324	11	4	34	4	15	6	11	12	97	Q9T0H5	0	Putative uncharacterized protein	GmaAffx.76283.1.S1_at	4191.73	4589.43	6316.28	6607.66	4513.65	4993.6	5531.58	6380.43	Affymetrix Soybean Target Sequence	Glyma20g20890.1	0	100	15.43	AT4G13550.1	0	UniRef100_UPI0000196C59 lipase class 3 family protein n=1 Tax=Arabidopsis thaliana RepID=UPI0000196C59	0	51.54	89.55	UniRef100_Q9T0H5 Putative uncharacterized protein T6G15.100 (Putative uncharacterized protein AT4g13550) n=1 Tax=Arabidopsis thaliana RepID=Q9T0H5_ARATH	0	49.93	87.33	UniRef100_A7NXM8 Chromosome chr5 scaffold_2, whole genome shotgun sequence n=1 Tax=Vitis vinifera RepID=A7NXM8_VITVI	1e-179	53.75	89.45	GO:0006629	lipid_metabolic_process	GO:0004806	triacylglycerol_lipase_activity	LIPAS-PWY	triacylglycerol degradation
Glyma20g22260.1	1	32282862	32283243	16	7	10	10	24	6	7	15	95	Q8H948	3e-46	Aspartic proteinase 5 - Glycine max
Glyma20g18420.1	-1	25854240	25857081	14	7	13	5	18	9	5	22	93	Q2HS67	1e-39	Cyclin-like F-box; F-box protein interact
Glyma20g21520.1	-1	30860694	30862175	13	12	14	4	16	16	9	6	90	Q9SL05	8e-48	Expressed protein - Arabidopsis thaliana
Glyma20g18290.1	-1	25628261	25640760	13	5	15	4	21	11	8	7	84	Q9ZVJ2	9e-89	Uncharacterized protein	Gma.7611.2.S1_a_at	16947.6	15267.4	17211.3	17938.9	16792.1	17434.5	17104.1	17968.5	Affymetrix Soybean Target Sequence	Glyma20g18290.1	4e-73	96.73	8.71	AT2G38710.2	1e-90	UniRef100_A9P8R2 Putative uncharacterized protein n=1 Tax=Populus trichocarpa RepID=A9P8R2_POPTR	2e-92	75.12	98.58	UniRef100_A9NZ83 Putative uncharacterized protein n=1 Tax=Picea sitchensis RepID=A9NZ83_PICSI	6e-91	75.85	99.52	UniRef100_Q9ZVJ2 Uncharacterized protein At2g38710 n=1 Tax=Arabidopsis thaliana RepID=AMERL_ARATH	2e-90	77.39	92.99	GO:0009651	response_to_salt_stress
Glyma20g22300.1	-1	32333591	32334857	11	9	5	3	27	14	9	5	83	A2Q2S8	4e-32	Zinc finger, RING-type - Medicago truncatula
Glyma20g22110.1	1	32002988	32003768	15	5	10	3	20	16	9	0	78	Q9LZC9	1e-82	Putative uncharacterized protein	GmaAffx.69990.1.S1_at	2784.79	2986.56	2683.71	2435.72	2982.09	3113.62	2827.37	2433.59	Affymetrix Soybean Target Sequence	Glyma20g22110.1	1e-173	100	39.18	AT4G38150.2	8e-30	UniRef100_Q9LZC9 Putative uncharacterized protein F12E4_360 n=1 Tax=Arabidopsis thaliana RepID=Q9LZC9_ARATH	8e-83	67.48	50	UniRef100_A5C4I9 Putative uncharacterized protein n=1 Tax=Vitis vinifera RepID=A5C4I9_VITVI	6e-82	70.81	60.23	UniRef100_A7PRF0 Chromosome chr14 scaffold_27, whole genome shotgun sequence n=1 Tax=Vitis vinifera RepID=A7PRF0_VITVI	4e-81	70.33	49.53	GO:0008150	biological_process	GO:0003674	molecular_function
Glyma20g21140.1	-1	30178277	30182887	13	11	38	15	0	0	0	0	77			no hits
Glyma20g22240.1	-1	32264992	32266619	9	9	16	4	17	8	6	8	77	Q9FVU7	6e-40	Putative uncharacterized protein
Glyma20g20910.1	1	29643786	29645917	6	10	15	8	14	5	6	6	70	Q8S8P6	e-126	Putative salt-inducible protein
Glyma20g21030.1	1	29984895	29986397	36	12	5	8	4	0	2	3	70	Q9FVI4	0	Putative ammonium transporter AMT1
Glyma20g22840.1	1	32747057	32747660	25	9	3	5	16	2	5	1	66			no hits	GmaAffx.70490.1.A1_at	22126.1	18293.3	7458.85	5097.84	12738.6	6652.07	5451.94	2372.83	Affymetrix Soybean Target Sequence	Glyma20g22840.1	1e-148	96.63	49.17	AT5G26790.1	4e-14	NO BLASTP HIT (E<10-6)												GO:0008150	biological_process	GO:0003674	molecular_function
Glyma20g20040.1	1	28442487	28443415	13	1	19	3	14	6	5	4	65			no hits
Glyma20g22200.1	1	32126034	32129925	13	8	8	1	21	6	3	5	65	Q2HRU3	0	TGF-beta receptor, type I/II extracellular
Glyma20g20180.1	-1	28622306	28624436	8	3	21	12	5	0	10	5	64	O49312	0	Putative flavin-containing monooxygenase
Glyma20g22390.1	-1	32406081	32406578	9	5	7	4	9	9	16	4	63	Q2HRR1	1e-15	Putative uncharacterized protein - Medicago truncatula
Glyma20g22940.1	-1	32887370	32889104	0	0	0	0	4	0	27	29	60	Q9SVH3	0	Putative uncharacterized protein	GmaAffx.54091.1.S1_at	19904.5	19336.6	20377.7	19765.7	19899.5	19959.6	18083.3	19920.4	Affymetrix Soybean Target Sequence	Glyma20g22940.1	0	100	20.92	AT4G20740.1	0	UniRef100_A7Q1X7 Chromosome chr13 scaffold_45, whole genome shotgun sequence n=1 Tax=Vitis vinifera RepID=A7Q1X7_VITVI	0	65.68	90.57	UniRef100_Q9SVH3 Putative uncharacterized protein AT4g20740 n=1 Tax=Arabidopsis thaliana RepID=Q9SVH3_ARATH	0	63.89	79.09	UniRef100_Q6ZLD6 Putative fertility restorer (Putative uncharacterized protein) (Os07g0179000 protein) n=1 Tax=Oryza sativa Japonica Group RepID=Q6ZLD6_ORYSJ	1e-157	47.64	78.54	GO:0008150	biological_process
Glyma20g21860.1	-1	31595941	31601484	14	8	10	1	13	5	3	2	56	Q94CG2	9e-39	Bet1-like SNARE 1-2
Glyma20g22510.1	1	32486622	32491302	11	8	6	3	20	5	0	2	55	A5BJU0	e-121	Putative uncharacterized protein	Gma.13394.1.A1_at	5475.09	3077.79	1529.27	1554.81	6565.64	3857.13	1480.84	1546.43	Affymetrix Soybean Target Sequence	Glyma20g22510.1	1e-131	97.63	17.34	AT5G26770.1	1e-126	UniRef100_A7PRJ0 Chromosome chr14 scaffold_27, whole genome shotgun sequence n=1 Tax=Vitis vinifera RepID=A7PRJ0_VITVI	1e-133	75	93.52	UniRef100_A5BJU0 Putative uncharacterized protein n=1 Tax=Vitis vinifera RepID=A5BJU0_VITVI	1e-121	70.18	74.77	UniRef100_UPI00001625D1 unknown protein n=1 Tax=Arabidopsis thaliana RepID=UPI00001625D1	1e-119	66.57	98.21
Glyma20g21380.1	1	30639409	30641940	2	4	10	11	3	3	7	14	54	Q1PFY7	1e-61	Zinc finger CONSTANS-like protein
Glyma20g21880.1	-1	31624235	31626231	7	6	5	10	10	6	5	5	54	A5C6D9	e-171	Putative uncharacterized protein
Glyma20g18880.1	-1	26510968	26513359	12	8	15	18	0	0	0	0	53	A2Q5B8	2e-21	Mov34-1	Gma.7719.1.A1_at	5349.09	5515.66	9521.7	14287.3	396.874	477.088	379.402	376.72	Affymetrix Soybean Target Sequence	Glyma20g18880.1	2e-59	100	22.1	AT1G10840.1	1e-20	UniRef100_A2Q5B8 Mov34-1 n=1 Tax=Medicago truncatula RepID=A2Q5B8_MEDTR	2e-22	43.31	42.18	UniRef100_A7Q9M9 Chromosome chr5 scaffold_67, whole genome shotgun sequence n=1 Tax=Vitis vinifera RepID=A7Q9M9_VITVI	4e-22	45.58	39.94	UniRef100_A9P7W5 Putative uncharacterized protein n=1 Tax=Populus trichocarpa RepID=A9P7W5_POPTR	1e-21	80.95	18.48	GO:0006413	translational_initiation	GO:0003743	translation_initiation_factor_activity
Glyma20g21600.1	1	30943713	30947809	0	4	14	14	9	2	5	4	52	O22789	3e-13	Putative uncharacterized protein	GmaAffx.19478.1.S1_at	2797.43	3037.96	5663.34	5123.17	2835.26	3097.01	3886.42	5317.7	Affymetrix Soybean Target Sequence	Glyma20g21600.1	1e-142	98.52	22.53	AT2G33390.1	2e-15	UniRef100_O22789 Putative uncharacterized protein At2g33390 n=1 Tax=Arabidopsis thaliana RepID=O22789_ARATH	1e-12	48.72	79.59									GO:0008150	biological_process	GO:0003674	molecular_function
Glyma20g21440.1	1	30712582	30714301	16	5	1	0	20	6	2	0	50	Q9FNC4	3e-73	Vegetative storage protein-like
Glyma20g22820.1	-1	32720435	32731946	7	6	6	7	9	3	6	3	47	Q2QNJ1	e-162	Metallopeptidase family M24 containing protein	GmaAffx.59737.1.A1_at	2786.11	2911.61	2478.82	2235.05	3021.24	2717.63	2512.94	1982.35	Affymetrix Soybean Target Sequence	Glyma20g22820.1	1e-101	100	10.32	AT1G09300.1	0	UniRef100_A7PRP3 Chromosome chr14 scaffold_27, whole genome shotgun sequence n=1 Tax=Vitis vinifera RepID=A7PRP3_VITVI	0	70.69	98.56	UniRef100_Q8GYQ0 Putative uncharacterized protein At1g09300/T31J12_2 n=1 Tax=Arabidopsis thaliana RepID=Q8GYQ0_ARATH	0	65.33	98.54	UniRef100_UPI0001738F93 metallopeptidase M24 family protein n=1 Tax=Arabidopsis thaliana RepID=UPI0001738F93	1e-172	66.67	94.16	GO:0006508	proteolysis
Glyma20g21040.1	-1	29984951	29986210	27	5	3	5	4	0	2	0	46			no hits
Glyma20g18950.1	1	26620026	26621739	8	3	6	7	13	2	1	5	45			no hits
Glyma20g21430.1	1	30691278	30691530	6	4	9	5	12	3	3	3	45	Q9AV77	7e-31	60S ribosomal protein L17 - Oryza sativa	GmaAffx.60960.1.A1_at	11848.8	10726.5	13045.3	12310	12432.3	12374.5	13898.4	12985	Affymetrix Soybean Target Sequence	Glyma20g21430.1	1e-77	100	57.71	AT3G04400.1	8e-36	UniRef100_A2XCB0 Putative uncharacterized protein n=1 Tax=Oryza sativa Indica Group RepID=A2XCB0_ORYSI	5e-31	90.14	41.76	UniRef100_A2XAY5 Putative uncharacterized protein n=2 Tax=Oryza sativa RepID=A2XAY5_ORYSI	7e-31	90.14	45.22	UniRef100_B3TLN0 60S ribosomal protein L17 n=6 Tax=Magnoliophyta RepID=B3TLN0_ELAGV	1e-30	90.14	50.71	GO:0006412 GO:0009793	translation embryonic_development_ending_in_seed_dormancy	GO:0003735	structural_constituent_of_ribosome
Glyma20g21830.1	-1	31540604	31543187	11	3	10	3	7	3	4	4	45			no hits
Glyma20g22050.1	-1	31939665	31941128	6	5	7	4	13	5	3	1	44	Q9ZSI1	e-114	Putative expansin-A17 precursor
Glyma20g19660.1	-1	27857616	27860004	5	7	5	4	7	6	5	3	42			no hits
Glyma20g21940.1	-1	31730219	31736579	11	3	3	3	11	6	4	0	41	Q9FIY7	0	Putative SWI/SNF-related matrix-associated	Gma.9390.1.S1_at	1001.14	724.58	679.298	515.036	1574.48	867.605	896.975	518.977	Affymetrix Soybean Target Sequence	Glyma20g21940.1	1e-98	100	5.26	AT5G43530.1	0	UniRef100_A5AF76 Putative uncharacterized protein n=1 Tax=Vitis vinifera RepID=A5AF76_VITVI	0	62.11	72.46	UniRef100_Q9FIY7 Putative SWI/SNF-related matrix-associated actin-dependent regulator of chromatin subfamily A member 3-like 3 n=1 Tax=Arabidopsis thaliana RepID=SM3L3_ARATH	0	61.86	70.87	UniRef100_Q7XNH0 OSJNBa0096F01.3 protein n=1 Tax=Oryza sativa RepID=Q7XNH0_ORYSA	0	57.17	80.12			GO:0005524 GO:0003677 GO:0004386 GO:0005515 GO:0008270	ATP_binding DNA_binding helicase_activity protein_binding zinc_ion_binding
Glyma20g17550.1	1	24578884	24581210	5	2	9	5	9	0	5	5	40	Q2RAC2	3e-30	Exocyst subunit EXO70 family protein	Gma.7505.1.S1_at	15237.3	17244.5	15611.6	16918.4	15587.1	14374.6	15490.9	16083.4	Affymetrix Soybean Target Sequence	Glyma20g17550.1	1e-103	97.09	30.84	AT5G03540.2	5e-44	UniRef100_A7QHV3 Chromosome undetermined scaffold_100, whole genome shotgun sequence n=1 Tax=Vitis vinifera RepID=A7QHV3_VITVI	8e-39	78.72	14.46	UniRef100_Q9LZD3 Putative uncharacterized protein F12E4_320 (Putative uncharacterized protein At5g03540) n=1 Tax=Arabidopsis thaliana RepID=Q9LZD3_ARATH	5e-37	75.53	14.73	UniRef100_B3H609 Uncharacterized protein At5g03540.2 n=1 Tax=Arabidopsis thaliana RepID=B3H609_ARATH	7e-37	75.53	17.97	GO:0006904 GO:0010102 GO:0048364	vesicle_docking_during_exocytosis lateral_root_morphogenesis root_development	GO:0005515	protein_binding
Glyma20g20020.1	-1	28419020	28420914	8	5	3	5	9	2	4	4	40	A5AD05	6e-46	Putative uncharacterized protein	GmaAffx.14602.1.S1_at	24254.5	27224.5	29337.5	27949.5	25316.6	22823.9	29543.6	31420.5	Affymetrix Soybean Target Sequence	Glyma20g20020.1	5e-31	98.61	10.86	AT2G01190.1	2e-44	UniRef100_A5AD05 Putative uncharacterized protein n=1 Tax=Vitis vinifera RepID=A5AD05_VITVI	2e-48	77.31	21.49	UniRef100_Q8LDV6 Putative uncharacterized protein n=1 Tax=Arabidopsis thaliana RepID=Q8LDV6_ARATH	1e-39	65.35	16.11	UniRef100_Q9ZU48 Expressed protein (Putative uncharacterized protein At2g01190) n=1 Tax=Arabidopsis thaliana RepID=Q9ZU48_ARATH	3e-39	64.57	16.11
Glyma20g22540.1	1	32506874	32507116	11	5	2	4	6	5	4	0	37			no hits
Glyma20g20330.1	1	28808971	28809279	2	2	8	5	5	3	8	2	35			no hits
Glyma20g18620.1	-1	26284302	26288301	8	4	3	4	4	6	2	3	34	Q10NN1	2e-65	ATPase, AAA family protein
Glyma20g18470.1	1	26129197	26130054	12	4	2	4	3	2	3	3	33			no hits
Glyma20g18920.1	1	26611469	26613144	2	2	1	8	10	2	6	2	33	A5B191	1e-10	Putative uncharacterized protein	GmaAffx.66302.1.S1_at	6150.2	6255.82	7776.65	8446.8	6250.33	6091.57	6674.99	7836.72	Affymetrix Soybean Target Sequence	Glyma20g18920.1	1e-151	100	28.44	AT1G04790.1	7e-15	UniRef100_A5B191 Putative uncharacterized protein n=1 Tax=Vitis vinifera RepID=A5B191_VITVI	5e-08	27.17	34.24											GO:0005515 GO:0008270	protein_binding zinc_ion_binding
Glyma20g21920.1	-1	31718109	31718399	1	4	6	5	4	2	3	8	33			no hits	Gma.17735.1.S1_at	6530.65	11221.9	12140.5	15537	6815.24	9887.99	12107.1	15948.3	Affymetrix Soybean Target Sequence	Glyma20g21920.1	1e-104	100	65.29	AT4G14450.1	2e-18	NO BLASTP HIT (E<10-6)
Glyma20g21540.1	1	30873568	30873806	5	7	13	7	0	0	0	0	32	A5BZC7	2e-21	Putative uncharacterized protein
Glyma20g20050.1	1	28456623	28457183	11	2	5	3	4	0	1	5	31	Q8S0A4	5e-23	Heavy meromyosin-like
Glyma20g22920.1	1	32871730	32881114	0	0	0	0	4	0	11	15	30	Q10MI0	0	Cyclin, putative, expressed	GmaAffx.10143.3.S1_at	19715.3	15712.1	12440.8	14243.6	20802.3	16878.2	12939.5	13886.7	Affymetrix Soybean Target Sequence	Glyma20g22920.1	0	99.77	11.49	AT5G26850.3	0	UniRef100_A7PRR3 Chromosome chr14 scaffold_27, whole genome shotgun sequence n=1 Tax=Vitis vinifera RepID=A7PRR3_VITVI	0	64.42	99.3	UniRef100_A5ARA5 Putative uncharacterized protein n=1 Tax=Vitis vinifera RepID=A5ARA5_VITVI	0	62.61	65.81	UniRef100_UPI0001739523 binding n=1 Tax=Arabidopsis thaliana RepID=UPI0001739523	0	53.56	101.12	GO:0008150	biological_process	GO:0005488	binding
Glyma20g22950.1	1	32889261	32893871	0	0	0	0	4	0	14	12	30	A2Y009	5e-51	Putative uncharacterized protein
Glyma20g17690.1	-1	24780496	24787888	8	4	1	0	7	5	2	2	29	Q1XBQ8	e-132	DNA mismatch repair protein
Glyma20g20600.1	1	29264478	29266736	5	1	8	1	4	2	3	5	29	Q8H3V0	4e-57	Putative transducin / WD-40 repeat protein
Glyma20g22770.1	1	32660949	32666004	4	3	5	5	4	0	2	6	29	Q1SN04	5e-84	Tetratricopeptide-like helical
Glyma20g21990.1	1	31811033	31812789	7	5	8	4	1	0	2	1	28			no hits	GmaAffx.82414.1.S1_at	4780.81	5495.13	5489.14	6161.93	3952.48	4291.3	4314.05	4167.06	Affymetrix Soybean Target Sequence	Glyma20g21990.1	1e-141	96.79	54.37	AT3G23200.1	9e-10	UniRef100_A7NX78 Chromosome chr5 scaffold_2, whole genome shotgun sequence n=1 Tax=Vitis vinifera RepID=A7NX78_VITVI	2e-10	77.27	28.95	UniRef100_Q8L7R5 UPF0497 membrane protein At3g23200 n=1 Tax=Arabidopsis thaliana RepID=U497J_ARATH	5e-07	65.91	28.95					GO:0008150	biological_process	GO:0003674	molecular_function
Glyma20g22620.1	-1	32553456	32554252	7	2	2	0	4	2	9	2	28			no hits
Glyma20g18000.1	-1	25194909	25197778	4	4	1	3	7	6	2	0	27			no hits
Glyma20g18550.1	-1	26223662	26230167	5	3	3	5	3	0	3	4	26	Q10NN1	1e-68	ATPase, AAA family protein
Glyma20g22860.1	-1	32765643	32766223	9	4	5	0	7	0	1	0	26	A5AMF3	1e-30	Putative uncharacterized protein	Gma.408.1.S1_at	11678.6	11945	7624.36	7680.32	11370.9	12038.8	8328.08	6769.91	Affymetrix Soybean Target Sequence	Glyma20g22860.1	0	100	57.66	AT1G09250.1	1e-40	UniRef100_A5AMF3 Putative uncharacterized protein (Chromosome chr14 scaffold_27, whole genome shotgun sequence) n=1 Tax=Vitis vinifera RepID=A5AMF3_VITVI	4e-29	48.78	82.56	UniRef100_O80482 Transcription factor bHLH149 n=1 Tax=Arabidopsis thaliana RepID=BH149_ARATH	6e-28	53.74	65.7	UniRef100_A7Q8S3 Chromosome chr5 scaffold_64, whole genome shotgun sequence n=1 Tax=Vitis vinifera RepID=A7Q8S3_VITVI	5e-25	51.08	62.1	GO:0045449	regulation_of_transcription	GO:0003700	transcription_factor_activity
Glyma20g19680.1	-1	27899125	27899596	0	0	24	0	1	0	0	0	25	Q39820	5e-72	Hsp22.5
Glyma20g20300.1	-1	28790238	28794121	8	1	2	0	9	3	2	0	25	Q9FFW5	e-100	Protein kinase family protein
Glyma20g22910.1	1	32861719	32867307	0	0	0	0	4	0	6	15	25	A2Y009	1e-81	Putative uncharacterized protein
Glyma20g18450.1	1	26085102	26085820	9	3	0	0	11	0	0	0	23	Q9SB61	4e-44	ZF-HD homeobox protein
Glyma20g19930.1	-1	28192361	28199087	0	1	14	0	7	0	1	0	23	Q3EBP6	e-128	Uncharacterized protein At2g33205.1
Glyma20g22410.1	1	32426434	32429303	4	0	5	5	5	2	1	1	23	Q6F384	e-102	Putative PPR repeat containing protein
Glyma20g22700.1	-1	32618564	32620413	6	1	1	5	6	2	0	2	23	Q7XZ08	0	Galactinol synthase - Glycine ma	GmaAffx.33305.1.S1_at	605.126	595.741	569.824	567.391	559.388	533.461	590.724	606.493	Affymetrix Soybean Target Sequence	Glyma20g22700.1	8e-42	100	6.33	AT1G56600.1	1e-149	UniRef100_Q7XZ08 Galactinol synthase n=1 Tax=Glycine max RepID=Q7XZ08_SOYBN	0	92.99	98.78	UniRef100_A0EVX3 Galactinol synthase n=1 Tax=Ammopiptanthus mongolicus RepID=A0EVX3_9FABA	1e-163	84.15	98.78	UniRef100_Q84MZ5 Galactinol synthase n=1 Tax=Medicago sativa RepID=Q84MZ5_MEDSA	1e-156	79.88	99.69	GO:0016051	carbohydrate_biosynthetic_process	GO:0016758 GO:0016757	transferase_activity,_transferring_hexosyl_groups transferase_activity,_transferring_glycosyl_groups	PWY-5337	stachyose biosynthesis
Glyma20g22690.1	-1	32612282	32614569	8	4	3	3	2	2	0	0	22	Q9LZ98	e-101	Non-intrinsic ABC protein 9
Glyma20g21490.1	-1	30751664	30753373	2	1	2	10	1	2	3	0	21	Q2R178	3e-56	Lipin, N-terminal conserved region
Glyma20g17560.1	-1	24613814	24616563	2	2	3	7	3	0	0	3	20	A5C486	0	Putative uncharacterized protein
Glyma20g18900.1	1	26572675	26576431	0	0	7	3	1	2	2	5	20	Q6KA74	6e-78	Ankyrin repeat protein-like
Glyma20g19590.1	1	27604857	27606057	4	0	3	1	2	3	6	1	20	A5ADY1	4e-19	Putative uncharacterized protein
Glyma20g21370.1	1	30612228	30612562	1	7	1	0	4	2	2	2	19	P62302	1e-16	40S ribosomal protein S13 - Glycine max
Glyma20g21840.1	1	31546734	31546829	1	2	3	3	1	5	2	2	19
Glyma20g19640.1	-1	27777146	27780967	5	2	2	1	3	0	3	2	18	O49318	0	Putative receptor-like protein kinase
Glyma20g17660.1	-1	24735945	24741711	4	3	1	3	3	0	2	0	16	Q1XBQ8	0	DNA mismatch repair protein
Glyma20g18400.1	1	25832843	25834983	4	2	3	3	1	2	1	0	16	A5AZW4	1e-10	Putative uncharacterized protein
Glyma20g18970.1	1	26632636	26633714	1	0	1	3	4	0	4	3	16	Q93XZ6	4e-32	Putative uncharacterized protein
Glyma20g22360.1	1	32382388	32384331	1	1	3	3	0	0	2	6	16	Q8L7Z7	3e-51	AT3g60070/T2O9_50 - Arabidopsis thaliana
Glyma20g21150.1	1	30191860	30192849	2	4	3	1	1	0	1	2	14	Q9LYM2	2e-36	Putative uncharacterized protein
Glyma20g21390.1	1	30647494	30648355	1	3	2	0	2	2	1	3	14			no hits
Glyma20g21470.1	-1	30741957	30742650	6	1	1	1	2	0	1	1	13	Q8LIM1	5e-85	Putative GTP binding protein
Glyma20g22380.1	-1	32395823	32396083	0	1	3	3	2	0	1	3	13			no hits
Glyma20g18340.1	1	25696386	25697740	1	4	2	0	1	2	1	1	12	Q6B445	1e-18	26S proteasome ATPase subunit
Glyma20g20070.1	1	28471227	28487025	4	1	1	0	1	2	2	1	12	Q8GS60	0	Putative uncharacterized protein
Glyma20g21080.1	1	30044891	30045091	4	4	3	1	0	0	0	0	12	Q6L460	4e-17	ATP synthase D chain
Glyma20g22930.1	-1	32881932	32886494	0	0	0	0	4	0	3	5	12	Q10MI0	2e-77	Cyclin, putative, expressed
Glyma20g18370.1	-1	25744616	25746536	0	2	6	1	0	0	0	2	11	A5AJB7	8e-26	Putative uncharacterized protein	GmaAffx.61958.1.S1_at	2120.63	1706.3	1894.04	1775.64	1497.94	1185.82	1165.31	1105.08	Affymetrix Soybean Target Sequence	Glyma20g18370.1	3e-66	97.87	29.81	AT3G11920.1	6e-24	UniRef100_A7PNI1 Chromosome chr1 scaffold_22, whole genome shotgun sequence n=1 Tax=Vitis vinifera RepID=A7PNI1_VITVI	5e-27	73.68	10.81	UniRef100_A5AJB7 Putative uncharacterized protein n=1 Tax=Vitis vinifera RepID=A5AJB7_VITVI	2e-26	73.33	9.7	UniRef100_Q9SF07 F26K24.21 protein (Arabidopsis thaliana genomic DNA, chromosome 3, P1 clone: MEC18) n=1 Tax=Arabidopsis thaliana RepID=Q9SF07_ARATH	1e-22	61.84	12.06	GO:0007242 GO:0045454	intracellular_signaling_cascade cell_redox_homeostasis	GO:0009055 GO:0015035	electron_carrier_activity protein_disulfide_oxidoreductase_activity
Glyma20g20090.1	1	28493863	28494099	4	2	1	1	2	0	1	0	11			no hits
Glyma20g21760.1	-1	31331640	31334062	1	0	3	0	3	2	0	1	10	Q93VH7	2e-83	Cullin-like protein
Glyma20g22370.1	-1	32389697	32389963	1	2	1	3	0	0	2	1	10	Q2HRR1	1e-10	Putative uncharacterized protein - Medicago truncatula
Glyma20g22800.1	1	32703751	32708528	0	2	1	0	2	0	4	1	10	Q5JNP8	e-110	Putative PPR986-12 - Oryza sativa
Glyma20g17910.1	-1	24958484	24960200	1	3	1	0	3	0	0	1	9	O65808	1e-37	Magnesium chelatase subunit
Glyma20g20260.1	-1	28732575	28733569	1	0	0	1	2	5	0	0	9	Q9FVU8	5e-37	Putative UDP-glucose:glycoprotein glucosyltransferase
Glyma20g20270.1	-1	28734780	28735926	1	0	0	1	2	5	0	0	9			no hits
Glyma20g21050.1	-1	29988846	29989414	1	0	0	1	5	0	1	1	9	Q9LRT0	2e-15	Nodulin MtN21-like protein
Glyma20g21480.1	-1	30745678	30746381	1	0	1	1	1	2	3	0	9	A5BED2	2e-59	Putative uncharacterized protein
Glyma20g21820.1	-1	31540828	31541967	2	0	1	0	1	3	1	0	8	A5B249	9e-25	Putative uncharacterized protein
Glyma20g22020.1	1	31901377	31901870	0	1	0	0	2	3	1	1	8			no hits
Glyma20g18520.1	1	26169199	26169948	2	0	0	0	3	2	0	0	7	Q9SB61	5e-40	ZF-HD homeobox protein
Glyma20g19230.1	-1	26977412	26979609	4	0	2	0	1	0	0	0	7	Q2HTU4	5e-33	Protein kinase; S-locus glycoprotein
Glyma20g20400.1	-1	29079183	29079623	1	3	0	0	1	0	2	0	7	Q2HVF5	9e-33	Cyclin-like F-box
Glyma20g20610.1	1	29267595	29269601	2	0	1	1	1	0	2	0	7			no hits
Glyma20g21060.1	-1	29990001	29991796	2	2	0	0	1	2	0	0	7	Q84WN3	8e-29	Putative cytochrome c oxidoreductase
Glyma20g21260.1	1	30403618	30406208	0	1	1	1	2	2	0	0	7	A5AHQ5	4e-39	Putative uncharacterized protein
Glyma20g21610.1	1	31029568	31034319	0	0	3	1	1	0	1	1	7	Q8GX32	0	Putative uncharacterized protein
Glyma20g22030.1	-1	31902056	31902853	0	1	2	0	1	3	0	0	7			no hits
Glyma20g22320.1	1	32342168	32344194	1	1	2	1	2	0	0	0	7	Q5QIT3	1e-13	Protein phosphatase 2A beta
Glyma20g22490.1	-1	32473652	32474440	0	0	1	3	2	0	0	1	7	Q6F384	5e-37	Putative PPR repeat containing protein
Glyma20g22750.1	-1	32654266	32654594	1	2	0	0	1	2	0	1	7	Q5K2N0	4e-23	START domain-containing protein
Glyma20g22880.1	1	32814099	32816300	4	1	1	0	1	0	0	0	7	A5AYG5	e-121	Putative uncharacterized protein
Glyma20g22960.1	1	32894995	32897495	0	0	0	0	4	0	2	1	7	A5ARA5	7e-34	Putative uncharacterized protein
Glyma20g17950.1	-1	25023441	25024139	2	1	1	1	1	0	0	0	6	A5C8U4	1e-33	Putative uncharacterized protein
Glyma20g22180.1	-1	32105236	32107097	1	0	2	1	2	0	0	0	6	Q2HUY7	3e-84	11-S plant seed storage protein
Glyma20g18310.1	1	25641944	25642265	0	3	1	0	0	0	0	1	5	Q94B60	1e-18	ATP-dependent Clp protease proteolytic subunit 4, chloroplast precursor
Glyma20g18390.1	1	25827226	25831694	1	0	1	1	1	0	0	1	5	Q9M7Y7	2e-24	Acetyl-coA dehydrogenase, putative
Glyma20g20310.1	-1	28804772	28806264	1	1	2	0	1	0	0	0	5	A5BVF6	1e-25	Putative uncharacterized protein
Glyma20g21120.1	1	30126858	30128336	2	0	0	1	0	0	1	1	5			no hits
Glyma20g21550.1	-1	30875450	30878572	1	2	1	1	0	0	0	0	5	A5BZC6	2e-73	Putative uncharacterized protein
Glyma20g17590.1	-1	24644303	24645310	1	0	2	0	1	0	0	0	4			no hits
Glyma20g18460.1	1	26120575	26121330	1	1	0	0	2	0	0	0	4	Q9SB61	1e-42	ZF-HD homeobox protein
Glyma20g18480.1	-1	26139745	26142755	1	0	1	1	0	0	1	0	4	Q10NN1	6e-20	ATPase, AAA family protein
Glyma20g18560.1	1	26232823	26234659	0	1	0	0	1	2	0	0	4	Q9LID0	2e-15	Similarity to amine oxidase
Glyma20g19550.1	1	27384996	27387894	0	0	1	0	1	0	1	1	4	Q9LZ87	7e-68	Putative uncharacterized protein
Glyma20g19610.1	1	27670447	27670776	0	1	1	0	0	2	0	0	4			no hits
Glyma20g20030.1	1	28422288	28423307	0	0	2	0	2	0	0	0	4	A5AFW8	1e-23	Putative uncharacterized protein
Glyma20g20150.1	1	28580093	28580224	1	0	2	0	0	0	1	0	4			no hits
Glyma20g20320.1	-1	28808223	28808874	2	0	0	0	2	0	0	0	4	Q05046	6e-48	Chaperonin CPN60-2, mitochondrial precurso
Glyma20g21580.1	1	30931023	30932356	0	0	0	0	2	2	0	0	4			no hits
Glyma20g22570.1	1	32517902	32523402	1	0	0	0	1	0	1	1	4	Q9SFU0	4e-64	Protein transport protein Sec24-like
Glyma20g22890.1	1	32817217	32818008	0	0	0	0	4	0	0	0	4	A5AYG5	4e-18	Putative uncharacterized protein
Glyma20g22900.1	1	32855853	32856463	0	0	0	0	4	0	0	0	4			no hits
Glyma20g22970.1	1	32907822	32909609	0	0	0	0	4	0	0	0	4	O80411	4e-36	kntted-like gene 3
Glyma20g22980.1	1	32912093	32913416	0	0	0	0	4	0	0	0	4	A5H013	2e-38	Knox-like protein	Gma.15157.1.A1_at	1242.67	1452.73	1563.01	1516.53	1317.79	1328.85	1504.59	1384.69	Affymetrix Soybean Target Sequence	Glyma20g22980.1	1e-173	100	83.42	AT1G62360.1	4e-43	UniRef100_A5C7Q8 Putative uncharacterized protein (Chromosome chr14 scaffold_27, whole genome shotgun sequence) n=1 Tax=Vitis vinifera RepID=A5C7Q8_VITVI	2e-40	63.64	39.03	UniRef100_A5H013 Knox-like protein n=1 Tax=Solanum tuberosum RepID=A5H013_SOLTU	1e-37	61.16	37.58	UniRef100_Q7Y0Z5 Knotted homeodomain protein 4 (Fragment) n=2 Tax=Solanum lycopersicum RepID=Q7Y0Z5_SOLLC	2e-37	58.68	35.8	GO:0009691 GO:0019827 GO:0009934 GO:0048440	cytokinin_biosynthetic_process stem_cell_maintenance regulation_of_meristem_organization carpel_development	GO:0003700	transcription_factor_activity
Glyma20g17920.1	1	24970490	24970726	0	0	0	3	0	0	0	0	3	Q69XJ9	2e-15	Putative uncharacterized protein
Glyma20g18430.1	-1	25953270	25953887	0	0	0	0	0	2	0	1	3			no hits
Glyma20g19690.1	-1	27899883	27900962	0	1	0	1	0	0	0	1	3	A5BP49	3e-14	Putative uncharacterized protein
Glyma20g19920.1	-1	28190101	28191176	0	1	1	0	1	0	0	0	3	Q9T0H8	5e-82	Putative uncharacterized protein	GmaAffx.74605.1.S1_at	638.135	769.964	719.98	683.266	766.33	641.411	778.432	717.53	Affymetrix Soybean Target Sequence	Glyma20g19920.1	0	99.48	35.78	AT3G24020.1	2e-86	UniRef100_A7NXR5 Chromosome chr5 scaffold_2, whole genome shotgun sequence n=1 Tax=Vitis vinifera RepID=A7NXR5_VITVI	3e-85	69.71	94.78	UniRef100_A7NXR4 Chromosome chr5 scaffold_2, whole genome shotgun sequence n=1 Tax=Vitis vinifera RepID=A7NXR4_VITVI	8e-82	74.07	85.94	UniRef100_Q7Y225 At3g24020 (Putative uncharacterized protein At3g24020) n=1 Tax=Arabidopsis thaliana RepID=Q7Y225_ARATH	2e-80	64.98	96.3			GO:0003674	molecular_function
Glyma20g20140.1	-1	28579259	28579646	0	0	0	3	0	0	0	0	3	Q9LTD7	7e-18	Similarity to unknown protein
Glyma20g20200.1	1	28665168	28665554	0	0	0	0	2	0	0	1	3	A5BIX9	2e-14	Putative uncharacterized protein
Glyma20g21400.1	-1	30649226	30649428	0	2	1	0	0	0	0	0	3	Q56R05	3e-19	Putative pollen specific LIM domain-containing
Glyma20g22350.1	1	32370193	32370505	0	0	1	0	0	2	0	0	3	Q6TAR9	4e-22	Mitogen activated protein kinase 6
Glyma20g17580.1	1	24639336	24640245	0	0	0	0	0	0	2	0	2	O49671	8e-86	Replication A protein-like
Glyma20g17900.1	1	24951335	24951622	0	1	0	0	0	0	0	1	2	Q2HT04	4e-22	Zinc finger, RING-type
Glyma20g18350.1	1	25724312	25725483	0	0	0	0	0	0	2	0	2	Q53KU9	3e-20	Probable protein kinase
Glyma20g18540.1	1	26196149	26196750	1	0	1	0	0	0	0	0	2	A5BZD7	1e-25	Putative uncharacterized protein
Glyma20g18860.1	1	26435691	26438967	0	0	1	0	1	0	0	0	2	Q69WS1	e-103	Synaptobrevin-like protein
Glyma20g19220.1	-1	26975722	26976361	0	0	1	0	0	0	0	1	2	Q7XZJ0	2e-29	Actin
Glyma20g19480.1	1	27183392	27185333	1	1	0	0	0	0	0	0	2	Q6YNR9	9e-22	Putative aconitase
Glyma20g19650.1	-1	27808124	27808267	1	0	0	0	1	0	0	0	2			no hits
Glyma20g20080.1	1	28493026	28493506	0	0	0	0	2	0	0	0	2	Q8H1P3	1e-22	Phosphoenolpyruvate carboxylase kinase
Glyma20g20220.1	-1	28690021	28691751	1	0	1	0	0	0	0	0	2	Q2QWU6	e-116	Leucine Rich Repeat family protein
Glyma20g20250.1	-1	28722403	28722968	0	0	0	0	2	0	0	0	2	O65808	3e-66	Magnesium chelatase subunit
Glyma20g21110.1	-1	30105725	30107082	1	0	0	0	1	0	0	0	2	A5C550	4e-20	Uracil-DNA glycosylase
Glyma20g21530.1	1	30864185	30864648	0	0	1	0	1	0	0	0	2	Q9XE55	5e-11	Scarecrow-like 8 - Arabidopsis thaliana
Glyma20g21620.1	1	31048539	31049664	0	0	0	0	2	0	0	0	2			no hits
Glyma20g21630.1	-1	31049555	31049937	0	0	0	0	1	0	1	0	2			no hits
Glyma20g21810.1	-1	31492135	31493065	1	0	0	0	1	0	0	0	2	A5BLF7	3e-52	Putative uncharacterized protein
Glyma20g21960.1	-1	31779113	31785525	0	0	1	0	1	0	0	0	2	Q5Z7K6|	9e-40	Putative coclaurine N-methyltransferase
Glyma20g22140.1	1	32033515	32033986	0	0	1	0	1	0	0	0	2	Q2HUZ4	3e-11	Putative uncharacterized protein	Gma.13612.1.A1_at	1009.38	1071.81	1068.66	1165.48	1052.35	1114.25	1127.66	1096.47	Affymetrix Soybean Target Sequence	Glyma20g22140.1	1e-144	100	54.66	AT5G26731.1	2e-16	UniRef100_Q2HUZ4 Putative uncharacterized protein n=1 Tax=Medicago truncatula RepID=Q2HUZ4_MEDTR	8e-10	51.28	68.42	UniRef100_Q2HUZ3 Putative uncharacterized protein n=1 Tax=Medicago truncatula RepID=Q2HUZ3_MEDTR	2e-08	48.19	67.54	UniRef100_Q8LBU7 Putative uncharacterized protein n=1 Tax=Arabidopsis thaliana RepID=Q8LBU7_ARATH	4e-07	60.87	46.46	GO:0008150	biological_process	GO:0003674	molecular_function
Glyma20g22150.1	-1	32068126	32068914	0	0	0	0	0	2	0	0	2			no hits	GmaAffx.56563.1.S1_at	633.017	713.296	725.085	651.496	672.528	671.58	707.403	683.799	Affymetrix Soybean Target Sequence	Glyma20g22150.1	0	100	42.21	NO BLASTP HIT (E<10-6)		NO BLASTP HIT (E<10-6)
Glyma20g22310.1	1	32340156	32341958	0	2	0	0	0	0	0	0	2			no hits
Glyma20g22590.1	1	32541165	32541748	0	0	0	0	0	2	0	0	2			no hits
Glyma20g17620.1	-1	24702031	24702580	0	0	0	0	1	0	0	0	1	Q9SL81	1e-25	CDC27/NUC2-like protein
Glyma20g17940.1	-1	25015808	25018565	0	1	0	0	0	0	0	0	1	O48579	3e-18	Mi-2 autoantigen-like protein
Glyma20g17980.1	1	25177706	25177986	0	0	0	1	0	0	0	0	1			no hits
Glyma20g18250.1	-1	25441464	25442574	0	0	0	0	1	0	0	0	1	Q7XHS8|	8e-59	Putative pentatricopeptide
Glyma20g18490.1	-1	26159982	26161092	0	1	0	0	0	0	0	0	1			no hits
Glyma20g18820.1	1	26409554	26411245	0	1	0	0	0	0	0	0	1	Q84VG6	3e-18	Pentatricopeptide repeat-containing protein
Glyma20g18830.1	-1	26414161	26415356	0	0	1	0	0	0	0	0	1			no hits
Glyma20g18840.1	1	26414402	26415820	0	0	1	0	0	0	0	0	1	Q9SJG6	5e-40	Putative uncharacterized protein
Glyma20g19530.1	-1	27345672	27346832	0	1	0	0	0	0	0	0	1			no hits
Glyma20g19540.1	1	27369679	27370535	0	0	1	0	0	0	0	0	1	Q4ADY5	1e-41	Spermine synthase
Glyma20g19710.1	1	28009006	28009387	0	1	0	0	0	0	0	0	1	Q9LIQ4	1e-21	Hydoxyethylthiazole kinase-like protein
Glyma20g19960.1	-1	28221961	28222088	0	0	0	0	0	0	1	0	1	Q94IA2	3e-11	Aspartic proteinase 1
Glyma20g20160.1	1	28599825	28599927	0	1	0	0	0	0	0	0	1			no hits
Glyma20g20230.1	-1	28696936	28698151	1	0	0	0	0	0	0	0	1	Q9SJM0	7e-14	Putative glucan synthase
Glyma20g20990.1	-1	29841952	29844485	0	0	0	0	1	0	0	0	1			no hits
Glyma20g21010.1	1	29936430	29936541	0	0	1	0	0	0	0	0	1	P00052	9e-12	Cytochrome c
Glyma20g21020.1	-1	29942508	29944426	0	0	0	0	1	0	0	0	1	Q5QLZ5	4e-12	Putative kinase-like protein
Glyma20g21420.1	1	30686612	30688633	0	0	0	0	0	0	0	1	1	A5B9U8	e-116	Putative uncharacterized protein
Glyma20g21700.1	-1	31191840	31193160	1	0	0	0	0	0	0	0	1	Q9ZTT3	7e-18	Subtilisin-like protease C1 -
Glyma20g21720.1	-1	31247519	31249639	1	0	0	0	0	0	0	0	1	Q8VZC3	1e-53	delta-1-pyrroline-5-carboxylate dehydrogenase
Glyma20g21770.1	-1	31376954	31378144	0	0	0	0	0	0	0	1	1	Q75HC2	6e-27	Putative piwi domain containing protein
Glyma20g21850.1	1	31547410	31549257	0	0	0	0	0	0	1	0	1	Q93Z81	3e-13	Vacuolar cation/proton exchanger 3
Glyma20g22000.1	1	31827106	31828238	0	0	1	0	0	0	0	0	1	Q2HUC4	1e-13	Polynucleotidyl transferase
Glyma20g22080.1	-1	31978549	31978779	0	0	0	0	0	0	0	1	1	A7WPL1	1e-18	Putative esterase - Nicotiana tabacum
Glyma20g17570.1	1	24632311	24632430	0	0	0	0	0	0	0	0	0			no hits
Glyma20g17630.1	-1	24705600	24705980	0	0	0	0	0	0	0	0	0	Q9FYD4	6e-10	Rec-like protein
Glyma20g17640.1	-1	24709846	24711028	0	0	0	0	0	0	0	0	0	Q8GXC7	2e-21	F-box/Kelch-repeat protein
Glyma20g17650.1	1	24732359	24732620	0	0	0	0	0	0	0	0	0	A2Q1Z1	2e-12	Homeodomain-like -
Glyma20g17700.1	1	24804557	24806653	0	0	0	0	0	0	0	0	0	A5C2J2	6e-12	Putative uncharacterized protein
Glyma20g17930.1	-1	24972588	24972958	0	0	0	0	0	0	0	0	0	Q39802	1e-29	Cytokinin induced message
Glyma20g18020.1	-1	25240629	25241987	0	0	0	0	0	0	0	0	0	A5AFW8	3e-35	Putative uncharacterized protein
Glyma20g18030.1	1	25300343	25300468	0	0	0	0	0	0	0	0	0			no hits
Glyma20g18040.1	-1	25307049	25308018	0	0	0	0	0	0	0	0	0			no hits
Glyma20g18260.1	-1	25442879	25443837	0	0	0	0	0	0	0	0	0	Q65XC6	3e-18	Putative dimethylaniline monooxygenase
Glyma20g18270.1	-1	25471470	25477057	0	0	0	0	0	0	0	0	0			no hits
Glyma20g18280.1	1	25547943	25551389	0	0	0	0	0	0	0	0	0	Q6EJ97	0	Isoprene synthase -
Glyma20g18320.1	-1	25676664	25676822	0	0	0	0	0	0	0	0	0			no hits
Glyma20g18330.1	-1	25685810	25685971	0	0	0	0	0	0	0	0	0			no hits
Glyma20g18360.1	-1	25727935	25728927	0	0	0	0	0	0	0	0	0			no hits
Glyma20g18380.1	1	25803137	25803300	0	0	0	0	0	0	0	0	0			no hits
Glyma20g18410.1	-1	25851101	25852016	0	0	0	0	0	0	0	0	0	A7DX12	7e-22	A-type carbonic anhydrase - Lotus japonicus
Glyma20g18500.1	-1	26161569	26161922	0	0	0	0	0	0	0	0	0	A5BYM6	3e-10	Putative uncharacterized protein
Glyma20g18510.1	-1	26163484	26163596	0	0	0	0	0	0	0	0	0			no hits
Glyma20g18530.1	-1	26176159	26176264	0	0	0	0	0	0	0	0	0	Q6T2Z9	1e-10	CDK-activating kinase
Glyma20g18850.1	1	26420674	26423226	0	0	0	0	0	0	0	0	0	A2Q1A1	1e-49	FAR1; Zinc finger, SWIM-type
Glyma20g18910.1	-1	26605405	26605599	0	0	0	0	0	0	0	0	0			no hits
Glyma20g18990.1	-1	26671300	26673644	0	0	0	0	0	0	0	0	0	A5BU52	1e-36	Putative uncharacterized protein
Glyma20g19250.1	-1	26989614	26991236	0	0	0	0	0	0	0	0	0			no hits
Glyma20g19450.1	1	27153616	27153768	0	0	0	0	0	0	0	0	0			no hits
Glyma20g19460.1	1	27168183	27168335	0	0	0	0	0	0	0	0	0			unknown
Glyma20g19470.1	1	27181771	27183179	0	0	0	0	0	0	0	0	0	Q9ZQA6	2e-13	Putative uncharacterized protein
Glyma20g19490.1	-1	27270176	27270390	0	0	0	0	0	0	0	0	0	Q9SYY4	4e-16	Putative uncharacterized protein
Glyma20g19560.1	1	27433375	27433575	0	0	0	0	0	0	0	0	0	O49671	3e-16	Replication A protein-like
Glyma20g19570.1	1	27434609	27434713	0	0	0	0	0	0	0	0	0	O04076	3e-10	ACC-oxidase
Glyma20g19580.1	1	27534641	27536628	0	0	0	0	0	0	0	0	0			no hits
Glyma20g19600.1	1	27663657	27664792	0	0	0	0	0	0	0	0	0			no hits
Glyma20g19700.1	1	27996487	27996755	0	0	0	0	0	0	0	0	0	Q9LIQ4	2e-16	Hydoxyethylthiazole kinase-like protein
Glyma20g19720.1	-1	28010073	28011091	0	0	0	0	0	0	0	0	0	Q9T0H8	1e-71	Putative uncharacterized protein
Glyma20g19940.1	1	28217825	28218352	0	0	0	0	0	0	0	0	0			no hits
Glyma20g19950.1	1	28219948	28221144	0	0	0	0	0	0	0	0	0	Q45NM7	9e-15	Histidyl-tRNA synthetase
Glyma20g20000.1	-1	28396073	28396257	0	0	0	0	0	0	0	0	0	Q6AVG1	2e-15	Expressed protein
Glyma20g20100.1	1	28498872	28500248	0	0	0	0	0	0	0	0	0	Q9C7J2	8e-13	Receptor protein kinase, putative
Glyma20g20110.1	-1	28499808	28499980	0	0	0	0	0	0	0	0	0			no hits
Glyma20g20120.1	1	28502298	28502416	0	0	0	0	0	0	0	0	0			no hits
Glyma20g20130.1	-1	28560920	28562130	0	0	0	0	0	0	0	0	0	A5BXJ6	1e-10	Myosin heavy chain-like protein
Glyma20g20190.1	1	28654582	28655028	0	0	0	0	0	0	0	0	0	A5B4W3	7e-33	Putative uncharacterized protein
Glyma20g20210.1	1	28667168	28667385	0	0	0	0	0	0	0	0	0	Q9SAV3	3e-13	Branched-chain alpha-keto acid decarboxylase E1 beta subunit
Glyma20g20240.1	-1	28720812	28721261	0	0	0	0	0	0	0	0	0	A5BH63	3e-28	Putative uncharacterized protein
Glyma20g20290.1	-1	28785867	28787552	0	0	0	0	0	0	0	0	0	A5BQN7	9e-14	Putative uncharacterized protein
Glyma20g20340.1	1	28869988	28870931	0	0	0	0	0	0	0	0	0			no hits
Glyma20g20350.1	-1	28871037	28871558	0	0	0	0	0	0	0	0	0			no hits
Glyma20g20360.1	-1	28881270	28883327	0	0	0	0	0	0	0	0	0	Q9SCF5	1e-10	Potassium channel	Gma.13856.1.A1_at	2790.22	2893.65	3088.18	3181.9	2839.84	2810.19	2593.5	2815.09	Affymetrix Soybean Target Sequence	Glyma20g20360.1	2e-30	98.57	10.54	AT4G32650.3	4e-09	UniRef100_A7P5I7 Chromosome chr4 scaffold_6, whole genome shotgun sequence n=1 Tax=Vitis vinifera RepID=A7P5I7_VITVI	1e-11	46.15	15.53	UniRef100_Q9SCF5 Potassium channel n=1 Tax=Daucus carota RepID=Q9SCF5_DAUCA	7e-11	53.01	11.13	UniRef100_Q5NT79 Potassium channel NtKC1 n=1 Tax=Nicotiana tabacum RepID=Q5NT79_TOBAC	8e-10	61.02	8.45	GO:0009624	response_to_nematode	GO:0005242 GO:0030551	inward_rectifier_potassium_channel_activity cyclic_nucleotide_binding
Glyma20g20370.1	-1	28894679	28895129	0	0	0	0	0	0	0	0	0			no hits	Gma.17002.1.A1_at	1480.42	1665.05	1655.84	1572.51	1526.5	1557.62	1637.99	1733.46	Affymetrix Soybean Target Sequence	Glyma20g20370.1	1e-110	99.51	45.23	NO BLASTP HIT (E<10-6)		NO BLASTP HIT (E<10-6)
Glyma20g20380.1	1	28965717	28967632	0	0	0	0	0	0	0	0	0	O04087	1e-41	DnaJ isolog; 47062-48761
Glyma20g20390.1	-1	29056097	29059474	0	0	0	0	0	0	0	0	0	A5BLK6	2e-97	Putative uncharacterized protein
Glyma20g20640.1	-1	29353572	29354490	0	0	0	0	0	0	0	0	0	Q2HUT8	3e-69	Putative uncharacterized protein
Glyma20g20840.1	-1	29455663	29457278	0	0	0	0	0	0	0	0	0			no hits
Glyma20g20850.1	-1	29465394	29467057	0	0	0	0	0	0	0	0	0	Q9LTU4	4e-59	Helicase-like protein
Glyma20g20870.1	-1	29538958	29539679	0	0	0	0	0	0	0	0	0	Q93YX6	5e-23	Type IIB calcium ATPase
Glyma20g20880.1	1	29560376	29561458	0	0	0	0	0	0	0	0	0			no hits
Glyma20g20930.1	1	29671654	29673003	0	0	0	0	0	0	0	0	0	A5BDH1	6e-81	Putative uncharacterized protein
Glyma20g20960.1	1	29797124	29797537	0	0	0	0	0	0	0	0	0	Q5W673	8e-37	Putative helicase
Glyma20g20970.1	1	29818064	29820383	0	0	0	0	0	0	0	0	0			no hits
Glyma20g20980.1	1	29823440	29825078	0	0	0	0	0	0	0	0	0	Q9LK14	9e-66	MYB-like DNA-binding domain protein
Glyma20g21000.1	1	29854550	29856288	0	0	0	0	0	0	0	0	0	Q2HUT8	2e-72	Putative uncharacterized protein
Glyma20g21070.1	-1	30006190	30006281	0	0	0	0	0	0	0	0	0			unknown
Glyma20g21090.1	-1	30054919	30055399	0	0	0	0	0	0	0	0	0	Q9SW47	5e-36	Amidase-like protein
Glyma20g21160.1	1	30195022	30195409	0	0	0	0	0	0	0	0	0	Q9AV46	3e-11	Putative uncharacterized protein
Glyma20g21180.1	-1	30228922	30229710	0	0	0	0	0	0	0	0	0	Q8RXW9	6e-54	Putative uncharacterized protein
Glyma20g21280.1	-1	30457061	30457956	0	0	0	0	0	0	0	0	0	A2Q2V7	1e-10	Polynucleotidyl transferase
Glyma20g21300.1	-1	30505109	30505414	0	0	0	0	0	0	0	0	0	A8IXJ0	3e-20	U-box domain-containing protein
Glyma20g21310.1	-1	30509496	30509648	0	0	0	0	0	0	0	0	0			no hits
Glyma20g21320.1	1	30515291	30516258	0	0	0	0	0	0	0	0	0	A5BPK0	1e-32	Putative uncharacterized protein
Glyma20g21350.1	-1	30554086	30554251	0	0	0	0	0	0	0	0	0			no hits
Glyma20g21360.1	1	30587962	30588506	0	0	0	0	0	0	0	0	0			no hits
Glyma20g21450.1	-1	30727171	30732495	0	0	0	0	0	0	0	0	0	A5BPP4	7e-64	Putative uncharacterized protein
Glyma20g21500.1	1	30820163	30824522	0	0	0	0	0	0	0	0	0	Q8S249	7e-22	Putative pumilio domain-containing protein
Glyma20g21560.1	-1	30884786	30885759	0	0	0	0	0	0	0	0	0	Q2A9E0	1e-76	Putative uncharacterized protein
Glyma20g21640.1	-1	31060916	31061177	0	0	0	0	0	0	0	0	0			no hits
Glyma20g21650.1	-1	31089597	31091220	0	0	0	0	0	0	0	0	0	Q8H6Q8	4e-11	CTV.20
Glyma20g21670.1	1	31180059	31180150	0	0	0	0	0	0	0	0	0			no hits
Glyma20g21680.1	-1	31183065	31183200	0	0	0	0	0	0	0	0	0	Q2LME0	7e-14	MYB24
Glyma20g21690.1	-1	31187735	31187930	0	0	0	0	0	0	0	0	0			no hits
Glyma20g21710.1	1	31213532	31215414	0	0	0	0	0	0	0	0	0	A2Q5X7	4e-41	Ovarian tumour, otubain, putative
Glyma20g21790.1	1	31431759	31432953	0	0	0	0	0	0	0	0	0	Q9LKH4	2e-19	NADH-ubiquinone oxidoreductase
Glyma20g21800.1	1	31434776	31435014	0	0	0	0	0	0	0	0	0	Q39008	2e-11	Mitogen-activated protein kinase kinase kinase
Glyma20g21890.1	-1	31638399	31639929	0	0	0	0	0	0	0	0	0	Q9ZUT4	3e-42	Putative uncharacterized protein
Glyma20g21900.1	1	31663854	31664054	0	0	0	0	0	0	0	0	0			no hits
Glyma20g21910.1	1	31692737	31693032	0	0	0	0	0	0	0	0	0	A2Q406	9e-12	Heat shock protein Hsp70
Glyma20g21930.1	1	31725481	31727804	0	0	0	0	0	0	0	0	0	A5B3Q0	7e-17	Putative uncharacterized protein
Glyma20g21950.1	1	31775537	31775702	0	0	0	0	0	0	0	0	0	Q7XUK4	5e-21	Endoglucanase 12
Glyma20g21980.1	1	31807072	31808967	0	0	0	0	0	0	0	0	0	Q84MB3	7e-30	1-aminocyclopropane-1-carboxylate oxidase
Glyma20g22040.1	-1	31905757	31906777	0	0	0	0	0	0	0	0	0	Q9LSW9	1e-48	RING-H2 finger protein ATL5K - Arabidopsis	GmaAffx.11644.1.S1_at	487.885	494.423	504.77	500.123	516.246	490.817	508.792	549.927	Affymetrix Soybean Target Sequence	Glyma20g22040.1	2e-73	100	15.96	AT5G43420.1	9e-59	UniRef100_A5AQI4 Putative uncharacterized protein n=1 Tax=Vitis vinifera RepID=A5AQI4_VITVI	1e-56	45.07	58.23	UniRef100_A7NX81 Chromosome chr5 scaffold_2, whole genome shotgun sequence n=1 Tax=Vitis vinifera RepID=A7NX81_VITVI	1e-56	45.07	69.32	UniRef100_Q9LSW9 RING-H2 finger protein ATL5K n=2 Tax=Arabidopsis thaliana RepID=ATL5K_ARATH	3e-46	41.2	56.27			GO:0005515 GO:0008270	protein_binding zinc_ion_binding
Glyma20g22060.1	1	31949734	31950427	0	0	0	0	0	0	0	0	0	A5ATJ5	6e-19	Putative uncharacterized protein
Glyma20g22100.1	1	31997284	31997470	0	0	0	0	0	0	0	0	0	Q6AVG1	2e-20	Expressed protein - Oryza sativa
Glyma20g22220.1	-1	32191079	32192040	0	0	0	0	0	0	0	0	0	Q9LTU4	8e-75	Helicase-like protein
Glyma20g22500.1	-1	32477034	32477662	0	0	0	0	0	0	0	0	0	A5BJU2	3e-54	Putative uncharacterized protein
Glyma20g22520.1	-1	32488214	32488983	0	0	0	0	0	0	0	0	0			no hits
Glyma20g22640.1	1	32570677	32571818	0	0	0	0	0	0	0	0	0			no hits
Glyma20g22670.1	1	32598694	32600061	0	0	0	0	0	0	0	0	0	A2Q169	5e-10	Zinc finger, CCHC-type
Glyma20g22710.1	1	32631919	32632611	0	0	0	0	0	0	0	0	0	Q8GTE6	9e-12	Transportin-like protein
Glyma20g22730.1	1	32642332	32643600	0	0	0	0	0	0	0	0	0			no hits
Glyma20g22990.1	-1	32915146	32915415	0	0	0	0	0	0	0	0	0			no hits
[truncated: 6 more columns]
